# Supplementary material for: DNA methylation profiling reveals common signatures of tumorigenesis and defines epigenetic prognostic subtypes of canine Diffuse Large B-cell Lymphoma
Source: Sci Rep. 2017 Sep 14;7:11591. doi: 10.1038/s41598-017-11724-w (PMC5599585; doi:10.1038/s41598-017-11724-w)
Supplement: Supplementary file 2 — Table S2 [file 41598_2017_11724_MOESM2_ESM.xlsx]

## Sheet: completeCTRLvsPAT_AnnotRes_Ref_
chrom	start	end	width	Target_sequence	pvalue	Bonferroni	Median_cDLBCL	Median_CTRL	Sequence	Overlap.RefSeq	Overlap.RefSeq.Symbol	Overlap.RefSeq.GeneName	Overlap.RefSeq.DistanceTSS	Overlap.Ensembl	Overlap.Ensembl.Symbol	Overlap.Ensembl.GeneName	Overlap.Ensembl.DistanceTSS	Nearest.Sequence	Nearest.Sequence.Symbol	Nearest.Sequence.GeneName	Nearest.Sequence.DistanceTSS
chr13	29691003	29732822	41820	chr13:29691003-29732822	5.21913e-08	0.00154032	0.569059	0.977466	GTATCTGCTCCCAGAGGATGAGAACAAGGCCCCGATAAGGGGTAAGGCCTTACAATCACA	NM_001284434-exon;NM_001284434-intron;NM_001284434-threeUTR	NDRG1_exon;NDRG1_intron;NDRG1_threeUTR	N-myc downstream regulated 1	7	ENSCAFT00000001747.3-exon;ENSCAFT00000001747.3-intron;ENSCAFT00000001747.3-threeUTR	NDRG1_exon;NDRG1_intron;NDRG1_threeUTR	N-myc downstream regulated 1	13215	ENSCAFT00000001747.3	NDRG1	N-myc downstream regulated 1	13215
chr9	42172320	42201698	29379	chr9:42172320-42201698	5.21913e-08	0.00154032	-0.773347	-0.147751	TTTAACTTCTTCCGTGGGCTGCTGGAACTCTGGGATCGCTGGGCTGTTTTGCTGCACCAT	NM_001313848-exon;NM_001313848-intron;NM_001313848-threeUTR;NM_001003345-proxDOWN	NOS2_exon;NOS2_intron;NOS2_threeUTR;LGALS9_proxDOWN	nitric oxide synthase 2, inducible;lectin, galactoside-binding, soluble, 9	6889;17617	ENSCAFT00000046006.2-exon;ENSCAFT00000015644.3-exon;ENSCAFT00000029597.3-exon;ENSCAFT00000046006.2-intron;ENSCAFT00000015644.3-intron;ENSCAFT00000029597.3-intron;ENSCAFT00000046006.2-threeUTR;ENSCAFT00000015644.3-threeUTR;ENSCAFT00000029597.3-threeUTR;ENSCAFT00000029589.4-proxDOWN;ENSCAFT00000035587.2-proxDOWN	NOS2_exon;NOS2_intron;NOS2_threeUTR;NA_proxDOWN	nitric oxide synthase 2, inducible;lectin, galactoside-binding, soluble, 9	3846;6889;17617	ENSCAFT00000046006.2	NOS2	nitric oxide synthase 2, inducible	3846
chr28	13869124	13877363	8240	CpG_530:chr28:13869124-13877363	5.21913e-08	0.00154032	0.568601	-0.551366	AATACACTTAAGTCTTTGGGATTAATTACCACGTTCTGGTCCCTCAGACTGGAGTATTAC	NA	NA	NA	NA	ENSCAFT00000047871.1-exon;ENSCAFT00000047871.1-intron;ENSCAFT00000047871.1-fiveUTR;ENSCAFT00000047871.1-threeUTR;ENSCAFT00000047871.1-proxUP;ENSCAFT00000047871.1-proxDOWN	LBX1_exon;LBX1_intron;LBX1_fiveUTR;LBX1_threeUTR;LBX1_proxUP;LBX1_proxDOWN	ladybird homeobox 1	0	ENSCAFT00000047871.1	LBX1	ladybird homeobox 1	0
chr18	53438050	53446353	8304	chr18:53438050-53446353	5.21913e-08	0.00154032	-0.316003	0.298995	TCCCCTCAGAGGTCACAAAGACCCAAACCACAGGGCACCCAGGGTGGGAAAGAACAGGAT	NM_001284478-exon;NM_001284478-intron;NM_001284478-proxDOWN	LGALS12_exon;LGALS12_intron;LGALS12_proxDOWN	lectin, galactoside-binding, soluble, 12	0	ENSCAFT00000023960.4-exon;ENSCAFT00000049424.1-exon;ENSCAFT00000023960.4-intron;ENSCAFT00000049424.1-intron;ENSCAFT00000043133.2-upstr;ENSCAFT00000023965.3-upstr;ENSCAFT00000023960.4-proxDOWN;ENSCAFT00000049424.1-proxDOWN	LGALS12_exon;LGALS12_intron;HRASLS5_upstr;LGALS12_proxDOWN	lectin, galactoside-binding, soluble, 12;HRAS-like suppressor family, member 5	394;4900;5002	ENSCAFT00000023960.4	LGALS12	lectin, galactoside-binding, soluble, 12	394
chr20	36724061	36737498	13438	chr20:36724061-36737498	5.21913e-08	0.00154032	-0.196198	0.799864	AGCCAGCGAATGCTGTTTGGTCCATGGAGTCGATGAGGTTCTTATCGGTGTAGGAGAGGC	NM_001008716-exon;NM_001008716-intron;NM_001008716-proxDOWN	PRKCD_exon;PRKCD_intron;PRKCD_proxDOWN	protein kinase C, delta	0	ENSCAFT00000013836.3-exon;ENSCAFT00000013836.3-intron;ENSCAFT00000013836.3-proxDOWN	PRKCD_exon;PRKCD_intron;PRKCD_proxDOWN	protein kinase C, delta	11986	ENSCAFT00000013836.3	PRKCD	protein kinase C, delta	11986
chr1	102456867	102458518	1652	CpG_121:chr1:102456867-102458518	5.21913e-08	0.00154032	1.00385	0.0970905	GGGCTGGAGACTGCAAAGGGAAGATTGGGATTTAGGGACAGGTGTGTGGAGACAATGAGC	NA	NA	NA	NA	ENSCAFT00000036953.2-exon;ENSCAFT00000036953.2-intron;ENSCAFT00000036953.2-fiveUTR;ENSCAFT00000036953.2-proxUP;ENSCAFT00000004112.2-upstr;ENSCAFT00000004106.3-proxDOWN;ENSCAFT00000047240.2-proxDOWN;ENSCAFT00000045948.1-proxDOWN	SYT5_exon;SYT5_intron;SYT5_fiveUTR;SYT5_proxUP;NA_upstr;PTPRH_proxDOWN	synaptotagmin V;NA;protein tyrosine phosphatase, receptor type, H	0;8389;19464;18872;18851	ENSCAFT00000036953.2	SYT5	synaptotagmin V	0
chr21	44015460	44015862	403	CpG_23:chr21:44015460-44015862	5.21913e-08	0.00154032	0.871569	0.00591659	TAGTATCCATTCCTGGAGATGCCCACAGGGGTCCTTGGTCAGGGCGATCCACCCAGCTCC	NM_001168414-proxUP	SLC17A6_proxUP	solute carrier family 17 (vesicular glutamate transporter), member 6	511	ENSCAFT00000016047.3-proxUP	SLC17A6_proxUP	solute carrier family 17 (vesicular glutamate transporter), member 6	511	ENSCAFT00000016047.3	SLC17A6	solute carrier family 17 (vesicular glutamate transporter), member 6	511
chr8	32442242	32444232	1991	CpG_148:chr8:32442242-32444232	5.21913e-08	0.00154032	0.919301	0.222807	AGTTGCTGTGTCCTCGCTCAATAATAATTACCTCGTCCAAGAATTAATTATAATAAATGT	NA	NA	NA	NA	ENSCAFT00000024153.3-upstr	OTX2_upstr	orthodenticle homeobox 2	2089	ENSCAFT00000024153.3	OTX2	orthodenticle homeobox 2	2089
chr36	19886247	19894141	7895	CpG_537:chr36:19886247-19894141	5.21913e-08	0.00154032	0.924615	-0.165929	CATCAAAATTGACGTGGCAGTTAACACTGGTGGGTTTTGATGTGCCTTTCTTCAAGTTCA	NA	NA	NA	NA	ENSCAFT00000021263.4-exon;ENSCAFT00000021263.4-intron;ENSCAFT00000021263.4-proxUP;ENSCAFT00000021263.4-upstr;ENSCAFT00000021263.4-proxDOWN	EVX2_exon;EVX2_intron;EVX2_proxUP;EVX2_upstr;EVX2_proxDOWN	even-skipped homeobox 2	0	ENSCAFT00000021263.4	EVX2	even-skipped homeobox 2	0
chr35	10164038	10165606	1569	CpG_130:chr35:10164038-10165606	5.21913e-08	0.00154032	0.917163	-1.16479	CAAATCTTATCGATGACACGGATCATTGCGACCTCGCAGAGGTGAGCTGTGCATCCCTGG	NA	NA	NA	NA	ENSCAFT00000048960.2-exon;ENSCAFT00000015340.3-exon;ENSCAFT00000048960.2-intron;ENSCAFT00000015340.3-intron	TFAP2A_exon;TFAP2A_intron	transcription factor AP-2 alpha (activating enhancer binding protein 2 alpha)	7361;9966	ENSCAFT00000048960.2	TFAP2A	transcription factor AP-2 alpha (activating enhancer binding protein 2 alpha)	7361
chr3	44061163	44062673	1511	CpG_139:chr3:44061163-44062673	5.21913e-08	0.00154032	1.20819	0.785415	CCCTCTAGGGCGCCGGCCCCAGCTCGGCTGTCATTTAAGTCGATTTTGACTCTAGCCTCT	NA	NA	NA	NA	NA	NA	NA	NA	ENSCAFT00000033518.1	Y_RNA	NA	25550
chr14	17045742	17049193	3452	CpG_298:chr14:17045742-17049193	5.21913e-08	0.00154032	1.22388	0.348034	ACACACGAAACCCTACGCATAAAACAAGAATATAAGTAGGCTGCGATGGATGGTGCTGTT	NA	NA	NA	NA	ENSCAFT00000003022.3-exon;ENSCAFT00000003022.3-proxUP	FZD1_exon;FZD1_proxUP	frizzled class receptor 1	0	ENSCAFT00000003022.3	FZD1	frizzled class receptor 1	0
chr31	27673411	27676344	2934	CpG_247:chr31:27673411-27676344	5.21913e-08	0.00154032	0.81313	-0.588262	GCTTAGCTTGGGAAGAAAGTAGGGGCTTTGTGCCTGGGCTGTCCTTTACATTTGGGGTTC	NA	NA	NA	NA	ENSCAFT00000048514.1-exon;ENSCAFT00000048514.1-intron;ENSCAFT00000048514.1-fiveUTR;ENSCAFT00000048514.1-threeUTR;ENSCAFT00000048514.1-proxUP	OLIG2_exon;OLIG2_intron;OLIG2_fiveUTR;OLIG2_threeUTR;OLIG2_proxUP	oligodendrocyte lineage transcription factor 2	0	ENSCAFT00000048514.1	OLIG2	oligodendrocyte lineage transcription factor 2	0
chr16	6344464	6373489	29026	chr16:6344464-6373489	5.21913e-08	0.00154032	-0.478748	-0.0349812	GAGGAAGCAGGCCGGAGAGAAGAGCAGATTCGCACAAGGAGCACCGGAAGGAAGGATGTG	NM_001003124-exon;NM_001003124-intron;NM_001003124-threeUTR	CLCN1_exon;CLCN1_intron;CLCN1_threeUTR	chloride channel, voltage-sensitive 1	90	ENSCAFT00000020333.3-exon;ENSCAFT00000020333.3-intron;ENSCAFT00000020333.3-threeUTR	CLCN1_exon;CLCN1_intron;CLCN1_threeUTR	chloride channel, voltage-sensitive 1	90	ENSCAFT00000020333.3	CLCN1	chloride channel, voltage-sensitive 1	90
chr7	38166668	38167336	669	CpG_36:chr7:38166668-38167336	5.21913e-08	0.00154032	1.31836	0.280391	GAAATCCCTGGAGGGAAAATCACCACCTAAATGCCTGCGGATCAACAATCTTACTCGATA	NM_001284465-upstr	PSEN2_upstr	presenilin 2	3644	ENSCAFT00000025451.3-exon;ENSCAFT00000025451.3-fiveUTR;ENSCAFT00000025451.3-proxUP	PSEN2_exon;PSEN2_fiveUTR;PSEN2_proxUP	presenilin 2	0	ENSCAFT00000025451.3	PSEN2	presenilin 2	0
chr21	42217684	42218461	778	CpG_49:chr21:42217684-42218461	5.21913e-08	0.00154032	0.933916	-0.0508775	TCGGGGTTCAATATCCTTTGAACTCACATGTGGATCCATTTCGTTTTACTGGGTGTCCTT	NA	NA	NA	NA	ENSCAFT00000015579.4-upstr	DBX1_upstr	NA	5268	ENSCAFT00000015579.4	DBX1	NA	5268
chr23	42514622	42522019	7398	CpG_471:chr23:42514622-42522019	5.21913e-08	0.00154032	0.398301	-0.609761	AGCCCTGGAACTCGCACCTGAAGGGCTTCTCCCCTGGTGGAGGCAACGCAGAGACATTAG	NA	NA	NA	NA	ENSCAFT00000013026.3-exon;ENSCAFT00000013026.3-intron	ZIC4_exon;ZIC4_intron	zinc finger protein ZIC 4	8244	ENSCAFT00000013026.3	ZIC4	zinc finger protein ZIC 4	8244
chr4	40811816	40819961	8146	CpG_647:chr4:40811816-40819961	5.21913e-08	0.00154032	0.942796	-0.199725	CTGTGGCAGGCGCGCGAGGAAATTTTGCAAGTTTCGGAACCACGAGAAAGTGTGCGACTG	NA	NA	NA	NA	ENSCAFT00000026773.3-exon;ENSCAFT00000026773.3-intron;ENSCAFT00000026773.3-proxUP;ENSCAFT00000026773.3-proxDOWN	TLX3_exon;TLX3_intron;TLX3_proxUP;TLX3_proxDOWN	T-cell leukemia homeobox 3	0	ENSCAFT00000026773.3	TLX3	T-cell leukemia homeobox 3	0
chr5	4706690	4707330	641	CpG_40:chr5:4706690-4707330	5.21913e-08	0.00154032	0.988589	1.61065	TCTGCGGCAGAAGACGCTCTTGCGGTTTTCTCAGGTTCACAGCCAGAGCCCAAACTAACT	NA	NA	NA	NA	ENSCAFT00000048712.2-exon;ENSCAFT00000016107.4-exon;ENSCAFT00000048712.2-intron;ENSCAFT00000016107.4-intron	APLP2_exon;APLP2_intron	amyloid beta (A4) precursor-like protein 2	78719;78589	ENSCAFT00000015905.2	ST14	suppression of tumorigenicity 14 (colon carcinoma)	39973
chr1	26242823	26245338	2516	CpG_223:chr1:26242823-26245338	5.21913e-08	0.00154032	1.36206	0.33843	CCCAGACTGCCGACTCGCTCCCAGCGTACATCTTCACGCGAAAGGGTATTTCGTCCCTTC	NA	NA	NA	NA	NA	NA	NA	NA	ENSCAFT00000046541.2	EYA4	EYA transcriptional coactivator and phosphatase 4	27109
chr27	39452799	39454753	1955	CpG_150:chr27:39452799-39454753	5.21913e-08	0.00154032	1.24468	-0.0299945	AAGCAACAAGCAGAGTCCCCTCTCCGACCCTCACCCCTCCTTTCCCCGAACCTTCAATTC	NA	NA	NA	NA	ENSCAFT00000024266.4-exon;ENSCAFT00000024266.4-intron;ENSCAFT00000024266.4-fiveUTR;ENSCAFT00000024266.4-proxUP	NTF3_exon;NTF3_intron;NTF3_fiveUTR;NTF3_proxUP	neurotrophin 3	0	ENSCAFT00000024266.4	NTF3	neurotrophin 3	0
chr15	15895331	15898503	3173	CpG_235:chr15:15895331-15898503	5.21913e-08	0.00154032	0.378197	-0.924769	ATATGCAAGAGCTCAGGAAGCATAAGCTTAACACTATTCCAAAGGCTGGGGCCAACGCCT	NA	NA	NA	NA	ENSCAFT00000036543.2-upstr	RNF220_upstr	ring finger protein 220	3699	ENSCAFT00000036543.2	RNF220	ring finger protein 220	3699
chr18	42253856	42254457	602	CpG_35:chr18:42253856-42254457	5.21913e-08	0.00154032	-0.0760721	1.39919	TTGAACGGTTATTTATAGATGGGGCTTGGGTGGCGGGTTGGTGGAGCTCCTGGGCAGGGT	NA	NA	NA	NA	ENSCAFT00000013860.3-exon;ENSCAFT00000013860.3-intron	SPI1_exon;SPI1_intron	NA	71	ENSCAFT00000013860.3	SPI1	NA	71
chr27	1306518	1311180	4663	CpG_312:chr27:1306518-1311180	5.21913e-08	0.00154032	0.0741695	-0.518394	CTTCTACTTTATTGCTATCTGACATTAAACATAGTTAAACCTGCACCGGCCACCCATTGG	NA	NA	NA	NA	ENSCAFT00000010710.3-exon;ENSCAFT00000010710.3-intron;ENSCAFT00000010710.3-proxUP;ENSCAFT00000044903.1-upstr;ENSCAFT00000048420.1-upstr;ENSCAFT00000010710.3-upstr	HOXC12_exon;HOXC12_intron;HOXC12_proxUP;HOTAIR_3_upstr;HOTAIR_2_upstr;HOXC12_upstr	homeobox C12;NA	0;9834;7596	ENSCAFT00000010710.3	HOXC12	homeobox C12	0
chr6	12495012	12495539	528	CpG_33:chr6:12495012-12495539	5.21913e-08	0.00154032	0.837074	-0.481257	CAGCCTGGAGGCATCTCGGCAGCAGAAGCCTCTTCGTCCCTAGAGTCAAAGTGCACGCGT	NA	NA	NA	NA	NA	NA	NA	NA	ENSCAFT00000025446.4	TNRC18	trinucleotide repeat containing 18	25476
chr14	23955484	23958096	2613	CpG_211:chr14:23955484-23958096	5.21913e-08	0.00154032	1.12321	-0.2168	AGGGCGGGCACAGAGCACAAGAAAGAAAGGAGGCAGAGAGATACTGAGAGACGCACAGCA	NA	NA	NA	NA	ENSCAFT00000039241.2-exon;ENSCAFT00000039241.2-intron;ENSCAFT00000039241.2-proxUP;ENSCAFT00000039241.2-upstr	NXPH1_exon;NXPH1_intron;NXPH1_proxUP;NXPH1_upstr	neurexophilin 1	0	ENSCAFT00000039241.2	NXPH1	neurexophilin 1	0
chr22	59891489	59893001	1513	CpG_128:chr22:59891489-59893001	5.21913e-08	0.00154032	1.59774	0.638476	GTGCTATTCAGTGAGAGGCGTTTTGGGCAAAGAATGCAACTTGCAGTGACCGACGGTCTT	NA	NA	NA	NA	ENSCAFT00000009930.4-upstr;ENSCAFT00000043442.1-upstr	SOX1_upstr;NA_upstr	NA	8152;9560	ENSCAFT00000009930.4	SOX1	NA	8152
chr34	10222967	10231335	8369	CpG_673:chr34:10222967-10231335	5.21913e-08	0.00154032	1.16104	0.119542	AGCGAGTTGCAGAACCCGAACTTAGTGCCCCTTCACCCTTTCTGGCTGGCCTCCGTCCAG	NA	NA	NA	NA	ENSCAFT00000016569.4-exon;ENSCAFT00000016569.4-intron;ENSCAFT00000016569.4-fiveUTR;ENSCAFT00000016569.4-proxUP;ENSCAFT00000016569.4-upstr	IRX2_exon;IRX2_intron;IRX2_fiveUTR;IRX2_proxUP;IRX2_upstr	iroquois homeobox 2	0	ENSCAFT00000016569.4	IRX2	iroquois homeobox 2	0
chr1	54578576	54579435	860	CpG_71:chr1:54578576-54579435	5.21913e-08	0.00154032	1.04132	-1.29262	GTGGGTGTGTGTTTTAGTCAATGCTCCACGGATTTCAAATACACCAGCATCTGCACGATC	NA	NA	NA	NA	ENSCAFT00000001310.2-exon;ENSCAFT00000001310.2-intron;ENSCAFT00000001310.2-fiveUTR;ENSCAFT00000001310.2-proxUP	RPS6KA2_exon;RPS6KA2_intron;RPS6KA2_fiveUTR;RPS6KA2_proxUP	ribosomal protein S6 kinase, 90kDa, polypeptide 2	0	ENSCAFT00000001310.2	RPS6KA2	ribosomal protein S6 kinase, 90kDa, polypeptide 2	0
chr3	44111973	44114004	2032	CpG_118:chr3:44111973-44114004	5.21913e-08	0.00154032	1.20241	0.194104	CTCCTGGGATGACACCTCGCCGTTGCTTTCGGAGCTTGGTCGCCAAATTCGGGATTTGCC	NA	NA	NA	NA	ENSCAFT00000012887.4-intron	NR2F2_intron	nuclear receptor subfamily 2, group F, member 2	28316	ENSCAFT00000033518.1	Y_RNA	NA	23748
chr22	51547102	51548230	1129	CpG_77:chr22:51547102-51548230	5.21913e-08	0.00154032	0.714278	-0.350975	GGCAACTATTCTAGTCACCTGCTTGTAGTAAGTCCTTGTTTTGCCTCCTGTCATTCGCGA	NA	NA	NA	NA	NA	NA	NA	NA	ENSCAFT00000009565.3	FGF14	NA	44563
chr29	14423998	14427235	3238	CpG_233:chr29:14423998-14427235	5.21913e-08	0.00154032	0.610647	-0.288695	AGGGAGGGCAACTGAATGCAGGAGTAAGTCCCAGGTAACCAAGAAGGGAGTGACTCGTCT	NA	NA	NA	NA	NA	NA	NA	NA	ENSCAFT00000011594.3	NA	NA	36853
chr25	26182434	26184704	2271	CpG_170:chr25:26182434-26184704	5.21913e-08	0.00154032	1.00966	-0.0929195	ATCCACCAGTTACCTCTCCACTCCCAGGCAAGCAGCGCAGAGGAGCTCTGAGTTTCGCTG	NM_001048112-upstr	GATA4_upstr	GATA binding protein 4	4102	ENSCAFT00000048684.1-exon;ENSCAFT00000048684.1-intron;ENSCAFT00000048684.1-fiveUTR;ENSCAFT00000048684.1-proxUP	GATA4_exon;GATA4_intron;GATA4_fiveUTR;GATA4_proxUP	GATA binding protein 4	0	ENSCAFT00000048684.1	GATA4	GATA binding protein 4	0
chr29	39548581	39549026	446	CpG_25:chr29:39548581-39549026	5.21913e-08	0.00154032	0.489076	1.51872	CTTACCAAGTTCCTCCGAGCGAGGGTTTTCTCCAGAAAGCGAAGCAGACCCTCATTTCCA	NA	NA	NA	NA	ENSCAFT00000014969.3-proxUP;ENSCAFT00000014969.3-upstr	CCNE2_proxUP;CCNE2_upstr	NA	1988	ENSCAFT00000014969.3	CCNE2	NA	1988
chr10	23254436	23255125	690	CpG_35:chr10:23254436-23255125	5.21913e-08	0.00154032	0.386017	1.50494	GAGGACCAGTTGGGAGCGAATCTGGGAAAGGAGCTCCGGGGCATTGAACTGGCCCATCTG	NM_001003333-proxUP	CYP2D15_proxUP	cytochrome P450 2D	133	ENSCAFT00000001514.4-proxDOWN	TCF20_proxDOWN	transcription factor 20 (AR1)	120525	ENSCAFT00000043758.1	NA	NA	12496
chr18	35630501	35632576	2076	CpG_158:chr18:35630501-35632576	5.21913e-08	0.00154032	0.83041	-0.477076	TGGATGACACACCTTTCCGGAGAACGTTCCTCTATGGCAGGTGCATTAGCAGAATCGTGG	NA	NA	NA	NA	NA	NA	NA	NA	ENSCAFT00000039726.2	RCN1	NA	244455
chr38	18599477	18600662	1186	CpG_72:chr38:18599477-18600662	5.21913e-08	0.00154032	1.55605	1.27965	TCATCGCAGAGCGAGAATTCCGTGTCACGCGGCGAATCAGACTTGTTAGGGACACCGTCT	NA	NA	NA	NA	ENSCAFT00000044816.2-intron;ENSCAFT00000021112.4-intron	PBX1_intron	pre-B-cell leukemia homeobox 1	17115;103147	ENSCAFT00000044816.2	PBX1	pre-B-cell leukemia homeobox 1	17115
chr31	27718511	27721224	2714	CpG_218:chr31:27718511-27721224	5.21913e-08	0.00154032	1.24975	0.0879951	ATTTACAATACGCACACGTGTACAAAAGGTAGAGGCGGAGAGGAGCAGGCAGCCGCAGCC	NA	NA	NA	NA	ENSCAFT00000045601.1-exon;ENSCAFT00000045601.1-intron;ENSCAFT00000045601.1-fiveUTR;ENSCAFT00000045601.1-threeUTR;ENSCAFT00000045601.1-proxUP	OLIG1_exon;OLIG1_intron;OLIG1_fiveUTR;OLIG1_threeUTR;OLIG1_proxUP	NA	0	ENSCAFT00000045601.1	OLIG1	NA	0
chr5	17864494	17867201	2708	CpG_194:chr5:17864494-17867201	5.21913e-08	0.00154032	0.986208	-0.207224	TCGTAAATATACATCATTGCACTTGTGTCAAAGGTATTTAAATACGCATGCATCTATAGA	NA	NA	NA	NA	ENSCAFT00000021391.4-exon;ENSCAFT00000021391.4-intron;ENSCAFT00000021391.4-fiveUTR;ENSCAFT00000021391.4-proxUP	CADM1_exon;CADM1_intron;CADM1_fiveUTR;CADM1_proxUP	cell adhesion molecule 1	0	ENSCAFT00000021391.4	CADM1	cell adhesion molecule 1	0
chr32	13059257	13061527	2271	CpG_150:chr32:13059257-13061527	5.21913e-08	0.00154032	0.936646	-0.6639	CCTGCACTTCCAGGTAATTACTGCCAAACACAGCTTGATTCCTCCACCGAGGAAACTGGG	NA	NA	NA	NA	ENSCAFT00000015688.3-proxUP;ENSCAFT00000015688.3-upstr	SNCA_proxUP;SNCA_upstr	synuclein, alpha (non A4 component of amyloid precursor)	475	ENSCAFT00000015688.3	SNCA	synuclein, alpha (non A4 component of amyloid precursor)	475
chr38	216684	222514	5831	chr38:216684-222514	5.21913e-08	0.00154032	-0.593405	0.181675	TGAGATGCACGGGGAAGGTGATTCTTATGTAGTCCTGGGGAACTATGTCCTGGGCCCGGA	NM_001003056-exon;NM_001003056-intron;NM_001003056-fiveUTR	OPTC_exon;OPTC_intron;OPTC_fiveUTR	opticin	1279	ENSCAFT00000015046.3-exon;ENSCAFT00000037866.2-exon;ENSCAFT00000015046.3-intron;ENSCAFT00000037866.2-intron;ENSCAFT00000015046.3-fiveUTR;ENSCAFT00000037866.2-threeUTR;ENSCAFT00000037866.2-proxUP;ENSCAFT00000037866.2-proxDOWN	OPTC_exon;OPTC_intron;OPTC_fiveUTR;OPTC_threeUTR;OPTC_proxUP;OPTC_proxDOWN	opticin	1279;0	ENSCAFT00000037866.2	OPTC	opticin	0
chr10	32151213	32158011	6799	CpG_488:chr10:32151213-32158011	5.21913e-08	0.00154032	0.5835	-0.883842	AGCAAACTCCTCTTTCCAACTCGCACTCGGCCCTTTGTTGTCGGCCTGTGCCTCTGGCTC	NA	NA	NA	NA	NA	NA	NA	NA	ENSCAFT00000002855.3	RFX4	regulatory factor X, 4 (influences HLA class II expression)	18112
chr17	43834560	43835928	1369	CpG_96:chr17:43834560-43835928	5.21913e-08	0.00154032	1.33242	0.597164	TGAGTTCCAACCAGATCACCCAACTGGCCAACACCACCTTCCGCCCCATGCCCAACCTGC	NA	NA	NA	NA	ENSCAFT00000012896.3-exon;ENSCAFT00000012896.3-proxUP	LRRTM1_exon;LRRTM1_proxUP	leucine rich repeat transmembrane neuronal 1	0	ENSCAFT00000012896.3	LRRTM1	leucine rich repeat transmembrane neuronal 1	0
chr24	42539188	42543603	4416	chr24:42539188-42543603	5.21913e-08	0.00154032	0.258043	1.03134	CATCCAGGGCACCCTAGACAGCCTGCCCCAGGCGGTGAGAACATTCGTGGAAAACAGCGT	NM_001197143-exon;NM_001197143-intron;NM_001197143-fiveUTR	PCK1_exon;PCK1_intron;PCK1_fiveUTR	phosphoenolpyruvate carboxykinase 1 (soluble)	305	ENSCAFT00000019153.3-exon;ENSCAFT00000019153.3-intron;ENSCAFT00000019153.3-fiveUTR	PCK1_exon;PCK1_intron;PCK1_fiveUTR	phosphoenolpyruvate carboxykinase 1 (soluble)	505	ENSCAFT00000019153.3	PCK1	phosphoenolpyruvate carboxykinase 1 (soluble)	505
chr18	55131607	55140080	8474	chr18:55131607-55140080	5.21913e-08	0.00154032	-0.0062536	0.871591	CTCAGGCCACGGGAGCCAGGCCAACCTGGTTGTTTGCCCTGTCAAACACGGCAAAGTACT	NM_001003117-exon;NM_001003117-intron;NM_001003117-threeUTR	PGA_exon;PGA_intron;PGA_threeUTR	pepsinogen 5, group I (pepsinogen A)	38	ENSCAFT00000025862.2-exon;ENSCAFT00000025862.2-intron;ENSCAFT00000025862.2-threeUTR	NA_exon;NA_intron;NA_threeUTR	pepsinogen 5, group I (pepsinogen A)	38	ENSCAFT00000025862.2	NA	pepsinogen 5, group I (pepsinogen A)	38
chr6	57961389	57964997	3609	CpG_222:chr6:57961389-57964997	5.21913e-08	0.00154032	0.937994	-0.211048	TCTCCTAATGATATTTACTTAACTGTATTTGACAGCAGTTACGAACACGTCTCCGGTAAA	NA	NA	NA	NA	ENSCAFT00000032163.4-upstr	BARHL2_upstr	BarH-like homeobox 2	6344	ENSCAFT00000032163.4	BARHL2	BarH-like homeobox 2	6344
chr12	65218675	65219923	1249	CpG_76:chr12:65218675-65219923	5.21913e-08	0.00154032	1.18292	-0.427612	TGAACTTGTGTATTGACAAGTTGTCAAGCTCCGCGAGCGGAAGATTGCCCTGAATTAATT	NA	NA	NA	NA	ENSCAFT00000006050.4-exon;ENSCAFT00000035327.2-exon;ENSCAFT00000006050.4-intron;ENSCAFT00000035327.2-intron	NR2E1_exon;NR2E1_intron	nuclear receptor subfamily 2, group E, member 1	9830;5671	ENSCAFT00000035327.2	NR2E1	nuclear receptor subfamily 2, group E, member 1	5671
chr25	49163858	49167201	3344	CpG_289:chr25:49163858-49167201	5.21913e-08	0.00154032	1.38798	0.846544	AAGCTGGGCCCAGACACAAGCTGAGAGACACACGGAGTTGGTGAAAGAGCAGGGGCGCAC	NA	NA	NA	NA	ENSCAFT00000019798.2-exon;ENSCAFT00000019798.2-proxUP;ENSCAFT00000019798.2-proxDOWN	TWIST2_exon;TWIST2_proxUP;TWIST2_proxDOWN	twist family bHLH transcription factor 2	0	ENSCAFT00000019798.2	TWIST2	twist family bHLH transcription factor 2	0
chr3	19968887	19973683	4797	CpG_329:chr3:19968887-19973683	5.21913e-08	0.00154032	0.152353	-0.92515	GGCGACCGCTTTAATAGCAATACCAAGTTGCTGATATTGTAAACAGGGACACCAGCCCTG	NA	NA	NA	NA	NA	NA	NA	NA	ENSCAFT00000032729.2	NA	NA	23998
chr34	9546879	9548552	1674	CpG_136:chr34:9546879-9548552	5.21913e-08	0.00154032	1.36833	0.634607	AAGAAGAGGAAGGGACTCAGGAGAAACACCCCACACCCCGGAGCCATTCTGGGGACCTGC	NA	NA	NA	NA	ENSCAFT00000016549.4-upstr	IRX1_upstr	NA	7607	ENSCAFT00000016549.4	IRX1	NA	7607
chr20	44422323	44422886	564	CpG_29:chr20:44422323-44422886	5.21913e-08	0.00154032	1.33575	0.660972	AAGCCCAAAGGTCCGCCCCTCAAGATTTCCTCTCGGCTGAGCTGTTCAATTCCGGAAGCT	NA	NA	NA	NA	ENSCAFT00000023302.3-intron	KLHL26_intron	kelch-like family member 26	9750	ENSCAFT00000023302.3	KLHL26	kelch-like family member 26	9750
chr23	34082930	34087270	4341	CpG_309:chr23:34082930-34087270	5.21913e-08	0.00154032	1.01653	-0.139945	CACAAAACCCTCTTACAAATCGAGACAATTAGGAAGTGACTTGCCTCTGGTGGCCGTCGG	NA	NA	NA	NA	NA	NA	NA	NA	ENSCAFT00000011974.2	NA	NA	3391
chr7	44251007	44251746	740	CpG_64:chr7:44251007-44251746	5.21913e-08	0.00154032	1.32811	0.558941	TGAAAAGGCTCTAGTCAACGCTTTCTCCTTTCCATTCCAGTCTCCAAGACAGACCCGGAG	NA	NA	NA	NA	ENSCAFT00000043630.1-intron	NA_intron	NA	4106	ENSCAFT00000043630.1	NA	NA	4106
chr1	16948396	16949599	1204	CpG_74:chr1:16948396-16949599	5.21913e-08	0.00154032	0.598317	-1.04219	CAATCCTCCCCTCTCTCAGCCAAGTTCATCGGTGAATTGAAGGTCGTTGCTGCGGGATTC	NA	NA	NA	NA	ENSCAFT00000040434.1-upstr	U2_upstr	NA	3620	ENSCAFT00000040434.1	U2	NA	3620
chr1	29424366	29428245	3880	CpG_299:chr1:29424366-29428245	5.21913e-08	0.00154032	1.29148	-0.492928	TGAAGGAGAAAACAGTAGAATCAATAAAGAAATGGTTCCTGTGTATTAGTTGGTGCGGCG	NA	NA	NA	NA	ENSCAFT00000000400.1-exon;ENSCAFT00000000400.1-intron;ENSCAFT00000000400.1-proxUP	SLC35D3_exon;SLC35D3_intron;SLC35D3_proxUP	solute carrier family 35, member D3	0	ENSCAFT00000000400.1	SLC35D3	solute carrier family 35, member D3	0
chr26	19300855	19308358	7504	chr26:19300855-19308358	5.21913e-08	0.00154032	0.162947	0.907377	GCAGAGCTTCCCTCTCAGACTCAGTTTCCCTTCTCTGCCCCGGCCCTCTCTGGGATTCAG	NM_001048113-exon;NM_001048113-intron;NM_001048113-fiveUTR	CRYBB2_exon;CRYBB2_intron;CRYBB2_fiveUTR	crystallin, beta B2	1907	ENSCAFT00000018382.3-exon;ENSCAFT00000018382.3-intron;ENSCAFT00000018382.3-fiveUTR	CRYBB2_exon;CRYBB2_intron;CRYBB2_fiveUTR	crystallin, beta B2	1907	ENSCAFT00000018382.3	CRYBB2	crystallin, beta B2	1907
chr3	42942858	42943963	1106	CpG_78:chr3:42942858-42943963	5.21913e-08	0.00154032	1.23324	-0.544635	TGGCTGAAAACGACTTCCGTCTTAGCCCCGCAAGGGTAAGATACAGGCGTGTCATTGGTG	NA	NA	NA	NA	NA	NA	NA	NA	ENSCAFT00000017333.3	ARRDC4	arrestin domain containing 4	278434
chr5	16308951	16315572	6622	chr5:16308951-16315572	5.21913e-08	0.00154032	0.430055	0.912989	CCAGGGCCCAGAAGAGTCAAGGGAGGGCTTCGGGGAGAAAGACTAGCTTCTCGGATCCTT	NM_001284472-exon;NM_001284472-intron;NM_001284472-proxUP	BACE1_exon;BACE1_intron;BACE1_proxUP	beta-site APP-cleaving enzyme 1	0	ENSCAFT00000020762.3-exon;ENSCAFT00000020762.3-intron	BACE1_exon;BACE1_intron	NA	484	ENSCAFT00000020762.3	BACE1	NA	484
chr38	744729	755012	10284	chr38:744729-755012	5.21913e-08	0.00154032	0.223882	0.997095	CTCAGCGGGCCAAGGCAAAGCCAATGCGATTGTTATGCCGATCAAACTCCGTGTAGAACT	NM_001003194-exon;NM_001003194-intron;NM_001003194-threeUTR	REN_exon;REN_intron;REN_threeUTR	renin	0	ENSCAFT00000015286.3-exon;ENSCAFT00000015286.3-intron;ENSCAFT00000015286.3-threeUTR;ENSCAFT00000015284.3-upstr	REN_exon;REN_intron;REN_threeUTR;ETNK2_upstr	renin;ethanolamine kinase 2	68;4101	ENSCAFT00000015286.3	REN	renin	68
chr37	8735592	8738600	3009	CpG_284:chr37:8735592-8738600	5.21913e-08	0.00154032	0.90967	0.0375653	TTTTATGGCCTGCACTTTTAATGGCAACATTTCTTGATTTCTCGCCCTGGACACCGAGGT	NA	NA	NA	NA	ENSCAFT00000046713.2-upstr;ENSCAFT00000017482.3-upstr	SATB2_upstr	SATB homeobox 2	4411;6189	ENSCAFT00000046713.2	SATB2	SATB homeobox 2	4411
chr31	31877224	31880373	3150	CpG_281:chr31:31877224-31880373	5.21913e-08	0.00154032	1.05548	0.0927873	TGCTCGTTGGGTCTCTCCCTCTTCCACTTAGCCATGTTTCTGCGATCGGAGTAATCCTTT	NA	NA	NA	NA	ENSCAFT00000015386.3-exon;ENSCAFT00000015386.3-intron;ENSCAFT00000015386.3-fiveUTR;ENSCAFT00000015386.3-proxUP;ENSCAFT00000015386.3-upstr	SIM2_exon;SIM2_intron;SIM2_fiveUTR;SIM2_proxUP;SIM2_upstr	single-minded family bHLH transcription factor 2	0	ENSCAFT00000015386.3	SIM2	single-minded family bHLH transcription factor 2	0
chr12	22953465	22954367	903	CpG_74:chr12:22953465-22954367	5.21913e-08	0.00154032	1.24749	-0.59778	TGGAGGCGGGTCTACGTGTTCACGGCACAGAGATGATGGGGAACCTTTTACCAGGTGAGG	NA	NA	NA	NA	NA	NA	NA	NA	ENSCAFT00000003666.3	HMGCLL1	3-hydroxymethyl-3-methylglutaryl-CoA lyase-like 1	53565
chr32	4507736	4511065	3330	CpG_243:chr32:4507736-4511065	5.21913e-08	0.00154032	0.160735	-1.15431	CAGAGTGCAGTTTAAAGCTCCAAATATGTTTGCAGACAAACATTCCAAGAATGCAAGTCA	NM_001048129-exon;NM_001048129-intron;NM_001048129-fiveUTR;NM_001048129-proxUP	FGF5_exon;FGF5_intron;FGF5_fiveUTR;FGF5_proxUP	fibroblast growth factor 5	0	ENSCAFT00000014095.3-exon;ENSCAFT00000038532.2-exon;ENSCAFT00000014095.3-intron;ENSCAFT00000038532.2-intron;ENSCAFT00000014095.3-fiveUTR;ENSCAFT00000038532.2-fiveUTR;ENSCAFT00000014095.3-proxUP;ENSCAFT00000038532.2-proxUP	FGF5_exon;FGF5_intron;FGF5_fiveUTR;FGF5_proxUP	fibroblast growth factor 5	0	ENSCAFT00000038532.2	FGF5	fibroblast growth factor 5	0
chr3	70383325	70383742	418	CpG_19:chr3:70383325-70383742	5.21913e-08	0.00154032	0.615471	-0.0824811	GGCTTAAGGCTCCCAGCAGATGGCAGGATGTGGTCAAAGATCCCCAAAGCCACTCCGGCT	NA	NA	NA	NA	ENSCAFT00000024908.3-proxUP	STK32B_proxUP	serine/threonine kinase 32B	692	ENSCAFT00000024908.3	STK32B	serine/threonine kinase 32B	692
chr3	44068794	44069542	749	CpG_41:chr3:44068794-44069542	5.21913e-08	0.00154032	1.0747	0.0424396	GATGGACATCCCTACTCTCGCACGGGTTCCCCAAAGAAACAGTGTCCGGGAGAGAGGGAA	NA	NA	NA	NA	NA	NA	NA	NA	ENSCAFT00000033518.1	Y_RNA	NA	18681
chr8	57234533	57238393	3861	CpG_274:chr8:57234533-57238393	5.21913e-08	0.00154032	0.867783	-0.245752	GCTGCTTAACTCTCCGCTGGACTTCAGGGAGGGCTGTCTGCAAGTAGAATTCACCTCTTC	NA	NA	NA	NA	NA	NA	NA	NA	ENSCAFT00000027456.1	FLRT2	fibronectin leucine rich transmembrane protein 2	87844
chr7	67684247	67687757	3511	CpG_267:chr7:67684247-67687757	5.21913e-08	0.00154032	1.35063	0.547019	CCTTTAGGCGGGTCGCTGACCACTGATTTGGCCGGAGACATGGGTTCTGGCTTCCACATT	NA	NA	NA	NA	NA	NA	NA	NA	ENSCAFT00000029169.3	YES1	YES proto-oncogene 1, Src family tyrosine kinase	85779
chr11	3967475	3968772	1298	CpG_99:chr11:3967475-3968772	5.21913e-08	0.00154032	1.04083	0.204626	GGTCGAGTGTTGCAGAAGATGTGAAACGAGCCCGAAGCCCATAAACCTATGGAGAATTCT	NA	NA	NA	NA	NA	NA	NA	NA	ENSCAFT00000000351.4	KCNN2	potassium channel, calcium activated intermediate/small conductance subfamily N alpha, member 2	310627
chr4	8258101	8261555	3455	CpG_258:chr4:8258101-8261555	5.21913e-08	0.00154032	0.957714	-0.441122	GGGATGGATGGCATTTGAGCTGGCAGGCGGCACAGTAGAGCACGTCGCATTGCTCGCATA	NA	NA	NA	NA	ENSCAFT00000018873.4-exon;ENSCAFT00000018873.4-intron;ENSCAFT00000018873.4-proxUP;ENSCAFT00000018873.4-upstr	TRIM67_exon;TRIM67_intron;TRIM67_proxUP;TRIM67_upstr	tripartite motif containing 67	0	ENSCAFT00000018873.4	TRIM67	tripartite motif containing 67	0
chr17	56208468	56211153	2686	CpG_179:chr17:56208468-56211153	5.21913e-08	0.00154032	0.229349	-0.403881	TTCCTAGTACGGATTCAGGGGACGCGTAAACTGCGGGCGACCTCCCTAATTGCCCATTCG	NA	NA	NA	NA	NA	NA	NA	NA	ENSCAFT00000015871.2	TBX15	T-box 15	17843
chr7	6071378	6081220	9843	chr7:6071378-6081220	5.21913e-08	0.00154032	0.0508531	0.520095	TGGTCTGGAGCAAGAAGGCGGTGTAGGCCATGTCGGCTTCCTCCTTGGAGGACTAAGGGG	NM_001287152-exon;NM_001287152-intron;NM_001287152-threeUTR	PIGR_exon;PIGR_intron;PIGR_threeUTR	polymeric immunoglobulin receptor	6384	ENSCAFT00000018254.3-exon;ENSCAFT00000018254.3-intron;ENSCAFT00000018206.3-upstr;ENSCAFT00000018254.3-proxDOWN	PIGR_exon;PIGR_intron;FCMR_upstr;PIGR_proxDOWN	polymeric immunoglobulin receptor;Fc fragment of IgM receptor	0;7242	ENSCAFT00000018254.3	PIGR	polymeric immunoglobulin receptor	0
chr3	57994074	57996874	2801	CpG_237:chr3:57994074-57996874	5.21913e-08	0.00154032	0.898607	0.125663	GAGGACAGCCTGGACTGACCCAGGAGGCTTAGCCATCCTCCCACTTTGTTTTCATCATTC	NA	NA	NA	NA	ENSCAFT00000022320.3-exon;ENSCAFT00000022320.3-intron;ENSCAFT00000022320.3-fiveUTR;ENSCAFT00000022320.3-proxUP	RASGRF1_exon;RASGRF1_intron;RASGRF1_fiveUTR;RASGRF1_proxUP	Ras protein-specific guanine nucleotide-releasing factor 1	0	ENSCAFT00000022320.3	RASGRF1	Ras protein-specific guanine nucleotide-releasing factor 1	0
chr9	8273428	8278218	4791	CpG_386:chr9:8273428-8278218	5.21913e-08	0.00154032	1.37168	0.567862	GGGCGAACCGGAGCGTGCTAATCTATTTATACGGATTATTACGGAGGACCGGCGGGCGTT	NM_001002978-exon;NM_001002978-intron;NM_001002978-proxUP;NM_001002978-proxDOWN	SOX9_exon;SOX9_intron;SOX9_proxUP;SOX9_proxDOWN	SRY (sex determining region Y)-box 9	0	ENSCAFT00000007033.4-exon;ENSCAFT00000007033.4-intron;ENSCAFT00000007033.4-threeUTR;ENSCAFT00000007033.4-proxUP	SOX9_exon;SOX9_intron;SOX9_threeUTR;SOX9_proxUP	SRY (sex determining region Y)-box 9	0	ENSCAFT00000007033.4	SOX9	SRY (sex determining region Y)-box 9	0
chr20	48416728	48425237	8510	chr20:48416728-48425237	5.21913e-08	0.00154032	0.504737	0.946664	CCTGACCCTCCCAAATCCTCCATCCACAGAATACAGCCCATTTGGATCAGTTTGAACGAA	NM_001003032-exon;NM_001003032-intron;NM_001003032-proxUP	PRKACA_exon;PRKACA_intron;PRKACA_proxUP	protein kinase, cAMP-dependent, catalytic, alpha	0	ENSCAFT00000026130.3-exon;ENSCAFT00000046888.1-exon;ENSCAFT00000048318.1-intron;ENSCAFT00000026130.3-intron;ENSCAFT00000046888.1-intron;ENSCAFT00000046888.1-fiveUTR;ENSCAFT00000046888.1-proxUP;ENSCAFT00000026137.5-proxUP;ENSCAFT00000026137.5-upstr;ENSCAFT00000047442.1-upstr	PRKACA_exon;C19orf57_intron;PRKACA_intron;PRKACA_fiveUTR;PRKACA_proxUP;SAMD1_proxUP;SAMD1_upstr;C19orf67_upstr	protein kinase, cAMP-dependent, catalytic, alpha;chromosome 20 open reading frame, human C19orf57;NA;chromosome 20 open reading frame, human C19orf67	1;0;159101;195;7234	ENSCAFT00000046888.1	PRKACA	protein kinase, cAMP-dependent, catalytic, alpha	0
chr7	67371609	67373679	2071	CpG_169:chr7:67371609-67373679	5.21913e-08	0.00154032	0.65313	-1.15087	ACTACTGGAAGGGCAGCTAACTGGTAGGACATTACCACTCCGGATAATTTAGCGACAACT	NA	NA	NA	NA	ENSCAFT00000049031.2-exon;ENSCAFT00000049031.2-intron;ENSCAFT00000049031.2-fiveUTR;ENSCAFT00000049031.2-proxUP	COLEC12_exon;COLEC12_intron;COLEC12_fiveUTR;COLEC12_proxUP	collectin sub-family member 12	0	ENSCAFT00000049031.2	COLEC12	collectin sub-family member 12	0
chr9	58848266	58849927	1662	CpG_130:chr9:58848266-58849927	5.21913e-08	0.00154032	0.8643	0.0177028	GCATGTTCAGACAATACTACCTAAGTCCCTGCTTGGGCTTCTCCACCGCCATATTTTGCG	NA	NA	NA	NA	ENSCAFT00000032214.3-upstr	LHX2_upstr	LIM homeobox 2	2059	ENSCAFT00000032214.3	LHX2	LIM homeobox 2	2059
chr25	26206671	26208316	1646	CpG_127:chr25:26206671-26208316	5.21913e-08	0.00154032	1.19542	0.133351	AGGGAGAACAACACATCACCGCATCTAAAGAAAAGGCAGCAGCCATTCCAAACCCCGCCC	NA	NA	NA	NA	NA	NA	NA	NA	ENSCAFT00000048684.1	GATA4	GATA binding protein 4	23943
chr10	47332747	47334568	1822	CpG_121:chr10:47332747-47334568	5.21913e-08	0.00154032	0.783848	-0.73673	CGTTTTCGACTTTTCACTCGGACGCCCGGGATTTCTTGCCTTTGCCTTTCTCGGCTTCCC	NA	NA	NA	NA	ENSCAFT00000004014.3-upstr	SIX3_upstr	NA	6050	ENSCAFT00000004014.3	SIX3	NA	6050
chr37	29451376	29452098	723	CpG_56:chr37:29451376-29452098	5.21913e-08	0.00154032	1.21278	0.516305	TACGCATTCACGAAGGCCCGCCTGACATTCATCCCCGGCTCCGTCCTAATGAGACTCGGG	NA	NA	NA	NA	NA	NA	NA	NA	ENSCAFT00000025686.2	SCG2	secretogranin II	14056
chr38	12437347	12441827	4481	CpG_367:chr38:12437347-12441827	5.21913e-08	0.00154032	1.25467	0.218538	CCCCTTGACACCTCAGTTCTAAAACACCGAAGCACCGTCCCACGCTCCGGCATTCATCAA	NA	NA	NA	NA	NA	NA	NA	NA	ENSCAFT00000040036.1	U6	NA	296264
chr26	9319215	9319731	517	CpG_39:chr26:9319215-9319731	5.21913e-08	0.00154032	0.288297	-0.774286	TCAGTCGCCGCGGTGTCTGCACAGGGCTTTCACCATCACCCACCCAGACGACCTTTCCAT	NA	NA	NA	NA	ENSCAFT00000013864.3-exon;ENSCAFT00000013864.3-intron;ENSCAFT00000013864.3-proxUP	NA_exon;NA_intron;NA_proxUP	aldehyde dehydrogenase 2 family (mitochondrial)	0	ENSCAFT00000013864.3	NA	aldehyde dehydrogenase 2 family (mitochondrial)	0
chr26	11506889	11508452	1564	CpG_121:chr26:11506889-11508452	5.21913e-08	0.00154032	1.05135	-0.0668023	CCCGAGGAGAATTCACGTTCATCCTTTATCAGTTGCAGGCCTTAAAATTAAAAGTCCTTC	NA	NA	NA	NA	ENSCAFT00000014621.3-exon;ENSCAFT00000014621.3-intron;ENSCAFT00000014621.3-fiveUTR;ENSCAFT00000014621.3-proxUP	TBX5_exon;TBX5_intron;TBX5_fiveUTR;TBX5_proxUP	T-box 5	0	ENSCAFT00000014621.3	TBX5	T-box 5	0
chr30	24812943	24813427	485	CpG_29:chr30:24812943-24813427	5.21913e-08	0.00154032	0.888503	-0.617599	GTGCTGCACTCAGCAAGCCCTTGGAATGTTGCGGATGCTGACCCTACCAGGAGCATTTCG	NA	NA	NA	NA	NA	NA	NA	NA	ENSCAFT00000039029.2	FOXB1	forkhead box B1	10387
chr9	19146542	19157824	11283	chr9:19146542-19157824	5.21913e-08	0.00154032	-0.138737	0.68156	TTTGTAGTATCTGCTGGGCTCCTATCTGGGGACTCTGGGAACCCAACCCTGGACTCCTAC	NM_001048031-exon;NM_001048031-intron;NM_001048031-fiveUTR	SLC4A1_exon;SLC4A1_intron;SLC4A1_fiveUTR	solute carrier family 4 (anion exchanger), member 1 (Diego blood group)	61	ENSCAFT00000022598.3-exon;ENSCAFT00000044796.1-exon;ENSCAFT00000022598.3-intron;ENSCAFT00000044796.1-intron;ENSCAFT00000022598.3-fiveUTR;ENSCAFT00000044796.1-fiveUTR;ENSCAFT00000044796.1-proxUP	SLC4A1_exon;SLC4A1_intron;SLC4A1_fiveUTR;SLC4A1_proxUP	solute carrier family 4 (anion exchanger), member 1 (Diego blood group)	61;0	ENSCAFT00000044796.1	SLC4A1	solute carrier family 4 (anion exchanger), member 1 (Diego blood group)	0
chr28	13425209	13427847	2639	CpG_211:chr28:13425209-13427847	5.21913e-08	0.00154032	0.639087	-0.40196	AGCGCATTTGCTCTTTTGGTTAAAATTTATTTTCTTTTATCTTTTGTCCCCACCTTCTTA	NA	NA	NA	NA	NA	NA	NA	NA	ENSCAFT00000003701.4	PAX2	paired box 2	15043
chr12	65207300	65213060	5761	CpG_431:chr12:65207300-65213060	5.21913e-08	0.00154032	1.12806	0.178736	GCGGAATTCCCTTTCTGGCGCGTGCGGCCAGTACACTGCCCAACTTAGCCGTCCACAATT	NA	NA	NA	NA	ENSCAFT00000006050.4-exon;ENSCAFT00000035327.2-exon;ENSCAFT00000006050.4-intron;ENSCAFT00000006050.4-fiveUTR;ENSCAFT00000006050.4-proxUP;ENSCAFT00000035327.2-proxUP;ENSCAFT00000035327.2-upstr	NR2E1_exon;NR2E1_intron;NR2E1_fiveUTR;NR2E1_proxUP;NR2E1_upstr	nuclear receptor subfamily 2, group E, member 1	0	ENSCAFT00000035327.2	NR2E1	nuclear receptor subfamily 2, group E, member 1	0
chr7	42340410	42344398	3989	chr7:42340410-42344398	5.21913e-08	0.00154032	-0.918502	-0.183884	CATGATTCCAAGCTTCCAGGCCCCTTTCTTCTTCCTGCTCCTGGTAACCCGAGAGCTTAC	NM_001194977-exon;NM_001194977-intron;NM_001194977-fiveUTR;NR_049345-proxUP;NR_049345-upstr	MUC1_exon;MUC1_intron;MUC1_fiveUTR;MIR92B_proxUP;MIR92B_upstr	mucin 1, cell surface associated;microRNA mir-92b	34;1867	ENSCAFT00000026980.4-exon;ENSCAFT00000044147.1-exon;ENSCAFT00000026980.4-intron;ENSCAFT00000044147.1-intron;ENSCAFT00000026980.4-fiveUTR;ENSCAFT00000044147.1-fiveUTR;ENSCAFT00000034915.1-proxUP;ENSCAFT00000034915.1-upstr;ENSCAFT00000026973.3-proxDOWN;ENSCAFT00000027000.4-proxDOWN;ENSCAFT00000026997.2-proxDOWN	MUC1_exon;MUC1_intron;MUC1_fiveUTR;cfa-mir-92b_proxUP;cfa-mir-92b_upstr;THBS3_proxDOWN;TRIM46_proxDOWN	mucin 1, cell surface associated;NA;thrombospondin 3;tripartite motif containing 46	1550;1867;11779;9620;10158	ENSCAFT00000026980.4	MUC1	mucin 1, cell surface associated	1550
chr29	1999183	2000557	1375	CpG_95:chr29:1999183-2000557	5.21913e-08	0.00154032	1.35114	-0.010457	AGCCAAACAGTGCAAGTCCAACGAAACCACGGACTTTTCGTGTGAATAAACAGCCTGTCA	NA	NA	NA	NA	NA	NA	NA	NA	ENSCAFT00000024318.3	NA	NA	329777
chr8	11957754	11960288	2535	CpG_170:chr8:11957754-11960288	5.21913e-08	0.00154032	0.762329	-0.633482	GTCAGGACCTCGGTTAGGTCTTCGACTAACTCGTGGGATCCCCAGCACACGGCGCAGATG	NA	NA	NA	NA	NA	NA	NA	NA	ENSCAFT00000035092.1	U6	NA	185050
chr13	8753917	8756039	2123	CpG_190:chr13:8753917-8756039	5.21913e-08	0.00154032	1.26612	-0.560141	AGTGCTAGGCCGTGTTCAAAGCGATCCGGGGCGCACGTGAGTGGGAAAGGTAGAGATGCG	NA	NA	NA	NA	ENSCAFT00000001085.3-exon;ENSCAFT00000001085.3-intron;ENSCAFT00000001085.3-fiveUTR;ENSCAFT00000001085.3-proxUP	RSPO2_exon;RSPO2_intron;RSPO2_fiveUTR;RSPO2_proxUP	R-spondin 2	0	ENSCAFT00000001085.3	RSPO2	R-spondin 2	0
chr5	38834131	38837284	3154	CpG_257:chr5:38834131-38837284	5.21913e-08	0.00154032	1.26805	0.259406	CTGCGCAGCTGACCTAGCGCGGCGATTGCTTCCTTCCTACCCCATGAATCTGCTCGGGTT	NA	NA	NA	NA	ENSCAFT00000028432.3-exon;ENSCAFT00000028432.3-intron;ENSCAFT00000028432.3-fiveUTR;ENSCAFT00000028432.3-proxUP;ENSCAFT00000028432.3-upstr	PMP22_exon;PMP22_intron;PMP22_fiveUTR;PMP22_proxUP;PMP22_upstr	peripheral myelin protein 22	0	ENSCAFT00000028432.3	PMP22	peripheral myelin protein 22	0
chr8	39111954	39113210	1257	CpG_110:chr8:39111954-39113210	5.21913e-08	0.00154032	0.722107	-0.0557044	CCTTTCCTCCATCCCGGAGGCTTGGATTTAGGTTTGTCAAGGGTCACAGGGACGGAGTTG	NA	NA	NA	NA	ENSCAFT00000025461.4-exon;ENSCAFT00000025461.4-intron;ENSCAFT00000025461.4-fiveUTR;ENSCAFT00000025461.4-proxUP	PLEKHG3_exon;PLEKHG3_intron;PLEKHG3_fiveUTR;PLEKHG3_proxUP	pleckstrin homology domain containing, family G (with RhoGef domain) member 3	0	ENSCAFT00000025461.4	PLEKHG3	pleckstrin homology domain containing, family G (with RhoGef domain) member 3	0
chr8	19364703	19367146	2444	CpG_182:chr8:19364703-19367146	5.21913e-08	0.00154032	1.10471	0.0945206	GGAACTGCAAACCTTTACTTCTCGGACTTGGGCGGCTCCTATCAGCTCAGCAGGAAAGGG	NA	NA	NA	NA	NA	NA	NA	NA	ENSCAFT00000022119.3	LRFN5	leucine rich repeat and fibronectin type III domain containing 5	217973
chr37	20132445	20135569	3125	CpG_241:chr37:20132445-20135569	5.21913e-08	0.00154032	1.03669	-0.920454	GCCTTTGTGCCCCTAGAATTTCAAGTGCAGAGTCACACACAGAACAACAATGGCACGCTA	NA	NA	NA	NA	NA	NA	NA	NA	ENSCAFT00000022535.3	ERBB4	erb-b2 receptor tyrosine kinase 4	408900
chr32	8259139	8262841	3703	CpG_250:chr32:8259139-8262841	5.21913e-08	0.00154032	1.04922	0.0478997	CGAATAGGCCAAGCGAGCCCTCTCGGGACCCGCCAAGTATTTCGTTTGTTCGAAAGTCTT	NA	NA	NA	NA	ENSCAFT00000014553.4-exon;ENSCAFT00000014553.4-intron;ENSCAFT00000014553.4-proxUP	NKX6-1_exon;NKX6-1_intron;NKX6-1_proxUP	NA	0	ENSCAFT00000014553.4	NKX6-1	NA	0
chr28	7426486	7430428	3943	CpG_294:chr28:7426486-7430428	5.21913e-08	0.00154032	0.286264	-1.13374	TTCTAATCAAAGTTCTTATCTGGCTGATAATTTATTGACCCCTTTCCCCATTCTAGATGT	NA	NA	NA	NA	ENSCAFT00000012129.3-exon;ENSCAFT00000012129.3-intron;ENSCAFT00000012129.3-fiveUTR;ENSCAFT00000012129.3-proxUP;ENSCAFT00000012129.3-upstr	CYP26A1_exon;CYP26A1_intron;CYP26A1_fiveUTR;CYP26A1_proxUP;CYP26A1_upstr	cytochrome P450, family 26, subfamily A, polypeptide 1	0	ENSCAFT00000012129.3	CYP26A1	cytochrome P450, family 26, subfamily A, polypeptide 1	0
chr14	40271755	40273220	1466	CpG_94:chr14:40271755-40273220	5.21913e-08	0.00154032	0.667391	-1.3073	GCATTGCGGACGATCTGCCTTCCGAACCAAAGGACGTCCTTTCCCCTGGCCTCACTCCTT	NA	NA	NA	NA	ENSCAFT00000046100.1-exon;ENSCAFT00000046100.1-proxUP;ENSCAFT00000043484.1-proxUP;ENSCAFT00000044535.1-proxUP;ENSCAFT00000004700.4-upstr;ENSCAFT00000045559.1-proxDOWN;ENSCAFT00000046100.1-proxDOWN;ENSCAFT00000004713.4-proxDOWN	HOTAIRM1_2_exon;HOTAIRM1_2_proxUP;HOTAIRM1_4_proxUP;HOTAIRM1_5_proxUP;HOXA1_upstr;HOTAIRM1_1_proxDOWN;HOTAIRM1_2_proxDOWN;HOXA2_proxDOWN	NA;homeobox A1;homeobox A2	0;364;474;2073;1861;3610	ENSCAFT00000046100.1	HOTAIRM1_2	NA	0
chr32	30724705	30727414	2710	CpG_201:chr32:30724705-30727414	5.21913e-08	0.00154032	0.890617	-0.169462	TGAGCAGCAGTGTCCCTGGACTCTTCCACAATGAAACCAGCTAATTAAGCAACGACACCT	NA	NA	NA	NA	ENSCAFT00000018452.3-upstr	PITX2_upstr	paired-like homeodomain 2	8785	ENSCAFT00000018452.3	PITX2	paired-like homeodomain 2	8785
chr36	4630037	4631066	1030	CpG_60:chr36:4630037-4631066	5.21913e-08	0.00154032	-0.532893	0.573155	TCCGGGGCCCTCGCGTTGATGCCGAACCTTTCTTCTACGGTCCTCAAGACGATCGGAGCT	NA	NA	NA	NA	NA	NA	NA	NA	ENSCAFT00000014908.3	DAPL1	death associated protein-like 1	47498
chr8	35565508	35566780	1273	CpG_102:chr8:35565508-35566780	5.21913e-08	0.00154032	1.35747	0.595989	TGTAAAATACCGAGGAAATGTCCACGGGTGAACGGCGGGCGCTGTCGAGAGCGGGGAGGT	NA	NA	NA	NA	ENSCAFT00000024751.2-exon;ENSCAFT00000024751.2-intron;ENSCAFT00000024751.2-proxUP	SIX6_exon;SIX6_intron;SIX6_proxUP	NA	0	ENSCAFT00000024751.2	SIX6	NA	0
chr10	38525845	38528936	3092	CpG_253:chr10:38525845-38528936	5.21913e-08	0.00154032	0.694191	-0.161808	GCTGAGTCACCCTAGAAGGTCACTGGGTACACAAGAGCAAGTGGGAGCAGCCCAGGAAAG	NA	NA	NA	NA	ENSCAFT00000005568.3-intron	POU3F3_intron	NA	61365	ENSCAFT00000005568.3	POU3F3	NA	61365
chr3	45106486	45107404	919	CpG_61:chr3:45106486-45107404	5.21913e-08	0.00154032	1.36327	0.158336	ATGATTTGAATGTTGCCGAGACGAGAGCCTGCACCTAACTGTTGAGGTCTGGTTTCGTAT	NA	NA	NA	NA	NA	NA	NA	NA	ENSCAFT00000042060.1	SNORA31	NA	176386
chr6	38197628	38198033	406	CpG_16:chr6:38197628-38198033	5.21913e-08	0.00154032	-0.466644	0.36344	TCTTTTCTTAAGTCACATCAGTCCTGTTCTGTGGCCGCAACCCAAGGGCTTCCCAGGTGA	NA	NA	NA	NA	ENSCAFT00000030728.3-upstr;ENSCAFT00000035378.2-upstr	PKMYT1_upstr;NA_upstr	protein kinase, membrane associated tyrosine/threonine 1;NA	2325;5294	ENSCAFT00000030728.3	PKMYT1	protein kinase, membrane associated tyrosine/threonine 1	2325
chr20	18621156	18622956	1801	CpG_139:chr20:18621156-18622956	5.21913e-08	0.00154032	1.05657	-0.749611	GTAGGGCCAGGGTGTTACTTCCTCTGTAAGGCAGTGAAATGATTTTCAAAAGGCGCTAAC	NA	NA	NA	NA	NA	NA	NA	NA	ENSCAFT00000043571.1	PDZRN3	NA	215346
chr12	26141634	26142714	1081	CpG_104:chr12:26141634-26142714	5.21913e-08	0.00154032	1.24518	-0.512688	TATGGTTTCTCCATCGGGGATCCTAACAGGTCACCTCAGCACTGCCATTACATCTCGCAG	NA	NA	NA	NA	ENSCAFT00000003891.3-exon;ENSCAFT00000003891.3-intron;ENSCAFT00000003891.3-fiveUTR;ENSCAFT00000003891.3-proxUP	KHDRBS2_exon;KHDRBS2_intron;KHDRBS2_fiveUTR;KHDRBS2_proxUP	KH domain containing, RNA binding, signal transduction associated 2	0	ENSCAFT00000003891.3	KHDRBS2	KH domain containing, RNA binding, signal transduction associated 2	0
chr17	50634552	50639590	5039	CpG_374:chr17:50634552-50639590	5.21913e-08	0.00154032	0.416627	-0.685818	GGCTTTGGACGTGTCATTGGGACCCGAAAACTGAGTCGGGGAGAGGAAGGAGCCAGTGGC	NA	NA	NA	NA	ENSCAFT00000014311.3-exon;ENSCAFT00000014311.3-intron;ENSCAFT00000014311.3-fiveUTR	CYP26B1_exon;CYP26B1_intron;CYP26B1_fiveUTR	cytochrome P450, family 26, subfamily B, polypeptide 1	265	ENSCAFT00000014311.3	CYP26B1	cytochrome P450, family 26, subfamily B, polypeptide 1	265
chr28	1313936	1317563	3628	CpG_286:chr28:1313936-1317563	5.21913e-08	0.00154032	0.790543	-0.0433581	ATTAGAGGCGTGACACCAGCATCTGTGCTGGGAGGACCGGCAGGTCCCTGCTGAGCGAAT	NA	NA	NA	NA	ENSCAFT00000010667.1-exon;ENSCAFT00000010667.1-intron;ENSCAFT00000010667.1-proxUP;ENSCAFT00000010667.1-upstr	DRGX_exon;DRGX_intron;DRGX_proxUP;DRGX_upstr	dorsal root ganglia homeobox	0	ENSCAFT00000010667.1	DRGX	dorsal root ganglia homeobox	0
chr11	37879775	37881627	1853	CpG_161:chr11:37879775-37881627	5.21913e-08	0.00154032	1.28615	0.680577	TTACACAGAGAGCCCGGGACCCTCCAGTCTAACGCATAAGAGCACGGCCCCAGCAAACCA	NA	NA	NA	NA	NA	NA	NA	NA	ENSCAFT00000002459.3	SH3GL2	SH3-domain GRB2-like 2	158981
chr14	44541269	44541758	490	CpG_24:chr14:44541269-44541758	5.21913e-08	0.00154032	0.902902	-0.366536	GCTCGGGTTGCAGGTATTTCAGAGAGTTGCTCTCAAATTCTTCAATCTCCTTGGTCGGCG	NA	NA	NA	NA	ENSCAFT00000005046.4-exon;ENSCAFT00000005046.4-intron;ENSCAFT00000005046.4-fiveUTR;ENSCAFT00000005046.4-proxUP	PDE1C_exon;PDE1C_intron;PDE1C_fiveUTR;PDE1C_proxUP	phosphodiesterase 1C, calmodulin-dependent 70kDa	0	ENSCAFT00000005046.4	PDE1C	phosphodiesterase 1C, calmodulin-dependent 70kDa	0
chr30	31935682	31944078	8397	CpG_630:chr30:31935682-31944078	5.21913e-08	0.00154032	0.305609	-0.907897	ACGCCTTCCAACCAAATCAGAAGCGGTGGGGAAGTTGATTCTGCGGCTTCCCAACTACCC	NA	NA	NA	NA	ENSCAFT00000038074.3-exon;ENSCAFT00000038074.3-intron;ENSCAFT00000038074.3-proxUP;ENSCAFT00000038074.3-upstr	SKOR1_exon;SKOR1_intron;SKOR1_proxUP;SKOR1_upstr	NA	0	ENSCAFT00000038074.3	SKOR1	NA	0
chr29	964040	964822	783	CpG_65:chr29:964040-964822	5.21913e-08	0.00154032	1.22978	0.266492	ATAGAAATGGAAAGGTCTACAAGGGGAAGGTAAGATAAGGAGAGGGTTTGAGAAGCGACC	NA	NA	NA	NA	ENSCAFT00000010686.3-exon;ENSCAFT00000010686.3-intron;ENSCAFT00000010686.3-fiveUTR	EFCAB1_exon;EFCAB1_intron;EFCAB1_fiveUTR	NA	253	ENSCAFT00000010686.3	EFCAB1	NA	253
chr23	29074116	29075155	1040	CpG_61:chr23:29074116-29075155	5.21913e-08	0.00154032	1.04879	-0.634465	GGAGCCGCAACTTCAGCCAGGACTGTTCCCCTCCCCGATTTCTACAGCAGCAATGCGCTC	NA	NA	NA	NA	ENSCAFT00000044129.2-exon;ENSCAFT00000044129.2-intron;ENSCAFT00000010067.3-intron;ENSCAFT00000044129.2-fiveUTR;ENSCAFT00000044129.2-proxUP	CPNE4_exon;CPNE4_intron;CPNE4_fiveUTR;CPNE4_proxUP	copine IV	0;2486	ENSCAFT00000044129.2	CPNE4	copine IV	0
chr29	1155910	1157701	1792	CpG_167:chr29:1155910-1157701	5.21913e-08	0.00154032	1.09839	0.11298	TCCACCCTTGCTGCTACATGGTCACTGGGCTTTAATGTACATCTAATGTCCCTCCCGCAC	NM_001097981-exon;NM_001097981-intron;NM_001097981-proxUP	SNAI2_exon;SNAI2_intron;SNAI2_proxUP	snail family zinc finger 2	0	ENSCAFT00000010700.3-exon;ENSCAFT00000010700.3-intron;ENSCAFT00000010700.3-proxUP	SNAI2_exon;SNAI2_intron;SNAI2_proxUP	snail family zinc finger 2	0	ENSCAFT00000010700.3	SNAI2	snail family zinc finger 2	0
chr37	28452013	28453484	1472	CpG_120:chr37:28452013-28453484	5.21913e-08	0.00154032	0.941962	-0.0833803	GGGAGAGTGGTATTTTCGCAAAACTCACCGCTCCCTGCTGCGAAACACACACGTGACCTT	NA	NA	NA	NA	ENSCAFT00000025445.3-upstr	PAX3_upstr	paired box 3	6976	ENSCAFT00000025445.3	PAX3	paired box 3	6976
chr20	34767703	34776060	8358	CpG_544:chr20:34767703-34776060	5.21913e-08	0.00154032	0.370225	-0.506083	AACCGCGTCCCTGCAGGGACAACCACAGGTGTCTGCAAGTGTCTAGAAGTTCCAGCGCCT	NM_001287075-exon;NM_001287075-intron;NM_001287075-fiveUTR;NM_001287075-proxUP;NM_001287075-upstr	WNT5A_exon;WNT5A_intron;WNT5A_fiveUTR;WNT5A_proxUP;WNT5A_upstr	wingless-type MMTV integration site family, member 5A	0	ENSCAFT00000045544.1-exon;ENSCAFT00000045544.1-intron;ENSCAFT00000045544.1-proxUP;ENSCAFT00000045544.1-upstr	WNT5A_exon;WNT5A_intron;WNT5A_proxUP;WNT5A_upstr	wingless-type MMTV integration site family, member 5A	0	ENSCAFT00000045544.1	WNT5A	wingless-type MMTV integration site family, member 5A	0
chr22	45498556	45501292	2737	CpG_178:chr22:45498556-45501292	5.21913e-08	0.00154032	1.01966	-0.0449634	GTGGTCTTGACCTGGTCCCCTAAAGCTTTAAAACCCTACTCTTTATCTCAAGGACCGCAT	NA	NA	NA	NA	NA	NA	NA	NA	ENSCAFT00000046322.1	NA	NA	7588
chr34	10884609	10885158	550	CpG_26:chr34:10884609-10885158	5.21913e-08	0.00154032	-0.0803886	1.47407	TGGGAGGCTCATGGGCACAACTGGCAAAGGAGCTGCCTCGGCAGGAAAGATGAAACTGGA	NA	NA	NA	NA	NA	NA	NA	NA	ENSCAFT00000048417.1	NA	NA	36429
chr8	15076139	15078632	2494	CpG_170:chr8:15076139-15078632	5.21913e-08	0.00154032	0.57056	-0.813941	ATAAACTCACCACACATCAAGCAATAGCACTAGGGTGACCTGACTTGACAGTCACCGCAG	NA	NA	NA	NA	NA	NA	NA	NA	ENSCAFT00000047066.1	NKX2-8	NK2 homeobox 8	72516
chr2	40760838	40764438	3601	CpG_263:chr2:40760838-40764438	5.21913e-08	0.00154032	1.34692	0.191121	GCTCGGGTCCCAAACTTCGGGAGGAAGACAAAGTACAGAACCACTAAGAGCCTGGAAAGT	NA	NA	NA	NA	ENSCAFT00000010452.2-exon;ENSCAFT00000010452.2-intron;ENSCAFT00000010452.2-proxUP;ENSCAFT00000010452.2-proxDOWN	POU4F3_exon;POU4F3_intron;POU4F3_proxUP;POU4F3_proxDOWN	POU class 4 homeobox 3	0	ENSCAFT00000010452.2	POU4F3	POU class 4 homeobox 3	0
chr9	6999085	7000195	1111	chr9:6999085-7000195	5.21913e-08	0.00154032	0.31494	0.889793	TTCAGATACTGGTCTGGAGGTCTCCATTGAGGAGGGTCCTCTGGGTCTCCGTGGTCTCAT	NM_001031817-exon;NM_001031817-proxDOWN	SSTR2_exon;SSTR2_proxDOWN	somatostatin receptor 2	0	ENSCAFT00000007252.3-exon;ENSCAFT00000007252.3-intron	SSTR2_exon;SSTR2_intron	somatostatin receptor 2	4920	ENSCAFT00000007252.3	SSTR2	somatostatin receptor 2	4920
chr1	1435379	1436251	873	CpG_57:chr1:1435379-1436251	5.21913e-08	0.00154032	0.871506	-0.57679	CGCCGCCAACTGCTTTCCCACAGGCTGGCACGATTTCCCAAGTCTTCCTGGCACTTGCAA	NA	NA	NA	NA	ENSCAFT00000000017.4-upstr	SALL3_upstr	NA	7050	ENSCAFT00000000017.4	SALL3	NA	7050
chr8	35567403	35568279	877	CpG_48:chr8:35567403-35568279	5.21913e-08	0.00154032	1.11859	0.0931412	GAGCCAAGAAAGGATTCGGAAGAAGGATGAGAAAACCGCAGGGCTCTTGGGAAGGCGGCC	NA	NA	NA	NA	ENSCAFT00000024751.2-exon;ENSCAFT00000024751.2-intron;ENSCAFT00000024751.2-proxDOWN	SIX6_exon;SIX6_intron;SIX6_proxDOWN	NA	1567	ENSCAFT00000024751.2	SIX6	NA	1567
chr29	20534235	20536787	2553	CpG_196:chr29:20534235-20536787	5.21913e-08	0.00154032	1.08055	0.204583	GCAGAGAGGCCTGCTCTGACCCTGACGACGGTCAGATGCCTTACGCCTGTGCTTCTGAAA	NA	NA	NA	NA	ENSCAFT00000012639.3-intron	EYA1_intron	EYA transcriptional coactivator and phosphatase 1	58647	ENSCAFT00000012639.3	EYA1	EYA transcriptional coactivator and phosphatase 1	58647
chr26	11707889	11712433	4545	CpG_317:chr26:11707889-11712433	5.21913e-08	0.00154032	1.11527	0.0842917	TGGTAGGCCATGCTTGTCCCAGGAATGACCGGATCTCTCATGGAGAGGCTCATCCACTCC	NA	NA	NA	NA	ENSCAFT00000014674.5-exon;ENSCAFT00000046183.1-exon;ENSCAFT00000014674.5-proxUP;ENSCAFT00000046183.1-proxUP;ENSCAFT00000014674.5-upstr;ENSCAFT00000046183.1-upstr	TBX3_exon;TBX3_proxUP;TBX3_upstr	NA	0	ENSCAFT00000046183.1	TBX3	NA	0
chr29	20347316	20347739	424	CpG_34:chr29:20347316-20347739	5.21913e-08	0.00154032	1.05007	0.209639	GGAATCCTCCTTTTAGGATGGAGCCCCTGTGGCTGCCGGAGCCCTCAGGTACAAAGTGTC	NA	NA	NA	NA	ENSCAFT00000012639.3-intron	EYA1_intron	EYA transcriptional coactivator and phosphatase 1	247695	ENSCAFT00000012639.3	EYA1	EYA transcriptional coactivator and phosphatase 1	247695
chr14	34781607	34782226	620	CpG_30:chr14:34781607-34782226	5.21913e-08	0.00154032	0.802521	-0.846803	GCAAAGCTCTGTCCTCCAGTGGTTTGCAACACCTAGGCACAATAGGGTGAGAGAACGAGG	NA	NA	NA	NA	NA	NA	NA	NA	ENSCAFT00000004202.3	ABCB5	NA	144323
chr20	28703952	28710157	6206	CpG_385:chr20:28703952-28710157	5.21913e-08	0.00154032	1.10179	-0.0396216	ATGAGGTAATTATCATTTGCGCGTGTTCGGGGCTGGCGCCGGCTCCGTGGGTAAATGGCA	NA	NA	NA	NA	ENSCAFT00000011406.4-exon;ENSCAFT00000011406.4-intron;ENSCAFT00000011406.4-fiveUTR;ENSCAFT00000011406.4-threeUTR;ENSCAFT00000011406.4-proxDOWN	FEZF2_exon;FEZF2_intron;FEZF2_fiveUTR;FEZF2_threeUTR;FEZF2_proxDOWN	FEZ family zinc finger 2	398	ENSCAFT00000011406.4	FEZF2	FEZ family zinc finger 2	398
chr23	34078372	34080802	2431	CpG_160:chr23:34078372-34080802	5.21913e-08	0.00154032	1.35698	-0.0486519	ACCCGAAGAATGCTCATCTGACGCAAGAAACGAGTCTTGAATTCTCGCTGGGTGGAAGAG	NA	NA	NA	NA	ENSCAFT00000011974.2-exon;ENSCAFT00000011974.2-intron;ENSCAFT00000011974.2-proxUP;ENSCAFT00000011974.2-proxDOWN	NA_exon;NA_intron;NA_proxUP;NA_proxDOWN	NA	0	ENSCAFT00000011974.2	NA	NA	0
chr30	24813744	24814423	680	CpG_45:chr30:24813744-24814423	5.21913e-08	0.00154032	1.19183	-0.513417	TGGCACCTGGTTGGAGGGGAGAGATATCAAACGTTGGTGCCCAGCCTGAAATAAGCGGCG	NA	NA	NA	NA	ENSCAFT00000039029.2-upstr	FOXB1_upstr	forkhead box B1	9391	ENSCAFT00000039029.2	FOXB1	forkhead box B1	9391
chr14	30322967	30325054	2088	CpG_139:chr14:30322967-30325054	5.21913e-08	0.00154032	1.16274	-0.603493	GACCGTGCCCGGTGCGCTCTTACCTGAGCTATCACTTTTCCTTTTGCCGCCACTTCTCTT	NA	NA	NA	NA	ENSCAFT00000003805.4-exon;ENSCAFT00000003805.4-intron;ENSCAFT00000003805.4-proxUP	MEOX2_exon;MEOX2_intron;MEOX2_proxUP	mesenchyme homeobox 2	0	ENSCAFT00000003805.4	MEOX2	mesenchyme homeobox 2	0
chr24	42292420	42294665	2246	CpG_184:chr24:42292420-42294665	5.21913e-08	0.00154032	1.32608	-0.63369	CGGCTCAGGAAACAACGCTATCGGGGCGTGTTATCTCGGAAACCAAATATTTGATCGCCA	NM_001197052-exon;NM_001197052-intron;NM_001197052-proxUP	BMP7_exon;BMP7_intron;BMP7_proxUP	bone morphogenetic protein 7	0	ENSCAFT00000047209.2-exon;ENSCAFT00000019076.3-exon;ENSCAFT00000047209.2-intron;ENSCAFT00000019076.3-intron;ENSCAFT00000047209.2-fiveUTR;ENSCAFT00000047209.2-proxUP;ENSCAFT00000019076.3-proxUP	BMP7_exon;BMP7_intron;BMP7_fiveUTR;BMP7_proxUP	bone morphogenetic protein 7	0	ENSCAFT00000047209.2	BMP7	bone morphogenetic protein 7	0
chr1	102216514	102217019	506	CpG_26:chr1:102216514-102217019	5.21913e-08	0.00154032	0.859036	1.57762	TTGCAAAACCACACCAGCTCCCCACTTCTCATGCCTCCACTTGAGGCTCTAGAGCACCCA	NA	NA	NA	NA	ENSCAFT00000044305.2-exon;ENSCAFT00000004052.3-exon;ENSCAFT00000044305.2-intron;ENSCAFT00000004052.3-intron	SSC5D_exon;SSC5D_intron	scavenger receptor cysteine rich family, 5 domains	2320;4424	ENSCAFT00000044305.2	SSC5D	scavenger receptor cysteine rich family, 5 domains	2320
chr17	56184452	56186437	1986	CpG_130:chr17:56184452-56186437	5.21913e-08	0.00154032	1.15784	0.0154792	AACTTATAAAATCGGGAAACCTCAAGTGGCCAGCTCTGAACCCAAAGAAAGTGTTCGATA	NA	NA	NA	NA	ENSCAFT00000015871.2-intron	TBX15_intron	T-box 15	4186	ENSCAFT00000015871.2	TBX15	T-box 15	4186
chr25	31474971	31482133	7163	CpG_530:chr25:31474971-31482133	5.21913e-08	0.00154032	1.10041	-0.13627	CCGATCCGAAGGAAATTGAACATAGCGCACGGAGGTGCGGATGTGAAACGTGAACGGAAA	NA	NA	NA	NA	ENSCAFT00000014211.3-exon;ENSCAFT00000014211.3-intron;ENSCAFT00000014211.3-fiveUTR;ENSCAFT00000014211.3-proxUP;ENSCAFT00000014211.3-upstr	EBF2_exon;EBF2_intron;EBF2_fiveUTR;EBF2_proxUP;EBF2_upstr	early B-cell factor 2	0	ENSCAFT00000014211.3	EBF2	early B-cell factor 2	0
chr5	16963782	16965159	1378	CpG_96:chr5:16963782-16965159	5.21913e-08	0.00154032	1.20387	0.583692	TGGTCCTAGTATCCCGAACTGCAGAGAGCCTGGGATAAGAGATGGCTAGCCAGGAGGGCT	NA	NA	NA	NA	NA	NA	NA	NA	ENSCAFT00000021269.4	BUD13	BUD13 homolog	174468
chr1	118906649	118908659	2011	CpG_154:chr1:118906649-118908659	5.21913e-08	0.00154032	0.575509	-0.154177	TAACTCAGGCAGGGGAGGCCCCTCTTCCTGGGCTAGAGAGTTCTTCCAGGTCTGCCCCAA	NA	NA	NA	NA	ENSCAFT00000011905.3-exon;ENSCAFT00000011905.3-intron;ENSCAFT00000011905.3-proxUP	SLC7A10_exon;SLC7A10_intron;SLC7A10_proxUP	solute carrier family 7 (neutral amino acid transporter light chain, asc system), member 10	0	ENSCAFT00000011905.3	SLC7A10	solute carrier family 7 (neutral amino acid transporter light chain, asc system), member 10	0
chr36	6990214	6991243	1030	CpG_79:chr36:6990214-6991243	5.21913e-08	0.00154032	0.790632	-0.596994	GAGCTTCGTCACAGTTTCGATGGCTCTGCTGCAGATCGCTACCTCCTCTCTCAGTCCAGC	NA	NA	NA	NA	ENSCAFT00000015885.4-exon;ENSCAFT00000015885.4-intron	TBR1_exon;TBR1_intron	T-box, brain, 1	510	ENSCAFT00000015885.4	TBR1	T-box, brain, 1	510
chr31	27676435	27676892	458	CpG_20:chr31:27676435-27676892	5.21913e-08	0.00154032	-0.114585	-1.65588	GACTTCGTTGGAAGCTGTCATTCGGTACCAGGAGCACTTACAGTCGGTCGTGTCCAACCT	NA	NA	NA	NA	ENSCAFT00000048514.1-exon;ENSCAFT00000048514.1-threeUTR	OLIG2_exon;OLIG2_threeUTR	oligodendrocyte lineage transcription factor 2	2308	ENSCAFT00000048514.1	OLIG2	oligodendrocyte lineage transcription factor 2	2308
chr15	5118102	5118512	411	CpG_18:chr15:5118102-5118512	5.21913e-08	0.00154032	0.954335	1.59094	CAATCACGGCAGCTCCCCGGGGAAGCCTGACTCTGGCAGTGTCTGCGTTACTCAGCAAGT	NA	NA	NA	NA	ENSCAFT00000005223.3-upstr	MANEAL_upstr	NA	6748	ENSCAFT00000005223.3	MANEAL	NA	6748
chr15	13266516	13268307	1792	CpG_134:chr15:13266516-13268307	5.21913e-08	0.00154032	1.30535	0.0458516	ACACTATTTGGCAGCGTCTACACAGCTCACTTGAAATATGCTTTTCAAGACAGTGGTGAT	NA	NA	NA	NA	NA	NA	NA	NA	ENSCAFT00000006444.3	FOXE3	NA	26031
chr13	37574174	37578080	3907	CpG_257:chr13:37574174-37578080	5.21913e-08	0.00154032	-0.0969322	0.807351	GTTCGACTTCTCGGGAGCGGAGCGTCAACTCCATGAGCGGAGGGACTGTAGCTAAACCCA	NA	NA	NA	NA	ENSCAFT00000002371.3-exon;ENSCAFT00000002378.3-exon;ENSCAFT00000045933.2-exon;ENSCAFT00000002371.3-intron;ENSCAFT00000002378.3-intron;ENSCAFT00000045933.2-intron;ENSCAFT00000002371.3-proxUP;ENSCAFT00000002378.3-proxUP;ENSCAFT00000045933.2-proxUP;ENSCAFT00000002378.3-upstr;ENSCAFT00000045933.2-upstr;ENSCAFT00000002350.4-upstr;ENSCAFT00000002371.3-proxDOWN	EXOSC4_exon;GPAA1_exon;EXOSC4_intron;GPAA1_intron;EXOSC4_proxUP;GPAA1_proxUP;GPAA1_upstr;OPLAH_upstr;EXOSC4_proxDOWN	exosome component 4;glycosylphosphatidylinositol anchor attachment 1;5-oxoprolinase (ATP-hydrolysing)	0;6444	ENSCAFT00000045933.2	GPAA1	glycosylphosphatidylinositol anchor attachment 1	0
chr2	36450883	36452167	1285	CpG_76:chr2:36450883-36452167	5.21913e-08	0.00154032	1.4397	0.680101	CTTTCCAGGCTAAGATAGGTATACAGATATACACACAACTGCCAAGGAAGGCACTTTGGC	NA	NA	NA	NA	ENSCAFT00000009870.4-intron;ENSCAFT00000009881.2-upstr	PCDHGC5_intron;PCDHGC5_upstr	protocadherin gamma-C5	56989;9862	ENSCAFT00000009881.2	PCDHGC5	protocadherin gamma-C5	9862
chr7	61571603	61572576	974	CpG_64:chr7:61571603-61572576	5.21913e-08	0.00154032	1.25357	0.155569	TGGAGGGAGGACACCGCCAGGCCCGGTATTGAGTTTCTGATGCCGGTTTATCCGGTCCTC	NA	NA	NA	NA	NA	NA	NA	NA	ENSCAFT00000028791.3	CHST9	NA	231047
chr23	35137178	35139691	2514	CpG_203:chr23:35137178-35139691	5.21913e-08	0.00154032	0.495795	-0.509992	GTGCATGCACACTCCGCATGCAAACACTGCTGCTGGTGCCTAGAGTCAGAGTGTGCGCGC	NA	NA	NA	NA	NA	NA	NA	NA	ENSCAFT00000012132.4	FOXL2	NA	7075
chr11	68509164	68509742	579	CpG_28:chr11:68509164-68509742	5.21913e-08	0.00154032	0.541883	1.46283	TTGTGGTGTGTACACCTGTTAGTGCCCCTTGTGTGCTCGGCGAAGAGGATGCAACAGCCG	NA	NA	NA	NA	ENSCAFT00000005319.4-exon;ENSCAFT00000005319.4-intron;ENSCAFT00000005347.5-intron;ENSCAFT00000048620.1-proxUP	NA_exon;NA_intron;AKNA_intron;NA_proxUP	NA;AT-hook transcription factor	96350;88701;404	ENSCAFT00000048620.1	NA	NA	404
chr28	13863837	13864937	1101	CpG_79:chr28:13863837-13864937	5.21913e-08	0.00154032	0.962084	-0.170098	GGGGCGTCTGGGTAGGCTATTAAGAGTAATTAGCATCTTTTGCGCATGCAGATTTACTTC	NA	NA	NA	NA	NA	NA	NA	NA	ENSCAFT00000047871.1	LBX1	ladybird homeobox 1	12180
chr8	15225952	15227275	1324	CpG_122:chr8:15225952-15227275	5.21913e-08	0.00154032	1.32627	0.37904	ACAAACTACGCATGTCTATTTTGCGTGTGTATTGTGGGCATCATGCAGTTATTTGTTTGC	NA	NA	NA	NA	ENSCAFT00000021704.3-exon;ENSCAFT00000021704.3-intron	PAX9_exon;PAX9_intron	paired box 9	4123	ENSCAFT00000021704.3	PAX9	paired box 9	4123
chr19	8728932	8731640	2709	CpG_253:chr19:8728932-8731640	5.21913e-08	0.00154032	1.35569	0.366177	AGGGCCGGGCTAGAGGAGGCTTTCGGATGGAGGAGATGAGAGATGGTGGTCCTTTCGCTT	NA	NA	NA	NA	ENSCAFT00000006093.4-exon;ENSCAFT00000006093.4-intron;ENSCAFT00000047667.1-upstr	NA_exon;NA_intron;NA_upstr	protocadherin 10	247;9718	ENSCAFT00000006093.4	NA	protocadherin 10	247
chr29	22784442	22786108	1667	CpG_141:chr29:22784442-22786108	5.21913e-08	0.00154032	0.894177	-0.39249	GCTAGGAGGTTCCCAAATGCGCTCCAAATAAGGTACAATTCCCCTACATCCTAGTTATGG	NA	NA	NA	NA	ENSCAFT00000012994.3-exon;ENSCAFT00000012994.3-intron;ENSCAFT00000012994.3-fiveUTR;ENSCAFT00000012994.3-proxUP	JPH1_exon;JPH1_intron;JPH1_fiveUTR;JPH1_proxUP	junctophilin 1	0	ENSCAFT00000012994.3	JPH1	junctophilin 1	0
chr16	19506953	19508594	1642	CpG_113:chr16:19506953-19508594	5.21913e-08	0.00154032	0.682564	-0.590572	TTGTGAGAACGAAGTTGAATCTCCCATCCGCGGTAGAGAAAGCATGCTCAGACTCCGGCC	NA	NA	NA	NA	ENSCAFT00000008288.4-proxDOWN	MNX1_proxDOWN	motor neuron and pancreas homeobox 1	5722	ENSCAFT00000008288.4	MNX1	motor neuron and pancreas homeobox 1	5722
chr3	44396104	44396972	869	CpG_58:chr3:44396104-44396972	5.21913e-08	0.00154032	1.20768	0.40334	AGGGCTGCCAAGCGCCTGCATTTAAGTGATTAACAAATGTTTCTCTTTAAGTGGACACCT	NA	NA	NA	NA	NA	NA	NA	NA	ENSCAFT00000041017.1	NA	NA	227770
chr35	10179240	10182223	2984	CpG_207:chr35:10179240-10182223	5.21913e-08	0.00154032	1.2066	0.191377	TTGTGGTACCCGCGGCCTAAGCAAGGCCGAGTAGGGCAGACGTCGGTTTCGGCGAATTTC	NA	NA	NA	NA	ENSCAFT00000048960.2-upstr;ENSCAFT00000015340.3-upstr	TFAP2A_upstr	transcription factor AP-2 alpha (activating enhancer binding protein 2 alpha)	6271;3666	ENSCAFT00000015340.3	TFAP2A	transcription factor AP-2 alpha (activating enhancer binding protein 2 alpha)	3666
chr8	72412319	72426704	14386	CpG_998:chr8:72412319-72426704	5.21913e-08	0.00154032	0.450893	1.4133	ATGCATTTTCTATCTTTTCACAAACACGTGTCTCTGTGCTCATTGGAAGGCAATGTTGAA	NA	NA	NA	NA	ENSCAFT00000043179.2-exon;ENSCAFT00000029210.3-exon;ENSCAFT00000046572.1-exon;ENSCAFT00000046504.1-exon;ENSCAFT00000043179.2-intron;ENSCAFT00000029210.3-intron;ENSCAFT00000043179.2-threeUTR;ENSCAFT00000029210.3-proxUP;ENSCAFT00000046572.1-proxUP;ENSCAFT00000046572.1-upstr;ENSCAFT00000043179.2-proxDOWN;ENSCAFT00000029210.3-proxDOWN;ENSCAFT00000046572.1-proxDOWN;ENSCAFT00000046504.1-proxDOWN	PLD4_exon;NA_exon;PLD4_intron;PLD4_threeUTR;PLD4_proxUP;NA_proxUP;NA_upstr;PLD4_proxDOWN;NA_proxDOWN	phospholipase D family, member 4;NA;AHNAK nucleoprotein 2	2039;0;3652	ENSCAFT00000046572.1	NA	NA	0
chr7	65967364	65969105	1742	CpG_112:chr7:65967364-65969105	5.21913e-08	0.00154032	0.718404	-0.462055	ATCTGAAACGAAATTATTTCTCTCCCGACTATCTAGACTCAGGGAGTGGCCCCTTCGTAG	NA	NA	NA	NA	ENSCAFT00000028966.3-upstr	NA_upstr	NA	4832	ENSCAFT00000028966.3	NA	NA	4832
chr21	449582	450009	428	CpG_18:chr21:449582-450009	5.21913e-08	0.00154032	1.42026	0.527698	GGCGCATAATAGGCCTGTTTTGGAGCGTGCCTTCCCAAAAGTATTTCCTAGACTTTACAA	NM_001003074-intron	PGR_intron	progesterone receptor	2384	ENSCAFT00000006379.3-intron	PGR_intron	progesterone receptor	2384	ENSCAFT00000006379.3	PGR	progesterone receptor	2384
chr25	29982245	29983323	1079	CpG_84:chr25:29982245-29983323	5.21913e-08	0.00154032	0.721958	-0.629208	CCCCTCCATTCCACCCTGATTTCTGATGCTCTCCCACTTCAGTGGAACAACAGGGGCTCA	NM_001003370-exon;NM_001003370-intron;NM_001003370-fiveUTR;NM_001003370-proxUP	CLU_exon;CLU_intron;CLU_fiveUTR;CLU_proxUP	clusterin	0	ENSCAFT00000039007.3-exon;ENSCAFT00000013347.3-exon;ENSCAFT00000039007.3-intron;ENSCAFT00000013347.3-intron;ENSCAFT00000039007.3-fiveUTR;ENSCAFT00000013347.3-fiveUTR;ENSCAFT00000013347.3-proxUP	CLU_exon;CLU_intron;CLU_fiveUTR;CLU_proxUP	clusterin	57;0	ENSCAFT00000013347.3	CLU	clusterin	0
chr8	63388560	63393701	5142	chr8:63388560-63393701	5.21913e-08	0.00154032	-0.367623	0.491005	TCTTGGTGTCTCTGTCGACGATGATGATGAGGAAAGGCTTGTTGAAGTCGACACTGGGCG	NM_001080109-exon;NM_001080109-intron;NM_001080109-threeUTR	SERPINA1_exon;SERPINA1_intron;SERPINA1_threeUTR	serpin peptidase inhibitor, clade A (alpha-1 antiproteinase, antitrypsin), member 1	4723	ENSCAFT00000036554.2-exon;ENSCAFT00000036554.2-intron;ENSCAFT00000036554.2-threeUTR	SERPINA1_exon;SERPINA1_intron;SERPINA1_threeUTR	serpin peptidase inhibitor, clade A (alpha-1 antiproteinase, antitrypsin), member 1	4792	ENSCAFT00000036554.2	SERPINA1	serpin peptidase inhibitor, clade A (alpha-1 antiproteinase, antitrypsin), member 1	4792
chr14	22631645	22634074	2430	CpG_197:chr14:22631645-22634074	5.21913e-08	0.00154032	1.21636	-0.728345	GAATGAGTCACTTCGCTCAATTTTGATGAGTAATTTCAGGTGTCATGGAACCTCGCTCCG	NA	NA	NA	NA	ENSCAFT00000003470.4-exon;ENSCAFT00000003473.2-exon;ENSCAFT00000003470.4-intron;ENSCAFT00000003473.2-intron;ENSCAFT00000003470.4-fiveUTR;ENSCAFT00000003470.4-proxUP;ENSCAFT00000003473.2-proxUP;ENSCAFT00000003473.2-upstr	TAC1_exon;TAC1_intron;TAC1_fiveUTR;TAC1_proxUP;TAC1_upstr	tachykinin, precursor 1	0	ENSCAFT00000003473.2	TAC1	tachykinin, precursor 1	0
chr3	70228953	70231294	2342	CpG_165:chr3:70228953-70231294	5.21913e-08	0.00154032	1.18129	0.0780009	GACTTTGGAGGGAAAAGACCTAACCCACCCTCAGTTTAGTTGCCCAGAGAGAGGACGCCA	NA	NA	NA	NA	ENSCAFT00000024872.4-proxUP;ENSCAFT00000024872.4-upstr	MSX1_proxUP;MSX1_upstr	NA	766	ENSCAFT00000024872.4	MSX1	NA	766
chr35	10149867	10151651	1785	CpG_117:chr35:10149867-10151651	5.21913e-08	0.00154032	1.26037	0.462864	GCGCAGGGTGTTTTGTTAAATGCTCGCGTCGTTCGCAGGGGCTGGGACTTGATAAAAGGA	NA	NA	NA	NA	NA	NA	NA	NA	ENSCAFT00000048960.2	TFAP2A	transcription factor AP-2 alpha (activating enhancer binding protein 2 alpha)	21316
chr31	8072069	8073245	1177	CpG_77:chr31:8072069-8073245	5.21913e-08	0.00154032	1.15774	-0.164397	AGGTAAAAGAGAAAGAAGCCTAGTCTGGGTGTCACCGTGTCTGTATGTGATCATCCGCAG	NA	NA	NA	NA	ENSCAFT00000012668.3-upstr	ROBO1_upstr	roundabout guidance receptor 1	9315	ENSCAFT00000012668.3	ROBO1	roundabout guidance receptor 1	9315
chr12	4851823	4852296	474	CpG_28:chr12:4851823-4852296	5.21913e-08	0.00154032	-0.126197	1.36793	TACGTGTTTCGCCGAGGTGCTGGTCTGTCTGTGGGCAGGTAGGTAGGAGTGGGTTTGGGT	NA	NA	NA	NA	NA	NA	NA	NA	ENSCAFT00000044109.1	ARMC12	NA	13857
chr20	396589	398126	1538	CpG_106:chr20:396589-398126	5.21913e-08	0.00154032	1.24957	-0.147532	TGGGTAAATCGCTCTCATTTCTAAGGCTCAGTTCGCTGGTCTCCAAGAGACAGGTCGCAG	NA	NA	NA	NA	NA	NA	NA	NA	ENSCAFT00000006120.2	NA	cytosolic 10-formyltetrahydrofolate dehydrogenase	24241
chr24	21339453	21340223	771	CpG_46:chr24:21339453-21340223	5.21913e-08	0.00154032	0.961823	-0.279707	GTTACCAACTATCCAAATGACAAGGCGACTTAGTAAGGGATCCAGTAAGGAAACTTTGTA	NA	NA	NA	NA	ENSCAFT00000011383.2-exon;ENSCAFT00000011383.2-intron;ENSCAFT00000011383.2-proxUP;ENSCAFT00000045290.1-upstr;ENSCAFT00000045399.1-upstr	TTLL9_exon;TTLL9_intron;TTLL9_proxUP;DUSP15_upstr	tubulin tyrosine ligase-like family member 9;dual specificity phosphatase 15	0;6306;7115	ENSCAFT00000011383.2	TTLL9	tubulin tyrosine ligase-like family member 9	0
chr10	47331147	47332042	896	CpG_49:chr10:47331147-47332042	5.21913e-08	0.00154032	0.802654	-0.415081	TTTTGGGTAGGATGCGAAGTCAATACGGCTTCCTAGCCCCGGGGCCCTCTAGGCCTCTCC	NA	NA	NA	NA	ENSCAFT00000004014.3-upstr	SIX3_upstr	NA	8576	ENSCAFT00000004014.3	SIX3	NA	8576
chr21	44277270	44278170	901	CpG_50:chr21:44277270-44278170	5.21913e-08	0.00154032	1.28817	0.485904	AACAGAAAGGAGGTCCAGGAGAGGATCGGACTACCTGGGCCAAGGCCATCCTATGCGTCG	NA	NA	NA	NA	ENSCAFT00000016067.4-proxUP;ENSCAFT00000016067.4-upstr	GAS2_proxUP;GAS2_upstr	growth arrest-specific 2	1442	ENSCAFT00000016067.4	GAS2	growth arrest-specific 2	1442
chr3	52442679	52444212	1534	CpG_110:chr3:52442679-52444212	5.21913e-08	0.00154032	0.443153	-1.03185	TCCGCACCTGCCATTAACGTTCAATTAGCCGCTGAATAGCGGCAGCCGACGCGACGTGCA	NA	NA	NA	NA	NA	NA	NA	NA	ENSCAFT00000032618.2	NA	NA	31853
chr15	45029916	45032825	2910	CpG_214:chr15:45029916-45032825	5.21913e-08	0.00154032	1.33365	0.235823	CTGTCCAATCCGCTGAGAGCTGCGAGAAACCGAGTGAGAGAAAGCCCTGCAGCCCTGTCG	NA	NA	NA	NA	ENSCAFT00000012393.4-exon;ENSCAFT00000012393.4-intron;ENSCAFT00000012393.4-proxUP;ENSCAFT00000012393.4-proxDOWN	POU4F2_exon;POU4F2_intron;POU4F2_proxUP;POU4F2_proxDOWN	POU class 4 homeobox 2	0	ENSCAFT00000012393.4	POU4F2	POU class 4 homeobox 2	0
chr16	28002189	28003417	1229	CpG_74:chr16:28002189-28003417	5.21913e-08	0.00154032	0.884236	-0.638729	AGTATCTTAATTACTCCCTGTCTAGCAACTTGCTTTGCACTCAGCTGTTGACCTCTCTCT	NA	NA	NA	NA	NA	NA	NA	NA	ENSCAFT00000037068.2	NA	NA	314671
chr29	14896790	14897882	1093	CpG_69:chr29:14896790-14897882	5.21913e-08	0.00154032	1.20886	-0.301468	CGCGGGCCCATCGATTATTAATGAGCCCTCGTTAAAGGACTTGCGGAGGGGCTCGGCTCG	NA	NA	NA	NA	NA	NA	NA	NA	ENSCAFT00000042200.1	7SK	NA	90491
chr14	34788309	34790634	2326	CpG_206:chr14:34788309-34790634	5.21913e-08	0.00154032	0.400616	-0.619682	ATGTTATAAAGATGAAAGAAGGCTGCTGCAGCGATCCGCCAGGACTGCCCTTAGCTGAAA	NA	NA	NA	NA	NA	NA	NA	NA	ENSCAFT00000004202.3	ABCB5	NA	151025
chr34	30454027	30456624	2598	CpG_188:chr34:30454027-30456624	5.21913e-08	0.00154032	1.1251	-0.392508	AAATATATGCAAATCACCTGATGCGACCTAAACGTTCCTTAAGAGTCAGCCGCAGACGAT	NA	NA	NA	NA	ENSCAFT00000022943.4-upstr	SLITRK3_upstr	SLIT and NTRK-like family, member 3	3428	ENSCAFT00000022943.4	SLITRK3	SLIT and NTRK-like family, member 3	3428
chr22	45501905	45502999	1095	CpG_65:chr22:45501905-45502999	5.21913e-08	0.00154032	0.915773	0.195867	CAGATTCTAAGAATTTGCATGTTTTAAGTGAAGCTGAAACAGCGAAGGCTCGGGTTACAC	NA	NA	NA	NA	NA	NA	NA	NA	ENSCAFT00000046322.1	NA	NA	5881
chr8	15215070	15215549	480	CpG_33:chr8:15215070-15215549	5.21913e-08	0.00154032	1.57293	0.574333	GCACCTGGGAACAGATCCCAGCGAAGAGCAGCTCAATCCCGATTCTTCTTCTCCGTCCTC	NA	NA	NA	NA	ENSCAFT00000021704.3-upstr	PAX9_upstr	paired box 9	6278	ENSCAFT00000021704.3	PAX9	paired box 9	6278
chr24	41783462	41790070	6609	CpG_538:chr24:41783462-41790070	5.21913e-08	0.00154032	0.696107	-0.754175	CACTCCCAGAGGTTGAACAGCTGGCGACATGAATTTCCAGCTCCTAAGGGTGAGGAGCGA	NA	NA	NA	NA	ENSCAFT00000019057.3-exon;ENSCAFT00000019057.3-intron;ENSCAFT00000019057.3-proxUP;ENSCAFT00000019057.3-upstr	TFAP2C_exon;TFAP2C_intron;TFAP2C_proxUP;TFAP2C_upstr	transcription factor AP-2 gamma (activating enhancer binding protein 2 gamma)	0	ENSCAFT00000019057.3	TFAP2C	transcription factor AP-2 gamma (activating enhancer binding protein 2 gamma)	0
chr25	11737963	11739613	1651	CpG_133:chr25:11737963-11739613	5.21913e-08	0.00154032	1.09066	0.00289133	TCACAAGGAATCCCATAGCTCAGGCCTCTGCTTGCACAGCGGTGTGCTCTCCTGGGCTCT	NA	NA	NA	NA	NA	NA	NA	NA	ENSCAFT00000010866.4	PDX1	pancreatic and duodenal homeobox 1	7173
chr4	38010474	38011432	959	CpG_81:chr4:38010474-38011432	5.21913e-08	0.00154032	1.2653	0.0350035	TGCGCGGAGCCGGGACAACCTCGCTCCAGGAGGAATGACAATTCGCCCTAATGGGACAAC	NM_001003098-upstr	MSX2_upstr	msh homeobox 2	3066	ENSCAFT00000026491.4-upstr;ENSCAFT00000046226.1-upstr	NA_upstr	msh homeobox 2	3066	ENSCAFT00000026491.4	NA	msh homeobox 2	3066
chr31	22288507	22291378	2872	CpG_199:chr31:22288507-22291378	5.21913e-08	0.00154032	1.45257	0.12208	CTGCACTTACCTCTCTCGTAAACAGGATGGCCGCGTCGTAGTGCTCCTCGTGGTCATCCC	NA	NA	NA	NA	ENSCAFT00000013627.3-exon;ENSCAFT00000043116.2-exon;ENSCAFT00000013627.3-intron;ENSCAFT00000043116.2-intron;ENSCAFT00000043116.2-fiveUTR;ENSCAFT00000013627.3-proxUP;ENSCAFT00000043116.2-proxUP	ADAMTS5_exon;ADAMTS5_intron;ADAMTS5_fiveUTR;ADAMTS5_proxUP	ADAM metallopeptidase with thrombospondin type 1 motif, 5	0	ENSCAFT00000043116.2	ADAMTS5	ADAM metallopeptidase with thrombospondin type 1 motif, 5	0
chr32	30703295	30705038	1744	CpG_109:chr32:30703295-30705038	5.21913e-08	0.00154032	0.656683	-0.520608	TACCTTTTCATAAGTTCTGTATATTTGACTGGCCAGTGTGGTCTAGTCAGTACTTATGTT	NA	NA	NA	NA	NA	NA	NA	NA	ENSCAFT00000018452.3	PITX2	paired-like homeodomain 2	10880
chr10	47393799	47395253	1455	CpG_139:chr10:47393799-47395253	5.21913e-08	0.00154032	1.1134	0.2154	GAGCCCCTGTCCCTTCTGAGCTCCTCTCGTCCCAGCGTAAATCCAGGTTAATAAAGTGAC	NA	NA	NA	NA	NA	NA	NA	NA	ENSCAFT00000004022.3	SIX2	SIX homeobox 2	8253
chr14	33413195	33413619	425	CpG_21:chr14:33413195-33413619	5.21913e-08	0.00154032	1.03912	-0.540164	TCAAGCGTCGGTCTCCCTCCCGGAGGGACCCGATTGAGTTTTCTGGTTCTGCGCGTTAAG	NA	NA	NA	NA	ENSCAFT00000003953.4-proxDOWN	FERD3L_proxDOWN	Fer3-like bHLH transcription factor	1158	ENSCAFT00000003953.4	FERD3L	Fer3-like bHLH transcription factor	1158
chr6	10815494	10817762	2269	CpG_233:chr6:10815494-10817762	5.21913e-08	0.00154032	0.240667	-0.770821	GAGGATTTCTCTTGCAAAGTTCCAAACTGCAGACACCTTCCAAGAGGGAAACGGAATGAG	NA	NA	NA	NA	ENSCAFT00000024339.3-exon;ENSCAFT00000024339.3-intron;ENSCAFT00000024339.3-fiveUTR;ENSCAFT00000024339.3-proxUP	NPTX2_exon;NPTX2_intron;NPTX2_fiveUTR;NPTX2_proxUP	neuronal pentraxin II	0	ENSCAFT00000024339.3	NPTX2	neuronal pentraxin II	0
chr16	18357510	18358530	1021	CpG_78:chr16:18357510-18358530	5.21913e-08	0.00154032	0.924428	-0.606867	AAGGGATTTTAGGACAAAGAAAACGAGGTGAAGGAAGGGCCTGGCAGCCAGCCCCTCGGT	NA	NA	NA	NA	ENSCAFT00000008172.3-exon;ENSCAFT00000008172.3-intron;ENSCAFT00000008172.3-proxUP	EN2_exon;EN2_intron;EN2_proxUP	NA	0	ENSCAFT00000008172.3	EN2	NA	0
chr14	46954542	46955969	1428	CpG_103:chr14:46954542-46955969	5.21913e-08	0.00154032	1.18378	-0.206854	CTACCACTAACTTGGTTGGTTTCCTGTTCTGGAGGCCGAGGCAGTTCGGAGGAAAGGGCT	NA	NA	NA	NA	ENSCAFT00000047819.1-upstr	TBX20_upstr	T-box 20	7210	ENSCAFT00000047819.1	TBX20	T-box 20	7210
chr15	4755101	4756547	1447	CpG_124:chr15:4755101-4756547	5.21913e-08	0.00154032	0.927248	-0.0437144	AGCCCATCCCACCACCAACGCCTTAAACCCTCAGCTTGCACATAAATGACCTTCACGAGA	NA	NA	NA	NA	ENSCAFT00000005246.3-exon;ENSCAFT00000005246.3-intron;ENSCAFT00000005223.3-intron;ENSCAFT00000005246.3-proxUP	NA_exon;NA_intron;MANEAL_intron;NA_proxUP	NA	0;354805	ENSCAFT00000005246.3	NA	NA	0
chr20	50046936	50047404	469	CpG_22:chr20:50046936-50047404	5.21913e-08	0.00154032	0.429644	1.03148	AGTGACTCAGACTTTGCCCTGGGCTCTGCACTCCAAGGCCAACCCAAGGATGGGTGGCTG	NA	NA	NA	NA	ENSCAFT00000027751.4-exon;ENSCAFT00000042907.1-exon;ENSCAFT00000027751.4-intron;ENSCAFT00000042907.1-intron;ENSCAFT00000027782.3-upstr	DOCK6_exon;DOCK6_intron;C19orf80_upstr	dedicator of cytokinesis 6;chromosome 20 open reading frame, human C19orf80	17566;15630;4907	ENSCAFT00000027782.3	C19orf80	chromosome 20 open reading frame, human C19orf80	4907
chr3	80386924	80392573	5650	CpG_446:chr3:80386924-80392573	5.21913e-08	0.00154032	0.960111	-0.803482	ACCTGCACGATCACCGTGGTGCTGCCCTGCAGCACTGGGATGCCTTTGTCTTTGGCGTTA	NA	NA	NA	NA	ENSCAFT00000049980.1-exon;ENSCAFT00000025920.3-exon;ENSCAFT00000025920.3-intron;ENSCAFT00000049980.1-proxUP;ENSCAFT00000025920.3-proxUP;ENSCAFT00000049980.1-upstr;ENSCAFT00000025920.3-upstr	PCDH7_exon;PCDH7_intron;PCDH7_proxUP;PCDH7_upstr	protocadherin 7	0	ENSCAFT00000049980.1	PCDH7	protocadherin 7	0
chr2	42077971	42078452	482	CpG_27:chr2:42077971-42078452	5.21913e-08	0.00154032	0.524067	-0.958385	CCGACGGAGTCATTGTTCAAGTGCCGGCCACAAATGTACCCACAGGTCCTTGAACCGGCG	NA	NA	NA	NA	ENSCAFT00000035221.2-exon;ENSCAFT00000035221.2-intron;ENSCAFT00000035221.2-fiveUTR	JAKMIP2_exon;JAKMIP2_intron;JAKMIP2_fiveUTR	janus kinase and microtubule interacting protein 2	27	ENSCAFT00000035221.2	JAKMIP2	janus kinase and microtubule interacting protein 2	27
chr4	49341288	49341702	415	CpG_19:chr4:49341288-49341702	5.21913e-08	0.00154032	0.549618	-1.84952	TTTCCAACGCAGAATGAGACCGAAACCTGGAGAGTCGGCGTCGCCTTTCTGCTTCCCTCG	NA	NA	NA	NA	ENSCAFT00000015972.4-exon;ENSCAFT00000015972.4-intron;ENSCAFT00000015972.4-fiveUTR;ENSCAFT00000015972.4-proxUP	GABRB2_exon;GABRB2_intron;GABRB2_fiveUTR;GABRB2_proxUP	gamma-aminobutyric acid (GABA) A receptor, beta 2	0	ENSCAFT00000015972.4	GABRB2	gamma-aminobutyric acid (GABA) A receptor, beta 2	0
chr14	28759843	28761098	1256	CpG_81:chr14:28759843-28761098	5.21913e-08	0.00154032	1.03522	-1.17746	CCATTGGCTCCGCGTCTCTTTCACAAGATCAGATTTCGAGCTGTCAATCAGGCGGCTCGC	NA	NA	NA	NA	ENSCAFT00000003676.3-proxUP	ETV1_proxUP	ets variant 1	189	ENSCAFT00000003676.3	ETV1	ets variant 1	189
chr24	1015439	1018415	2977	CpG_212:chr24:1015439-1018415	5.21913e-08	0.00154032	1.23373	0.185	AGGCTGAAAGCGCTGCCCTAACCTGCTATGTTTCGTATCGCACGCCCATTGTGCGAGGGT	NA	NA	NA	NA	ENSCAFT00000008326.3-proxDOWN	FOXA2_proxDOWN	forkhead box A2	4787	ENSCAFT00000008326.3	FOXA2	forkhead box A2	4787
chr32	8243651	8245279	1629	CpG_102:chr32:8243651-8245279	5.21913e-08	0.00154032	1.0729	-0.114151	CTCTTCCCCATATGCCTCGTCCCACATTAGCCGTCAGGGTAGTCAGTAATGAGCGTTTGA	NA	NA	NA	NA	NA	NA	NA	NA	ENSCAFT00000014553.4	NKX6-1	NA	16724
chr35	10142149	10143690	1542	CpG_90:chr35:10142149-10143690	5.21913e-08	0.00154032	1.11716	0.231274	TGTTTCCAACCCAGGCGACTGTGCTTCGCTGACTGGTGTGTCGACTTGGTGGTGTAATTA	NA	NA	NA	NA	NA	NA	NA	NA	ENSCAFT00000048960.2	TFAP2A	transcription factor AP-2 alpha (activating enhancer binding protein 2 alpha)	29277
chr8	30001219	30004655	3437	CpG_259:chr8:30001219-30004655	5.21913e-08	0.00154032	0.949494	-0.480799	ACTTGCTGGAAAGGCTCAGAGGAGCTGCGGCAGTGCGTTGCTCTGGATGGCACTACGGAA	NM_001287170-exon;NM_001287170-intron;NM_001287170-fiveUTR;NM_001287170-proxUP	BMP4_exon;BMP4_intron;BMP4_fiveUTR;BMP4_proxUP	bone morphogenetic protein 4	0	ENSCAFT00000023624.3-exon;ENSCAFT00000023624.3-intron;ENSCAFT00000023624.3-fiveUTR	BMP4_exon;BMP4_intron;BMP4_fiveUTR	bone morphogenetic protein 4	49	ENSCAFT00000023624.3	BMP4	bone morphogenetic protein 4	49
chr20	26588772	26592408	3637	CpG_270:chr20:26588772-26592408	5.21913e-08	0.00154032	1.20951	-0.00858266	GGAGGCCTCCCGCGCTCTCTCCCTCCTTTTCCTAGAAAGAATTATCTCCGGCTTTGCAGC	NA	NA	NA	NA	ENSCAFT00000010923.3-exon;ENSCAFT00000010923.3-intron;ENSCAFT00000010923.3-proxUP	ADAMTS9_exon;ADAMTS9_intron;ADAMTS9_proxUP	ADAM metallopeptidase with thrombospondin type 1 motif, 9	0	ENSCAFT00000010923.3	ADAMTS9	ADAM metallopeptidase with thrombospondin type 1 motif, 9	0
chr2	81011060	81011491	432	CpG_21:chr2:81011060-81011491	5.21913e-08	0.00154032	0.999663	1.82497	TGAGGGACACCAGCCCCAAGAAATCGGCGTCAGGGAAGGCGAGTCCCTCCACAAAGAAGT	NA	NA	NA	NA	ENSCAFT00000025038.4-exon;ENSCAFT00000048597.1-exon;ENSCAFT00000025038.4-intron;ENSCAFT00000048597.1-intron	PADI1_exon;PADI1_intron	peptidyl arginine deiminase, type I	25450;14812	ENSCAFT00000048597.1	PADI1	peptidyl arginine deiminase, type I	14812
chr20	29477732	29480953	3222	CpG_229:chr20:29477732-29480953	5.21913e-08	0.00154032	1.02613	-0.428398	AAACGGAAAGCCGGCGTCTCCCACGGCTCTGACATTTTAACTTTGCCCGGTTCCAGGGGC	NA	NA	NA	NA	NA	NA	NA	NA	ENSCAFT00000011513.1	NA	60S ribosomal protein L36a-like	72646
chr28	12211769	12214391	2623	CpG_176:chr28:12211769-12214391	5.21913e-08	0.00154032	0.276741	-0.626962	ATTTCTCAAGAAACCCACTGCATCTTCTCCCCACTGCACTGGCCAGCAACTGTTCCGCCT	NA	NA	NA	NA	ENSCAFT00000043217.1-exon;ENSCAFT00000043217.1-intron	NA_exon;NA_intron	NA	2030	ENSCAFT00000043217.1	NA	NA	2030
chr2	64239269	64246641	7373	CpG_508:chr2:64239269-64246641	5.21913e-08	0.00154032	1.0935	-0.387572	TCTGTACCTCGAGACATTTCCTTTGGGAGGAATTTTGTACCCAGAGACCCCTTAGCGAGG	NA	NA	NA	NA	ENSCAFT00000048551.1-exon;ENSCAFT00000015496.4-exon;ENSCAFT00000048551.1-intron;ENSCAFT00000015496.4-intron;ENSCAFT00000048551.1-fiveUTR;ENSCAFT00000048551.1-proxUP;ENSCAFT00000015496.4-proxUP;ENSCAFT00000048551.1-upstr;ENSCAFT00000015496.4-upstr;ENSCAFT00000046712.1-upstr	SALL1_exon;SALL1_intron;SALL1_fiveUTR;SALL1_proxUP;SALL1_upstr	spalt-like transcription factor 1	0;7285	ENSCAFT00000048551.1	SALL1	spalt-like transcription factor 1	0
chr15	1648076	1653727	5652	chr15:1648076-1653727	5.21913e-08	0.00154032	0.88378	1.26889	CAAGGCGGGAGACCTTTCGAGGGGTGCTTTGTGTGGTTCCCACGAAGGCCATAGGTTCTG	NM_001003002-exon;NM_001003002-intron;NM_001003002-fiveUTR	EDN2_exon;EDN2_intron;EDN2_fiveUTR	endothelin 2	109	ENSCAFT00000045204.2-exon;ENSCAFT00000004059.3-exon;ENSCAFT00000045204.2-intron;ENSCAFT00000004059.3-intron;ENSCAFT00000045204.2-fiveUTR;ENSCAFT00000004059.3-proxUP	EDN2_exon;EDN2_intron;EDN2_fiveUTR;EDN2_proxUP	endothelin 2	109;0	ENSCAFT00000004059.3	EDN2	endothelin 2	0
chr3	39102489	39103092	604	CpG_52:chr3:39102489-39103092	5.21913e-08	0.00154032	0.759634	-0.260777	TTACTTTCCCAATGCCGTGCCTTAGGCAGACTACACGGTGCGGGAGGGGCAATGCCGACC	NA	NA	NA	NA	ENSCAFT00000046974.2-intron	TJP1_intron	tight junction protein 1	130256	ENSCAFT00000016538.3	TJP1	tight junction protein 1	24361
chr18	50631182	50632859	1678	CpG_125:chr18:50631182-50632859	5.21913e-08	0.00154032	0.941502	-0.279336	CCTCCGGGCGGTGAGTGCCGTTAAAGGAAGGATTGTGTGTCTCAGGGATAGATTTGGGAG	NA	NA	NA	NA	ENSCAFT00000019629.5-upstr;ENSCAFT00000047913.1-upstr	SPTBN2_upstr	spectrin, beta, non-erythrocytic 2	5215;5237	ENSCAFT00000019629.5	SPTBN2	spectrin, beta, non-erythrocytic 2	5215
chr18	34007345	34009241	1897	CpG_158:chr18:34007345-34009241	5.21913e-08	0.00154032	1.3544	0.356315	TGTCTATGATCTCCCTGAGAAAGGAGAGGAAGACTGGAAAATGCATCAATTCTCTTGCAG	NA	NA	NA	NA	ENSCAFT00000042901.1-exon;ENSCAFT00000042901.1-intron;ENSCAFT00000042901.1-fiveUTR;ENSCAFT00000042901.1-proxUP	C11orf91_exon;C11orf91_intron;C11orf91_fiveUTR;C11orf91_proxUP	chromosome 18 open reading frame, human C11orf91	0	ENSCAFT00000042901.1	C11orf91	chromosome 18 open reading frame, human C11orf91	0
chr7	19674519	19675579	1061	CpG_72:chr7:19674519-19675579	5.21913e-08	0.00154032	0.642581	-1.21136	GTGCGGAGTTCCCGAGCGTGCTCCAGACGCTCGCTGCAAGTTGTTTGACAACTAGTCGCT	NM_001003354-exon;NM_001003354-intron;NM_001003354-fiveUTR;NM_001003354-proxUP	PTGS2_exon;PTGS2_intron;PTGS2_fiveUTR;PTGS2_proxUP	prostaglandin-endoperoxide synthase 2 (prostaglandin G/H synthase and cyclooxygenase)	0	ENSCAFT00000044614.2-exon;ENSCAFT00000021841.3-exon;ENSCAFT00000044614.2-intron;ENSCAFT00000021841.3-intron;ENSCAFT00000044614.2-fiveUTR;ENSCAFT00000021841.3-fiveUTR;ENSCAFT00000044614.2-proxUP;ENSCAFT00000021841.3-proxUP;ENSCAFT00000021845.3-upstr	PTGS2_exon;PTGS2_intron;PTGS2_fiveUTR;PTGS2_proxUP;NA_upstr	prostaglandin-endoperoxide synthase 2 (prostaglandin G/H synthase and cyclooxygenase);NA	0;6979	ENSCAFT00000044614.2	PTGS2	prostaglandin-endoperoxide synthase 2 (prostaglandin G/H synthase and cyclooxygenase)	0
chr35	24692364	24693159	796	CpG_56:chr35:24692364-24693159	5.21913e-08	0.00154032	1.11946	0.00239645	AAAGATCTAGAAATAGACTCAGTTAAGCTGTTTGCATACAGTTGAGCTGGAGTTGCGGTA	NA	NA	NA	NA	NA	NA	NA	NA	ENSCAFT00000048998.1	POM121L2	NA	17398
chr5	75504342	75507604	3263	chr5:75504342-75507604	5.21913e-08	0.00154032	0.608271	1.16461	TGGACCTTATTCCAGAGCCCAGTCCAGAGCCTGACAGCCAGTAGACACCCAGCACACCAG	NM_001197055-exon;NM_001197055-intron;NM_001197055-threeUTR	LOC479649_exon;LOC479649_intron;LOC479649_threeUTR	chymostrypsinogen B1-like	45	ENSCAFT00000036999.2-exon;ENSCAFT00000036999.2-intron;ENSCAFT00000036999.2-threeUTR;ENSCAFT00000037005.1-proxUP;ENSCAFT00000031965.3-upstr;ENSCAFT00000037005.1-upstr	NA_exon;NA_intron;NA_threeUTR;NA_proxUP;NA_upstr	chymostrypsinogen B1-like;NA;chymotrypsinogen B2	45;485;6507	ENSCAFT00000036999.2	NA	chymostrypsinogen B1-like	45
chr11	4278045	4281014	2970	CpG_255:chr11:4278045-4281014	5.21913e-08	0.00154032	1.29184	-0.265264	AGGGTGCACCACCGCCTGGTCTCCCTGCAGCTTTAACAGCCCTGACATGGAAACCCCATT	NA	NA	NA	NA	ENSCAFT00000000351.4-exon;ENSCAFT00000000351.4-intron;ENSCAFT00000000351.4-fiveUTR;ENSCAFT00000000351.4-proxUP	KCNN2_exon;KCNN2_intron;KCNN2_fiveUTR;KCNN2_proxUP	potassium channel, calcium activated intermediate/small conductance subfamily N alpha, member 2	0	ENSCAFT00000000351.4	KCNN2	potassium channel, calcium activated intermediate/small conductance subfamily N alpha, member 2	0
chr22	56757134	56758751	1618	CpG_116:chr22:56757134-56758751	5.21913e-08	0.00154032	1.42912	0.394503	TGATATTTGGTCTCTGCGTGTGCCTAGGGATCCCCGGAGAACTACCGATCGACAGCTACC	NA	NA	NA	NA	ENSCAFT00000045039.1-proxUP;ENSCAFT00000045039.1-upstr	NA_proxUP;NA_upstr	NA	521	ENSCAFT00000045039.1	NA	NA	521
chr6	71706907	71707852	946	CpG_72:chr6:71706907-71707852	5.21913e-08	0.00154032	1.39845	0.690722	TGTGAGTCGATTGGATGCCCGGGGAGCTTTCTACTGTGACGGGTGCCCCTTAGTTCAGGG	NA	NA	NA	NA	ENSCAFT00000032492.3-exon;ENSCAFT00000032492.3-intron;ENSCAFT00000032492.3-fiveUTR	ERICH3_exon;ERICH3_intron;ERICH3_fiveUTR	glutamate-rich 3	0	ENSCAFT00000032492.3	ERICH3	glutamate-rich 3	0
chr10	110186	111460	1275	CpG_95:chr10:110186-111460	5.21913e-08	0.00154032	0.696263	-0.591047	CAACGGCTGTGCTAGCCACATCCCCAGCATTCAGGCGAACCGAGGAAAAGACAGAAACAA	NA	NA	NA	NA	ENSCAFT00000000089.3-exon;ENSCAFT00000000090.3-exon;ENSCAFT00000000089.3-intron;ENSCAFT00000000090.3-intron;ENSCAFT00000000089.3-proxUP;ENSCAFT00000000090.3-proxUP;ENSCAFT00000000098.3-upstr	ITGA7_exon;ITGA7_intron;ITGA7_proxUP;NA_upstr	integrin, alpha 7;retinol dehydrogenase 5 (11-cis/9-cis)	0;5590	ENSCAFT00000000090.3	ITGA7	integrin, alpha 7	0
chr21	44018398	44021428	3031	CpG_192:chr21:44018398-44021428	5.21913e-08	0.00154032	1.12276	0.132339	GCGGAGGCCTTTGTTTCAAACTCGAGGAACAGGGAGAGGGAAGTAAGGCAGGTGACGGGA	NM_001168414-exon;NM_001168414-intron	SLC17A6_exon;SLC17A6_intron	solute carrier family 17 (vesicular glutamate transporter), member 6	2023	ENSCAFT00000016047.3-exon;ENSCAFT00000016047.3-intron	SLC17A6_exon;SLC17A6_intron	solute carrier family 17 (vesicular glutamate transporter), member 6	2023	ENSCAFT00000016047.3	SLC17A6	solute carrier family 17 (vesicular glutamate transporter), member 6	2023
chr23	31369649	31370909	1261	CpG_99:chr23:31369649-31370909	5.21913e-08	0.00154032	1.07579	-0.128329	AGGGCGCTACCCTAACGCGGCGGCTCTAAGTCACCTTTGAAAGGAAATCCCCAGCCGAGC	NA	NA	NA	NA	ENSCAFT00000046154.1-exon;ENSCAFT00000046154.1-intron;ENSCAFT00000046154.1-fiveUTR	KY_exon;KY_intron;KY_fiveUTR	kyphoscoliosis peptidase	103	ENSCAFT00000046154.1	KY	kyphoscoliosis peptidase	103
chr23	18930219	18931441	1223	CpG_108:chr23:18930219-18931441	5.21913e-08	0.00154032	1.41403	-0.204013	TTTGGCCTGACGAGAACAAAGCTGGAGTCCGGGGAGACTGTCAGCCGGGAGGCGCTAAGA	NA	NA	NA	NA	NA	NA	NA	NA	ENSCAFT00000009235.3	RARB	retinoic acid receptor, beta	552558
chr1	89792201	89794659	2459	CpG_213:chr1:89792201-89794659	5.21913e-08	0.00154032	1.39899	0.405607	GCCTTTTCTGCAGCTCCAACGGGGAAACTGAGGTAGGCTCACCAAGCCTACCCTCCGGGA	NA	NA	NA	NA	ENSCAFT00000003148.3-upstr;ENSCAFT00000003142.4-proxDOWN	DMRT3_upstr;DMRT1_proxDOWN	doublesex and mab-3 related transcription factor 3;doublesex and mab-3 related transcription factor 1	3555;114667	ENSCAFT00000003148.3	DMRT3	doublesex and mab-3 related transcription factor 3	3555
chr3	61804400	61806394	1995	CpG:157:chr3:61804400-61806394	5.21913e-08	0.00154032	0.833971	-0.298337	GCGGACCTCCTCCTACTTCTCCTGGGTCCTGGAAGGACTTCTCCATCCTTCTTGCCTGCA	NA	NA	NA	NA	ENSCAFT00000043224.1-upstr	ZFYVE28_upstr	NA	8897	ENSCAFT00000043224.1	ZFYVE28	NA	8897
chr5	4478361	4480570	2210	CpG_241:chr5:4478361-4480570	5.21913e-08	0.00154032	1.51742	0.168518	CGGCGTCAGGTGGAGGTAAAAGTCCTCCCGGAACGCTGTGATCTGCAAAATGAGCCCCTG	NA	NA	NA	NA	ENSCAFT00000015848.3-exon;ENSCAFT00000015848.3-intron;ENSCAFT00000015848.3-fiveUTR;ENSCAFT00000015848.3-proxUP	ADAMTS15_exon;ADAMTS15_intron;ADAMTS15_fiveUTR;ADAMTS15_proxUP	NA	0	ENSCAFT00000015848.3	ADAMTS15	NA	0
chr12	44927016	44929549	2534	CpG_207:chr12:44927016-44929549	5.21913e-08	0.00154032	1.16604	0.0153923	AATGTGTTCCGTAGTTCCAGAAACGATAACCAGCGCCTAACCAAGCGCCCAGGCAGCCGT	NA	NA	NA	NA	ENSCAFT00000004787.2-exon;ENSCAFT00000004787.2-intron;ENSCAFT00000004787.2-proxUP	TBX18_exon;TBX18_intron;TBX18_proxUP	T-box 18	0	ENSCAFT00000004787.2	TBX18	T-box 18	0
chr11	12226447	12227231	785	CpG_41:chr11:12226447-12227231	5.21913e-08	0.00154032	1.17465	0.0823436	TAGTGATACGCTCTTCTAGGCTATCACTATCTACTACATTATTCTACGCAGTAAATATAT	NA	NA	NA	NA	ENSCAFT00000000818.3-proxUP	SNCAIP_proxUP	synuclein, alpha interacting protein	1102	ENSCAFT00000000818.3	SNCAIP	synuclein, alpha interacting protein	1102
chr4	37999581	38000679	1099	CpG_76:chr4:37999581-38000679	5.21913e-08	0.00154032	1.10268	0.0297764	GGCTACTGGCATCTTAGGCTTTAATTCCCCAGGCACCGGTGCGCCAGTCCTGGAGGAGTC	NA	NA	NA	NA	ENSCAFT00000026491.4-proxDOWN;ENSCAFT00000046226.1-proxDOWN	NA_proxDOWN	msh homeobox 2	6727	ENSCAFT00000026491.4	NA	msh homeobox 2	6727
chr27	31835085	31836199	1115	CpG_77:chr27:31835085-31836199	5.21913e-08	0.00154032	0.952978	-2.09758	AGGGTCCCCGACACTACATAGCTCTCTCGACCACACGATTTTCACCGACTTTATTGGCCT	NA	NA	NA	NA	ENSCAFT00000020602.1-exon;ENSCAFT00000020602.1-proxUP;ENSCAFT00000020608.3-upstr;ENSCAFT00000020602.1-proxDOWN	H2AFJ_exon;H2AFJ_proxUP;HIST1H4D_upstr;H2AFJ_proxDOWN	H2A histone family, member J;histone H4_uncharacterized LOC488260	0;3811	ENSCAFT00000020602.1	H2AFJ	H2A histone family, member J	0
chr11	10103304	10104963	1660	CpG_124:chr11:10103304-10104963	5.21913e-08	0.00154032	1.09459	0.282322	GCGCTCGCCCTTCCCACCGTCTCAGGTCCATCGATTAAAACACTAGTTGATTTCTTCCTG	NA	NA	NA	NA	ENSCAFT00000049455.1-exon;ENSCAFT00000000795.3-exon;ENSCAFT00000000795.3-intron;ENSCAFT00000000795.3-proxUP;ENSCAFT00000049455.1-proxDOWN	NA_exon;PRR16_exon;PRR16_intron;PRR16_proxUP;NA_proxDOWN	NA;proline rich 16	22;0	ENSCAFT00000000795.3	PRR16	proline rich 16	0
chr16	31916916	31919205	2290	CpG_168:chr16:31916916-31919205	5.21913e-08	0.00154032	0.65286	-1.00902	TATCAAGGAGGTCCTGAAAGCCAGAACTGCTAAATTTAAAGTTTGAGGACTCCTTTGGAG	NA	NA	NA	NA	ENSCAFT00000010294.4-exon;ENSCAFT00000010293.4-exon;ENSCAFT00000010294.4-intron;ENSCAFT00000010293.4-intron;ENSCAFT00000010294.4-fiveUTR;ENSCAFT00000010294.4-proxUP;ENSCAFT00000010293.4-proxUP	NRG1_exon;NRG1_intron;NRG1_fiveUTR;NRG1_proxUP	neuregulin 1	0	ENSCAFT00000010294.4	NRG1	neuregulin 1	0
chr2	7449133	7452193	3061	CpG_227:chr2:7449133-7452193	5.21913e-08	0.00154032	1.30076	0.625	AAACACAAGAGAGTAAAACCGCGCGCAGGTCTCACGCGAATAGAATAGCGCCCCTGTGAA	NM_001077439-exon;NM_001077439-intron;NM_001077439-proxUP	GAD2_exon;GAD2_intron;GAD2_proxUP	glutamate decarboxylase 2 (pancreatic islets and brain, 65kDa)	0	ENSCAFT00000006929.2-exon;ENSCAFT00000006929.2-intron;ENSCAFT00000006929.2-proxUP	GAD2_exon;GAD2_intron;GAD2_proxUP	glutamate decarboxylase 2 (pancreatic islets and brain, 65kDa)	0	ENSCAFT00000006929.2	GAD2	glutamate decarboxylase 2 (pancreatic islets and brain, 65kDa)	0
chr13	38973709	38974684	976	CpG_64:chr13:38973709-38974684	5.21913e-08	0.00154032	1.0338	-0.687004	CCTGTTCACACGTGCGAACCGGGCGCACATCAAAGTATTTCCCACACATCGCAACAAAAC	NA	NA	NA	NA	NA	NA	NA	NA	ENSCAFT00000002820.3	TMEM33	transmembrane protein 33	39125
chr19	1371313	1372432	1120	CpG_74:chr19:1371313-1372432	5.21913e-08	0.00154032	1.70414	1.43102	AAAATACATACATAGGCCCATCATGGAAAACAGGCCGTGTCTCAGGCCCTGCTCACGTAA	NM_001197188-upstr	IL15_upstr	interleukin 15	6550	ENSCAFT00000005832.3-upstr	IL15_upstr	interleukin 15	6552	ENSCAFT00000005832.3	IL15	interleukin 15	6552
chr13	19032987	19035270	2284	CpG_174:chr13:19032987-19035270	5.21913e-08	0.00154032	1.14732	-0.321231	GGATCAACAACGGCGTTGCAGGAATTCGGGTCTCTGCGCTTCCGTGCAGGTGGATGGGGA	NA	NA	NA	NA	ENSCAFT00000001452.3-exon;ENSCAFT00000001452.3-intron;ENSCAFT00000001452.3-fiveUTR;ENSCAFT00000001452.3-proxUP	COL14A1_exon;COL14A1_intron;COL14A1_fiveUTR;COL14A1_proxUP	collagen, type XIV, alpha 1	0	ENSCAFT00000001452.3	COL14A1	collagen, type XIV, alpha 1	0
chr12	36837660	36840743	3084	CpG_212:chr12:36837660-36840743	5.21913e-08	0.00154032	0.664371	-0.398649	GTCCCCTGAGAGCTGGATTCACCCACCATCTCAGATGTTTTGAAAAGCAAAGGAGCCAGA	NA	NA	NA	NA	ENSCAFT00000049283.2-exon;ENSCAFT00000049283.2-intron;ENSCAFT00000049283.2-fiveUTR;ENSCAFT00000049283.2-proxUP;ENSCAFT00000049283.2-upstr;ENSCAFT00000004271.3-upstr	COL12A1_exon;COL12A1_intron;COL12A1_fiveUTR;COL12A1_proxUP;COL12A1_upstr	collagen, type XII, alpha 1	0;2503	ENSCAFT00000049283.2	COL12A1	collagen, type XII, alpha 1	0
chr35	10170038	10172382	2345	CpG_141:chr35:10170038-10172382	5.21913e-08	0.00154032	0.764879	-0.030186	AATGAGATTTCGAACAGGTAGATGCCACGGAGGGAAACCCGGCCCCGCAGGCTGTGCGTC	NA	NA	NA	NA	ENSCAFT00000048960.2-exon;ENSCAFT00000015340.3-exon;ENSCAFT00000048960.2-intron;ENSCAFT00000015340.3-intron;ENSCAFT00000048960.2-fiveUTR	TFAP2A_exon;TFAP2A_intron;TFAP2A_fiveUTR	transcription factor AP-2 alpha (activating enhancer binding protein 2 alpha)	585;3190	ENSCAFT00000048960.2	TFAP2A	transcription factor AP-2 alpha (activating enhancer binding protein 2 alpha)	585
chr6	20615725	20616972	1248	CpG_104:chr6:20615725-20616972	5.21913e-08	0.00154032	1.05382	0.148856	CAATCTGTTGCGAGGGAGGCGCAGGTTAGAAAGGACACGGGTGCAGTGCACGAGAAGAAC	NA	NA	NA	NA	NA	NA	NA	NA	ENSCAFT00000033229.1	U2	NA	335848
chr1	74775337	74778589	3253	CpG_279:chr1:74775337-74778589	5.21913e-08	0.00154032	1.16261	-0.29386	AGCCCCAGTCCAAGGGGCAAGGAGAGAAGGAAGGAGGAAGAGCACCAGGAACTCACATTT	NA	NA	NA	NA	ENSCAFT00000002138.3-exon;ENSCAFT00000002138.3-intron;ENSCAFT00000002138.3-fiveUTR;ENSCAFT00000002138.3-proxUP	NTRK2_exon;NTRK2_intron;NTRK2_fiveUTR;NTRK2_proxUP	neurotrophic tyrosine kinase, receptor, type 2	0	ENSCAFT00000002138.3	NTRK2	neurotrophic tyrosine kinase, receptor, type 2	0
chr2	10070076	10071708	1633	CpG_135:chr2:10070076-10071708	5.21913e-08	0.00154032	0.837496	0.193094	TCATCAGTCCATGAGAGGGAATGTCCTGCAAGGGGAGGGAGGCCGTAATCCGGGTCGCTG	NA	NA	NA	NA	ENSCAFT00000006764.5-exon;ENSCAFT00000006764.5-intron;ENSCAFT00000006764.5-proxUP	PTF1A_exon;PTF1A_intron;PTF1A_proxUP	NA	0	ENSCAFT00000006764.5	PTF1A	NA	0
chr34	11356697	11357143	447	CpG_24:chr34:11356697-11357143	5.21913e-08	0.00154032	0.790844	1.64935	CCCAGGTCCTGGGAAGGCGTGTTGAGATGCCGGAGCCTGCAAACAGAATCAGGGACATGC	NA	NA	NA	NA	NA	NA	NA	NA	ENSCAFT00000016648.3	SLC6A19	solute carrier family 6 (neutral amino acid transporter), member 19	12178
chr13	42276167	42278148	1982	CpG_147:chr13:42276167-42278148	5.21913e-08	0.00154032	0.732384	-0.765857	GGCAGACAAATGGAGCTGAAAGTGGATGTCAACATAAATCTGAATACCTTTCTTCTTTCT	NA	NA	NA	NA	ENSCAFT00000002978.3-exon;ENSCAFT00000002978.3-proxUP	GABRG1_exon;GABRG1_proxUP	gamma-aminobutyric acid (GABA) A receptor, gamma 1	0	ENSCAFT00000002978.3	GABRG1	gamma-aminobutyric acid (GABA) A receptor, gamma 1	0
chr34	2521664	2522629	966	CpG_75:chr34:2521664-2522629	5.21913e-08	0.00154032	0.750282	-1.009	GCCGTATGTAGGGCAGCACCGACAATACAGCTCCCCGCCACCTTCAAGAACATACCCGTT	NA	NA	NA	NA	ENSCAFT00000043483.2-exon;ENSCAFT00000043483.2-intron;ENSCAFT00000043483.2-fiveUTR	CTNND2_exon;CTNND2_intron;CTNND2_fiveUTR	catenin (cadherin-associated protein), delta 2	1	ENSCAFT00000043483.2	CTNND2	catenin (cadherin-associated protein), delta 2	1
chr8	33287912	33289333	1422	CpG_117:chr8:33287912-33289333	5.21913e-08	0.00154032	1.5076	0.55554	TTTTCTGGCTGGAGTAACCCGGGTAATAGCCATAGTAGCCGGTGATCCGCAGGATCCGGT	NA	NA	NA	NA	NA	NA	NA	NA	ENSCAFT00000041955.1	7SK	NA	25502
chr16	29731980	29733031	1052	CpG_90:chr16:29731980-29733031	5.21913e-08	0.00154032	0.953645	-0.735556	TCGGTCACGGTGGAGGTGAAACCAGTTGCAAAATGTTACTCCACTGGAGTCCAGACGGGG	NA	NA	NA	NA	NA	NA	NA	NA	ENSCAFT00000041467.1	U6	NA	102105
chr28	31819569	31821580	2012	CpG_147:chr28:31819569-31821580	5.21913e-08	0.00154032	0.993966	-0.746646	TAACAGCCCCGGAGAAGGCACATCAAGTTTTGCAAACTGTAGGGCACAGTGCACTCGAAG	NA	NA	NA	NA	ENSCAFT00000047632.2-intron;ENSCAFT00000019866.3-intron	TACC2_intron	transforming, acidic coiled-coil containing protein 2	84493;25516	ENSCAFT00000019866.3	TACC2	transforming, acidic coiled-coil containing protein 2	25516
chr29	5990324	5991803	1480	CpG_114:chr29:5990324-5991803	5.21913e-08	0.00154032	0.513814	-0.479297	TCACACACTGACTACACTCATTGACTCAGAGAGAAGCAGTATCCCTAAAGCTTTACTGGA	NA	NA	NA	NA	NA	NA	NA	NA	ENSCAFT00000007037.4	SOX17	SRY (sex determining region Y)-box 17	10878
chr6	17719316	17720007	692	CpG_35:chr6:17719316-17720007	5.21913e-08	0.00154032	1.30509	0.73232	GCTTCCCACCTGAGTCCCTCTCCCACAAACGCACTGAAAGCGCCGCGGCTAATAAACAAA	NA	NA	NA	NA	ENSCAFT00000026205.3-exon;ENSCAFT00000026205.3-intron;ENSCAFT00000026261.3-proxDOWN;ENSCAFT00000026205.3-proxDOWN	MYLPF_exon;MYLPF_intron;SEPT1_proxDOWN;MYLPF_proxDOWN	myosin light chain, phosphorylatable, fast skeletal muscle;septin 1	1742;3728	ENSCAFT00000026205.3	MYLPF	myosin light chain, phosphorylatable, fast skeletal muscle	1742
chr3	44395456	44395898	443	CpG_21:chr3:44395456-44395898	5.21913e-08	0.00154032	1.23064	0.0558536	TGCACCCGGGGTTGCCTTTTGCGAACAGTTTCCGCGATTGTTAAATGCAGGGAAGTTACA	NA	NA	NA	NA	NA	NA	NA	NA	ENSCAFT00000041017.1	NA	NA	228844
chr7	12961268	12962181	914	CpG_64:chr7:12961268-12962181	5.21913e-08	0.00154032	1.09071	0.147864	GGCGAAATGCTCCGACTTGGCCCAGCAGCCCTTCTGGAAGATAAAGTCTCTACCTCGGCG	NA	NA	NA	NA	ENSCAFT00000020046.3-proxUP	KCNK2_proxUP	potassium channel, two pore domain subfamily K, member 2	454	ENSCAFT00000020046.3	KCNK2	potassium channel, two pore domain subfamily K, member 2	454
chr5	1644848	1645952	1105	CpG_66:chr5:1644848-1645952	5.21913e-08	0.00154032	1.39701	0.56517	GCGCGTTGGGTGCACCGTGTGGCAAGACAAACTTTCCTGTGTGTGCAAGTCCCCTGAGTG	NA	NA	NA	NA	NA	NA	NA	NA	ENSCAFT00000015605.3	SPATA19	spermatogenesis associated 19	288027
chr13	38965734	38967466	1733	CpG_112:chr13:38965734-38967466	5.21913e-08	0.00154032	1.30197	0.656668	AATCCTGGAGGAATTGCTAAATCAGATTAAGGTTATATTTTGCAACAGACTGGATGGAGC	NA	NA	NA	NA	NA	NA	NA	NA	ENSCAFT00000002820.3	TMEM33	transmembrane protein 33	46343
chr13	13565982	13568192	2211	CpG_136:chr13:13565982-13568192	5.21913e-08	0.00154032	0.832368	-1.07879	TTGTTGTCATTGCTGTTTCGTGAAGACTTTAACTCACTCCATTCCCTGGTGAAAAGCTCC	NA	NA	NA	NA	ENSCAFT00000001238.4-intron	CSMD3_intron	CUB and Sushi multiple domains 3	1605	ENSCAFT00000001238.4	CSMD3	CUB and Sushi multiple domains 3	1605
chr14	40338643	40341442	2800	CpG_209:chr14:40338643-40341442	5.21913e-08	0.00154032	0.931647	-0.937678	ACACACGCATACACACTGTCTCTGTGTGTAGCCTCCCTTCCCCTCCTTTCCTTCTCTCCC	NA	NA	NA	NA	ENSCAFT00000004746.1-exon;ENSCAFT00000004746.1-intron;ENSCAFT00000004746.1-proxUP;ENSCAFT00000004737.3-upstr	HOXA9_exon;HOXA9_intron;HOXA9_proxUP;HOXA7_upstr	homeobox A9;homeobox protein Hox-A6	0;7800	ENSCAFT00000004746.1	HOXA9	homeobox A9	0
chr31	34280879	34281291	413	CpG_20:chr31:34280879-34281291	5.21913e-08	0.00154032	-0.44712	0.743028	CCACAAGAACAATTCATTCCGAAGACCCTGGGTGCGAACCAGGCCATCACGAGCCTATCC	NA	NA	NA	NA	ENSCAFT00000015975.3-intron	HMGN1_intron	high mobility group nucleosome binding domain 1	941	ENSCAFT00000015975.3	HMGN1	high mobility group nucleosome binding domain 1	941
chr7	52715551	52716002	452	CpG_25:chr7:52715551-52716002	5.21913e-08	0.00154032	1.40108	0.251742	TATAAAGATGGCCACGTTAGCAAACGGACAGGCTGACAACGCGAGCCTCAGTACCAACGG	NA	NA	NA	NA	NA	NA	NA	NA	ENSCAFT00000028172.2	NA	NA	425753
chr3	41794767	41796891	2125	CpG_180:chr3:41794767-41796891	5.21913e-08	0.00154032	1.09826	-0.781822	TTGCAATCTGATAGCTTTTGCTTTGGGAGCGTGGGACAGGGGTAGGGAAGTGCGAGCGAG	NA	NA	NA	NA	ENSCAFT00000017295.3-exon;ENSCAFT00000017295.3-intron;ENSCAFT00000017295.3-fiveUTR	IGF1R_exon;IGF1R_intron;IGF1R_fiveUTR	insulin-like growth factor 1 receptor	137	ENSCAFT00000017295.3	IGF1R	insulin-like growth factor 1 receptor	137
chr3	62633135	62639155	6021	CpG_456:chr3:62633135-62639155	5.21913e-08	0.00154032	0.84915	-0.363741	TACCTGAAGGGTATCGATCTGTACGTAGGCCGCCTGCTGTCCGTACGCTTCCTCGGTCCC	NA	NA	NA	NA	ENSCAFT00000046621.1-exon;ENSCAFT00000046621.1-intron;ENSCAFT00000046621.1-proxUP;ENSCAFT00000046621.1-proxDOWN	NKX1-1_exon;NKX1-1_intron;NKX1-1_proxUP;NKX1-1_proxDOWN	NK1 homeobox 1	0	ENSCAFT00000046621.1	NKX1-1	NK1 homeobox 1	0
chr18	45899811	45900410	600	CpG_31:chr18:45899811-45900410	5.21913e-08	0.00154032	0.178031	1.06107	TGCTGCTATTCCGTGGAGAGTCACCTGCCAGTTCCCCTCCTGCTGAAATAGGGTGCGTTT	NA	NA	NA	NA	NA	NA	NA	NA	ENSCAFT00000043471.1	NA	NA	3246
chr12	59347822	59349865	2044	CpG_144:chr12:59347822-59349865	5.21913e-08	0.00154032	1.12796	-0.387194	ACTCTGGGGAGGCAGAGCGTCTCTATTTCCAGGCCTTCGAAATTGCAGATTTCAGCGCCG	NA	NA	NA	NA	NA	NA	NA	NA	ENSCAFT00000005766.4	GRIK2	glutamate receptor, ionotropic, kainate 2	240365
chr32	28636885	28639121	2237	CpG_189:chr32:28636885-28639121	5.21913e-08	0.00154032	0.452294	-1.30968	ATCACCAGCGCTTTGCTCTCTCTGTGGCTGTTTGTCCTCCTTGCGGCGTGCGGTTGTTGA	NA	NA	NA	NA	ENSCAFT00000017891.3-upstr	LEF1_upstr	lymphoid enhancer-binding factor 1	3309	ENSCAFT00000017891.3	LEF1	lymphoid enhancer-binding factor 1	3309
chr1	112078215	112079100	886	CpG_74:chr1:112078215-112079100	5.21913e-08	0.00154032	0.881416	-0.757517	GAGGGGCCTCGGGAGAGCAGCTGTTTGGCGCTGTCTCTCTACGTGATTAGGAAACAGGGC	NA	NA	NA	NA	ENSCAFT00000007811.3-exon;ENSCAFT00000007811.3-intron;ENSCAFT00000007811.3-proxUP;ENSCAFT00000024442.3-proxUP;ENSCAFT00000007792.3-upstr;ENSCAFT00000024442.3-upstr	PAFAH1B3_exon;PAFAH1B3_intron;PAFAH1B3_proxUP;PRR19_proxUP;TMEM145_upstr;PRR19_upstr	platelet-activating factor acetylhydrolase 1b, catalytic subunit 3 (29kDa);proline rich 19;NA	0;1991;6156	ENSCAFT00000007811.3	PAFAH1B3	platelet-activating factor acetylhydrolase 1b, catalytic subunit 3 (29kDa)	0
chr21	40257400	40260673	3274	CpG_295:chr21:40257400-40260673	5.21913e-08	0.00154032	1.07049	0.449266	GACGGCTCCCTCTGCAACTTCGCCTCGGCGGATGATTTCTACGATGACCCGTGTTTCGAC	NA	NA	NA	NA	ENSCAFT00000014416.2-exon;ENSCAFT00000014416.2-intron;ENSCAFT00000014416.2-fiveUTR;ENSCAFT00000014416.2-threeUTR;ENSCAFT00000014416.2-proxDOWN	MYOD1_exon;MYOD1_intron;MYOD1_fiveUTR;MYOD1_threeUTR;MYOD1_proxDOWN	myogenic differentiation 1	89	ENSCAFT00000014416.2	MYOD1	myogenic differentiation 1	89
chr1	100572062	100572521	460	CpG_24:chr1:100572062-100572521	5.21913e-08	0.00154032	0.714931	-1.57467	GCAAAGCACACAAGTCTTTCGCTCCTCTAGGATCTAGTTTCCTCAGCCAGACGCACGAAC	NA	NA	NA	NA	ENSCAFT00000047973.1-intron	ZNF549_intron	NA	3194	ENSCAFT00000047973.1	ZNF549	NA	3194
chr14	34801479	34802505	1027	CpG_68:chr14:34801479-34802505	5.21913e-08	0.00154032	0.840231	-0.780861	CTTTTGGAAGGCCTGTGTGTGCCAGTCCACAGCTCAGTTGGAGGAGAGAACCTTGCGGGC	NA	NA	NA	NA	NA	NA	NA	NA	ENSCAFT00000004202.3	ABCB5	NA	164195
chr23	42548078	42548867	790	CpG_51:chr23:42548078-42548867	5.21913e-08	0.00154032	0.976012	-0.0207891	TGGGAGGGTTGCAAAAGGAGGTCTAAGAGTTAAGAGAATGGGGAGGGAAGGGAAAGGCTG	NA	NA	NA	NA	NA	NA	NA	NA	ENSCAFT00000042806.1	NA	NA	12261
chr16	8041213	8043881	2669	CpG_296:chr16:8041213-8043881	5.21913e-08	0.00154032	1.23736	0.405732	CGTGAGTAAGGCCTTCTCGGTGAGACCTTTCCCCTTGAATCGGTTCAATGTCTGAAACAA	NA	NA	NA	NA	ENSCAFT00000045286.1-exon;ENSCAFT00000045286.1-intron;ENSCAFT00000045286.1-proxUP	NA_exon;NA_intron;NA_proxUP	NA	0	ENSCAFT00000045286.1	NA	NA	0
chr2	28505186	28506514	1329	CpG_86:chr2:28505186-28506514	5.21913e-08	0.00154032	1.50307	1.04778	CCCTCACTTGACCTGCAGAATTCCGGGGATGCGGATCGGAAACAGGCCAAACCGACTGCC	NA	NA	NA	NA	ENSCAFT00000049262.2-exon;ENSCAFT00000008210.3-exon;ENSCAFT00000049262.2-intron;ENSCAFT00000008210.3-intron;ENSCAFT00000049262.2-threeUTR;ENSCAFT00000008210.3-proxDOWN	ITIH5_exon;ITIH5_intron;ITIH5_threeUTR;ITIH5_proxDOWN	inter-alpha-trypsin inhibitor heavy chain family, member 5	64235;53728	ENSCAFT00000008210.3	ITIH5	inter-alpha-trypsin inhibitor heavy chain family, member 5	53728
chr16	45564128	45567877	3750	CpG_306:chr16:45564128-45567877	5.21913e-08	0.00154032	0.944186	-0.317258	CTGGGCGCTGGAAACTTTTCCTCCCGACGTTCTGGGTGGAGCAGAAGGTTAAAGTCCACC	NA	NA	NA	NA	ENSCAFT00000043273.1-exon;ENSCAFT00000012153.3-exon;ENSCAFT00000043273.1-intron;ENSCAFT00000012153.3-intron;ENSCAFT00000043273.1-fiveUTR;ENSCAFT00000043273.1-threeUTR;ENSCAFT00000043273.1-proxUP;ENSCAFT00000012153.3-proxUP;ENSCAFT00000043273.1-proxDOWN;ENSCAFT00000012153.3-proxDOWN	HELT_exon;HELT_intron;HELT_fiveUTR;HELT_threeUTR;HELT_proxUP;HELT_proxDOWN	helt bHLH transcription factor	0	ENSCAFT00000043273.1	HELT	helt bHLH transcription factor	0
chr12	58546017	58547203	1187	CpG_95:chr12:58546017-58547203	5.21913e-08	0.00154032	1.21225	0.430076	TGTGAATCTGGGGTGGAGACTGAGGGTCACAGCATTGATCGTCTCTGAACCCTCGCGCTG	NA	NA	NA	NA	ENSCAFT00000005680.3-intron	SIM1_intron	single-minded family bHLH transcription factor 1	5413	ENSCAFT00000005680.3	SIM1	single-minded family bHLH transcription factor 1	5413
chr16	18653508	18660779	7272	CpG_490:chr16:18653508-18660779	5.21913e-08	0.00154032	-0.111029	-1.09516	TGTCCAACAGCCAGGTGCCTATTTGGTAGAGCAGCTGCGAGTACCAGTGGATGCCCGCGG	NA	NA	NA	NA	ENSCAFT00000044474.1-exon;ENSCAFT00000044474.1-intron;ENSCAFT00000044474.1-threeUTR	SHH_exon;SHH_intron;SHH_threeUTR	sonic hedgehog	2541	ENSCAFT00000044474.1	SHH	sonic hedgehog	2541
chr28	13245610	13246362	753	CpG_58:chr28:13245610-13246362	5.21913e-08	0.00154032	1.25662	0.335227	CACTTGAGGTGTCAAATCCCCGACGGTCTAGAAACCGGGAAGATGGGCTTTTAATCCACA	NA	NA	NA	NA	ENSCAFT00000015388.3-exon;ENSCAFT00000015388.3-intron;ENSCAFT00000015388.3-fiveUTR;ENSCAFT00000015388.3-proxUP;ENSCAFT00000037266.2-proxDOWN	SEC31B_exon;SEC31B_intron;SEC31B_fiveUTR;SEC31B_proxUP;NA_proxDOWN	SEC31 homolog B, COPII coat complex component;NADH dehydrogenase (ubiquinone) 1 beta subcomplex, 8, 19kDa	0;8105	ENSCAFT00000015388.3	SEC31B	SEC31 homolog B, COPII coat complex component	0
chr4	87698043	87698755	713	CpG_44:chr4:87698043-87698755	5.21913e-08	0.00154032	0.96445	-0.400118	GCCCCGGGAGAGCTTTAACAGGGCCCTTCGGTGTTGCCTCCTGCAGACGGAAAGAGGAAA	NA	NA	NA	NA	NA	NA	NA	NA	ENSCAFT00000030347.3	NA	NA	61296
chr24	39876905	39879155	2251	CpG_181:chr24:39876905-39879155	5.21913e-08	0.00154032	1.57218	0.678353	CGAAGGAACCCAGCTTCATGCGGAAGATCTTGCCGTACTTCTTGTGGTACTCGGCCTGCG	NA	NA	NA	NA	ENSCAFT00000018816.2-exon;ENSCAFT00000018816.2-intron;ENSCAFT00000018816.2-fiveUTR;ENSCAFT00000018816.2-proxUP	CYP24A1_exon;CYP24A1_intron;CYP24A1_fiveUTR;CYP24A1_proxUP	cytochrome P450, family 24, subfamily A, polypeptide 1	0	ENSCAFT00000018816.2	CYP24A1	cytochrome P450, family 24, subfamily A, polypeptide 1	0
chr25	36763765	36764637	873	CpG_80:chr25:36763765-36764637	5.21913e-08	0.00154032	1.17857	-1.318	AAGGAAGAGAAGGATCCAGGGGAAGAGGAGAAAGCCAAGGAATGAATCTAGGAAACGCGA	NA	NA	NA	NA	ENSCAFT00000015985.2-exon;ENSCAFT00000015985.2-intron;ENSCAFT00000015985.2-fiveUTR;ENSCAFT00000015985.2-proxUP	LZTS1_exon;LZTS1_intron;LZTS1_fiveUTR;LZTS1_proxUP	leucine zipper, putative tumor suppressor 1	0	ENSCAFT00000015985.2	LZTS1	leucine zipper, putative tumor suppressor 1	0
chr11	47113868	47117738	3871	CpG_272:chr11:47113868-47117738	5.21913e-08	0.00154032	1.02834	-0.510059	CCTCATCCTCAGGTGAAAAGGGCAGGGGCGGAAAAGGAGAGGGTGTGGTGCTCTTCGCCA	NA	NA	NA	NA	NA	NA	NA	NA	ENSCAFT00000002713.2	NA	NA	128915
chr9	722560	728863	6304	CpG_468:chr9:722560-728863	5.21913e-08	0.00154032	-0.176246	-1.41856	TCCGCTTAACCGAATAACCATGCTAATTAAGCGAGTAATTTTATTGATTGTAACTCAAGA	NA	NA	NA	NA	NA	NA	NA	NA	ENSCAFT00000009236.5	BAHCC1	BAH domain and coiled-coil containing 1	18472
chr13	36872743	36873271	529	CpG_27:chr13:36872743-36873271	5.21913e-08	0.00154032	1.04016	1.6934	GTGAGTGGGCCCACAATTACGCTCACTGGTCGGTGCTGTTTTAGGCATGTGAATACGTGT	NA	NA	NA	NA	ENSCAFT00000001992.3-intron	NA_intron	cytochrome P450, family 11, subfamily B, polypeptide 2	1307	ENSCAFT00000001992.3	NA	cytochrome P450, family 11, subfamily B, polypeptide 2	1307
chr1	81540770	81547910	7141	CpG_503:chr1:81540770-81547910	5.21913e-08	0.00154032	0.837344	-0.789559	CGCCCTCCACGCCCTCTGGAAAGGGAAAGGGTGTTGCATGGTGGTGATGGTGGATTACTG	NA	NA	NA	NA	ENSCAFT00000002574.4-exon;ENSCAFT00000002574.4-intron;ENSCAFT00000002574.4-proxUP;ENSCAFT00000002574.4-upstr;ENSCAFT00000002574.4-proxDOWN	FOXB2_exon;FOXB2_intron;FOXB2_proxUP;FOXB2_upstr;FOXB2_proxDOWN	forkhead box B2	0	ENSCAFT00000002574.4	FOXB2	forkhead box B2	0
chr11	12939913	12944906	4994	CpG_387:chr11:12939913-12944906	5.21913e-08	0.00154032	1.16303	-0.302299	GCGCCAGGAGGCCTCGGGAGCAGTTGATGCAAGCAGCCTCTTAAAATCTCGAGATTTTCA	NA	NA	NA	NA	ENSCAFT00000036515.3-exon;ENSCAFT00000036515.3-intron;ENSCAFT00000036515.3-proxUP;ENSCAFT00000036515.3-upstr	PRDM6_exon;PRDM6_intron;PRDM6_proxUP;PRDM6_upstr	PR domain containing 6	0	ENSCAFT00000036515.3	PRDM6	PR domain containing 6	0
chr32	30713362	30716219	2858	CpG_236:chr32:30713362-30716219	5.21913e-08	0.00154032	1.18608	-0.49634	ACCAAACCTTGCATGTCTCCGGCGGGTATTCCTTGTTAAAAGCGCACAGGTTGGAGCCTG	NA	NA	NA	NA	ENSCAFT00000018452.3-exon;ENSCAFT00000018452.3-intron;ENSCAFT00000018452.3-fiveUTR;ENSCAFT00000018452.3-proxUP	PITX2_exon;PITX2_intron;PITX2_fiveUTR;PITX2_proxUP	paired-like homeodomain 2	0	ENSCAFT00000018452.3	PITX2	paired-like homeodomain 2	0
chr6	35263938	35265414	1477	CpG_107:chr6:35263938-35265414	5.21913e-08	0.00154032	1.18492	0.264205	GAGATGATCCAGAGCCTATTTCTTAAGTCCAAAGCGTTTCTGATAACAGTCGATGCCATG	NA	NA	NA	NA	NA	NA	NA	NA	ENSCAFT00000030314.3	NA	NA	559417
chr12	57810020	57811233	1214	CpG_88:chr12:57810020-57811233	5.21913e-08	0.00154032	1.09308	-0.393972	GGCCACCTGTGCCTCTACTGCGGCAAGTTGTACTCGCGCAAGTACGGGCTCAAGATTCAC	NA	NA	NA	NA	ENSCAFT00000035796.2-exon;ENSCAFT00000035796.2-intron;ENSCAFT00000035796.2-proxDOWN	PRDM13_exon;PRDM13_intron;PRDM13_proxDOWN	NA	6951	ENSCAFT00000035796.2	PRDM13	NA	6951
chr28	28001800	28007279	5480	CpG_402:chr28:28001800-28007279	5.21913e-08	0.00154032	0.957859	-0.503907	ATAATTATGCCGCGGCGCGAGCCAATGGGGACGAGGGAACTCGGCCCTAAAATCATCCCA	NA	NA	NA	NA	ENSCAFT00000043720.2-exon;ENSCAFT00000019038.4-exon;ENSCAFT00000045424.1-exon;ENSCAFT00000043720.2-intron;ENSCAFT00000019038.4-intron;ENSCAFT00000019038.4-proxUP;ENSCAFT00000045424.1-proxUP;ENSCAFT00000045424.1-upstr;ENSCAFT00000045424.1-proxDOWN	EMX2_exon;NA_exon;EMX2_intron;EMX2_proxUP;NA_proxUP;NA_upstr;NA_proxDOWN	empty spiracles homeobox 2;NA	98784;0	ENSCAFT00000045424.1	NA	NA	0
chr3	52413966	52415127	1162	CpG_92:chr3:52413966-52415127	5.21913e-08	0.00154032	1.61391	0.658172	GAATTAGGCGCTCATTTAGCGAGCGTTACTAATCCGAAGTTACAGCGCTAATTCCCTGAT	NA	NA	NA	NA	ENSCAFT00000046592.1-intron	NA_intron	NA	10277	ENSCAFT00000032618.2	NA	NA	3140
chr5	35730011	35730944	934	CpG_75:chr5:35730011-35730944	5.21913e-08	0.00154032	1.012	-0.536812	GGGGAGTAGGTGGGAGAACCATCATATTTTCAGCGTCTGGAGTCCTCTGAGGAATTTACT	NA	NA	NA	NA	ENSCAFT00000028231.3-exon;ENSCAFT00000028231.3-intron;ENSCAFT00000028231.3-proxUP	DNAH9_exon;DNAH9_intron;DNAH9_proxUP	dynein, axonemal, heavy chain 9	0	ENSCAFT00000028231.3	DNAH9	dynein, axonemal, heavy chain 9	0
chr28	16170770	16171227	458	CpG_24:chr28:16170770-16171227	5.21913e-08	0.00154032	0.647864	-0.910788	CCCCACCATCCATCAAAGCTCAGGCGCACGGATGACTTCACCGCTGTAACAGACAAGGGC	NA	NA	NA	NA	ENSCAFT00000016636.4-upstr	SH3PXD2A_upstr	SH3 and PX domains 2A	4931	ENSCAFT00000016636.4	SH3PXD2A	SH3 and PX domains 2A	4931
chr14	34799270	34799775	506	CpG_23:chr14:34799270-34799775	5.21913e-08	0.00154032	1.06796	-0.668535	CTATTGGTCACAGCAAAAGGGCGTCGTGTGAATCCGGCATTTGCCTGGTCCAGCACAATC	NA	NA	NA	NA	NA	NA	NA	NA	ENSCAFT00000004202.3	ABCB5	NA	161986
chr24	3014201	3015034	834	CpG_72:chr24:3014201-3015034	5.21913e-08	0.00154032	1.21857	0.586803	GGATGGGGACTTGGGGTGGAAACATTTGTCTTCTGGGAAGGGCAAAGCACCAGCTCGTTG	NA	NA	NA	NA	ENSCAFT00000008491.4-upstr	INSM1_upstr	NA	2674	ENSCAFT00000008491.4	INSM1	NA	2674
chr29	39268877	39269358	482	CpG_21:chr29:39268877-39269358	5.21913e-08	0.00154032	-0.272454	1.29284	ATTTTGTGGCCCCAACCTCCAACACTTAGTTATAACTCCGTGGGAACAAACAGCTCGACA	NA	NA	NA	NA	ENSCAFT00000014718.4-upstr	KIAA1429_upstr	KIAA1429 ortholog	7418	ENSCAFT00000041858.1	5S_rRNA	NA	3198
chr36	18394245	18395088	844	CpG_44:chr36:18394245-18395088	5.21913e-08	0.00154032	-0.214614	-1.61444	TTCCTTGTCGTGAGAAGACCGACGGGCGTCTGCAGCGGTGGAGACAACTACAAACAGACT	NA	NA	NA	NA	ENSCAFT00000020928.3-upstr	SP9_upstr	NA	5917	ENSCAFT00000020928.3	SP9	NA	5917
chr8	32432103	32433822	1720	CpG_141:chr8:32432103-32433822	5.21913e-08	0.00154032	1.16246	0.14474	GCAGTAAACCACCACCTAACGCAGGCACGCCTGGTTTTGGGTTACAGCTTTGTCCCGGGA	NA	NA	NA	NA	NA	NA	NA	NA	ENSCAFT00000024153.3	OTX2	orthodenticle homeobox 2	6329
chr13	46639361	46642037	2677	CpG_172:chr13:46639361-46642037	5.21913e-08	0.00154032	1.17853	0.100016	GCAGCTCCTGGAGCTGGAGCGGGAATTCTCTTCCAACATGTACCTGTCTCGACTCCGGAG	NA	NA	NA	NA	ENSCAFT00000003252.4-exon;ENSCAFT00000003252.4-intron;ENSCAFT00000003252.4-proxUP;ENSCAFT00000003252.4-proxDOWN	GSX2_exon;GSX2_intron;GSX2_proxUP;GSX2_proxDOWN	GS homeobox 2	0	ENSCAFT00000003252.4	GSX2	GS homeobox 2	0
chr16	35734220	35735027	808	CpG_68:chr16:35734220-35735027	5.21913e-08	0.00154032	0.398	-1.69806	CTATGTCTTTGGTCATGTGTCACCAACTCCCAGTTTTGTCCTATCATCTGATCCCCGAAG	NA	NA	NA	NA	NA	NA	NA	NA	ENSCAFT00000048948.1	NA	NA	25263
chr12	57103900	57105245	1346	CpG_100:chr12:57103900-57105245	5.21913e-08	0.00154032	0.719443	-0.347735	TGTGCAAGCTGAAGCCTTTGTTGAACAAGTGGTTGGAGGAGGCGGACTCGTCCTCGGGCA	NA	NA	NA	NA	ENSCAFT00000043152.1-exon;ENSCAFT00000043152.1-intron;ENSCAFT00000043152.1-proxUP;ENSCAFT00000043152.1-proxDOWN	POU3F2_exon;POU3F2_intron;POU3F2_proxUP;POU3F2_proxDOWN	NA	0	ENSCAFT00000043152.1	POU3F2	NA	0
chr16	49954468	49955082	615	CpG_50:chr16:49954468-49955082	5.21913e-08	0.00154032	0.660637	0.00195664	TTACTGCGACTTCTGGATTCCCGTTTCGCTCAGAGCTCTCCCCTGACTGCAGGGCCACAG	NA	NA	NA	NA	NA	NA	NA	NA	ENSCAFT00000040187.1	SNORD22	NA	669089
chr30	31338543	31339509	967	CpG_63:chr30:31338543-31339509	5.21913e-08	0.00154032	1.69997	1.42931	GCTGTGTGAGTTCGCCTTCAACATGAAGAAGGACGAGGTCTGCGTGAATCCCTACCACTA	NM_001170829-exon;NM_001170829-intron	SMAD3_exon;SMAD3_intron	SMAD family member 3	92229	ENSCAFT00000027577.3-exon;ENSCAFT00000027577.3-intron	SMAD3_exon;SMAD3_intron	SMAD family member 3	92850	ENSCAFT00000042773.2	IQCH	IQ motif containing H	83054
chr16	24556120	24556739	620	CpG_53:chr16:24556120-24556739	5.21913e-08	0.00154032	1.13624	-0.113545	AATTATTTCCTTTGATGGCTTAGATAATAGTAGGAGCCGAAGCAATGAGTGAGGTCGGCT	NA	NA	NA	NA	ENSCAFT00000009247.3-upstr	ZMAT4_upstr	zinc finger, matrin-type 4	5127	ENSCAFT00000009247.3	ZMAT4	zinc finger, matrin-type 4	5127
chr31	27176272	27178623	2352	CpG_187:chr31:27176272-27178623	5.21913e-08	0.00154032	1.22281	-0.156986	TTAATGTGGATTTTAAAATTCATCGTGTCTGGGGTTTAGCCTTTGCCACCTCCACCGACA	NA	NA	NA	NA	ENSCAFT00000014267.3-exon;ENSCAFT00000014267.3-intron;ENSCAFT00000014267.3-fiveUTR;ENSCAFT00000014267.3-proxUP	EVA1C_exon;EVA1C_intron;EVA1C_fiveUTR;EVA1C_proxUP	eva-1 homolog C (C. elegans)	0	ENSCAFT00000014267.3	EVA1C	eva-1 homolog C (C. elegans)	0
chr31	21959888	21960708	821	CpG_54:chr31:21959888-21960708	5.21913e-08	0.00154032	0.657063	-0.864779	GCCTCCACTCCAGTTGTTGCTTTAGAAGCAATGGGTGAAGACGAGTTTAGTTTGTTTTGT	NA	NA	NA	NA	ENSCAFT00000047154.1-exon;ENSCAFT00000047154.1-intron;ENSCAFT00000047154.1-fiveUTR;ENSCAFT00000047154.1-proxUP	CYYR1_exon;CYYR1_intron;CYYR1_fiveUTR;CYYR1_proxUP	cysteine/tyrosine-rich 1	0	ENSCAFT00000047154.1	CYYR1	cysteine/tyrosine-rich 1	0
chr36	19874291	19875496	1206	CpG_85:chr36:19874291-19875496	5.21913e-08	0.00154032	1.03111	0.322109	CACTTTTCAGAAAATCTCCAGATGCTTCCGGGCAACCCAGGGAAGCTTTCCTAGCCGTCG	NA	NA	NA	NA	NA	NA	NA	NA	ENSCAFT00000021259.2	NA	NA	11698
chr5	39230072	39231265	1194	CpG_89:chr5:39230072-39231265	5.21913e-08	0.00154032	1.4563	0.788203	GAAAGATGGGAAAAGCCATATACTCTAATAGATCTTATAGTTGAATCATTAGGGTCGAAC	NA	NA	NA	NA	ENSCAFT00000046655.1-exon;ENSCAFT00000046655.1-intron;ENSCAFT00000046655.1-fiveUTR;ENSCAFT00000046655.1-proxUP	NA_exon;NA_intron;NA_fiveUTR;NA_proxUP	zinc finger protein 286A	0	ENSCAFT00000046655.1	NA	zinc finger protein 286A	0
chr14	4681940	4682621	682	CpG_40:chr14:4681940-4682621	5.21913e-08	0.00154032	1.12552	0.12534	GACGACTGCCTAAACCGCAGCAACGTGGAGATTTCTTTCTTCGGACCCCGGAAAGTGCCC	NA	NA	NA	NA	NA	NA	NA	NA	ENSCAFT00000002128.3	PLXNA4	plexin A4	64936
chr35	6067517	6069385	1869	CpG_118:chr35:6067517-6069385	5.21913e-08	0.00154032	1.05878	-0.613495	AAATTATAGTCGAAGACGGCGCGATAATAATCTAAACAATCACCGCAACAAGAAGAAATG	NA	NA	NA	NA	ENSCAFT00000015082.3-exon;ENSCAFT00000015082.3-threeUTR;ENSCAFT00000015082.3-proxDOWN	NRN1_exon;NRN1_threeUTR;NRN1_proxDOWN	neuritin 1	9579	ENSCAFT00000015082.3	NRN1	neuritin 1	9579
chr24	1755070	1756890	1821	CpG_120:chr24:1755070-1756890	5.21913e-08	0.00154032	1.07164	-0.365798	AAGGAAGGAAAGGAAACGTCTCTTCTACTCCCTGGGATGCAGCTTGGTCCCCTATACGAC	NA	NA	NA	NA	ENSCAFT00000008330.4-upstr	PAX1_upstr	paired box 1	2491	ENSCAFT00000008330.4	PAX1	paired box 1	2491
chr4	74860065	74864703	4639	CpG_419:chr4:74860065-74864703	5.21913e-08	0.00154032	0.11323	-1.36112	AAAGACCTGGGAACAGCTATGAGGCTTCGGTCATCAGAGATACTCCGCGGCACCCAGCTG	NA	NA	NA	NA	ENSCAFT00000029957.4-exon;ENSCAFT00000029957.4-intron;ENSCAFT00000029957.4-proxUP	NPR3_exon;NPR3_intron;NPR3_proxUP	NA	0	ENSCAFT00000029957.4	NPR3	NA	0
chr12	57800555	57801852	1298	CpG_75:chr12:57800555-57801852	5.21913e-08	0.00154032	1.32371	-0.0416707	AATAAATAACTTTCCTCACAGTCGGCCTTTACATGGTCCTATTGATAAAATTGTTCGCGT	NA	NA	NA	NA	ENSCAFT00000035796.2-proxUP;ENSCAFT00000035796.2-upstr	PRDM13_proxUP;PRDM13_upstr	NA	1215	ENSCAFT00000035796.2	PRDM13	NA	1215
chr26	11540628	11542770	2143	CpG_173:chr26:11540628-11542770	5.21913e-08	0.00154032	1.34824	0.538167	AGTTCTTTCCAACGGGCTGCTGCCACCCGCTTTTGTGGCGGCGCAGACATCTGAACTCTC	NA	NA	NA	NA	NA	NA	NA	NA	ENSCAFT00000046871.1	NA	NA	27889
chr10	40652678	40653662	985	CpG_81:chr10:40652678-40653662	5.21913e-08	0.00154032	1.04794	-1.95555	CGACGCAAAGAGAGGCGCCCCACGTGTGATCAAAGATGTAAGGCAACTCGAGAAGGCTGG	NA	NA	NA	NA	ENSCAFT00000003368.3-upstr;ENSCAFT00000047744.2-proxDOWN	IL18R1_upstr;IL1RL1_proxDOWN	interleukin 18 receptor 1;interleukin 1 receptor-like 1	4262;24293	ENSCAFT00000003368.3	IL18R1	interleukin 18 receptor 1	4262
chr28	27623134	27625482	2349	CpG_152:chr28:27623134-27625482	5.21913e-08	0.00154032	0.75678	-0.674884	CCCTGCCACCCGGTCCTCGAAGAAATCCAGGCGTTTCCAGCGAGTTGGAAGAGTTTGGTG	NA	NA	NA	NA	ENSCAFT00000018920.4-exon;ENSCAFT00000018920.4-intron;ENSCAFT00000018920.4-proxDOWN	VAX1_exon;VAX1_intron;VAX1_proxDOWN	ventral anterior homeobox 1	3234	ENSCAFT00000018920.4	VAX1	ventral anterior homeobox 1	3234
chr30	24822690	24825485	2796	CpG_232:chr30:24822690-24825485	5.21913e-08	0.00154032	0.814976	-1.07984	ATGCAGAGGAAACAGAATACCCCAGCCAAGCAATTTCCATGTCAAACATCATCTGCGCGG	NA	NA	NA	NA	ENSCAFT00000039029.2-exon;ENSCAFT00000039029.2-proxUP;ENSCAFT00000039029.2-proxDOWN	FOXB1_exon;FOXB1_proxUP;FOXB1_proxDOWN	forkhead box B1	0	ENSCAFT00000039029.2	FOXB1	forkhead box B1	0
chr3	44139684	44144392	4709	CpG_329:chr3:44139684-44144392	5.21913e-08	0.00154032	0.93653	-0.951661	CTCTGGGCCCTAACCCTGAGCTAGGAGTCCTTGGGCATGACAGGACAGGGCTCCTTCCTA	NA	NA	NA	NA	ENSCAFT00000012887.4-exon;ENSCAFT00000017350.3-exon;ENSCAFT00000041349.1-exon;ENSCAFT00000012887.4-intron;ENSCAFT00000017350.3-intron;ENSCAFT00000012887.4-proxUP;ENSCAFT00000017350.3-proxUP;ENSCAFT00000041349.1-proxUP;ENSCAFT00000012887.4-upstr;ENSCAFT00000017350.3-upstr;ENSCAFT00000041349.1-upstr;ENSCAFT00000041349.1-proxDOWN	NR2F2_exon;NA_exon;NR2F2_intron;NR2F2_proxUP;NA_proxUP;NR2F2_upstr;NA_upstr;NA_proxDOWN	nuclear receptor subfamily 2, group F, member 2;NA	0	ENSCAFT00000041349.1	NA	NA	0
chr35	25736927	25739335	2409	CpG_185:chr35:25736927-25739335	5.21913e-08	0.00154032	1.26352	0.595152	GCAGGTCTGAAACGCATTGGTTGATTTTACTGAGTTTATGCGCGGCACAGATCCGCGAGG	NA	NA	NA	NA	NA	NA	NA	NA	ENSCAFT00000018944.3	ZBED9	zinc finger, BED-type containing 9	16961
chr16	18351029	18352266	1238	CpG_97:chr16:18351029-18352266	5.21913e-08	0.00154032	0.670838	-0.0945987	CCGTCTCCAGCCCCGGTGGACGCTCGCCTTTGCGGATCTTCTCGATCCTAAATCCATTCC	NA	NA	NA	NA	ENSCAFT00000008172.3-upstr;ENSCAFT00000041284.1-proxDOWN	EN2_upstr;SNORA1_proxDOWN	NA	5857;1823	ENSCAFT00000041284.1	SNORA1	NA	1823
chr8	35571379	35573034	1656	CpG_161:chr8:35571379-35573034	5.21913e-08	0.00154032	1.32054	0.306695	TTCTAAATCTCCTCAGGTTGGATCGCGCCTTGCAGCGCTATTTGCTAGGATTCGTATTCC	NA	NA	NA	NA	NA	NA	NA	NA	ENSCAFT00000024751.2	SIX6	NA	5543
chr24	12691883	12694090	2208	CpG_158:chr24:12691883-12694090	5.21913e-08	0.00154032	1.24471	0.0554763	TGCCTTTCTCCGTGCTTCTTTAAAGGACAAATCATAAGAGACGGTCGTGAAGCAGCCAGG	NA	NA	NA	NA	ENSCAFT00000009177.2-exon;ENSCAFT00000009177.2-intron;ENSCAFT00000009177.2-proxUP	LAMP5_exon;LAMP5_intron;LAMP5_proxUP	lysosomal-associated membrane protein family, member 5	0	ENSCAFT00000009177.2	LAMP5	lysosomal-associated membrane protein family, member 5	0
chr5	1644163	1644570	408	CpG_18:chr5:1644163-1644570	5.21913e-08	0.00154032	1.2179	-0.0427216	GGCGACACACAGGTAAGATGCTGCAATCCTCCCCGAATGAGCTTAGTGGAAGTGTTGCAA	NA	NA	NA	NA	NA	NA	NA	NA	ENSCAFT00000015605.3	SPATA19	spermatogenesis associated 19	287342
chr8	3183337	3184916	1580	CpG_122:chr8:3183337-3184916	5.21913e-08	0.00154032	1.00029	-0.309185	AACGGAAAAGGGGACGAACAGGCGCTTGCAAGAACAATCCTCCCCTTCTCCAAGGGACAG	NA	NA	NA	NA	ENSCAFT00000017794.3-exon;ENSCAFT00000017794.3-intron;ENSCAFT00000017794.3-fiveUTR;ENSCAFT00000017794.3-proxUP	MMP14_exon;MMP14_intron;MMP14_fiveUTR;MMP14_proxUP	matrix metallopeptidase 14 (membrane-inserted)	0	ENSCAFT00000017794.3	MMP14	matrix metallopeptidase 14 (membrane-inserted)	0
chr37	25852739	25854298	1560	CpG_99:chr37:25852739-25854298	5.21913e-08	0.00154032	0.320776	-0.497325	CATTCTCACTATGATGGGCTGGGACTCCAACGAGATGGAAACCCAGGCACACCTTCCCTT	NA	NA	NA	NA	ENSCAFT00000024216.5-exon;ENSCAFT00000044916.1-exon;ENSCAFT00000036556.2-intron;ENSCAFT00000024216.5-intron;ENSCAFT00000044916.1-intron;ENSCAFT00000044916.1-fiveUTR;ENSCAFT00000024216.5-proxUP;ENSCAFT00000044916.1-proxUP	PTPRN_exon;GLB1L_intron;PTPRN_intron;PTPRN_fiveUTR;PTPRN_proxUP	protein tyrosine phosphatase, receptor type, N;galactosidase, beta 1-like	0;110711	ENSCAFT00000044916.1	PTPRN	protein tyrosine phosphatase, receptor type, N	0
chr4	57443147	57443967	821	CpG_45:chr4:57443147-57443967	5.21913e-08	0.00154032	1.11933	0.305171	AGATGGGCGAGCTCAGAAAATCGAGATGCATCTGAAGCCTTGGGCTCCTGAGCCCCGCGG	NA	NA	NA	NA	ENSCAFT00000028284.3-exon;ENSCAFT00000028284.3-fiveUTR;ENSCAFT00000028284.3-proxUP	GLRA1_exon;GLRA1_fiveUTR;GLRA1_proxUP	glycine receptor, alpha 1	0	ENSCAFT00000028284.3	GLRA1	glycine receptor, alpha 1	0
chr1	29914644	29916789	2146	CpG_195:chr1:29914644-29916789	5.21913e-08	0.00154032	1.43473	0.446507	AAGCCTAGGACACCTCAGCAACACCCAGGCCTGAGCTTTGAGCGCAAAGGGTCTGCGTTC	NA	NA	NA	NA	NA	NA	NA	NA	ENSCAFT00000000416.4	OLIG3	oligodendrocyte transcription factor 3	4218
chr9	4555298	4558599	3302	chr9:4555298-4558599	5.21913e-08	0.00154032	0.420323	0.873622	CTGGGTCAGACTTGCATGTCGCCCACATCCAGAATCCAATGAAGAAGAATTGGCTACACA	NM_001010955-exon;NM_001010955-intron;NM_001003271-upstr;NM_001010955-proxDOWN	ZACN_exon;ZACN_intron;SRP68_upstr;ZACN_proxDOWN	zinc activated ligand-gated ion channel;signal recognition particle 68kDa	0;9028	ENSCAFT00000008120.4-exon;ENSCAFT00000008086.1-exon;ENSCAFT00000008086.1-intron;ENSCAFT00000008120.4-threeUTR;ENSCAFT00000008082.3-upstr;ENSCAFT00000008120.4-proxDOWN;ENSCAFT00000008116.3-proxDOWN;ENSCAFT00000008086.1-proxDOWN;ENSCAFT00000008084.2-proxDOWN	EXOC7_exon;ZACN_exon;ZACN_intron;EXOC7_threeUTR;SRP68_upstr;EXOC7_proxDOWN;ZACN_proxDOWN;GALR2_proxDOWN	exocyst complex component 7;zinc activated ligand-gated ion channel;signal recognition particle 68kDa;galanin receptor 2	17353;0;8996;17182;3863	ENSCAFT00000008086.1	ZACN	zinc activated ligand-gated ion channel	0
chr1	8813682	8814855	1174	CpG_90:chr1:8813682-8814855	5.21913e-08	0.00154032	1.18855	-0.131263	AAGAGCGAGAAGGATGAGCAAGCACCCTGTGGGAGAGCAAAGGGCTCCAGAGGTCAAGTT	NA	NA	NA	NA	ENSCAFT00000036237.2-intron	DOK6_intron	docking protein 6	1719	ENSCAFT00000036237.2	DOK6	docking protein 6	1719
chr13	36801964	36802524	561	CpG_32:chr13:36801964-36802524	5.21913e-08	0.00154032	0.768114	1.50839	TGTGTTCTTTGAGGATGGCCCTGAGGCTTTTGAAACCCCAAGTTCATTTCATAAGCGTCT	NA	NA	NA	NA	ENSCAFT00000001975.3-proxUP;ENSCAFT00000001973.3-upstr	LYNX1_proxUP;LYPD2_upstr	NA;LY6/PLAUR domain containing 2	816;5268	ENSCAFT00000001975.3	LYNX1	NA	816
chr3	14254217	14256659	2443	CpG_177:chr3:14254217-14256659	5.21913e-08	0.00154032	1.22417	-0.224634	AGATTTAGGGAGAAGCAAGGTCTGAACGAGCTGAACAAACCCAACTGCCTTTCAGCGAAG	NA	NA	NA	NA	NA	NA	NA	NA	ENSCAFT00000012696.3	FAM81B	family with sequence similarity 81, member B	82752
chr24	46689485	46689900	416	CpG_16:chr24:46689485-46689900	5.21913e-08	0.00154032	0.454287	1.50807	GGAGTGCCTGGCTCTAGGTTCCTGTGAGGCAGGCGGACAGAAACCTCTCAATCTCCTCCT	NA	NA	NA	NA	ENSCAFT00000020204.4-exon;ENSCAFT00000038353.2-intron;ENSCAFT00000020204.4-threeUTR;ENSCAFT00000049868.2-upstr;ENSCAFT00000020204.4-proxDOWN	DIDO1_exon;TCFL5_intron;DIDO1_threeUTR;TCFL5_upstr;DIDO1_proxDOWN	NA;transcription factor-like 5 (basic helix-loop-helix)	33925;585642;5693	ENSCAFT00000049868.2	TCFL5	transcription factor-like 5 (basic helix-loop-helix)	5693
chr4	21373240	21375075	1836	CpG_168:chr4:21373240-21375075	5.21913e-08	0.00154032	1.13052	0.371669	CCTCACGCTGTCACCCACAGGCGCGAAAACCAAAAGAAATCGACAAAATGTACGCGGCAG	NA	NA	NA	NA	ENSCAFT00000046976.1-exon;ENSCAFT00000022302.3-exon;ENSCAFT00000046976.1-intron;ENSCAFT00000022302.3-intron;ENSCAFT00000046976.1-fiveUTR;ENSCAFT00000046976.1-proxUP;ENSCAFT00000022302.3-proxUP	NODAL_exon;NODAL_intron;NODAL_fiveUTR;NODAL_proxUP	nodal growth differentiation factor	0	ENSCAFT00000046976.1	NODAL	nodal growth differentiation factor	0
chr6	57968347	57972182	3836	CpG_273:chr6:57968347-57972182	5.21913e-08	0.00154032	0.616685	-0.166004	TTCTCCTCGGAGACAGCCCCGTAGACAAACGGCACAACGATAGGAAACCGCTCAACGCAG	NA	NA	NA	NA	ENSCAFT00000032163.4-exon;ENSCAFT00000032163.4-intron;ENSCAFT00000032163.4-proxUP;ENSCAFT00000032163.4-upstr	BARHL2_exon;BARHL2_intron;BARHL2_proxUP;BARHL2_upstr	BarH-like homeobox 2	0	ENSCAFT00000032163.4	BARHL2	BarH-like homeobox 2	0
chr9	24802670	24805426	2757	CpG_173:chr9:24802670-24805426	5.21913e-08	0.00154032	0.308588	-0.226367	ATCTGCTAGGGAGGTAGCCCCGCGGTGTCTGTTTCTGAGCCAGAGAAATATTAAGTAAAC	NA	NA	NA	NA	ENSCAFT00000048176.1-exon;ENSCAFT00000026663.3-exon;ENSCAFT00000026663.3-intron;ENSCAFT00000048176.1-proxUP;ENSCAFT00000026658.2-upstr;ENSCAFT00000048176.1-proxDOWN;ENSCAFT00000026663.3-proxDOWN	NA_exon;HOXB2_exon;HOXB2_intron;NA_proxUP;HOXB1_upstr;NA_proxDOWN;HOXB2_proxDOWN	NA;homeobox B2;homeobox B1	0;869;8367	ENSCAFT00000048176.1	NA	NA	0
chr8	15149358	15153075	3718	CpG_310:chr8:15149358-15153075	5.21913e-08	0.00154032	1.10822	-0.261379	CGAAAGCGTCGCTCCAACTCCAGCGTTTGCGCCTTGGAGAACAGCACCCGACGCTTCTTC	NA	NA	NA	NA	ENSCAFT00000047066.1-exon;ENSCAFT00000047066.1-intron;ENSCAFT00000047066.1-fiveUTR;ENSCAFT00000047066.1-threeUTR;ENSCAFT00000047066.1-proxUP	NKX2-8_exon;NKX2-8_intron;NKX2-8_fiveUTR;NKX2-8_threeUTR;NKX2-8_proxUP	NK2 homeobox 8	0	ENSCAFT00000047066.1	NKX2-8	NK2 homeobox 8	0
chr12	52302643	52303417	775	CpG_59:chr12:52302643-52303417	5.21913e-08	0.00154032	1.08056	-0.578929	GCGGGGCGCATTCGCCCTCCCGCCCACCTTTGAAGCATCTCACTTCTGCACTGAAAGAAT	NA	NA	NA	NA	ENSCAFT00000005480.3-intron;ENSCAFT00000046435.1-intron	EPHA7_intron;NA_intron	EPH receptor A7;NA	1872;50764	ENSCAFT00000005480.3	EPHA7	EPH receptor A7	1872
chr8	16570598	16574566	3969	CpG_314:chr8:16570598-16574566	5.21913e-08	0.00154032	0.668594	-0.124409	CACTACAGGCTTTATTAGGAGATTCGCAGGGGTTCACTCGGGCCCCTAAATCCCTCCCGC	NM_001031816-exon;NM_001031816-proxUP;NM_001031816-proxDOWN	SSTR1_exon;SSTR1_proxUP;SSTR1_proxDOWN	somatostatin receptor 1	0	ENSCAFT00000021824.3-exon;ENSCAFT00000021824.3-proxUP;ENSCAFT00000021824.3-proxDOWN	SSTR1_exon;SSTR1_proxUP;SSTR1_proxDOWN	somatostatin receptor 1	0	ENSCAFT00000021824.3	SSTR1	somatostatin receptor 1	0
chr7	13784073	13785626	1554	CpG_150:chr7:13784073-13785626	5.21913e-08	0.00154032	1.31741	0.175025	TGCCCTAAGCGGTCCCCAGTATCCGGGGAAGATGGAAAGTCGGGACCGAGAAGAGGAAGC	NA	NA	NA	NA	ENSCAFT00000031328.3-upstr	LHX4_upstr	LIM homeobox 4	9446	ENSCAFT00000031328.3	LHX4	LIM homeobox 4	9446
chr2	65972992	65975688	2697	CpG_197:chr2:65972992-65975688	5.21913e-08	0.00154032	0.868911	-0.918022	GCAAACGGAGGCGGGTGTCGGGGATGGGGTTCCCCGCAGGTGATTCTTTAGACAGCTATC	NA	NA	NA	NA	ENSCAFT00000015914.3-exon;ENSCAFT00000015914.3-intron;ENSCAFT00000015914.3-fiveUTR;ENSCAFT00000015914.3-proxUP	CBLN1_exon;CBLN1_intron;CBLN1_fiveUTR;CBLN1_proxUP	cerebellin 1 precursor	0	ENSCAFT00000015914.3	CBLN1	cerebellin 1 precursor	0
chr5	52105377	52108244	2868	CpG_223:chr5:52105377-52108244	5.21913e-08	0.00154032	1.28417	0.385003	GCACATTATTTTCTGCGACTTGGCAGATCTTTGTAAACTAGGAGCAGAAGGAGGGCGCGA	NA	NA	NA	NA	NA	NA	NA	NA	ENSCAFT00000030059.4	DAB1	Dab, reelin signal transducer, homolog 1 (Drosophila)	122896
chr27	6755718	6759469	3752	CpG_278:chr27:6755718-6759469	5.21913e-08	0.00154032	0.409991	-1.28228	TTTCTACCACTTTCCCTGCTCCCTCCCACGTCTTTCCGTCCACTGTCTATGGCTCGCGGC	NM_001006951-exon;NM_001006951-intron;NM_001006951-fiveUTR;NM_001006951-proxUP	COL2A1_exon;COL2A1_intron;COL2A1_fiveUTR;COL2A1_proxUP	collagen, type II, alpha 1	0	ENSCAFT00000014414.3-exon;ENSCAFT00000014414.3-intron;ENSCAFT00000014414.3-fiveUTR;ENSCAFT00000014414.3-proxUP	COL2A1_exon;COL2A1_intron;COL2A1_fiveUTR;COL2A1_proxUP	collagen, type II, alpha 1	0	ENSCAFT00000014414.3	COL2A1	collagen, type II, alpha 1	0
chr14	33413807	33415010	1204	CpG_87:chr14:33413807-33415010	5.21913e-08	0.00154032	1.47312	0.620433	AACCCCGGACCAAACTCCAGAAGGCCAGACCCTTCTGTCTTGAAGAGTCCCTTCTGGCCC	NA	NA	NA	NA	ENSCAFT00000003953.4-exon;ENSCAFT00000003953.4-proxUP;ENSCAFT00000003953.4-proxDOWN	FERD3L_exon;FERD3L_proxUP;FERD3L_proxDOWN	Fer3-like bHLH transcription factor	0	ENSCAFT00000003953.4	FERD3L	Fer3-like bHLH transcription factor	0
chr6	16272599	16274909	2311	CpG_161:chr6:16272599-16274909	5.21913e-08	0.00154032	0.94624	-0.667851	GGGGCGCCGATCCGTGACGCATTTCAACTTGGATCTCTCTGGATGTCGATTTCACTATTA	NM_001190172-exon;NM_001190172-intron;NM_001190172-fiveUTR;NM_001190172-proxUP	PDGFA_exon;PDGFA_intron;PDGFA_fiveUTR;PDGFA_proxUP	platelet-derived growth factor alpha polypeptide	0	ENSCAFT00000050101.2-exon;ENSCAFT00000017795.3-exon;ENSCAFT00000050101.2-intron;ENSCAFT00000017795.3-intron;ENSCAFT00000017795.3-fiveUTR;ENSCAFT00000017795.3-proxUP	PDGFA_exon;PDGFA_intron;PDGFA_fiveUTR;PDGFA_proxUP	platelet-derived growth factor alpha polypeptide	2371;0	ENSCAFT00000017795.3	PDGFA	platelet-derived growth factor alpha polypeptide	0
chr25	11700641	11704153	3513	CpG_244:chr25:11700641-11704153	5.21913e-08	0.00154032	0.612699	-0.487418	CCAGGTTGGAAGGAGGAAGCTCTTAACAATAAAGGTTTGAATATTTAGCTGTGATCGGGT	NA	NA	NA	NA	ENSCAFT00000010860.4-exon;ENSCAFT00000010860.4-intron;ENSCAFT00000010860.4-proxUP	CDX2_exon;CDX2_intron;CDX2_proxUP	caudal type homeobox 2	0	ENSCAFT00000010860.4	CDX2	caudal type homeobox 2	0
chr30	32879609	32880127	519	CpG_27:chr30:32879609-32880127	5.21913e-08	0.00154032	-0.393374	1.30839	GGACTTGTTCCCGAAAACCAGTAAAGGTCAGAAATCAAAGCCGGCCGCGGCTACTCCGTT	NA	NA	NA	NA	NA	NA	NA	NA	ENSCAFT00000045494.1	SPESP1	sperm equatorial segment protein 1	20622
chr32	18331498	18334105	2608	CpG_201:chr32:18331498-18334105	5.21913e-08	0.00154032	1.3475	-0.134691	GTTAAATTAAAATGTCAGAGTTACAAACTGGCCCGTCACCCGGGAGGGTTTCGTATTTGG	NA	NA	NA	NA	ENSCAFT00000016248.3-exon;ENSCAFT00000016248.3-intron;ENSCAFT00000016248.3-proxUP	UNC5C_exon;UNC5C_intron;UNC5C_proxUP	unc-5 netrin receptor C	0	ENSCAFT00000016248.3	UNC5C	unc-5 netrin receptor C	0
chr26	29135731	29136156	426	CpG_17:chr26:29135731-29136156	5.21913e-08	0.00154032	0.953992	1.33892	TCTCTGAGGCCAAGGACGTGGGAGGCTGAGTAGAGTGGTTACCAGGGAAGCTACACAGCC	NA	NA	NA	NA	NA	NA	NA	NA	ENSCAFT00000046691.2	NA	uncharacterized LOC100687283	53580
chr1	89811248	89812390	1143	CpG_96:chr1:89811248-89812390	5.21913e-08	0.00154032	0.966107	-0.0206493	GAGGTCCGACTCCTCAGACTCTAGAATACTCAACACTTCCTCCTAAAGCGCACTGCTGGG	NA	NA	NA	NA	ENSCAFT00000003148.3-exon;ENSCAFT00000003148.3-intron;ENSCAFT00000003148.3-proxDOWN	DMRT3_exon;DMRT3_intron;DMRT3_proxDOWN	doublesex and mab-3 related transcription factor 3	13032	ENSCAFT00000003148.3	DMRT3	doublesex and mab-3 related transcription factor 3	13032
chr20	47104390	47105235	846	CpG_74:chr20:47104390-47105235	5.21913e-08	0.00154032	1.21959	0.48975	CCAACTCCTTCCTGGCTTGAGCAGTGAGTGCAAACGGAGTGCCCATCACCATGACGACGG	NM_001003137-intron	SLC1A6_intron	solute carrier family 1 (high affinity aspartate/glutamate transporter), member 6	6328	ENSCAFT00000025660.3-exon;ENSCAFT00000025669.3-intron;ENSCAFT00000025660.3-intron;ENSCAFT00000025660.3-proxUP	CCDC105_exon;SLC1A6_intron;CCDC105_intron;CCDC105_proxUP	coiled-coil domain containing 105;solute carrier family 1 (high affinity aspartate/glutamate transporter), member 6	0;6754	ENSCAFT00000025660.3	CCDC105	coiled-coil domain containing 105	0
chr7	3046608	3049019	2412	CpG_192:chr7:3046608-3049019	5.21913e-08	0.00154032	0.361254	-1.001	CGCTCCCTACGTTCCAATCTGCTGGATTAATTGAAACCTTCAGCTCCGCATGGACAGGGC	NA	NA	NA	NA	ENSCAFT00000017785.3-exon;ENSCAFT00000017785.3-intron;ENSCAFT00000017785.3-proxUP	NR5A2_exon;NR5A2_intron;NR5A2_proxUP	nuclear receptor subfamily 5, group A, member 2	0	ENSCAFT00000017785.3	NR5A2	nuclear receptor subfamily 5, group A, member 2	0
chr9	5526772	5528969	2198	CpG_184:chr9:5526772-5528969	5.21913e-08	0.00154032	1.1268	0.480569	GTAGAAGAGGATCCAGAGGGAGGCGAGCAGCATCATGGTGGTGAGCAGCGCGAACACGTC	NA	NA	NA	NA	ENSCAFT00000007488.2-exon;ENSCAFT00000007488.2-intron;ENSCAFT00000007488.2-proxUP	USH1G_exon;USH1G_intron;USH1G_proxUP	Usher syndrome 1G (autosomal recessive)	0	ENSCAFT00000007488.2	USH1G	Usher syndrome 1G (autosomal recessive)	0
chr28	32682278	32682679	402	CpG_14:chr28:32682278-32682679	5.21913e-08	0.00154032	0.952955	-0.105323	TGGGAGACCGGTGACCAGTTGGGAATTGCAAAGGAGAGCCCAGAGGAGAATCCTTCGGAT	NA	NA	NA	NA	ENSCAFT00000020127.3-intron;ENSCAFT00000046242.1-upstr	HMX2_intron;NA_upstr	H6 family homeobox 2;NA	2716;8501	ENSCAFT00000020127.3	HMX2	H6 family homeobox 2	2716
chr9	26021042	26023200	2159	CpG_142:chr9:26021042-26023200	5.21913e-08	0.00154032	0.451683	-0.871819	TCTAGCCCACCTTGTCTAACTTTAGACAGCAGCCCGCCCTCCGACGCTTCCCTAGATTTG	NA	NA	NA	NA	ENSCAFT00000026875.2-exon;ENSCAFT00000036062.2-intron;ENSCAFT00000026875.2-intron;ENSCAFT00000026875.2-fiveUTR;ENSCAFT00000026875.2-proxUP	DLX3_exon;TAC4_intron;DLX3_intron;DLX3_fiveUTR;DLX3_proxUP	distal-less homeobox 3;NA	0;61368	ENSCAFT00000026875.2	DLX3	distal-less homeobox 3	0
chr35	25790498	25791817	1320	CpG_87:chr35:25790498-25791817	5.21913e-08	0.00154032	1.27304	0.256994	TGGGAAACCAGCTTCCAGCTTCAAGTAATGAATATTCGTCCCCTAGTTAACAACTGTTGA	NA	NA	NA	NA	NA	NA	NA	NA	ENSCAFT00000018973.2	NA	NA	9601
chr8	32445300	32446086	787	CpG_57:chr8:32445300-32446086	5.21913e-08	0.00154032	1.13709	-0.467306	AAAATGTTTAGGTAAATGCTGGAGAAGAGCGAGGGTGGAGCAGTAGCTGGGTTATCGCCT	NA	NA	NA	NA	ENSCAFT00000024153.3-upstr	OTX2_upstr	orthodenticle homeobox 2	5147	ENSCAFT00000024153.3	OTX2	orthodenticle homeobox 2	5147
chr9	11843028	11843600	573	CpG_33:chr9:11843028-11843600	5.21913e-08	0.00154032	-0.537297	0.971846	TGGCAGAAGTAGATGCCGTTGTCCGAGAACTGGATGCCCTGGATGGTGAGGGTGGCGACC	NM_001003168-upstr	GH1_upstr	growth hormone	8904	ENSCAFT00000020113.3-exon;ENSCAFT00000020113.3-intron;ENSCAFT00000020118.1-upstr	CD79B_exon;CD79B_intron;NA_upstr	CD79b molecule, immunoglobulin-associated beta;growth hormone	1399;8904	ENSCAFT00000020113.3	CD79B	CD79b molecule, immunoglobulin-associated beta	1399
chr15	45039863	45040962	1100	CpG_79:chr15:45039863-45040962	5.21913e-08	0.00154032	1.17772	0.323028	AGCGCGGTCCGCCGCGCTCTCACCGGGAAAGCTCTGGAGAACTGGACCCATCAATTATTC	NA	NA	NA	NA	NA	NA	NA	NA	ENSCAFT00000012393.4	POU4F2	POU class 4 homeobox 2	8768
chr27	14619284	14621065	1782	CpG_147:chr27:14619284-14621065	5.21913e-08	0.00154032	1.5701	0.0207901	CGTCCCAGTTAGTTAGACCCCGTGTTTCGAGGAACTGAGGGCCGAGGGAAACCAGGTGGC	NA	NA	NA	NA	ENSCAFT00000016572.3-exon;ENSCAFT00000043375.1-exon;ENSCAFT00000016572.3-intron;ENSCAFT00000016572.3-fiveUTR;ENSCAFT00000016572.3-proxUP;ENSCAFT00000043375.1-proxUP;ENSCAFT00000043375.1-proxDOWN	CPNE8_exon;NA_exon;CPNE8_intron;CPNE8_fiveUTR;CPNE8_proxUP;NA_proxUP;NA_proxDOWN	copine VIII;NA	0	ENSCAFT00000043375.1	NA	NA	0
chr5	57496228	57496711	484	CpG_24:chr5:57496228-57496711	5.21913e-08	0.00154032	1.09933	1.35701	CCTCCCCTCCCCGAGCTAATTTGCATGTTAATTATCATTAGTGACCAGGGAACAAGTTAC	NA	NA	NA	NA	NA	NA	NA	NA	ENSCAFT00000030960.3	TTC34	NA	14186
chr3	47653366	47655868	2503	CpG_217:chr3:47653366-47655868	5.21913e-08	0.00154032	1.10451	-0.496776	ATTTCCCTTTCGAGGGACCTGTCAGCGCAGCGGGCTCTCAACTCGCGCAGATAATGAATG	NM_001097548-exon;NM_001097548-intron;NM_001097548-proxUP	ST8SIA2_exon;ST8SIA2_intron;ST8SIA2_proxUP	ST8 alpha-N-acetyl-neuraminide alpha-2,8-sialyltransferase 2	0	ENSCAFT00000017803.4-exon;ENSCAFT00000050197.1-exon;ENSCAFT00000017803.4-intron;ENSCAFT00000050197.1-intron;ENSCAFT00000017803.4-proxUP;ENSCAFT00000050197.1-proxUP	ST8SIA2_exon;ST8SIA2_intron;ST8SIA2_proxUP	ST8 alpha-N-acetyl-neuraminide alpha-2,8-sialyltransferase 2	0	ENSCAFT00000050197.1	ST8SIA2	ST8 alpha-N-acetyl-neuraminide alpha-2,8-sialyltransferase 2	0
chr25	44126433	44129631	3199	CpG_300:chr25:44126433-44129631	5.21913e-08	0.00154032	0.678559	-0.191744	TGGCCAACCAGGGGATGTGCCAGATGTCCACCGTCACAAGCCGCAGGAGCACAAATACAC	NA	NA	NA	NA	ENSCAFT00000046573.1-exon;ENSCAFT00000017821.4-exon;ENSCAFT00000048079.1-exon;ENSCAFT00000017821.4-intron;ENSCAFT00000048079.1-intron;ENSCAFT00000046573.1-proxUP;ENSCAFT00000017821.4-proxUP;ENSCAFT00000046573.1-upstr;ENSCAFT00000046573.1-proxDOWN;ENSCAFT00000048079.1-proxDOWN	NA_exon;ECEL1_exon;ECEL1_intron;NA_intron;NA_proxUP;ECEL1_proxUP;NA_upstr;NA_proxDOWN	NA;endothelin converting enzyme-like 1	0;13279	ENSCAFT00000046573.1	NA	NA	0
chr8	51868201	51869752	1552	CpG_107:chr8:51868201-51869752	5.21913e-08	0.00154032	1.08875	-1.18745	AAAAGGTGCCTTAATCATCCAAATTTGGCTTAATGCGCCTGGGAGAAAAGGGAAAGAAAG	NA	NA	NA	NA	NA	NA	NA	NA	ENSCAFT00000046856.1	NA	NA	336910
chr17	43833452	43834225	774	CpG_49:chr17:43833452-43834225	5.21913e-08	0.00154032	0.911148	-0.386667	TAAAATGTTGGTTTTATGCCCACCCCTTTTCAATCTGCCCATGTCTGAGGTGCTCCGGGA	NA	NA	NA	NA	ENSCAFT00000012896.3-proxUP	LRRTM1_proxUP	leucine rich repeat transmembrane neuronal 1	336	ENSCAFT00000012896.3	LRRTM1	leucine rich repeat transmembrane neuronal 1	336
chr30	18433289	18434472	1184	CpG_81:chr30:18433289-18434472	5.21913e-08	0.00154032	0.78481	-0.404969	AATTATTTATGAATCCGGATAAATGACTTCAGAGTCTTGATGCATTTGAACCTAACGCTC	NA	NA	NA	NA	ENSCAFT00000025139.4-upstr	ONECUT1_upstr	one cut homeobox 1	7227	ENSCAFT00000025139.4	ONECUT1	one cut homeobox 1	7227
chr14	60096239	60096656	418	CpG_25:chr14:60096239-60096656	5.21913e-08	0.00154032	0.836922	-0.17936	CCTGCAACACAGACGACAGGGCGGACATGGGAAAAGAGCTGGAGAAGAGAGGAGCCGAGG	NA	NA	NA	NA	NA	NA	NA	NA	ENSCAFT00000042098.1	SCARNA20	NA	74043
chr30	17373572	17374253	682	CpG_38:chr30:17373572-17374253	5.21913e-08	0.00154032	0.596315	-0.151027	CAGGTACAAGGGCAGGGAGGCATCTGGTCCTTGAAGTAACGTTCAGTTGGGAAGTTACGA	NA	NA	NA	NA	ENSCAFT00000024572.3-exon;ENSCAFT00000024572.3-intron;ENSCAFT00000024572.3-fiveUTR;ENSCAFT00000024572.3-proxUP	SCG3_exon;SCG3_intron;SCG3_fiveUTR;SCG3_proxUP	secretogranin III	0	ENSCAFT00000024572.3	SCG3	secretogranin III	0
chr12	18447812	18448906	1095	CpG_66:chr12:18447812-18448906	5.21913e-08	0.00154032	1.28096	0.0972001	GTTGAACGCTTTGCACAGACTGGATTTTGTAAAATATATGGATAATGGTTTTGAGCGGCT	NA	NA	NA	NA	ENSCAFT00000003384.2-exon;ENSCAFT00000003384.2-intron	TFAP2D_exon;TFAP2D_intron	transcription factor AP-2 delta (activating enhancer binding protein 2 delta)	468	ENSCAFT00000003384.2	TFAP2D	transcription factor AP-2 delta (activating enhancer binding protein 2 delta)	468
chr1	64628155	64629780	1626	CpG_138:chr1:64628155-64629780	5.21913e-08	0.00154032	0.577901	-1.33912	CAGAAGTCAGGATGCAACGTTTTGGGTTTCTGTTCACACGGTCGTTGCAGGCACCGCGGT	NA	NA	NA	NA	ENSCAFT00000044703.1-upstr	HEY2_upstr	NA	3036	ENSCAFT00000044703.1	HEY2	NA	3036
chr20	11056953	11059737	2785	CpG_203:chr20:11056953-11059737	5.21913e-08	0.00154032	1.28906	0.306817	GAGGCAGCGAAAGCGATTTTGTTTCGCAGTTAGCATGAGCTCATCTCTGGGCTCTGAAGT	NA	NA	NA	NA	ENSCAFT00000008998.3-exon;ENSCAFT00000008998.3-intron;ENSCAFT00000008998.3-proxUP	GRM7_exon;GRM7_intron;GRM7_proxUP	glutamate receptor, metabotropic 7	0	ENSCAFT00000008998.3	GRM7	glutamate receptor, metabotropic 7	0
chr29	12502038	12504005	1968	CpG_153:chr29:12502038-12504005	5.21913e-08	0.00154032	1.07725	-0.497023	CCCGTGAAATTTGACTTTGGGCCCTGATGAACTCTGATCCTCTGCAGACCTCCTGCGCTC	NA	NA	NA	NA	NA	NA	NA	NA	ENSCAFT00000050096.1	NA	NA	479088
chr32	16806811	16808635	1825	CpG_137:chr32:16806811-16808635	5.21913e-08	0.00154032	0.900414	-0.788974	ACAACCTGCAATTAACATATGAATTTGACTAACTTAAAAGGGATAGAAGAATGGGCGGGG	NA	NA	NA	NA	ENSCAFT00000015937.4-exon;ENSCAFT00000015937.4-proxUP;ENSCAFT00000015937.4-proxDOWN	ATOH1_exon;ATOH1_proxUP;ATOH1_proxDOWN	atonal bHLH transcription factor 1	0	ENSCAFT00000015937.4	ATOH1	atonal bHLH transcription factor 1	0
chr1	107956695	107957365	671	CpG_40:chr1:107956695-107957365	5.21913e-08	0.00154032	1.10401	-1.02246	CTCTCGAAGAGAACCCAATGGCATCCTCTCCGTCTATGCCCAGAATTTGTCAGCTCGCTC	NA	NA	NA	NA	ENSCAFT00000049696.1-exon;ENSCAFT00000049696.1-intron	ZNF114_exon;ZNF114_intron	zinc finger protein 114	555	ENSCAFT00000049696.1	ZNF114	zinc finger protein 114	555
chr26	15653059	15654844	1786	CpG_130:chr26:15653059-15654844	5.21913e-08	0.00154032	1.14925	0.534176	CGGAGGCCAACACCGAGGATGACAAGACCGAGGAAGACGTGCCCATGCCCAAGAACTACT	NA	NA	NA	NA	ENSCAFT00000044548.1-exon;ENSCAFT00000044548.1-intron;ENSCAFT00000044548.1-proxUP	TMEM233_exon;TMEM233_intron;TMEM233_proxUP	transmembrane protein 233	0	ENSCAFT00000044548.1	TMEM233	transmembrane protein 233	0
chr8	16071718	16072986	1269	CpG_82:chr8:16071718-16072986	5.21913e-08	0.00154032	1.32627	0.350033	GTTCACCTCGCGGCCCATACGGCTGAAGAAAGCCTGGGCTTTTGATGGGCTGAGAACCGC	NA	NA	NA	NA	NA	NA	NA	NA	ENSCAFT00000021805.3	FOXA1	NA	9941
chr32	24887938	24888455	518	CpG_32:chr32:24887938-24888455	5.21913e-08	0.00154032	1.69361	1.12915	AAAGAAGTTCTGGAAGCGACAGTAGTTGGCGCCGAAGTACCACTCGCTGTGAAGCGCGTA	NM_001097541-exon;NM_001097541-intron;NM_001097541-proxUP	TACR3_exon;TACR3_intron;TACR3_proxUP	tachykinin receptor 3	0	ENSCAFT00000049864.2-exon;ENSCAFT00000049864.2-intron;ENSCAFT00000049864.2-fiveUTR	TACR3_exon;TACR3_intron;TACR3_fiveUTR	NA	64	ENSCAFT00000049864.2	TACR3	NA	64
chr2	62983296	62984113	818	CpG_64:chr2:62983296-62984113	5.21913e-08	0.00154032	1.34059	0.0970114	AAGGACCGAAGGAGGGGACACGCTTGTGATTCTTTGTTGTTGTTATTAGTAAACACGGTC	NA	NA	NA	NA	ENSCAFT00000015432.3-intron	TOX3_intron	TOX high mobility group box family member 3	1618	ENSCAFT00000015432.3	TOX3	TOX high mobility group box family member 3	1618
chr31	1036460	1037148	689	CpG_50:chr31:1036460-1037148	5.21913e-08	0.00154032	1.13543	-0.0875647	AATTAACAGGAAATCATCAAGCGCTCAGGAATGGTAGGCTAGGACCTCATGTGGGCGCGG	NA	NA	NA	NA	NA	NA	NA	NA	ENSCAFT00000048183.1	VGLL3	vestigial-like family member 3	12652
chr36	19899214	19900112	899	CpG:79:chr36:19899214-19900112	5.21913e-08	0.00154032	1.04084	-0.1234	GTTGGCCGCGCCATGGCCGCGTCTTGTCTTCTGCTTGACTTGCTTGTAAGCCTCGGTCTC	NA	NA	NA	NA	ENSCAFT00000021306.3-upstr;ENSCAFT00000021263.4-upstr	HOXD12_upstr;EVX2_upstr	homeobox D12;even-skipped homeobox 2	7329;7966	ENSCAFT00000021306.3	HOXD12	homeobox D12	7329
chr32	8242269	8242867	599	CpG_35:chr32:8242269-8242867	5.21913e-08	0.00154032	1.08214	0.459664	AACTGAATTCGATGCTGCTGGCTCCTCCAGTGGATTGATTGGTCAGCTGCTGTTTCGGAT	NA	NA	NA	NA	NA	NA	NA	NA	ENSCAFT00000014553.4	NKX6-1	NA	19136
chr30	37234956	37235463	508	CpG_26:chr30:37234956-37235463	5.21913e-08	0.00154032	-0.306467	1.67378	TCGGTGTGTGAGTTCCTAGACAGCACTCGAAAGTCCAACAGCATCTTCTGCTCCAACCCC	NA	NA	NA	NA	ENSCAFT00000028343.4-exon;ENSCAFT00000047900.2-exon;ENSCAFT00000028342.3-exon;ENSCAFT00000028343.4-intron;ENSCAFT00000047900.2-intron;ENSCAFT00000028342.3-intron;ENSCAFT00000047676.2-upstr;ENSCAFT00000028305.3-upstr	PML_exon;PML_intron;STOML1_upstr	promyelocytic leukemia;NA	56367;2611;2493;8223;5014	ENSCAFT00000028342.3	PML	promyelocytic leukemia	2493
chr36	1354580	1355865	1286	CpG_83:chr36:1354580-1355865	5.21913e-08	0.00154032	1.16451	0.451141	TGGTGGACCTCAAGTGGCGCTGGAACCTCTTCATCTTCATCCTCACCTACACCGTGGCCT	NA	NA	NA	NA	ENSCAFT00000014603.3-exon;ENSCAFT00000014603.3-intron;ENSCAFT00000014603.3-fiveUTR;ENSCAFT00000014603.3-proxUP	KCNJ3_exon;KCNJ3_intron;KCNJ3_fiveUTR;KCNJ3_proxUP	potassium channel, inwardly rectifying subfamily J, member 3	0	ENSCAFT00000014603.3	KCNJ3	potassium channel, inwardly rectifying subfamily J, member 3	0
chr28	32684860	32689024	4165	CpG_326:chr28:32684860-32689024	5.21913e-08	0.00154032	0.787772	-0.153476	GGCCCTGCCCTCAGTGTCCCCTTTGTACATCGGTCGGATACTTTCCGAACAAGAGGTCTA	NA	NA	NA	NA	ENSCAFT00000020127.3-exon;ENSCAFT00000020127.3-intron;ENSCAFT00000020127.3-fiveUTR;ENSCAFT00000020127.3-threeUTR;ENSCAFT00000020147.3-upstr;ENSCAFT00000020127.3-proxDOWN	HMX2_exon;HMX2_intron;HMX2_fiveUTR;HMX2_threeUTR;BUB3_upstr;HMX2_proxDOWN	H6 family homeobox 2;BUB3 mitotic checkpoint protein	5298;3665	ENSCAFT00000020147.3	BUB3	BUB3 mitotic checkpoint protein	3665
chr3	8750411	8750868	458	CpG_29:chr3:8750411-8750868	5.21913e-08	0.00154032	0.836243	-1.03794	GAACATCAGCTTTGCTGACCTTAAGCTATGCAGTCTACATCCGAAAGCATACCCTGTACG	NA	NA	NA	NA	ENSCAFT00000046054.2-upstr;ENSCAFT00000012169.2-upstr	SLCO4C1_upstr	solute carrier organic anion transporter family, member 4C1	3982;4027	ENSCAFT00000046054.2	SLCO4C1	solute carrier organic anion transporter family, member 4C1	3982
chr38	2036758	2038563	1806	CpG_126:chr38:2036758-2038563	5.21913e-08	0.00154032	0.806524	-0.301118	TTTTCTCTCCAAAGCGCTTTCCCTCTTGAGGTTAGCGGGAGCCATGAATATAGTCTCCCA	NA	NA	NA	NA	ENSCAFT00000016099.3-exon;ENSCAFT00000016099.3-intron;ENSCAFT00000016099.3-proxUP	MFSD4_exon;MFSD4_intron;MFSD4_proxUP	major facilitator superfamily domain containing 4	0	ENSCAFT00000016099.3	MFSD4	major facilitator superfamily domain containing 4	0
chr20	52716355	52717477	1123	CpG_85:chr20:52716355-52717477	5.21913e-08	0.00154032	1.49565	0.21638	GTGGTCTAGCTACGGATGCAAGCGGTAACAAGGTACAAGTTCAAAGCCGTCAGCTGTGAC	NM_001005259-proxUP;NM_001005259-upstr	CCL25_proxUP;CCL25_upstr	chemokine (C-C motif) ligand 25	1462	ENSCAFT00000029163.3-exon;ENSCAFT00000029163.3-intron;ENSCAFT00000029163.3-fiveUTR;ENSCAFT00000029163.3-proxUP	CCL25_exon;CCL25_intron;CCL25_fiveUTR;CCL25_proxUP	chemokine (C-C motif) ligand 25	0	ENSCAFT00000029163.3	CCL25	chemokine (C-C motif) ligand 25	0
chr18	44912122	44912826	705	CpG_58:chr18:44912122-44912826	5.21913e-08	0.00154032	0.91941	-0.406415	GCCCCTGAACAACTCGACCCCAGCCTGGAAACGAATTCCACTTAGAGAAAGTAGCCGACG	NA	NA	NA	NA	ENSCAFT00000015028.4-upstr	ALX4_upstr	ALX homeobox 4	9323	ENSCAFT00000015028.4	ALX4	ALX homeobox 4	9323
chr5	44604879	44606331	1453	CpG_135:chr5:44604879-44606331	5.21913e-08	0.00154032	1.10571	-0.414144	ACGGACGAGATGCTAGGTAGTAGGTTGTAACTGCTGAGGCCACCACCTGTCAATTCGGGG	NA	NA	NA	NA	ENSCAFT00000029514.2-exon;ENSCAFT00000029514.2-intron;ENSCAFT00000029514.2-fiveUTR;ENSCAFT00000029514.2-proxUP	NA_exon;NA_intron;NA_fiveUTR;NA_proxUP	NA	0	ENSCAFT00000029514.2	NA	NA	0
chr8	19368032	19368554	523	CpG_33:chr8:19368032-19368554	5.21913e-08	0.00154032	1.1505	-0.431208	CTCCTTATTTCTCCCTCCCCGTGCTGTGCTGGATGTGCGTGTGCAAGAGTGAATGCGAGT	NA	NA	NA	NA	NA	NA	NA	NA	ENSCAFT00000022119.3	LRFN5	leucine rich repeat and fibronectin type III domain containing 5	216565
chr7	61857567	61858335	769	CpG_44:chr7:61857567-61858335	5.21913e-08	0.00154032	1.09801	-1.04356	CTCAGCTCCAAAGATCCTCAGACAATAAGAGGAAAACAGACCAGACTGGAGGAAGCAAGT	NA	NA	NA	NA	ENSCAFT00000028797.3-intron	AQP4_intron	NA	2015	ENSCAFT00000028797.3	AQP4	NA	2015
chr24	1748616	1750118	1503	CpG_93:chr24:1748616-1750118	5.21913e-08	0.00154032	1.06793	-0.116348	ATCTGCTTCAAGAAGCTAAAGGCTTCGGAAGGATTTATGCCTGGGACCCACTCCAGCCCT	NA	NA	NA	NA	ENSCAFT00000008330.4-exon;ENSCAFT00000008330.4-intron	PAX1_exon;PAX1_intron	paired box 1	2459	ENSCAFT00000008330.4	PAX1	paired box 1	2459
chr29	5993181	5994080	900	CpG_72:chr29:5993181-5994080	5.21913e-08	0.00154032	1.14371	-0.343929	TCCCGACACGCTGATTTGGTCCCAGTGTTGCTACCCCGGTAATCACTGGTGGACAGACCT	NA	NA	NA	NA	NA	NA	NA	NA	ENSCAFT00000007037.4	SOX17	SRY (sex determining region Y)-box 17	13735
chr6	12099825	12100559	735	CpG_47:chr6:12099825-12100559	5.21913e-08	0.00154032	1.64902	1.07009	GTGGTTATACCTTGAGGGTGTGGCCATAGTAGGACGATTGGGTGGTGTGTAACAGCGAGT	NA	NA	NA	NA	NA	NA	NA	NA	ENSCAFT00000048422.1	RBAK	RB-associated KRAB zinc finger protein	14312
chr16	44113357	44117466	4110	CpG_320:chr16:44113357-44117466	5.21913e-08	0.00154032	1.05904	-0.711847	TGAAGATCGGAGGGAGGCAAAGTTGGGACTTCAGGGACGGCTTTTAACGAATAACCCGAA	NA	NA	NA	NA	ENSCAFT00000011726.3-exon;ENSCAFT00000011726.3-intron;ENSCAFT00000011726.3-fiveUTR	MTNR1A_exon;MTNR1A_intron;MTNR1A_fiveUTR	FAT atypical cadherin 1	305	ENSCAFT00000011726.3	MTNR1A	FAT atypical cadherin 1	305
chr25	48131412	48132269	858	CpG_47:chr25:48131412-48132269	5.21913e-08	0.00154032	0.00157626	1.37684	TGCCTGTTTCTTGCGTGAAGGCGAGTCCCTTCTGATGTCCACCATTCCGTAGTGTCCTAC	NM_001103219-intron	MLPH_intron	melanophilin	9912	ENSCAFT00000019444.3-intron	MLPH_intron	melanophilin	9912	ENSCAFT00000019444.3	MLPH	melanophilin	9912
chr23	33251449	33252124	676	CpG_33:chr23:33251449-33252124	5.21913e-08	0.00154032	1.33222	-0.441476	TTCTTCTCTTATGTCTGTGACTCTTGTAAGCCGGCATCTGGGTTGAGGTTTTCATGGAGA	NA	NA	NA	NA	NA	NA	NA	NA	ENSCAFT00000011927.2	SLC35G2	solute carrier family 35, member G2	38835
chr28	19697540	19698102	563	CpG_38:chr28:19697540-19698102	5.21913e-08	0.00154032	1.19273	0.294078	TTGTTCCCCTCCGTCCACTGCCTGGATCTCCTTTGCAGCCAGGGCTCTTGCCAGCGTCTT	NA	NA	NA	NA	NA	NA	NA	NA	ENSCAFT00000033572.1	U4	NA	227844
chr23	42536422	42537615	1194	CpG_109:chr23:42536422-42537615	5.21913e-08	0.00154032	1.07436	-0.0914933	CAATCAGACTTCTCTCTTTCTTGCCTTTCGCACCAGGGGAGAAGCCCTTCAAGTGCGAGT	NA	NA	NA	NA	ENSCAFT00000042806.1-exon;ENSCAFT00000042806.1-intron;ENSCAFT00000042806.1-fiveUTR;ENSCAFT00000042806.1-threeUTR;ENSCAFT00000013026.3-upstr	NA_exon;NA_intron;NA_fiveUTR;NA_threeUTR;ZIC4_upstr	NA;zinc finger protein ZIC 4	605;6157	ENSCAFT00000042806.1	NA	NA	605
chr34	20064160	20064753	594	CpG_38:chr34:20064160-20064753	5.21913e-08	0.00154032	1.10041	0.159293	TGAGAGCTTTGGGAGACGAGGGACCCAGAGAAGCACCGAAACTCTTCAGGAGCACCTCCT	NM_001003307-exon;NM_001003307-intron;NM_001003307-fiveUTR;NM_001003307-proxUP	SST_exon;SST_intron;SST_fiveUTR;SST_proxUP	somatostatin	0	ENSCAFT00000022039.3-exon;ENSCAFT00000022039.3-intron;ENSCAFT00000022039.3-fiveUTR	SST_exon;SST_intron;SST_fiveUTR	somatostatin	188	ENSCAFT00000022039.3	SST	somatostatin	188
chr4	55226338	55227023	686	CpG_48:chr4:55226338-55227023	5.21913e-08	0.00154032	1.25875	-0.0835505	GGCACTCTTTAGATGCCGCACAGAAATGTTTAAGGGATTTGCGCGCTCAAGCTGCGGGGT	NA	NA	NA	NA	ENSCAFT00000027975.4-upstr	HAND1_upstr	heart and neural crest derivatives expressed 1	4121	ENSCAFT00000027975.4	HAND1	heart and neural crest derivatives expressed 1	4121
chr26	28678682	28679564	883	CpG_64:chr26:28678682-28679564	5.21913e-08	0.00154032	0.119411	0.789922	TGTGCGGAAAGAACACCCCTTCACCCTTCCAGTCCTTGGCTTTCTGCATTTGTGTCACCT	NA	NA	NA	NA	ENSCAFT00000022379.3-upstr;ENSCAFT00000022364.4-upstr;ENSCAFT00000045398.1-upstr	DERL3_upstr;NA_upstr	derlin 3;solute carrier family 2 (facilitated glucose transporter), member 11	8766;7848;4957	ENSCAFT00000045398.1	NA	solute carrier family 2 (facilitated glucose transporter), member 11	4957
chr12	57814378	57815550	1173	CpG_77:chr12:57814378-57815550	5.21913e-08	0.00154032	0.845156	-0.270104	CTGGCCCCAGCTACAGTAAATAAAGGCCTTTCACACTTTTGCCAAAGAGGAACTTCGTCC	NA	NA	NA	NA	NA	NA	NA	NA	ENSCAFT00000035796.2	PRDM13	NA	11309
chr34	9537270	9539528	2259	CpG_170:chr34:9537270-9539528	5.21913e-08	0.00154032	1.2981	0.316327	AAAATATATGATTTAGACAAGTTCGCTGACGCGCTATTTACAATCTGAAATCACTCTATA	NA	NA	NA	NA	ENSCAFT00000016549.4-exon;ENSCAFT00000016549.4-proxUP;ENSCAFT00000016549.4-proxDOWN	IRX1_exon;IRX1_proxUP;IRX1_proxDOWN	NA	0	ENSCAFT00000016549.4	IRX1	NA	0
chr28	32683271	32684034	764	CpG_52:chr28:32683271-32684034	5.21913e-08	0.00154032	1.30727	0.13901	CCTTCCGGGTTAATGAGCTGACACCATGATTAAAGCTGACCATTTGTAATGTGTCTCGAC	NA	NA	NA	NA	ENSCAFT00000020127.3-intron;ENSCAFT00000020147.3-upstr;ENSCAFT00000046242.1-upstr	HMX2_intron;BUB3_upstr;NA_upstr	H6 family homeobox 2;BUB3 mitotic checkpoint protein;NA	3709;8655;9494	ENSCAFT00000020127.3	HMX2	H6 family homeobox 2	3709
chr1	104655299	104656838	1540	CpG_121:chr1:104655299-104656838	5.21913e-08	0.00154032	1.09634	-0.777916	ATTCCCTCAGAACATCTGACTTCAGGGAGAATTGCGTCTAACTGAATTTTGAAAGCGCGG	NA	NA	NA	NA	NA	NA	NA	NA	ENSCAFT00000048332.1	NA	NA	26132
chr24	5765664	5766351	688	CpG_42:chr24:5765664-5766351	5.21913e-08	0.00154032	1.0632	-0.07864	GATTAGGAGCTGAGAAAGCAGCAAATCAATGTGTGCTCCTCCAGCATCTGGCTGGCGGGG	NA	NA	NA	NA	ENSCAFT00000008876.3-exon;ENSCAFT00000008876.3-fiveUTR;ENSCAFT00000008876.3-proxUP	PCSK2_exon;PCSK2_fiveUTR;PCSK2_proxUP	proprotein convertase subtilisin/kexin type 2	0	ENSCAFT00000008876.3	PCSK2	proprotein convertase subtilisin/kexin type 2	0
chr1	100730324	100731203	880	CpG_66:chr1:100730324-100731203	5.21913e-08	0.00154032	1.4184	-1.15527	CGCGGCAGGAATGACGACTCTTCCCGCGCTTCCCATTCACTTAGTCAAGACTCGAGACAC	NA	NA	NA	NA	ENSCAFT00000048378.1-exon;ENSCAFT00000048378.1-intron;ENSCAFT00000048378.1-fiveUTR	NA_exon;NA_intron;NA_fiveUTR	NA	14470	ENSCAFT00000048378.1	NA	NA	14470
chr10	21115307	21115751	445	CpG:20:chr10:21115307-21115751	5.21913e-08	0.00154032	-1.2288	-0.0212229	GGATGGGTAAGCAAGTTAGCACGGGAAACGCAAGCAGGGTTCCCGCAGCCAGAGAGGAGG	NM_001204405-intron	ARHGAP8_intron	Rho GTPase activating protein 8	16866	ENSCAFT00000001354.3-intron	NA_intron	Rho GTPase activating protein 8	16869	ENSCAFT00000001354.3	NA	Rho GTPase activating protein 8	16869
chr14	40349941	40350858	918	CpG_47:chr14:40349941-40350858	5.21913e-08	0.00154032	0.792868	-0.12447	AGCCTTGGCATTCGCACGCTCTCGGAGGTTATGACAAGAACCAGTGTCACCACACTCCTG	NM_001206432-proxUP;NR_049247-upstr	HOXA10_proxUP;MIR196B_upstr	homeobox A10;microRNA mir-196b	1040;5878	ENSCAFT00000004748.4-proxUP;ENSCAFT00000032714.1-upstr	HOXA10_proxUP;NA_upstr	homeobox A10;NA	1040;5863	ENSCAFT00000004748.4	HOXA10	homeobox A10	1040
chr28	27628065	27629295	1231	CpG_96:chr28:27628065-27629295	5.21913e-08	0.00154032	1.08073	-0.676868	TCCCTACCTCGGACCAGGATCCGGCGGCAATAATCCGGGTCGGCGGCCGAATTGGATTTA	NA	NA	NA	NA	ENSCAFT00000018920.4-exon;ENSCAFT00000018920.4-intron;ENSCAFT00000018920.4-proxUP	VAX1_exon;VAX1_intron;VAX1_proxUP	ventral anterior homeobox 1	0	ENSCAFT00000018920.4	VAX1	ventral anterior homeobox 1	0
chr7	55617000	55619852	2853	CpG_203:chr7:55617000-55619852	5.21913e-08	0.00154032	0.91915	-0.450732	AGAATAAAGAGGAGCGGCCGCAATCGCAGCGCGAGGAGGATGGGAACTCCCCTGTCTCCA	NA	NA	NA	NA	ENSCAFT00000028548.3-exon;ENSCAFT00000028548.3-intron;ENSCAFT00000028548.3-fiveUTR;ENSCAFT00000028548.3-proxUP	NOL4_exon;NOL4_intron;NOL4_fiveUTR;NOL4_proxUP	nucleolar protein 4	0	ENSCAFT00000028548.3	NOL4	nucleolar protein 4	0
chr6	39720909	39721476	568	CpG:27:chr6:39720909-39721476	5.21913e-08	0.00154032	1.39762	1.01942	CTTCCTAAATTCCGAGCATGTATGTGGTTGTGGTGACTCACGTGCAGGCCCCATCTCGGC	NA	NA	NA	NA	ENSCAFT00000047727.2-intron;ENSCAFT00000031160.3-intron	LMF1_intron	lipase maturation factor 1	38866;38652	ENSCAFT00000040763.1	NA	NA	12273
chr20	22797181	22798029	849	CpG_56:chr20:22797181-22798029	5.21913e-08	0.00154032	0.668697	-0.823169	CCTTCTGGTGCCTCATTTGCCTTGGCAACCGGCTCCTGCAAGGGAGGGCACCTTTAACCC	NA	NA	NA	NA	NA	NA	NA	NA	ENSCAFT00000043027.2	FAM19A4	family with sequence similarity 19 (chemokine (C-C motif)-like), member A4	39352
chr12	18552624	18553033	410	CpG_21:chr12:18552624-18553033	5.21913e-08	0.00154032	1.15345	-0.104322	AACTACCCCACGTCGCTGATGAGGCGTATATACATATTTACGTATGGACGTGAGGGTGAG	NM_001002977-intron	TFAP2B_intron	transcription factor AP-2 beta (activating enhancer binding protein 2 beta)	8171	ENSCAFT00000003387.3-intron	TFAP2B_intron	transcription factor AP-2 beta (activating enhancer binding protein 2 beta)	8171	ENSCAFT00000003387.3	TFAP2B	transcription factor AP-2 beta (activating enhancer binding protein 2 beta)	8171
chr36	2563078	2563493	416	CpG_22:chr36:2563078-2563493	5.21913e-08	0.00154032	0.739642	-0.334943	TGGAGGTGAAAGGCTAAAGGAACCATATGGCAACGTGTTGCCTTCCGTCTGCTCTCTGCC	NA	NA	NA	NA	ENSCAFT00000037480.3-upstr;ENSCAFT00000014654.3-upstr	NR4A2_upstr	nuclear receptor subfamily 4, group A, member 2	8568;8611	ENSCAFT00000037480.3	NR4A2	nuclear receptor subfamily 4, group A, member 2	8568
chr17	37360966	37363023	2058	CpG_210:chr17:37360966-37363023	5.21913e-08	0.00154032	1.44101	-0.569849	GCGACGTCCCGTATTGTCCCCGGGTTTGGTTAATGACCGAGGGGCTAAAATCTGGTCTCG	NM_001003248-exon;NM_001003248-intron;NM_001003248-proxUP	PAX8_exon;PAX8_intron;PAX8_proxUP	paired box 8	0	ENSCAFT00000011697.4-exon;ENSCAFT00000011704.3-exon;ENSCAFT00000011697.4-intron;ENSCAFT00000011704.3-intron;ENSCAFT00000011697.4-fiveUTR;ENSCAFT00000011704.3-proxUP	PAX8_exon;PAX8_intron;PAX8_fiveUTR;PAX8_proxUP	paired box 8	201;0	ENSCAFT00000011704.3	PAX8	paired box 8	0
chr31	21138413	21138956	544	CpG_28:chr31:21138413-21138956	5.21913e-08	0.00154032	0.577113	-1.4216	GAATGCAGAACTCACTAGGACCGGGACTCCTCTGAGATGCTGAGACCTCAAGGTGGCATC	NA	NA	NA	NA	ENSCAFT00000038891.3-intron;ENSCAFT00000013462.3-intron;ENSCAFT00000041288.1-proxUP;ENSCAFT00000041288.1-upstr	JAM2_intron;5S_rRNA_proxUP;5S_rRNA_upstr	junctional adhesion molecule 2;NA	959;332;1489	ENSCAFT00000013462.3	JAM2	junctional adhesion molecule 2	332
chr14	12860183	12861815	1633	CpG_126:chr14:12860183-12861815	5.21913e-08	0.00154032	1.30923	-0.261885	GACAAAGCCGGCAAGCTACCTCTTTTGTGTCGCATGAGGAGCACCAAGCATGAGCCGGAG	NA	NA	NA	NA	NA	NA	NA	NA	ENSCAFT00000046641.2	GRM3	glutamate receptor, metabotropic 3	118364
chr10	47326622	47328541	1920	CpG_161:chr10:47326622-47328541	5.21913e-08	0.00154032	1.08815	0.0559944	TTTAGGTGTGCGCACAGTTTTCGGTTGCTGCTGCCGCTGCTGCGGCGGGCGTGTTTAACA	NA	NA	NA	NA	NA	NA	NA	NA	ENSCAFT00000004014.3	SIX3	NA	12077
chr3	39240490	39241128	639	CpG_46:chr3:39240490-39241128	5.21913e-08	0.00154032	0.77478	-0.171549	CAAAATTTAAAATCAAAATAGCCACTGAAGAGCAAGGTTGCTGACATATTCTTTTGACAG	NA	NA	NA	NA	ENSCAFT00000046974.2-upstr	TJP1_upstr	tight junction protein 1	7140	ENSCAFT00000046974.2	TJP1	tight junction protein 1	7140
chr1	104706255	104707295	1041	CpG_90:chr1:104706255-104707295	5.21913e-08	0.00154032	1.42522	-1.1682	CCGCGGACAGGTTGGGGCGGAAGTACGCACCAGCGCTTCCGGTAAGGAGAGAAAATCTGA	NA	NA	NA	NA	ENSCAFT00000044531.1-upstr	NA_upstr	zinc finger protein 107	4651	ENSCAFT00000044531.1	NA	zinc finger protein 107	4651
chr31	33010495	33011594	1100	CpG_78:chr31:33010495-33011594	5.21913e-08	0.00154032	1.28615	-0.0885373	GGCTGGGAGAAAAGTGATGGGCCACGCAGGGAGACGTCATGAAAGCCGCAGATTCAATGA	NA	NA	NA	NA	ENSCAFT00000015581.3-exon;ENSCAFT00000015581.3-fiveUTR;ENSCAFT00000015581.3-proxUP	KCNJ6_exon;KCNJ6_fiveUTR;KCNJ6_proxUP	potassium channel, inwardly rectifying subfamily J, member 6	0	ENSCAFT00000015581.3	KCNJ6	potassium channel, inwardly rectifying subfamily J, member 6	0
chr3	70227537	70228242	706	CpG_38:chr3:70227537-70228242	5.21913e-08	0.00154032	0.743293	-1.00128	GCAAAGTGGTTCGTTACGCCTGATTGGTCTAATTGCTTTGAAATGGGATATATTATCTAT	NA	NA	NA	NA	ENSCAFT00000024872.4-upstr	MSX1_upstr	NA	3818	ENSCAFT00000024872.4	MSX1	NA	3818
chr4	38010067	38010498	432	CpG_17:chr4:38010067-38010498	5.21913e-08	0.00154032	1.04705	-0.45214	TGAGGCTCATCGCCAGCCTTCACGGAGCTCAGGGTATGTTCTTCGTAAAACCTCCGGGGC	NM_001003098-upstr	MSX2_upstr	msh homeobox 2	2659	ENSCAFT00000026491.4-upstr;ENSCAFT00000046226.1-upstr	NA_upstr	msh homeobox 2	2659	ENSCAFT00000026491.4	NA	msh homeobox 2	2659
chr20	45179048	45179818	771	CpG_49:chr20:45179048-45179818	5.21913e-08	0.00154032	0.76466	-0.4966	CAGGCACCTGAGCCTCTATCCGGATCCCTAGTCTAGACTGGGGAGTCTGTGTAGACCAGG	NA	NA	NA	NA	ENSCAFT00000003222.3-exon;ENSCAFT00000003222.3-intron;ENSCAFT00000003222.3-fiveUTR;ENSCAFT00000003222.3-proxUP	NA_exon;NA_intron;NA_fiveUTR;NA_proxUP	NA	0	ENSCAFT00000003222.3	NA	NA	0
chr1	98035606	98042602	6997	CpG_502:chr1:98035606-98042602	5.21913e-08	0.00154032	0.363799	-0.616055	TGGAGCTTGAGCTGCCGCCACTGGTTCTCTTCGTTGGCTAATGCCACCTTTCCTTGCCGG	NA	NA	NA	NA	ENSCAFT00000003504.3-exon;ENSCAFT00000003504.3-intron;ENSCAFT00000003504.3-fiveUTR;ENSCAFT00000003504.3-threeUTR;ENSCAFT00000003504.3-proxUP;ENSCAFT00000003504.3-proxDOWN	BARX1_exon;BARX1_intron;BARX1_fiveUTR;BARX1_threeUTR;BARX1_proxUP;BARX1_proxDOWN	BARX homeobox 1	0	ENSCAFT00000003504.3	BARX1	BARX homeobox 1	0
chr9	49191591	49192330	740	CpG_48:chr9:49191591-49192330	5.21913e-08	0.00154032	-1.01657	0.444272	TTAGTGACCGGTGTTTAGTGACCGATGTTTGCCGAAAGTTAGATAGGGCGGTGACGCACC	NA	NA	NA	NA	ENSCAFT00000045158.2-proxDOWN	NA_proxDOWN	NA	30349	ENSCAFT00000031339.4	QSOX2	quiescin Q6 sulfhydryl oxidase 2	20964
chr27	15593550	15595127	1578	CpG_109:chr27:15593550-15595127	5.21913e-08	0.00154032	1.29905	-0.117948	GGGCATCCTCCCTCTCCGTTCAGGAAAGTTGCTAAGAAATGGGATGGGATGGAGAAGGAC	NA	NA	NA	NA	ENSCAFT00000016633.3-exon;ENSCAFT00000016633.3-intron;ENSCAFT00000016633.3-fiveUTR;ENSCAFT00000016633.3-proxUP	SYT10_exon;SYT10_intron;SYT10_fiveUTR;SYT10_proxUP	synaptotagmin X	0	ENSCAFT00000016633.3	SYT10	synaptotagmin X	0
chr37	15606952	15607410	459	CpG_24:chr37:15606952-15607410	5.21913e-08	0.00154032	1.38423	1.09407	GCTCCTGACTCTGTGGGACTCCGCCTCGTGATATTTGCGAAATTCTGCTTTCTAGAAGGA	NA	NA	NA	NA	ENSCAFT00000021390.4-proxUP	KLF7_proxUP	Kruppel-like factor 7 (ubiquitous)	1128	ENSCAFT00000021390.4	KLF7	Kruppel-like factor 7 (ubiquitous)	1128
chr22	31988902	31989894	993	CpG_83:chr22:31988902-31989894	5.21913e-08	0.00154032	0.360119	-1.54488	TTGAAAGTTTCGTGGTGCTTAAGGCGTCCGCATGACCTAGGCAAACTGCAGCGAGGGGAG	NA	NA	NA	NA	ENSCAFT00000008382.2-intron	NA_intron	NA	6866	ENSCAFT00000008382.2	NA	NA	6866
chr38	13267851	13269797	1947	CpG_155:chr38:13267851-13269797	5.21913e-08	0.00154032	1.08059	0.259623	AAGGGAAAACTCTCCCCACCATAGGGCAGGAGGGAAAATCAGAACAATAAAGACGCCAAA	NA	NA	NA	NA	NA	NA	NA	NA	ENSCAFT00000017226.3	RRP15	ribosomal RNA processing 15 homolog	107773
chr1	114456566	114457300	735	CpG_61:chr1:114456566-114457300	5.21913e-08	0.00154032	1.50224	1.13049	TTTCGAACCTCCCTCCTCTTGTCAAATAGAGCACAGGGGACCGGTACAGGTGACCCAGGT	NA	NA	NA	NA	ENSCAFT00000009499.4-exon;ENSCAFT00000009482.3-exon;ENSCAFT00000009499.4-intron;ENSCAFT00000009482.3-intron;ENSCAFT00000033466.1-upstr	MAP4K1_exon;MAP4K1_intron;5S_rRNA_upstr	mitogen-activated protein kinase kinase kinase kinase 1;NA	11996;11427;3183	ENSCAFT00000033466.1	5S_rRNA	NA	3183
chr1	98594646	98596771	2126	CpG_160:chr1:98594646-98596771	5.21913e-08	0.00154032	0.245351	1.18243	CGGCTCCCAACTACAAGGTGGAGATGGAGATGGAGTTGGAGAGCCCGCAGCAAGGAGCGA	NR_128859-upstr	MIR8893_upstr	microRNA mir-8893	7193	ENSCAFT00000003570.3-upstr;ENSCAFT00000003571.3-proxDOWN	C9orf89_upstr;SUSD3_proxDOWN	chromosome 1 open reading frame, human C9orf89;NA	9289;8613	ENSCAFT00000003571.3	SUSD3	NA	8613
chr23	49901679	49903667	1989	CpG_163:chr23:49901679-49903667	5.21913e-08	0.00154032	0.977275	-0.604623	TCCATAGCCTGCACAGAGCACAACCTCAAGAGCCGGAATGGGGAGGACCGACTTCTGAGC	NA	NA	NA	NA	ENSCAFT00000014072.3-exon;ENSCAFT00000014066.4-intron;ENSCAFT00000014072.3-intron;ENSCAFT00000014072.3-fiveUTR;ENSCAFT00000014072.3-proxUP	KCNAB1_exon;KCNAB1_intron;KCNAB1_fiveUTR;KCNAB1_proxUP	potassium channel, voltage gated subfamily A regulatory beta subunit 1	0;125589	ENSCAFT00000014072.3	KCNAB1	potassium channel, voltage gated subfamily A regulatory beta subunit 1	0
chr5	46818253	46818664	412	CpG_20:chr5:46818253-46818664	5.21913e-08	0.00154032	0.381145	-0.134897	GAGGAATGTTTACTCAGGACACAATAATGTTTACTGTTTACCAGGAAAACAGATTCGGTA	NA	NA	NA	NA	ENSCAFT00000021812.4-proxDOWN;ENSCAFT00000048793.1-proxDOWN	FOXD3_proxDOWN	NA	3028	ENSCAFT00000021812.4	FOXD3	NA	3028
chr28	15670436	15672098	1663	CpG_182:chr28:15670436-15672098	5.21913e-08	0.00154032	1.45808	0.341946	GCACCAACGAGTACAAGATCATCCGCACCAACGAGAAGGAGCAGCTGCAAGGCCTCAACG	NA	NA	NA	NA	ENSCAFT00000016481.4-exon;ENSCAFT00000016481.4-intron;ENSCAFT00000016481.4-fiveUTR;ENSCAFT00000016481.4-proxUP	INA_exon;INA_intron;INA_fiveUTR;INA_proxUP	internexin neuronal intermediate filament protein, alpha	0	ENSCAFT00000016481.4	INA	internexin neuronal intermediate filament protein, alpha	0
chr9	27861441	27863965	2525	CpG_180:chr9:27861441-27863965	5.21913e-08	0.00154032	1.13596	-0.3109	CAAGATCAATATCGCAGTTTGAATTGTTCCGGCAAATCTCCCCTCGGGCTCGACGGACGT	NA	NA	NA	NA	ENSCAFT00000044667.1-exon;ENSCAFT00000044667.1-intron;ENSCAFT00000044667.1-fiveUTR;ENSCAFT00000044667.1-proxUP	CA10_exon;CA10_intron;CA10_fiveUTR;CA10_proxUP	carbonic anhydrase X	0	ENSCAFT00000044667.1	CA10	carbonic anhydrase X	0
chr5	38912515	38913573	1059	CpG_90:chr5:38912515-38913573	5.21913e-08	0.00154032	0.427377	-1.49939	GCGCCCCGTGCAAAAGCCCTGCTCACTGGTGGAAGAAATCACGGAGTGAGCACAGGATCC	NA	NA	NA	NA	ENSCAFT00000028445.3-proxUP	TEKT3_proxUP	tektin 3	17	ENSCAFT00000028445.3	TEKT3	tektin 3	17
chr21	8352676	8353338	663	CpG_45:chr21:8352676-8353338	5.21913e-08	0.00154032	0.920928	-0.766685	GCTTTCTCAGATTCAAATCTTCACGTCACAACCCAGAACAGCATCCAAGCGTTCAATAAA	NA	NA	NA	NA	NA	NA	NA	NA	ENSCAFT00000006831.3	FAT3	FAT atypical cadherin 3	139409
chr5	65484060	65484465	406	CpG_16:chr5:65484060-65484465	5.21913e-08	0.00154032	0.289077	1.23611	ACGAAGCCAAAACTCGAGCATCTGAATATTCATAAGCACATACCTCTGTCTTCCTTTGCA	NA	NA	NA	NA	ENSCAFT00000031672.2-intron	JPH3_intron	junctophilin 3	45870	ENSCAFT00000031672.2	JPH3	junctophilin 3	45870
chr11	68559214	68560261	1048	CpG_55:chr11:68559214-68560261	5.21913e-08	0.00154032	0.227103	1.46518	GAGCAAATGACGGTGTTCCACGAAGCTCTCGCATGTATGGACCTGCACAAGTCGGAGATC	NA	NA	NA	NA	ENSCAFT00000005333.3-exon;ENSCAFT00000005333.3-intron;ENSCAFT00000005347.5-intron;ENSCAFT00000005333.3-threeUTR;ENSCAFT00000048912.1-proxDOWN	NA_exon;NA_intron;AKNA_intron;NA_threeUTR;AKNA_proxDOWN	alpha-1-acid glycoprotein 1;AT-hook transcription factor	2159;38182	ENSCAFT00000005333.3	NA	alpha-1-acid glycoprotein 1	2159
chr3	52420322	52422200	1879	CpG_173:chr3:52420322-52422200	5.21913e-08	0.00154032	0.771368	-0.283089	TGCAAGTGTCAGAGACTTGAAAGGAGCAGGATCCAGGTTAGCTTGCCAGGCCAGGCGGGC	NA	NA	NA	NA	ENSCAFT00000046592.1-exon;ENSCAFT00000046592.1-intron;ENSCAFT00000046592.1-proxDOWN	NA_exon;NA_intron;NA_proxDOWN	NA	16633	ENSCAFT00000032618.2	NA	NA	9496
chr26	11753267	11754951	1685	CpG_122:chr26:11753267-11754951	5.21913e-08	0.00154032	0.813464	-0.338003	AGCTGATCTGCACGTTCTCCACTCCGTGTAATTTCAATTTGAACTCTCCCCGGAGCGGCC	NA	NA	NA	NA	NA	NA	NA	NA	ENSCAFT00000014674.5	TBX3	NA	45055
chr20	56312352	56313081	730	CpG_73:chr20:56312352-56313081	5.21913e-08	0.00154032	1.39555	-0.383259	GAGACAGGGTGTGGCAGAGAAGGTACCCAAGAGAGGTGCGGTGATGCAGTGGATGTGTTC	NA	NA	NA	NA	ENSCAFT00000047090.1-upstr	NA_upstr	NA	5733	ENSCAFT00000047090.1	NA	NA	5733
chr3	57040609	57041290	682	CpG_34:chr3:57040609-57041290	5.21913e-08	0.00154032	1.37212	1.74399	ACGACGACTGTCAGGAAGAGTCAAGCACGTGGTGACCAGGACGCTAAATGACACGGTGCC	NA	NA	NA	NA	ENSCAFT00000022111.2-intron	ARNT2_intron	aryl-hydrocarbon receptor nuclear translocator 2	79215	ENSCAFT00000022111.2	ARNT2	aryl-hydrocarbon receptor nuclear translocator 2	79215
chr19	34030651	34031669	1019	CpG_81:chr19:34030651-34031669	5.21913e-08	0.00154032	1.38389	-0.629178	CCTCGGCCAGCACAGGGCACCTCATCTCTGCAGACACAGCACATCTGGCCCCAATAAATC	NA	NA	NA	NA	NA	NA	NA	NA	ENSCAFT00000008003.3	DPP10	dipeptidyl-peptidase 10 (non-functional)	147098
chr26	36932368	36933536	1169	CpG_72:chr26:36932368-36933536	5.21913e-08	0.00154032	1.03801	-0.0935046	TCCTCCTTCTCCGACAGCCGCCTCTCCAGCTCCTTGATCCTCTCCTCCTTGAGCATGAGG	NA	NA	NA	NA	ENSCAFT00000035994.2-exon;ENSCAFT00000035994.2-intron;ENSCAFT00000035994.2-proxUP	NA_exon;NA_intron;NA_proxUP	NA	0	ENSCAFT00000035994.2	NA	NA	0
chr28	28954277	28956797	2521	CpG_209:chr28:28954277-28956797	5.21913e-08	0.00154032	1.29467	0.707721	CAAAGCCCACTTAACATTTTATACAGACACGGGGACAAGGCAAGACAGCTGGACAAGAGG	NA	NA	NA	NA	ENSCAFT00000019060.1-exon;ENSCAFT00000019060.1-proxUP;ENSCAFT00000019060.1-proxDOWN	PRLHR_exon;PRLHR_proxUP;PRLHR_proxDOWN	prolactin releasing hormone receptor	0	ENSCAFT00000019060.1	PRLHR	prolactin releasing hormone receptor	0
chr21	22952294	22954378	2085	CpG_196:chr21:22952294-22954378	5.21913e-08	0.00154032	0.641968	-1.45573	CTGGAACCAGCTGGACAAGGCGGACATCGCCGTGCCGCTGGTTTTCACCAAGTACTCGGA	NA	NA	NA	NA	ENSCAFT00000049660.1-exon;ENSCAFT00000008657.5-exon;ENSCAFT00000049660.1-intron;ENSCAFT00000008657.5-intron;ENSCAFT00000008641.3-intron;ENSCAFT00000049660.1-proxUP;ENSCAFT00000008657.5-proxUP	MAP6_exon;MAP6_intron;DGAT2_intron;MAP6_proxUP	microtubule-associated protein 6;diacylglycerol O-acyltransferase 2	0;46992	ENSCAFT00000049660.1	MAP6	microtubule-associated protein 6	0
chr12	18572103	18572855	753	CpG_56:chr12:18572103-18572855	5.21913e-08	0.00154032	1.13956	0.136404	TTTGTCGGAGGGCCTGGCCGCTTGCATTATATGTATTCTGATTGCAAAAGGCCAGGAGAA	NM_001002977-proxDOWN	TFAP2B_proxDOWN	transcription factor AP-2 beta (activating enhancer binding protein 2 beta)	27650	ENSCAFT00000003387.3-proxDOWN	TFAP2B_proxDOWN	transcription factor AP-2 beta (activating enhancer binding protein 2 beta)	27650	ENSCAFT00000003387.3	TFAP2B	transcription factor AP-2 beta (activating enhancer binding protein 2 beta)	27650
chr3	60493352	60494351	1000	CpG:78:chr3:60493352-60494351	5.21913e-08	0.00154032	1.4776	0.105248	AGTTGAATCATCAGCGAAACCATTAGGGCTAATGCGCTGCGCAGAGACGCGGGATCAATG	NA	NA	NA	NA	NA	NA	NA	NA	ENSCAFT00000023183.5	HMX1	H6 family homeobox 1	12447
chr7	61032689	61033356	668	CpG_50:chr7:61032689-61033356	5.21913e-08	0.00154032	1.21174	0.403792	AGCAGGAGTAACACGCTGATCCTTTTGAAGAGCGGAGCTAAAAGCCAATGACGCCTTTCT	NA	NA	NA	NA	NA	NA	NA	NA	ENSCAFT00000028783.3	CDH2	cadherin 2, type 1, N-cadherin (neuronal)	295834
chr9	8270305	8271939	1635	CpG_124:chr9:8270305-8271939	5.21913e-08	0.00154032	1.15946	0.348776	TTCCCCAAGTGGGGCGCCCGTTTGGGGAGAAATCCACACGTCGGGCTGTGAGAGTCACAT	NM_001002978-upstr	SOX9_upstr	SRY (sex determining region Y)-box 9	3109	ENSCAFT00000007033.4-upstr	SOX9_upstr	SRY (sex determining region Y)-box 9	3109	ENSCAFT00000007033.4	SOX9	SRY (sex determining region Y)-box 9	3109
chr14	40347127	40349342	2216	CpG_174:chr14:40347127-40349342	5.21913e-08	0.00154032	1.0514	-0.207238	ATGGGCTTATTTATTGGTGCTGGCGGCTGCTTATTTTGGATGCCTTACAAACATCCGCGC	NM_001206432-exon;NM_001206432-intron;NM_001206432-proxUP;NR_049247-upstr	HOXA10_exon;HOXA10_intron;HOXA10_proxUP;MIR196B_upstr	homeobox A10;microRNA mir-196b	0;3064	ENSCAFT00000004748.4-exon;ENSCAFT00000004748.4-intron;ENSCAFT00000004748.4-proxUP;ENSCAFT00000004746.1-upstr;ENSCAFT00000032714.1-upstr	HOXA10_exon;HOXA10_intron;HOXA10_proxUP;HOXA9_upstr;NA_upstr	homeobox A10;homeobox A9;NA	0;7203;3049	ENSCAFT00000004748.4	HOXA10	homeobox A10	0
chr10	38497001	38498868	1868	CpG_153:chr10:38497001-38498868	5.21913e-08	0.00154032	1.37719	0.0301086	CTGATCTTAAACGAAGCGATCAGGGATCCAGGTGGGAGCTTTGTCTCCGCCACCAAGTGC	NA	NA	NA	NA	NA	NA	NA	NA	ENSCAFT00000005568.3	POU3F3	NA	91433
chr25	11748259	11749599	1341	CpG_99:chr25:11748259-11749599	5.21913e-08	0.00154032	1.15261	-0.547254	TATTTTGCACTTCTCGTCTAATTGCACATTTCTGCAAATTGGTCTCCATTTCGATGCTTC	NM_001284471-proxUP;NM_001284471-upstr	PDX1_proxUP;PDX1_upstr	pancreatic and duodenal homeobox 1	1373	ENSCAFT00000010866.4-proxUP;ENSCAFT00000010866.4-upstr	PDX1_proxUP;PDX1_upstr	pancreatic and duodenal homeobox 1	1471	ENSCAFT00000010866.4	PDX1	pancreatic and duodenal homeobox 1	1471
chr34	37396952	37399274	2323	CpG_196:chr34:37396952-37399274	5.21913e-08	0.00154032	1.1361	-0.202813	TGGGTAGGTGTGAACAGTGTGGTGCAGGAGTCCCTCCCGTCGCAGAAGCCAGCGCTCATT	NA	NA	NA	NA	NA	NA	NA	NA	ENSCAFT00000024573.3	NA	NA	173035
chr12	9385712	9386515	804	CpG_61:chr12:9385712-9386515	5.21913e-08	0.00154032	1.06591	-0.848607	CCGGGGAATGAGAGAACGGAAAGGAAAGGATGGGCGAAAAGAGAAAGTGCCCGCAGGAGT	NA	NA	NA	NA	ENSCAFT00000002460.3-exon;ENSCAFT00000002460.3-intron;ENSCAFT00000002460.3-fiveUTR	LRFN2_exon;LRFN2_intron;LRFN2_fiveUTR	leucine rich repeat and fibronectin type III domain containing 2	343	ENSCAFT00000002460.3	LRFN2	leucine rich repeat and fibronectin type III domain containing 2	343
chr11	17552741	17553335	595	CpG:38:chr11:17552741-17553335	5.21913e-08	0.00154032	1.23537	0.199411	CATTCGAAGCCAAGCAGGAATAGGGGCTCACGCGGAACTTGGCAGCATCTCTGTACGAGG	NA	NA	NA	NA	ENSCAFT00000001089.4-proxUP	FBN2_proxUP	fibrillin 2	711	ENSCAFT00000001089.4	FBN2	fibrillin 2	711
chr30	4419616	4420183	568	CpG_39:chr30:4419616-4420183	5.21913e-08	0.00154032	1.05444	-0.089757	ACGCAATCTCCCTTCTGTCTCTACACCGAAACTATTAATATTAAAACCTCCCTTCAAACA	NA	NA	NA	NA	ENSCAFT00000013569.4-proxDOWN	MEIS2_proxDOWN	Meis homeobox 2	206869	ENSCAFT00000048577.2	MEIS2	Meis homeobox 2	205640
chr21	19502005	19505078	3074	CpG_233:chr21:19502005-19505078	5.21913e-08	0.00154032	1.14386	-0.768071	TGGAAGTTGGCTTCCCTTTCAGGGCGACACGTTAAGGCGATTTGTGCACCCTGGTACGTG	NA	NA	NA	NA	ENSCAFT00000048242.1-exon;ENSCAFT00000048242.1-intron;ENSCAFT00000048242.1-fiveUTR	NA_exon;NA_intron;NA_fiveUTR	NA	107	ENSCAFT00000048242.1	NA	NA	107
chr27	9218574	9219006	433	CpG_20:chr27:9218574-9219006	5.21913e-08	0.00154032	1.19224	-0.58092	AAGGGAAATTCGGCAATACCTGCGCGGATCTGCCCAAAGAAAGACATCTGGGCTTGTTTT	NA	NA	NA	NA	NA	NA	NA	NA	ENSCAFT00000014915.3	DBX2	developing brain homeobox 2	14277
chr10	9187430	9189054	1625	CpG_115:chr10:9187430-9189054	5.21913e-08	0.00154032	1.04917	-0.206077	ACTACACCATCTGGGGAACCTTTTGCATGTAAGATCGCAGCTCCAGACAAGGTTTAGGGA	NA	NA	NA	NA	NA	NA	NA	NA	ENSCAFT00000000618.3	NA	NA	77562
chr27	2928005	2928442	438	CpG_20:chr27:2928005-2928442	5.21913e-08	0.00154032	0.50078	1.36667	CTGAGGTGAGAAATCCACAGCTCAGCGAAGCCAGCGCGGCACAACTGCCTGGGATTAGCG	NA	NA	NA	NA	ENSCAFT00000023467.2-proxDOWN	NA_proxDOWN	NA	886	ENSCAFT00000023467.2	NA	NA	886
chr7	70947318	70948174	857	CpG_59:chr7:70947318-70948174	5.21913e-08	0.00154032	0.951031	0.0959564	TACAGATCTGGCTTTAATTGTCACTTTCATTATACGTCTTTCATCCTTGGAATTCCGTAA	NA	NA	NA	NA	NA	NA	NA	NA	ENSCAFT00000015836.3	NA	NA	76407
chr18	46303923	46305681	1759	CpG_158:chr18:46303923-46305681	5.21913e-08	0.00154032	1.42801	-0.348994	ATATCCGGATAATGACTCCCGCGTCCTCAGGGCGCTGGACTTGCGTAGAGTCGGGTTGAG	NM_001195403-intron;NM_001195825-intron;NM_001195826-upstr;NM_001195827-upstr;NR_049490-upstr	IGF2_intron;IGF2_upstr;MIR483_upstr	insulin-like growth factor 2;microRNA mir-483	6300;2231;5462	ENSCAFT00000042947.2-exon;ENSCAFT00000042947.2-intron;ENSCAFT00000042947.2-proxUP;ENSCAFT00000016038.4-upstr;ENSCAFT00000044168.1-upstr;ENSCAFT00000040873.1-upstr	IGF2_exon;IGF2_intron;IGF2_proxUP;IGF2_upstr;cfa-mir-483_upstr	insulin-like growth factor 2;NA	0;4003;2231;5462	ENSCAFT00000042947.2	IGF2	insulin-like growth factor 2	0
chr26	10789306	10790978	1673	CpG_117:chr26:10789306-10790978	5.21913e-08	0.00154032	1.23713	0.366689	CCCTTGAGTTCGGTAATTAATTACCGGCGAAGAGGCACACACCCGCCCGGGGTGGGAGTT	NA	NA	NA	NA	ENSCAFT00000014514.2-upstr	LHX5_upstr	LIM homeobox 5	3842	ENSCAFT00000014514.2	LHX5	LIM homeobox 5	3842
chr25	32462191	32464753	2563	CpG_211:chr25:32462191-32464753	5.21913e-08	0.00154032	1.28962	-0.172365	TGTTTCCTAAAGAAACACGGATGTCTGACTGTGTCTGCAATCTAATTACCAGAGTGAGCC	NA	NA	NA	NA	ENSCAFT00000014332.3-exon;ENSCAFT00000014332.3-intron;ENSCAFT00000014332.3-proxUP	NEFL_exon;NEFL_intron;NEFL_proxUP	neurofilament, light polypeptide	0	ENSCAFT00000014332.3	NEFL	neurofilament, light polypeptide	0
chr22	45505148	45505635	488	CpG_21:chr22:45505148-45505635	5.21913e-08	0.00154032	0.793162	-0.518898	TAACGTGCGGGGAGGCTTTCTCCAGACGCAACTTGTTGGCCAGAACGCTGGAGTCGAAGG	NA	NA	NA	NA	NA	NA	NA	NA	ENSCAFT00000046322.1	NA	NA	3245
chr34	17455942	17456613	672	CpG_48:chr34:17455942-17456613	5.21913e-08	0.00154032	1.07786	-1.00335	AGCCTTAATTTGCAGGAAGACCTTCCCATCAGATGTCGTCTCCGGCAGCCGAGCGCTGCT	NA	NA	NA	NA	NA	NA	NA	NA	ENSCAFT00000020750.3	EPHB3	EPH receptor B3	33099
chr4	63632289	63633113	825	CpG_53:chr4:63632289-63633113	5.21913e-08	0.00154032	1.40724	0.422849	GCAAACCATAAATGGCTCTAGCGCAGAACTGTCATTTCCAGGCAGCAAGAGGAGATCCTG	NA	NA	NA	NA	NA	NA	NA	NA	ENSCAFT00000029303.3	ISL1	ISL LIM homeobox 1	15099
chr31	36661712	36662181	470	CpG_23:chr31:36661712-36662181	5.21913e-08	0.00154032	0.0255289	0.974083	GAAGCACGAACAGAACCACAGAACCGTTGGTCCTTCCCTCGAAGCCACATTTCTCACTGA	NA	NA	NA	NA	NA	NA	NA	NA	ENSCAFT00000016447.3	TFF2	trefoil factor 2	8759
chr20	47126454	47127641	1188	CpG_91:chr20:47126454-47127641	5.21913e-08	0.00154032	1.24187	-0.470643	CAGATCCGTGCCGTCAGAGAAGCAGCGCAGGATCAACGTTGACAGGTGTACTCTAAAGAC	NM_001003137-intron	SLC1A6_intron	solute carrier family 1 (high affinity aspartate/glutamate transporter), member 6	28392	ENSCAFT00000025669.3-intron	SLC1A6_intron	solute carrier family 1 (high affinity aspartate/glutamate transporter), member 6	28818	ENSCAFT00000046260.1	NA	olfactory receptor, family 7, subfamily C, member 2	18968
chr11	5683256	5685564	2309	CpG_204:chr11:5683256-5685564	5.21913e-08	0.00154032	1.21078	-0.140149	TCTACAGTTCCGGAGGAAAGCGAAGACCGTTTTCGGGCCCAGACGGAAACAGTTCTCTTC	NA	NA	NA	NA	ENSCAFT00000000321.3-exon;ENSCAFT00000000321.3-intron;ENSCAFT00000000321.3-fiveUTR;ENSCAFT00000000321.3-proxUP	LVRN_exon;LVRN_intron;LVRN_fiveUTR;LVRN_proxUP	laeverin	0	ENSCAFT00000000321.3	LVRN	laeverin	0
chr17	38395755	38397447	1693	CpG_141:chr17:38395755-38397447	5.21913e-08	0.00154032	-0.197009	-1.76921	CACGAGGGAGCCTTTTCCAGGGGTCACTTGCAAGCCCTTTTCTTCATCAGGAGGCCCGCG	NM_001002935-exon;NM_001002935-intron;NM_001002935-fiveUTR;NM_001002935-proxUP	CD8A_exon;CD8A_intron;CD8A_fiveUTR;CD8A_proxUP	CD8a molecule	0	ENSCAFT00000011952.3-exon;ENSCAFT00000011952.3-intron;ENSCAFT00000011952.3-fiveUTR	CD8A_exon;CD8A_intron;CD8A_fiveUTR	CD8a molecule	26137	ENSCAFT00000011952.3	CD8A	CD8a molecule	26137
chr5	33654746	33656296	1551	CpG_170:chr5:33654746-33656296	5.21913e-08	0.00154032	0.92836	-0.315249	ACCCGCACAACCTGACGTGCTGGCAGTCCGAGAACTACCTGCAGTTCCCGCACAACGTCA	NA	NA	NA	NA	ENSCAFT00000027580.4-exon;ENSCAFT00000027581.3-exon;ENSCAFT00000027580.4-intron;ENSCAFT00000027581.3-intron;ENSCAFT00000027580.4-fiveUTR;ENSCAFT00000027581.3-proxUP	NTN1_exon;NTN1_intron;NTN1_fiveUTR;NTN1_proxUP	netrin 1	119;0	ENSCAFT00000027581.3	NTN1	netrin 1	0
chr5	36032426	36032847	422	CpG_17:chr5:36032426-36032847	5.21913e-08	0.00154032	0.0503611	1.15532	TCGAGGAGGTTTGCTGCAACCTTATCTTATCAAGTCTGTGCTCTTTGGTGCAGCTTGTTA	NA	NA	NA	NA	ENSCAFT00000028231.3-intron	DNAH9_intron	dynein, axonemal, heavy chain 9	302022	ENSCAFT00000028307.3	ZNF18	zinc finger protein 18	52926
chr5	31702978	31703427	450	CpG_19:chr5:31702978-31703427	5.21913e-08	0.00154032	-0.0455791	0.828175	TGGGCTGGGAGTGGTGATGAGTTCCACGTGAGTGACAGAAGACAAGGGACGTCACTTGCG	NA	NA	NA	NA	ENSCAFT00000025084.5-proxUP	CHRNE_proxUP	cholinergic receptor, nicotinic, epsilon (muscle)	317	ENSCAFT00000025084.5	CHRNE	cholinergic receptor, nicotinic, epsilon (muscle)	317
chr5	26641195	26641658	464	CpG_25:chr5:26641195-26641658	5.21913e-08	0.00154032	0.883724	-0.84773	GGAAGCAATGAGAAGAAATAGCACATTCAATGTAACCGAACCCCACGGAGGGTGGTGGTG	NA	NA	NA	NA	ENSCAFT00000023560.3-exon;ENSCAFT00000023560.3-intron;ENSCAFT00000023560.3-fiveUTR	GRIA4_exon;GRIA4_intron;GRIA4_fiveUTR	glutamate receptor, ionotropic, AMPA 4	1162	ENSCAFT00000023560.3	GRIA4	glutamate receptor, ionotropic, AMPA 4	1162
chr10	36901599	36902418	820	CpG_52:chr10:36901599-36902418	5.21913e-08	0.00154032	0.886364	-1.57208	TGTGCTCCCGCCGTTCGGTCACTACAACGGCGATCTTTTATTCTATTTAATTTGGCTTTG	NA	NA	NA	NA	NA	NA	NA	NA	ENSCAFT00000003291.3	ST6GAL2	ST6 beta-galactosamide alpha-2,6-sialyltranferase 2	38951
chr17	58968977	58970053	1077	CpG_85:chr17:58968977-58970053	5.21913e-08	0.00154032	1.38686	0.2758	TGTTTAGCCCTGAGTCCTCGGCGTGTTGCAAAAGACGGCTGCAGAAGAGGCTCCGGGGAA	NA	NA	NA	NA	NA	NA	NA	NA	ENSCAFT00000017203.3	NA	NA	23761
chr13	42957109	42957612	504	CpG:36:chr13:42957109-42957612	5.21913e-08	0.00154032	1.33679	-0.283338	GGGCGCAGCCTGTTGTCATAACCATCGAGCAAGCTGTCCAGGATGCGGGTAAAATTCTCC	NA	NA	NA	NA	ENSCAFT00000037915.2-exon;ENSCAFT00000037915.2-intron;ENSCAFT00000037915.2-fiveUTR	GABRA4_exon;GABRA4_intron;GABRA4_fiveUTR	NA	93	ENSCAFT00000037915.2	GABRA4	NA	93
chr6	54377353	54377884	532	CpG_40:chr6:54377353-54377884	5.21913e-08	0.00154032	1.14976	-1.36104	GTTTGTGGCCCGTTAGACTTTTAACGATATCGAGGACGTCGCCGCGGGTCGCTTTTGTGT	NA	NA	NA	NA	NA	NA	NA	NA	ENSCAFT00000031995.4	CNN3	calponin 3, acidic	21001
chr27	9360873	9362712	1840	CpG_133:chr27:9360873-9362712	5.21913e-08	0.00154032	1.24929	0.0502533	AATGCGAGGCAGCGGCCGGAGCCACGGACGTTATTTTCCCGCTTGATTCCGAGAACCTCT	NA	NA	NA	NA	ENSCAFT00000015264.3-exon;ENSCAFT00000015264.3-intron;ENSCAFT00000015264.3-fiveUTR;ENSCAFT00000015264.3-proxUP	NELL2_exon;NELL2_intron;NELL2_fiveUTR;NELL2_proxUP	neural EGFL like 2	0	ENSCAFT00000015264.3	NELL2	neural EGFL like 2	0
chr12	57092546	57093912	1367	CpG_104:chr12:57092546-57093912	5.21913e-08	0.00154032	0.709126	-1.15211	CTTCGGCTGTTTCCCTCCCTGTAAGGTTAGCGGGTGCATCATCTCACGGAAGAAGCTAAA	NA	NA	NA	NA	NA	NA	NA	NA	ENSCAFT00000043152.1	POU3F2	NA	10103
chr22	13865046	13868600	3555	CpG_346:chr22:13865046-13868600	5.21913e-08	0.00154032	1.11458	-0.00582108	AGATGCAGTCCGCCGCCGCCTCTGCCTCAGCCAGCAATGCGAGATTAGATCTCTAAATGC	NA	NA	NA	NA	ENSCAFT00000007840.3-exon;ENSCAFT00000007840.3-intron;ENSCAFT00000007840.3-proxUP	PCDH17_exon;PCDH17_intron;PCDH17_proxUP	protocadherin 17	0	ENSCAFT00000007840.3	PCDH17	protocadherin 17	0
chr11	58420973	58422703	1731	CpG_163:chr11:58420973-58422703	5.21913e-08	0.00154032	1.41684	0.684319	GATTTGAACGAGCCCCTCTTCCATGTGCCACTTGAAAGGTTCTTCTGGCTGAAGGGCACC	NA	NA	NA	NA	ENSCAFT00000004119.4-exon;ENSCAFT00000004119.4-intron;ENSCAFT00000004119.4-proxUP	GRIN3A_exon;GRIN3A_intron;GRIN3A_proxUP	glutamate receptor, ionotropic, N-methyl-D-aspartate 3A	0	ENSCAFT00000004119.4	GRIN3A	glutamate receptor, ionotropic, N-methyl-D-aspartate 3A	0
chr6	50807599	50808466	868	CpG_63:chr6:50807599-50808466	5.21913e-08	0.00154032	1.30323	0.465392	TAGGATGGCGAGCGCATCGTAATCTACGTATGTGAACGTGGTGCGAAGTTCTCGGTAGGG	NA	NA	NA	NA	NA	NA	NA	NA	ENSCAFT00000031911.3	NA	NA	40385
chr12	38658990	38660010	1021	CpG_74:chr12:38658990-38660010	5.21913e-08	0.00154032	1.39182	0.73416	ACGCAGAGGTGCAGGATGGAAGCCGTGCAACAGGTGATGTCCGACGACAGCCACAAGTCG	NM_001006948-exon;NM_001006948-proxUP;NM_001006948-proxDOWN	HTR1B_exon;HTR1B_proxUP;HTR1B_proxDOWN	5-hydroxytryptamine (serotonin) receptor 1B, G protein-coupled	0	NA	NA	NA	NA	ENSCAFT00000034505.1	U6	NA	120932
chr29	17817595	17818586	992	CpG_92:chr29:17817595-17818586	5.21913e-08	0.00154032	0.991613	0.0557465	CTCGGACTGTCTCGCACACGCACACTTTCCTCCTGCGATCTGCACTATACTGCATGCTGG	NM_001195666-exon;NM_001195666-intron;NM_001195666-fiveUTR;NM_001195666-proxUP	C29H8orf34_exon;C29H8orf34_intron;C29H8orf34_fiveUTR;C29H8orf34_proxUP	chromosome 29 open reading frame, human C8orf34	0	ENSCAFT00000012249.3-exon;ENSCAFT00000012249.3-intron;ENSCAFT00000012249.3-fiveUTR	C8orf34_exon;C8orf34_intron;C8orf34_fiveUTR	chromosome 29 open reading frame, human C8orf34	104	ENSCAFT00000012249.3	C8orf34	chromosome 29 open reading frame, human C8orf34	104
chr11	2117505	2118218	714	CpG_52:chr11:2117505-2118218	5.21913e-08	0.00154032	1.05102	-0.430599	TGGAAGCTGTTGGGGCAGAAATCAGGACAGCCTCGTTAATGGACTGAGGGTGGTCCGCGG	NA	NA	NA	NA	ENSCAFT00000047107.2-exon;ENSCAFT00000000538.3-exon;ENSCAFT00000047107.2-intron;ENSCAFT00000000538.3-intron	RUFY1_exon;RUFY1_intron	RUN and FYVE domain containing 1	9975;9369	ENSCAFT00000000538.3	RUFY1	RUN and FYVE domain containing 1	9369
chr10	55372722	55373751	1030	CpG_72:chr10:55372722-55373751	5.21913e-08	0.00154032	0.952541	-1.09464	GTTTCCCTGGATGCTGCTCTCTAAAGAGCGTTTCTATTCGTGGACGCGGGGATGACACCA	NA	NA	NA	NA	NA	NA	NA	NA	ENSCAFT00000004367.4	SPTBN1	spectrin, beta, non-erythrocytic 1	56237
chr21	37916341	37917870	1530	chr21:37916341-37917870	5.21913e-08	0.00154032	0.155064	0.985872	GTGAATTAAGACCCTTGGGTGGACGTTGAATTCAGCCCTGCGGACTGGGAGTGGAGGTGG	NM_001003266-exon;NM_001313790-exon;NM_001313791-exon;NM_001003266-intron;NM_001313790-intron;NM_001313791-intron;NM_001003266-fiveUTR;NM_001313790-fiveUTR;NM_001313791-fiveUTR	CALCA_exon;CALCA_intron;CALCA_fiveUTR	calcitonin-related polypeptide alpha	1174	ENSCAFT00000013582.3-exon;ENSCAFT00000013581.3-exon;ENSCAFT00000013582.3-intron;ENSCAFT00000013581.3-intron;ENSCAFT00000013582.3-fiveUTR;ENSCAFT00000013581.3-fiveUTR	NA_exon;NA_intron;NA_fiveUTR	calcitonin-related polypeptide alpha	1224	ENSCAFT00000013581.3	NA	calcitonin-related polypeptide alpha	1224
chr38	20943656	20944557	902	CpG_81:chr38:20943656-20944557	5.21913e-08	0.00154032	1.36731	0.628199	CACCTCTGAAAAGCTAAGGGTGCCTAAAACTTGCCAACAGAAACCTCCAAACCTCCAGGT	NA	NA	NA	NA	ENSCAFT00000036830.3-exon;ENSCAFT00000036830.3-intron;ENSCAFT00000036830.3-proxDOWN	FCRLB_exon;FCRLB_intron;FCRLB_proxDOWN	NA	3895	ENSCAFT00000036830.3	FCRLB	NA	3895
chr26	5223072	5223539	468	CpG_22:chr26:5223072-5223539	5.21913e-08	0.00154032	1.33799	0.307244	CAGGGCACGGGACTCGTCCGGGCCAGACGGAGGAGCAGCCTTATTTGCTGTGTATTGTGT	NA	NA	NA	NA	NA	NA	NA	NA	ENSCAFT00000011198.5	NCOR2	nuclear receptor corepressor 2	92120
chr32	32306715	32309111	2397	CpG_149:chr32:32306715-32309111	5.21913e-08	0.00154032	0.869948	-0.80759	TCCTACCCAATAATCCAAGTTGACTTTCCCTCTTTGCGCTTCGAGGGGCTGGAGAAGCAG	NA	NA	NA	NA	NA	NA	NA	NA	ENSCAFT00000039286.3	NEUROG2	neurogenin 2	3803
chr6	18041730	18042213	484	CpG_22:chr6:18041730-18042213	5.21913e-08	0.00154032	0.095441	1.49993	TAGATCTCCACGGTCCCTCACGAGAAGACAGACCCACGGTTACGCGGACTCTCACAAAAT	NA	NA	NA	NA	ENSCAFT00000027042.2-exon;ENSCAFT00000027042.2-intron;ENSCAFT00000027042.2-threeUTR;ENSCAFT00000027014.4-upstr;ENSCAFT00000027017.3-upstr;ENSCAFT00000027029.2-proxDOWN	DOC2A_exon;DOC2A_intron;DOC2A_threeUTR;HIRIP3_upstr;INO80E_proxDOWN	double C2-like domains, alpha;HIRA interacting protein 3;INO80 complex subunit E	3691;9026;8308	ENSCAFT00000027042.2	DOC2A	double C2-like domains, alpha	3691
chr38	8180319	8180902	584	CpG_42:chr38:8180319-8180902	5.21913e-08	0.00154032	1.37834	-0.710606	TCATCTTACCCGATCCATCAGGCGATCGCGTGTGCCGTGTCGGGACACGAACACGACAAG	NA	NA	NA	NA	NA	NA	NA	NA	ENSCAFT00000016924.2	BRINP3	bone morphogenetic protein/retinoic acid inducible neural-specific 3	25013
chr13	52741043	52744062	3020	CpG_237:chr13:52741043-52744062	5.21913e-08	0.00154032	1.03151	-1.1851	GCTTGTTGAGCGACTGATGGGACGATCTCAGGGACCGGCGGTCGCAAAAGGTAATTTATT	NA	NA	NA	NA	ENSCAFT00000049761.1-exon;ENSCAFT00000049761.1-proxUP	NA_exon;NA_proxUP	NA	0	ENSCAFT00000049761.1	NA	NA	0
chr22	59901044	59901451	408	CpG_28:chr22:59901044-59901451	5.21913e-08	0.00154032	1.32707	-0.275043	CCCGAACGATTCTTTCTTCGTCTCCGCTTTTAAACCCAACCTTAATCGTTCGGAGCGCGC	NA	NA	NA	NA	ENSCAFT00000009930.4-exon;ENSCAFT00000009930.4-intron;ENSCAFT00000009930.4-proxUP;ENSCAFT00000043442.1-proxUP	SOX1_exon;SOX1_intron;SOX1_proxUP;NA_proxUP	NA	0;1110	ENSCAFT00000009930.4	SOX1	NA	0
chr35	10173454	10176485	3032	CpG_214:chr35:10173454-10176485	5.21913e-08	0.00154032	0.846446	-0.444037	TTGGGGTGAGGGGAGGGCGGAAAGGAAGAGCCCGGGAAAGGAGAAAGATTTAAAATAGTC	NA	NA	NA	NA	ENSCAFT00000015340.3-exon;ENSCAFT00000015340.3-intron;ENSCAFT00000048960.2-proxUP;ENSCAFT00000015340.3-proxUP;ENSCAFT00000048960.2-upstr	TFAP2A_exon;TFAP2A_intron;TFAP2A_proxUP;TFAP2A_upstr	transcription factor AP-2 alpha (activating enhancer binding protein 2 alpha)	0;485	ENSCAFT00000015340.3	TFAP2A	transcription factor AP-2 alpha (activating enhancer binding protein 2 alpha)	0
chr13	35783409	35783941	533	CpG_28:chr13:35783409-35783941	5.21913e-08	0.00154032	1.49226	0.130627	CCTTCATCAACACAAGTGTGTTGTGACAGAAATCTGGGGAGCCAGAGGCTACAGCCGCGG	NA	NA	NA	NA	ENSCAFT00000044539.1-proxUP;ENSCAFT00000044539.1-upstr	NA_proxUP;NA_upstr	NA	1973	ENSCAFT00000044539.1	NA	NA	1973
chr23	677822	678776	955	CpG:67:chr23:677822-678776	5.21913e-08	0.00154032	1.10647	-0.353111	AGGGCAGGAAGCAACCAGAGCCAAATCAGCGAATGAATTATCGCACACCGTGGGTGCCTG	NA	NA	NA	NA	NA	NA	NA	NA	ENSCAFT00000006917.2	SYNDIG1	synapse differentiation inducing 1	81000
chr32	8256729	8257529	801	CpG_62:chr32:8256729-8257529	5.21913e-08	0.00154032	1.29668	0.436291	GCGTGATCTTCTCGTCGTCCGAGTTGGGGTCCAGGGGCTTGTTGTAGTCGTCGTCCTCCT	NA	NA	NA	NA	ENSCAFT00000014553.4-exon;ENSCAFT00000014553.4-intron;ENSCAFT00000014553.4-proxDOWN	NKX6-1_exon;NKX6-1_intron;NKX6-1_proxDOWN	NA	4474	ENSCAFT00000014553.4	NKX6-1	NA	4474
chr27	1979305	1980090	786	CpG:47:chr27:1979305-1980090	5.21913e-08	0.00154032	-0.414589	1.28198	AGCACCCACTGGTACCCCGGGCATCGGCTTTTCAAAATTAGTGCGCATGATCCCTCATCC	NA	NA	NA	NA	ENSCAFT00000011330.3-upstr;ENSCAFT00000011309.3-proxDOWN	ITGB7_upstr;RARG_proxDOWN	integrin, beta 7;retinoic acid receptor, gamma	5691;21366	ENSCAFT00000011330.3	ITGB7	integrin, beta 7	5691
chr26	11691701	11694085	2385	CpG_178:chr26:11691701-11694085	5.21913e-08	0.00154032	0.702443	-0.298315	GTCCCAGCCCCGCATGGCCAACACCCTAAGAGCTCCTCACAGGTTTGCACATCTACGGCT	NA	NA	NA	NA	NA	NA	NA	NA	ENSCAFT00000014674.5	TBX3	NA	14125
chr12	57802769	57804596	1828	CpG_176:chr12:57802769-57804596	5.21913e-08	0.00154032	1.16126	-0.194298	AACGCGCTAATTTAAGGCTTCCATCGACCTTTCAATCACTTAATCTCGTGTGTTGCGGGG	NA	NA	NA	NA	ENSCAFT00000035796.2-exon;ENSCAFT00000035796.2-intron;ENSCAFT00000035796.2-proxUP	PRDM13_exon;PRDM13_intron;PRDM13_proxUP	NA	0	ENSCAFT00000035796.2	PRDM13	NA	0
chr27	41336983	41338944	1962	CpG_125:chr27:41336983-41338944	5.21913e-08	0.00154032	1.16124	-0.14275	CTCTTGGAGGCTCAGGGCCAATTCGAGAGCAGAGAAAGGGCAGCTATTGGGCTGCCGAAG	NA	NA	NA	NA	ENSCAFT00000024507.3-exon;ENSCAFT00000024507.3-intron;ENSCAFT00000024507.3-proxUP	PRMT8_exon;PRMT8_intron;PRMT8_proxUP	protein arginine methyltransferase 8	0	ENSCAFT00000024507.3	PRMT8	protein arginine methyltransferase 8	0
chr35	10568877	10570295	1419	CpG_106:chr35:10568877-10570295	5.21913e-08	0.00154032	1.24428	0.296088	GTACCTGGAGGCGTCCAATAAAAGAAATCGTTGGAAATAACCCAAATCGCTCTGTAGCCG	NA	NA	NA	NA	ENSCAFT00000015478.1-proxUP;ENSCAFT00000015487.2-upstr;ENSCAFT00000015478.1-upstr	GCM2_proxUP;SYCP2L_upstr;GCM2_upstr	glial cells missing homolog 2 (Drosophila);NA	770;4030	ENSCAFT00000015478.1	GCM2	glial cells missing homolog 2 (Drosophila)	770
chr13	27467660	27468119	460	CpG_27:chr13:27467660-27468119	5.21913e-08	0.00154032	1.45318	0.985426	GTAGGAAAACCGCAGGATCCCAGACACGCCGGCGAGTTTCTTTTATTCTTTTCAAACTTC	NA	NA	NA	NA	ENSCAFT00000001671.3-intron	ASAP1_intron	ArfGAP with SH3 domain, ankyrin repeat and PH domain 1	475	ENSCAFT00000001671.3	ASAP1	ArfGAP with SH3 domain, ankyrin repeat and PH domain 1	475
chr8	15207021	15208572	1552	CpG_135:chr8:15207021-15208572	5.21913e-08	0.00154032	1.03923	0.0775682	CCACTCGAGTCATCTCCTCCTAGTTCTTTCTGGAGTCTTGGGCACCTGGCTGTAGCGGAC	NA	NA	NA	NA	NA	NA	NA	NA	ENSCAFT00000021704.3	PAX9	paired box 9	13255
chr26	3186851	3187486	636	CpG_46:chr26:3186851-3187486	5.21913e-08	0.00154032	0.731939	0.0396038	TATGGCTGAGTGCAACAGAAGGAAATATCGCTCTATGAATCAAGATCTCACAGGCCGTGA	NA	NA	NA	NA	NA	NA	NA	NA	ENSCAFT00000046094.2	TMEM132C	transmembrane protein 132C	73908
chr1	42083511	42084731	1221	CpG_95:chr1:42083511-42084731	5.21913e-08	0.00154032	0.398981	-1.08466	TGTACACACTACATATTTCCAGCCAACTAGGAGAGTGGATCAAACAGAAAGAGAGACAAA	NM_001286958-exon;NM_001286958-intron;NM_001286958-fiveUTR	ESR1_exon;ESR1_intron;ESR1_fiveUTR	estrogen receptor 1	1541	ENSCAFT00000000680.3-exon;ENSCAFT00000000680.3-intron;ENSCAFT00000000680.3-fiveUTR	ESR1_exon;ESR1_intron;ESR1_fiveUTR	estrogen receptor 1	2194	ENSCAFT00000000680.3	ESR1	estrogen receptor 1	2194
chr25	43399624	43400657	1034	CpG_63:chr25:43399624-43400657	5.21913e-08	0.00154032	-0.378905	1.17915	GCTGATGGTGGCCATGGGCAGGCAGAAGAAGAACAGGGTGGTGATCTGCACGACCAGGTT	NA	NA	NA	NA	ENSCAFT00000049569.1-exon;ENSCAFT00000049569.1-intron;ENSCAFT00000049569.1-fiveUTR	NMUR1_exon;NMUR1_intron;NMUR1_fiveUTR	NA	16	ENSCAFT00000049569.1	NMUR1	NA	16
chr25	39975531	39976289	759	CpG_55:chr25:39975531-39976289	5.21913e-08	0.00154032	0.748127	-0.657265	ACTTCCGCAGATAAGCTTCACCCTGAAAGGCCAGTTCAGCGCAGCAGAGAATAGGATGCG	NA	NA	NA	NA	ENSCAFT00000049664.2-exon;ENSCAFT00000049972.1-exon;ENSCAFT00000049664.2-intron;ENSCAFT00000049972.1-intron;ENSCAFT00000049972.1-fiveUTR;ENSCAFT00000049664.2-proxUP;ENSCAFT00000049972.1-proxUP	COL4A3_exon;COL4A4_exon;COL4A3_intron;COL4A4_intron;COL4A4_fiveUTR;COL4A3_proxUP;COL4A4_proxUP	collagen, type IV, alpha 3 (Goodpasture antigen);collagen, type IV, alpha 4	0	ENSCAFT00000049972.1	COL4A4	collagen, type IV, alpha 4	0
chr30	23169557	23170424	868	CpG_88:chr30:23169557-23170424	5.21913e-08	0.00154032	1.11771	-0.23634	AAAGCAACAACAACAGCAACGACAAATCCTGCTTGGCAAACCCAAGACGTCAGAGTTCGT	NM_001287089-exon;NM_001287089-intron;NM_001287089-fiveUTR;NM_001287089-proxUP	ALDH1A2_exon;ALDH1A2_intron;ALDH1A2_fiveUTR;ALDH1A2_proxUP	aldehyde dehydrogenase 1 family, member A2	0	ENSCAFT00000026216.3-exon;ENSCAFT00000026216.3-intron;ENSCAFT00000026216.3-fiveUTR	ALDH1A2_exon;ALDH1A2_intron;ALDH1A2_fiveUTR	aldehyde dehydrogenase 1 family, member A2	184	ENSCAFT00000026216.3	ALDH1A2	aldehyde dehydrogenase 1 family, member A2	184
chr13	62513850	62514823	974	CpG_70:chr13:62513850-62514823	5.21913e-08	0.00154032	1.46982	0.435498	GGAACGTCCCAAGCATCCCCAAGCCAAGGTTTCGTGCAGATAAAAGGGGCGCGGAGGGCT	NA	NA	NA	NA	ENSCAFT00000038728.2-exon;ENSCAFT00000038728.2-intron;ENSCAFT00000038728.2-proxUP	NA_exon;NA_intron;NA_proxUP	pro-platelet basic protein (chemokine (C-X-C motif) ligand 7)	0	ENSCAFT00000038728.2	NA	pro-platelet basic protein (chemokine (C-X-C motif) ligand 7)	0
chr23	42508096	42508509	414	CpG_15:chr23:42508096-42508509	5.21913e-08	0.00154032	1.23268	0.470822	TTGGGGACCGGTGAATCCAACCCCACGCGCCAAAAGTCACACCATTCAACTTTCTGCAAA	NA	NA	NA	NA	ENSCAFT00000013026.3-proxDOWN	ZIC4_proxDOWN	zinc finger protein ZIC 4	21754	ENSCAFT00000013026.3	ZIC4	zinc finger protein ZIC 4	21754
chr20	49302430	49303750	1321	CpG_128:chr20:49302430-49303750	5.21913e-08	0.00154032	-0.201976	1.5087	CGAGCGGCTAGTGTGCAGCAGGTTTGACTGCTTTGTGATCTTGCGGAAGAGGGAGCTGCG	NA	NA	NA	NA	ENSCAFT00000027158.3-exon;ENSCAFT00000027158.3-intron;ENSCAFT00000050049.2-proxDOWN;ENSCAFT00000027110.3-proxDOWN	MAST1_exon;MAST1_intron;DNASE2_proxDOWN	microtubule associated serine/threonine kinase 1;deoxyribonuclease II, lysosomal	18031;3196;2917	ENSCAFT00000027110.3	DNASE2	deoxyribonuclease II, lysosomal	2917
chr23	35206020	35206975	956	CpG_74:chr23:35206020-35206975	5.21913e-08	0.00154032	1.23229	0.113791	AAAAGAGCTCTTAGTCTTTTGGGGCCTTCAACTAAATGAGCCATCCTACCTGTTCTTGTG	NA	NA	NA	NA	ENSCAFT00000046223.1-exon;ENSCAFT00000046223.1-proxUP	NA_exon;NA_proxUP	proline rich 23A	0	ENSCAFT00000046223.1	NA	proline rich 23A	0
chr24	12699119	12701386	2268	CpG_181:chr24:12699119-12701386	5.21913e-08	0.00154032	1.3446	0.172327	AAATAAGTGTGCGCTGCTCAGGACTCATGGACTGTGACCTGTGCTGTTACCTTTGGGTGG	NA	NA	NA	NA	ENSCAFT00000009177.2-upstr	LAMP5_upstr	lysosomal-associated membrane protein family, member 5	5389	ENSCAFT00000009177.2	LAMP5	lysosomal-associated membrane protein family, member 5	5389
chr2	77318710	77319116	407	CpG_15:chr2:77318710-77319116	5.21913e-08	0.00154032	-0.906447	1.02538	GCACTCTGAACCAGCGCCAGATTCAGTTCTCTGAGGTAGGTGGTGCCTGGGCTCTCTGGG	NA	NA	NA	NA	ENSCAFT00000044491.2-exon;ENSCAFT00000045470.2-exon;ENSCAFT00000023453.4-exon;ENSCAFT00000044491.2-intron;ENSCAFT00000045470.2-intron;ENSCAFT00000023453.4-intron	HSPG2_exon;HSPG2_intron	heparan sulfate proteoglycan 2	49638;17134;15942	ENSCAFT00000023453.4	HSPG2	heparan sulfate proteoglycan 2	15942
chr5	19269035	19270257	1223	CpG:95:chr5:19269035-19270257	5.21913e-08	0.00154032	1.13949	-0.0170886	TCGGCAAACTTGGGGAAGCAACTTTTCCCGGGGAGCCAGACCGCAGGAAGAAAAGGAGCC	NA	NA	NA	NA	ENSCAFT00000045333.1-exon;ENSCAFT00000021475.3-proxUP;ENSCAFT00000021475.3-upstr	NA_exon;ZBTB16_proxUP;ZBTB16_upstr	NA;zinc finger and BTB domain containing 16	156;1406	ENSCAFT00000045333.1	NA	NA	156
chr2	79902600	79903291	692	CpG_66:chr2:79902600-79903291	5.21913e-08	0.00154032	0.747374	-0.825703	TCCCTTCCCAAAGCTTCGAACTTGGAGGGGTTGCTGCCAAAACCCGGAAGGCAGTGGCCT	NA	NA	NA	NA	ENSCAFT00000024687.3-intron	PAX7_intron	NA	11657	ENSCAFT00000024687.3	PAX7	NA	11657
chr10	65908224	65908897	674	CpG_45:chr10:65908224-65908897	5.21913e-08	0.00154032	0.652909	0.117423	TCAATGCTAATGTAGACAGGACAAATTAATTCTGCTCTTTTAAATGTCAAAGGTATAAAT	NA	NA	NA	NA	NA	NA	NA	NA	ENSCAFT00000040987.2	NA	NA	125751
chr5	55230934	55233307	2374	CpG_228:chr5:55230934-55233307	5.21913e-08	0.00154032	1.53404	0.926084	AGGGTCCATTTTCTCTGCCGCGCGTGGGAGTGTGCGTGTCTCTGTGTGCTCGTGATGGGT	NA	NA	NA	NA	ENSCAFT00000030317.3-exon;ENSCAFT00000030317.3-intron;ENSCAFT00000030317.3-fiveUTR;ENSCAFT00000030317.3-proxUP	GLIS1_exon;GLIS1_intron;GLIS1_fiveUTR;GLIS1_proxUP	GLIS family zinc finger 1	0	ENSCAFT00000030317.3	GLIS1	GLIS family zinc finger 1	0
chr6	71357314	71360734	3421	CpG_248:chr6:71357314-71360734	5.21913e-08	0.00154032	1.0268	0.146855	TGAAACACCTCGGTCTCGAGATGGCTCTTCCGCGCGTCGGAACATTGGCTCTATCCGGGT	NA	NA	NA	NA	ENSCAFT00000032488.3-proxUP;ENSCAFT00000043981.2-upstr;ENSCAFT00000032488.3-upstr	LHX8_proxUP;LHX8_upstr	LIM homeobox 8	1683;4368	ENSCAFT00000032488.3	LHX8	LIM homeobox 8	1683
chr17	19609904	19610350	447	CpG:19:chr17:19609904-19610350	5.21913e-08	0.00154032	-0.382931	1.0672	GGTTCAAGGTTGGTTGTGTGCGAGGAAGGGAGCCACAAGCCGCGAGTTTCAGGGGAGCTT	NA	NA	NA	NA	NA	NA	NA	NA	ENSCAFT00000041035.1	NA	NA	33999
chr14	7283354	7284128	775	CpG_60:chr14:7283354-7284128	5.21913e-08	0.00154032	1.28331	0.0700251	GCAAAAGGTTTCCTCCAGAGCCCTTCCAAAAGCTAGGGTTGGAAGAGACCATCACCGCGA	NA	NA	NA	NA	NA	NA	NA	NA	ENSCAFT00000002366.4	STRIP2	striatin interacting protein 2	57438
chr8	53759088	53759660	573	CpG_31:chr8:53759088-53759660	5.21913e-08	0.00154032	-1.80322	-0.238816	GCTGAATGGCACGACGGGAAGACCTTACCCCGCGTGGTTAAAAGCAGGAGTGAAGAGGGT	NA	NA	NA	NA	NA	NA	NA	NA	ENSCAFT00000027418.3	STON2	stonin 2	33399
chr1	25507679	25509016	1338	CpG_95:chr1:25507679-25509016	5.21913e-08	0.00154032	1.43619	0.404979	GTCAGGATCAATCCGGTGTGAGTTGATGAGGCAGGAAGGTGGGGAGGAATGCAAGGAATG	NA	NA	NA	NA	ENSCAFT00000047691.1-exon;ENSCAFT00000047691.1-intron;ENSCAFT00000047691.1-fiveUTR	CTGF_exon;CTGF_intron;CTGF_fiveUTR	connective tissue growth factor	120548	ENSCAFT00000000293.3	STX7	syntaxin 7	97592
chr11	18272413	18273324	912	CpG_74:chr11:18272413-18273324	5.21913e-08	0.00154032	1.23439	-0.917542	TCTGAGCCGAGTGTGAGCCTGGGAATGCTTGTGCTACTGGAACCGCGGCACGTTAAGCCC	NA	NA	NA	NA	ENSCAFT00000038819.3-exon;ENSCAFT00000001124.3-exon;ENSCAFT00000001124.3-intron;ENSCAFT00000038819.3-fiveUTR;ENSCAFT00000038819.3-proxUP;ENSCAFT00000001124.3-proxUP	ADAMTS19_exon;ADAMTS19_intron;ADAMTS19_fiveUTR;ADAMTS19_proxUP	ADAM metallopeptidase with thrombospondin type 1 motif, 19	0	ENSCAFT00000038819.3	ADAMTS19	ADAM metallopeptidase with thrombospondin type 1 motif, 19	0
chr9	53297098	53298717	1620	CpG_101:chr9:53297098-53298717	5.21913e-08	0.00154032	0.102782	-1.35597	TTACAAAGGGTAAACTGAGGCCAGCTCCCATGAGGAGGTGATAGTCAAGCCCAGACGGCC	NA	NA	NA	NA	ENSCAFT00000035225.2-exon;ENSCAFT00000049035.1-intron;ENSCAFT00000035225.2-intron;ENSCAFT00000035225.2-proxUP	PRDM12_exon;EXOSC2_intron;PRDM12_intron;PRDM12_proxUP	NA;exosome component 2	0;130339	ENSCAFT00000035225.2	PRDM12	NA	0
chr9	5445423	5446725	1303	CpG_103:chr9:5445423-5446725	5.21913e-08	0.00154032	1.36684	-1.07957	GACAAATCTTTCCGGTCAGATACGCATCAGATCTAAAACAAATATATGTAGAGCCACATC	NA	NA	NA	NA	NA	NA	NA	NA	ENSCAFT00000007565.3	ICT1	immature colon carcinoma transcript 1	7273
chr22	59906625	59907415	791	CpG_52:chr22:59906625-59907415	5.21913e-08	0.00154032	0.759284	-0.447386	AGTGTTTGATGATTTCTATATGATGGCTGGAACACTGCCCAAATCACAGGGTGGTATTTC	NA	NA	NA	NA	NA	NA	NA	NA	ENSCAFT00000043442.1	NA	NA	4062
chr3	70232806	70234182	1377	CpG_83:chr3:70232806-70234182	5.21913e-08	0.00154032	1.13078	-1.15146	TTTTCGGTGGGAGGACTTCTCAAGCTGCCAGAGGATGCGTTGGTCAAAGCCGAGAGTCCC	NA	NA	NA	NA	ENSCAFT00000024872.4-exon;ENSCAFT00000024872.4-intron	MSX1_exon;MSX1_intron	NA	744	ENSCAFT00000024872.4	MSX1	NA	744
chr30	2230321	2232945	2625	CpG_232:chr30:2230321-2232945	5.21913e-08	0.00154032	1.24927	0.0271364	ATTACCTACCAGTGGTCGCCCCTCGACCCTTGTGTCATTTAAGGAGAGATTTTAGCCCCT	NA	NA	NA	NA	ENSCAFT00000013043.2-upstr	GREM1_upstr	gremlin 1, DAN family BMP antagonist	6868	ENSCAFT00000013043.2	GREM1	gremlin 1, DAN family BMP antagonist	6868
chr20	8529088	8529749	662	CpG_38:chr20:8529088-8529749	5.21913e-08	0.00154032	1.09818	-0.167356	TAATTTCAATCTTGGTGGCCGGGACGCTGCGTTCGGAGGCTCCGCTGAGAGACATGGCTG	NA	NA	NA	NA	ENSCAFT00000008745.3-exon;ENSCAFT00000008745.3-intron;ENSCAFT00000008745.3-proxUP;ENSCAFT00000008800.4-proxDOWN	CPNE9_exon;CPNE9_intron;CPNE9_proxUP;MTMR14_proxDOWN	copine family member IX;myotubularin related protein 14	0;47037	ENSCAFT00000008745.3	CPNE9	copine family member IX	0
chr11	65493002	65494080	1079	CpG_89:chr11:65493002-65494080	5.21913e-08	0.00154032	1.42426	0.520031	CTTCCAGATGCTAACCCAAAATCCTATGGAGGTCCCAGACTCAGAAGAGGAAAGGCGTGC	NA	NA	NA	NA	ENSCAFT00000046535.2-exon;ENSCAFT00000046390.2-exon;ENSCAFT00000046535.2-intron;ENSCAFT00000046390.2-intron;ENSCAFT00000046535.2-proxUP;ENSCAFT00000046390.2-proxUP	SVEP1_exon;SVEP1_intron;SVEP1_proxUP	sushi, von Willebrand factor type A, EGF and pentraxin domain containing 1	0	ENSCAFT00000046535.2	SVEP1	sushi, von Willebrand factor type A, EGF and pentraxin domain containing 1	0
chr8	36185186	36186202	1017	CpG_98:chr8:36185186-36186202	5.21913e-08	0.00154032	1.54668	1.0496	GCTCTAGGAGCCCAAGGTCAACTGGAGAGACGGTGAAGGTGGGGAGAATGGGTAACGGCG	NA	NA	NA	NA	ENSCAFT00000024808.3-exon;ENSCAFT00000024808.3-proxUP;ENSCAFT00000024808.3-proxDOWN	TMEM30B_exon;TMEM30B_proxUP;TMEM30B_proxDOWN	NA	0	ENSCAFT00000024808.3	TMEM30B	NA	0
chr37	25869022	25870257	1236	CpG_80:chr37:25869022-25870257	5.21913e-08	0.00154032	0.659532	-0.0465665	CACCCTACTGAGAAAGAAAAGAGCTTCTTCTGGAAGGGGAGATTGCTAGGGAAGGCGTCG	NA	NA	NA	NA	ENSCAFT00000036556.2-intron	GLB1L_intron	galactosidase, beta 1-like	94752	ENSCAFT00000044916.1	PTPRN	protein tyrosine phosphatase, receptor type, N	14924
chr32	5207307	5208813	1507	CpG_146:chr32:5207307-5208813	5.21913e-08	0.00154032	1.43626	0.25113	GGGTGTTCTGGAACATAGAGAGGAGAAGGCGCTTAGGATCAGACCCTGGAGACACCCGGG	NA	NA	NA	NA	ENSCAFT00000014102.3-exon;ENSCAFT00000014102.3-intron;ENSCAFT00000014102.3-proxUP	BMP3_exon;BMP3_intron;BMP3_proxUP	bone morphogenetic protein 3	0	ENSCAFT00000014102.3	BMP3	bone morphogenetic protein 3	0
chr3	71076952	71078578	1627	CpG_129:chr3:71076952-71078578	5.21913e-08	0.00154032	1.27823	0.281453	AACGCATCAAGCCTTTTCCATCTCCGAGGACTCCGAGCCTTTATTCAAGCTGTACCGCCT	NA	NA	NA	NA	ENSCAFT00000025064.3-intron	CRMP1_intron	collapsin response mediator protein 1	3898	ENSCAFT00000025064.3	CRMP1	collapsin response mediator protein 1	3898
chr31	1035493	1036013	521	CpG_36:chr31:1035493-1036013	5.21913e-08	0.00154032	1.57113	0.423647	GAAAGGTTGACGTCCCGCAGGAGTGTCCCGACCGTGAAGGTGTAAACTTGGAGCTGAGAT	NA	NA	NA	NA	NA	NA	NA	NA	ENSCAFT00000048183.1	VGLL3	vestigial-like family member 3	13787
chr1	75893095	75893787	693	CpG_47:chr1:75893095-75893787	5.21913e-08	0.00154032	0.98071	-0.153962	TTCCTCCCTTCCTCCACGTGGAGAAGGCATGCACAGCTCGGCTTCACTCAGCTCTCTTGG	NA	NA	NA	NA	ENSCAFT00000002259.3-exon;ENSCAFT00000002259.3-intron	FRMD3_exon;FRMD3_intron	FERM domain containing 3	154	ENSCAFT00000002259.3	FRMD3	FERM domain containing 3	154
chr28	13494397	13495035	639	CpG_39:chr28:13494397-13495035	5.21913e-08	0.00154032	0.833564	-0.92792	AATGACTCCATTTGCCTCAGTACCGAGGAGAACAATTGAGTTTGAAACTGCAACAACTGG	NA	NA	NA	NA	ENSCAFT00000003701.4-intron;ENSCAFT00000015418.3-intron	PAX2_intron	paired box 2	51505;48057	ENSCAFT00000015418.3	PAX2	paired box 2	48057
chr18	48381243	48381791	549	CpG_41:chr18:48381243-48381791	5.21913e-08	0.00154032	0.978193	0.50646	CTGACACGTTCCAGCCCTTGAGTTTCCTCGGAGGAAAGGCGGTGGACGAGGCATTTATCA	NA	NA	NA	NA	ENSCAFT00000016991.2-proxUP;ENSCAFT00000016991.2-upstr	FGF3_proxUP;FGF3_upstr	NA	1482	ENSCAFT00000016991.2	FGF3	NA	1482
chr4	63648186	63649252	1067	CpG_99:chr4:63648186-63649252	5.21913e-08	0.00154032	1.16372	-0.512308	GCGGCTCGGGCACCTCTCTTCCTTATCTCTTACTCAAACTTCTCGGCTCCAACTCAGCTC	NA	NA	NA	NA	ENSCAFT00000029303.3-exon;ENSCAFT00000029303.3-proxUP	ISL1_exon;ISL1_proxUP	ISL LIM homeobox 1	0	ENSCAFT00000029303.3	ISL1	ISL LIM homeobox 1	0
chr2	30691479	30692778	1300	CpG_85:chr2:30691479-30692778	5.21913e-08	0.00154032	0.598373	1.44532	GTGTGTGCACCAGACAAGAAACCAACACCGTCCTTTGTCAGGAAGGCTGCGCAAGCCCGG	NM_001012344-proxDOWN	AKR1C3_proxDOWN	aldo-keto reductase family 1, member C3 (3-alpha hydroxysteroid dehydrogenase, type II)	26220	ENSCAFT00000008529.4-proxDOWN;ENSCAFT00000008589.4-proxDOWN;ENSCAFT00000048696.2-proxDOWN;ENSCAFT00000045320.1-proxDOWN	NA_proxDOWN;AKR1E2_proxDOWN	aldo-keto reductase family 1, member C3 (3-alpha hydroxysteroid dehydrogenase, type II);aldo-keto reductase family 1, member E2	16920;14022;13893;10610	ENSCAFT00000045320.1	AKR1E2	aldo-keto reductase family 1, member E2	10610
chr22	59888382	59889354	973	CpG:99:chr22:59888382-59889354	5.21913e-08	0.00154032	1.0648	0.316211	ACCCGTGTGCACGGGGCTCCCGGGCGCCAGACGGAGATGTAGGTTAAAACTCCATTTCAC	NA	NA	NA	NA	NA	NA	NA	NA	ENSCAFT00000009930.4	SOX1	NA	11799
chr14	40414370	40415552	1183	CpG_65:chr14:40414370-40415552	5.21913e-08	0.00154032	0.763698	-0.354507	ATGAACAAGGGCCCAAGATCAACATCCACGACTGTTGGGCAACGCTTATTGTTTAAAAGC	NA	NA	NA	NA	ENSCAFT00000004757.4-upstr	EVX1_upstr	even-skipped homeobox 1	3036	ENSCAFT00000004757.4	EVX1	even-skipped homeobox 1	3036
chr21	45717812	45718369	558	CpG_33:chr21:45717812-45718369	5.21913e-08	0.00154032	1.40498	0.244253	CCGCCCTCGAACAAAACAGCCCTCGCAGCGGGAGTCTCAGTGAATGGAAACATTGTGTCG	NA	NA	NA	NA	NA	NA	NA	NA	ENSCAFT00000016095.3	LUZP2	NA	208575
chr13	37937481	37938249	769	CpG_52:chr13:37937481-37938249	5.21913e-08	0.00154032	-1.26359	0.114195	GTGGTAAGGCTTAGGTCTTAGTGCTCTGACGTGCTTGCAGGGGTGTGGCTGGGAAGCAGT	NA	NA	NA	NA	ENSCAFT00000046069.1-exon;ENSCAFT00000046069.1-threeUTR;ENSCAFT00000002604.3-proxUP;ENSCAFT00000046259.1-proxUP;ENSCAFT00000002463.3-proxUP	LRRC24_exon;LRRC24_threeUTR;LRRC14_proxUP;RECQL4_proxUP	leucine rich repeat containing 24;leucine rich repeat containing 14;NA	7692;676;712;233	ENSCAFT00000002463.3	RECQL4	NA	233
chr8	34834860	34835362	503	CpG_42:chr8:34834860-34835362	5.21913e-08	0.00154032	0.804227	-0.832661	AATCTCTCGGGTATGAAGCATGCAGAGGTCCCACAGGTGAAATGCTGCACAATGGCGAGT	NM_001007131-exon;NM_001007131-intron;NM_001007131-fiveUTR;NM_001007131-proxUP	RTN1_exon;RTN1_intron;RTN1_fiveUTR;RTN1_proxUP	reticulon 1	0	ENSCAFT00000024693.4-exon;ENSCAFT00000024693.4-intron;ENSCAFT00000024697.4-intron;ENSCAFT00000039479.2-intron;ENSCAFT00000024693.4-fiveUTR;ENSCAFT00000024693.4-proxUP	RTN1_exon;RTN1_intron;RTN1_fiveUTR;RTN1_proxUP	reticulon 1	0;72763;198024	ENSCAFT00000024693.4	RTN1	reticulon 1	0
chr20	57188923	57189336	414	CpG_16:chr20:57188923-57189336	5.21913e-08	0.00154032	0.385607	1.38492	GCTTAGCCGTGGAATGGACACAAACCACACACGCAGGGCAAACTCGAGTGCACCTGGCAG	NA	NA	NA	NA	ENSCAFT00000030959.3-upstr	ONECUT3_upstr	one cut homeobox 3	7082	ENSCAFT00000030959.3	ONECUT3	one cut homeobox 3	7082
chr27	1288594	1289638	1045	CpG_87:chr27:1288594-1289638	5.21913e-08	0.00154032	1.43776	0.678213	AAGAAGCGGTCGAAGGCTTGGGGCAGGACGCTGTTCTTGCTGACCGAGGAGTAGAAGCCG	NR_131937-upstr	HOTAIR_upstr	HOX transcript antisense RNA	6867	ENSCAFT00000010701.3-exon;ENSCAFT00000010701.3-intron;ENSCAFT00000010701.3-proxUP	HOXC11_exon;HOXC11_intron;HOXC11_proxUP	homeobox C11	0	ENSCAFT00000010701.3	HOXC11	homeobox C11	0
chr36	19923612	19924578	967	CpG_71:chr36:19923612-19924578	5.21913e-08	0.00154032	1.2637	0.272563	GAGGAGGCTGCGGCTCAAGGCCATTTTCAAATCTCATTGGCTTGGTTGTCATGTGGTCGG	NA	NA	NA	NA	ENSCAFT00000021329.3-exon;ENSCAFT00000021329.3-proxUP	HOXD10_exon;HOXD10_proxUP	homeobox D10	0	ENSCAFT00000021329.3	HOXD10	homeobox D10	0
chr5	791629	792426	798	CpG_54:chr5:791629-792426	5.21913e-08	0.00154032	1.3382	0.631849	CACCAGCAAGCCCCGCTAAGGGCGCCGGCGAAGTCAGCACTGTCGTTTTACAACAATTCA	NA	NA	NA	NA	ENSCAFT00000015466.3-exon;ENSCAFT00000015466.3-intron;ENSCAFT00000015466.3-proxUP	GLB1L2_exon;GLB1L2_intron;GLB1L2_proxUP	beta-galactosidase-1-like protein 2	0	ENSCAFT00000015466.3	GLB1L2	beta-galactosidase-1-like protein 2	0
chr1	18558372	18558942	571	CpG_31:chr1:18558372-18558942	5.21913e-08	0.00154032	1.41632	0.543194	GTTGGAATAACGCGACGGTTGGGTCTAAGCCCGGGGATTTAATTAACGAGCCCTCATCTC	NA	NA	NA	NA	ENSCAFT00000000212.3-exon;ENSCAFT00000000212.3-intron;ENSCAFT00000000212.3-proxUP	ST8SIA3_exon;ST8SIA3_intron;ST8SIA3_proxUP	NA	0	ENSCAFT00000000212.3	ST8SIA3	NA	0
chr15	13992140	13992912	773	CpG:60:chr15:13992140-13992912	5.21913e-08	0.00154032	1.44289	0.646576	GTAATTGACTCCTTTCAGTTGATAATTCATGGCTTGCATATGCGCTTTAATGCGGGCGCC	NA	NA	NA	NA	ENSCAFT00000006818.3-proxDOWN	NA_proxDOWN	NA	13853	ENSCAFT00000006818.3	NA	NA	13853
chr29	19189534	19190207	674	CpG_41:chr29:19189534-19190207	5.21913e-08	0.00154032	1.04304	-0.47748	AATTAAATGCCCTCCGATTTAGAGTTCTGGTTAGGCCTGAGACGCTTCAAACACCCCTCA	NA	NA	NA	NA	NA	NA	NA	NA	ENSCAFT00000012312.4	PRDM14	PR domain containing 14	29903
chr20	12639768	12640266	499	CpG_27:chr20:12639768-12640266	5.21913e-08	0.00154032	1.51902	1.04797	TCCATTAACGAGCGATGACCCGTGGGAAGCTTCTAGCTTGTAGTTAATTAGGCCCTTGTC	NA	NA	NA	NA	ENSCAFT00000009043.3-proxDOWN	BHLHE40_proxDOWN	basic helix-loop-helix family, member e40	7014	ENSCAFT00000009043.3	BHLHE40	basic helix-loop-helix family, member e40	7014
chr1	26856538	26857645	1108	CpG_72:chr1:26856538-26857645	5.21913e-08	0.00154032	1.41367	-0.111618	CCAGATAAATTCCTAGTGTCCACCAAATTCCTCAGCGCTCTCTCACACTCCTCTGCGGCC	NA	NA	NA	NA	ENSCAFT00000000328.2-exon;ENSCAFT00000048871.1-exon;ENSCAFT00000000328.2-intron;ENSCAFT00000048871.1-intron;ENSCAFT00000000328.2-proxUP;ENSCAFT00000048871.1-proxUP	TCF21_exon;TCF21_intron;TCF21_proxUP	transcription factor 21	0	ENSCAFT00000048871.1	TCF21	transcription factor 21	0
chr12	8613099	8613946	848	CpG_55:chr12:8613099-8613946	5.21913e-08	0.00154032	1.04355	-0.454518	ACTTACAGTATCTGTATCATCCCAGACCCGCATGGACCTGCACCTCTTGCTGGCACGCTC	NA	NA	NA	NA	ENSCAFT00000002437.4-exon;ENSCAFT00000002433.3-exon;ENSCAFT00000002437.4-intron;ENSCAFT00000002433.3-intron;ENSCAFT00000002433.3-fiveUTR;ENSCAFT00000002437.4-proxUP	KIF6_exon;KIF6_intron;KIF6_fiveUTR;KIF6_proxUP	kinesin family member 6	0;321	ENSCAFT00000002437.4	KIF6	kinesin family member 6	0
chr20	17703117	17703592	476	CpG_25:chr20:17703117-17703592	5.21913e-08	0.00154032	1.14956	0.09154	GTCTGGCTGCAGATTGGCAGAATTGGTGTGCAGACCGGGAACACTTTGCAACCCCGCCTC	NA	NA	NA	NA	ENSCAFT00000010310.3-proxUP	CNTN3_proxUP	contactin 3 (plasmacytoma associated)	740	ENSCAFT00000010310.3	CNTN3	contactin 3 (plasmacytoma associated)	740
chr10	10167319	10167780	462	CpG_19:chr10:10167319-10167780	5.21913e-08	0.00154032	1.07213	1.53439	GTCCAAGGTGAGGTTAAATGGTTCAGTGGCCGGGTGGAAACTTCGAGTGCGCTGCTCAAG	NA	NA	NA	NA	NA	NA	NA	NA	ENSCAFT00000000642.2	DYRK2	dual-specificity tyrosine-(Y)-phosphorylation regulated kinase 2	184969
chr32	30708322	30708798	477	CpG_22:chr32:30708322-30708798	5.21913e-08	0.00154032	1.13209	0.0157911	CCAGCGCGCACCACTCAAGTTGGGGATGGGGATGAGACAACCCTTCCCAAACCTCGACTT	NA	NA	NA	NA	ENSCAFT00000018452.3-proxDOWN	PITX2_proxDOWN	paired-like homeodomain 2	7120	ENSCAFT00000018452.3	PITX2	paired-like homeodomain 2	7120
chr4	40747312	40748154	843	CpG_47:chr4:40747312-40748154	5.21913e-08	0.00154032	1.21783	0.609978	CCAAGACCTTCCCGAGTCTGAAAGCTGCTGAAGTAACAGATCAGATTTTAGCAAGTGCTT	NA	NA	NA	NA	ENSCAFT00000026760.3-exon;ENSCAFT00000026760.3-intron	FGF18_exon;FGF18_intron	fibroblast growth factor 18	1169	ENSCAFT00000026760.3	FGF18	fibroblast growth factor 18	1169
chr22	59902009	59904248	2240	CpG_191:chr22:59902009-59904248	5.21913e-08	0.00154032	1.05044	0.358626	TTTCGTGAGACGTTTTGTACAGTATTTATCATTCCCGGAGGAAGAGAAGGCGTTTTCTTT	NA	NA	NA	NA	ENSCAFT00000009930.4-exon;ENSCAFT00000043442.1-exon;ENSCAFT00000009930.4-intron;ENSCAFT00000043442.1-proxUP;ENSCAFT00000009930.4-proxDOWN;ENSCAFT00000043442.1-proxDOWN	SOX1_exon;NA_exon;SOX1_intron;NA_proxUP;SOX1_proxDOWN;NA_proxDOWN	NA	854;0	ENSCAFT00000043442.1	NA	NA	0
chr35	24932396	24933508	1113	CpG_77:chr35:24932396-24933508	5.21913e-08	0.00154032	0.844935	-0.346277	GAACTCCGCTGGTCCGGAGGAGGAGGGAGTCCGAGCAATCCTTTTGGGGTTGAGAGGTAC	NA	NA	NA	NA	NA	NA	NA	NA	ENSCAFT00000046301.1	NA	NA	8004
chr36	19912050	19915798	3749	CpG_246:chr36:19912050-19915798	5.21913e-08	0.00154032	1.06557	0.211588	GCCCTGACAAAGTTAAGGTCAAGTTAGTGTCTTATCTTGGGTGGCTCAAAATTACCGCAT	NA	NA	NA	NA	ENSCAFT00000021317.4-exon;ENSCAFT00000021317.4-intron;ENSCAFT00000021317.4-proxUP;ENSCAFT00000021317.4-upstr;ENSCAFT00000021329.3-upstr	HOXD11_exon;HOXD11_intron;HOXD11_proxUP;HOXD11_upstr;HOXD10_upstr	homeobox D11_homeobox D10;homeobox D10	0;8608	ENSCAFT00000021317.4	HOXD11	homeobox D11_homeobox D10	0
chr1	120388620	120389066	447	CpG_32:chr1:120388620-120389066	5.21913e-08	0.00154032	1.16583	-0.398298	GATTGATTCTTCATTTATTGGGCCCGACGCGGGCAAGCGGTGGAAGCCAGAGCGCACGGG	NA	NA	NA	NA	ENSCAFT00000012149.4-intron	TSHZ3_intron	teashirt zinc finger homeobox 3	301	ENSCAFT00000012149.4	TSHZ3	teashirt zinc finger homeobox 3	301
chr14	22078249	22079184	936	CpG_56:chr14:22078249-22079184	5.21913e-08	0.00154032	0.876462	-0.646113	GGGGACGGTAGAGAAGGGATCCCCTTTTCAAAGCCAGGACTGGAGGTGGGGAGATGACAG	NA	NA	NA	NA	ENSCAFT00000044032.1-upstr;ENSCAFT00000003444.3-proxDOWN	Evf-2_5p_upstr;DLX5_proxDOWN	NA;distal-less homeobox 5	3991;6045	ENSCAFT00000044032.1	Evf-2_5p	NA	3991
chr2	56288948	56289530	583	CpG_31:chr2:56288948-56289530	5.21913e-08	0.00154032	0.809951	-0.213111	TATTGAGGAAGGCTTGTTCAAGCAAGCTCGGTCCTTCCAAACACACAAACATCCTTCTGT	NA	NA	NA	NA	NA	NA	NA	NA	ENSCAFT00000013049.3	NA	basic transcription factor 3	52354
chr27	39934586	39937954	3369	CpG_226:chr27:39934586-39937954	5.21913e-08	0.00154032	0.920649	-0.815853	TGTAGATAACCGTGGTGTTGTCGATGCGGTGCACGGTGCCCGTGAAGTCCTTGTCATCCT	NM_001313824-exon;NM_001313824-proxUP;NM_001313824-upstr	KCNA1_exon;KCNA1_proxUP;KCNA1_upstr	potassium channel, voltage gated shaker related subfamily A, member 1	0	ENSCAFT00000024280.1-exon;ENSCAFT00000024280.1-proxUP;ENSCAFT00000024280.1-upstr	KCNA1_exon;KCNA1_proxUP;KCNA1_upstr	potassium channel, voltage gated shaker related subfamily A, member 1	0	ENSCAFT00000024280.1	KCNA1	potassium channel, voltage gated shaker related subfamily A, member 1	0
chr4	39231966	39234134	2169	CpG_154:chr4:39231966-39234134	5.21913e-08	0.00154032	1.06104	-0.463308	CAACAGCGGGGACGGGAGATAAGGTGACATACCAGAGCAGATTTGGTGCGCGCGCTGATA	NA	NA	NA	NA	ENSCAFT00000048845.1-upstr	NKX2-5_upstr	NK2 homeobox 5	9842	ENSCAFT00000048845.1	NKX2-5	NK2 homeobox 5	9842
chr5	10783170	10784688	1519	CpG_112:chr5:10783170-10784688	5.21913e-08	0.00154032	1.15474	-0.464057	CTCGAAAGTATCAGAGAGGGCGAATTGTTGACCGCGGGAATCTCCCTGTGTAGCCCCGGA	NA	NA	NA	NA	ENSCAFT00000018312.3-exon;ENSCAFT00000018312.3-intron;ENSCAFT00000018312.3-proxUP	SCN3B_exon;SCN3B_intron;SCN3B_proxUP	sodium channel, voltage gated, type III beta subunit	0	ENSCAFT00000018312.3	SCN3B	sodium channel, voltage gated, type III beta subunit	0
chr6	16270444	16271662	1219	CpG:108:chr6:16270444-16271662	5.21913e-08	0.00154032	0.7811	-0.00469899	CTCCCATCTCGGGATGCTGGTGGAAGTGCCTCATTCAGACGCCCCAGGCATCGGATTCTG	NM_001190172-proxUP;NM_001190172-upstr	PDGFA_proxUP;PDGFA_upstr	platelet-derived growth factor alpha polypeptide	977	ENSCAFT00000050101.2-exon;ENSCAFT00000050101.2-intron;ENSCAFT00000017795.3-proxUP;ENSCAFT00000017795.3-upstr	PDGFA_exon;PDGFA_intron;PDGFA_proxUP;PDGFA_upstr	platelet-derived growth factor alpha polypeptide	216;977	ENSCAFT00000050101.2	PDGFA	platelet-derived growth factor alpha polypeptide	216
chr4	54177625	54179382	1758	CpG_164:chr4:54177625-54179382	5.21913e-08	0.00154032	1.11581	-0.251609	GTCACACACATACACACTTGCTTCATATCCCGGCAGTCACTACTGTTTTAGGAAGCGCGC	NA	NA	NA	NA	NA	NA	NA	NA	ENSCAFT00000027892.3	SGCD	sarcoglycan, delta (35kDa dystrophin-associated glycoprotein)	534814
chr22	31994701	31995138	438	CpG_25:chr22:31994701-31995138	5.21913e-08	0.00154032	0.328589	-0.588492	AGTGGCGGAGAACTTCATCCGCTTCTGCTTCTGTCTCTGGTTGCAAAACCACACCCGCAC	NA	NA	NA	NA	ENSCAFT00000008382.2-intron	NA_intron	NA	1622	ENSCAFT00000008382.2	NA	NA	1622
chr28	16907217	16911808	4592	CpG_371:chr28:16907217-16911808	5.21913e-08	0.00154032	1.23304	0.00492772	GCCCCTCTCTCCATCCTACTCCTTTCCTAAACAACCCCTCCTCCAGCTCAGCGCTTCTGG	NA	NA	NA	NA	ENSCAFT00000048390.2-exon;ENSCAFT00000016888.3-exon;ENSCAFT00000048390.2-intron;ENSCAFT00000016888.3-intron;ENSCAFT00000048390.2-fiveUTR;ENSCAFT00000048390.2-proxUP;ENSCAFT00000016888.3-proxUP;ENSCAFT00000048390.2-upstr;ENSCAFT00000016888.3-upstr	SORCS3_exon;SORCS3_intron;SORCS3_fiveUTR;SORCS3_proxUP;SORCS3_upstr	sortilin-related VPS10 domain containing receptor 3	0	ENSCAFT00000048390.2	SORCS3	sortilin-related VPS10 domain containing receptor 3	0
chr9	49947722	49948135	414	CpG_17:chr9:49947722-49948135	5.21913e-08	0.00154032	-0.290932	0.69211	CTTGGCCACACAGAGTCGCCTGGAAAGCCCTTCAGCATGTACACCCTGGGACCCTTGCTC	NA	NA	NA	NA	ENSCAFT00000031449.3-intron	ADAMTSL2_intron	ADAMTS-like 2	22298	ENSCAFT00000048186.1	FAM163B	family with sequence similarity 163, member B	14694
chr8	72341736	72342389	654	CpG_44:chr8:72341736-72342389	5.21913e-08	0.00154032	-0.435524	1.3343	AAAACAGGCTTTGAAAGAAGAAGGGGTGTCACGTTTGCAAAATTTACGCCCCGCTCCGAG	NA	NA	NA	NA	ENSCAFT00000048535.1-proxUP;ENSCAFT00000029177.3-upstr	ZBTB42_proxUP;AKT1_upstr	NA;v-akt murine thymoma viral oncogene homolog 1	1213;6084	ENSCAFT00000048535.1	ZBTB42	NA	1213
chr14	29608252	29608707	456	CpG_21:chr14:29608252-29608707	5.21913e-08	0.00154032	0.905281	-0.482974	AGAAGCCACTCGAACTGCCAACCGTGTCGAGTTGAACTTACTGCAGTGTGATGCAGGCGA	NA	NA	NA	NA	ENSCAFT00000044090.2-intron	DGKB_intron	diacylglycerol kinase, beta 90kDa	453	ENSCAFT00000044090.2	DGKB	diacylglycerol kinase, beta 90kDa	453
chr19	18716957	18717796	840	CpG_68:chr19:18716957-18717796	5.21913e-08	0.00154032	1.15786	-0.308689	CCAGCAACTCGCGTTAGGGACCAGCGAGGGAACTTTCTTCGCGGACGAAGCCTGGTGGTA	NA	NA	NA	NA	ENSCAFT00000006671.4-exon;ENSCAFT00000006671.4-intron;ENSCAFT00000006671.4-proxUP	QRFPR_exon;QRFPR_intron;QRFPR_proxUP	NA	0	ENSCAFT00000006671.4	QRFPR	NA	0
chr27	1280063	1280579	517	CpG:26:chr27:1280063-1280579	5.21913e-08	0.00154032	1.4544	0.629872	GGGCCGACGCAGACTTGCCTCACTTGTTGGGGTTTTGCAGACTTTGGGATTCTGGGCCAG	NR_049295-upstr	MIR196A-2_upstr	microRNA mir-196a-2	9286	ENSCAFT00000032669.1-upstr;ENSCAFT00000010694.3-upstr	NA_upstr;HOXC10_upstr	NA;homeobox C10	9262;2641	ENSCAFT00000010694.3	HOXC10	homeobox C10	2641
chr25	48236446	48236861	416	CpG_18:chr25:48236446-48236861	5.21913e-08	0.00154032	0.434733	1.46652	GACCTTGGGCCGTCGCCGCGATTCCCAACAGGATGGTTCTGGTTGGAGGGGATCAGAAAC	NA	NA	NA	NA	NA	NA	NA	NA	ENSCAFT00000019472.3	RAB17	RAB17, member RAS oncogene family	33221
chr1	58009588	58011865	2278	CpG_207:chr1:58009588-58011865	5.21913e-08	0.00154032	0.87832	-0.95668	TCGGCCTGGCGTGCTTTCTCTCCAGTTTCTAGAATGAATTCTTCGTGCGAAGTTGTTTCT	NA	NA	NA	NA	NA	NA	NA	NA	ENSCAFT00000001438.4	NUS1	NUS1 dehydrodolichyl diphosphate synthase subunit	142708
chr5	58908015	58909411	1397	CpG_121:chr5:58908015-58909411	5.21913e-08	0.00154032	1.39376	0.318674	TCCCCGAAACGTGACCATGTGGATTCAACAGCTTTTAGGACTCAGGTGAGCCACCCGGCC	NA	NA	NA	NA	ENSCAFT00000031010.3-exon;ENSCAFT00000031010.3-intron;ENSCAFT00000031010.3-fiveUTR	AJAP1_exon;AJAP1_intron;AJAP1_fiveUTR	adherens junctions associated protein 1	400	ENSCAFT00000031010.3	AJAP1	adherens junctions associated protein 1	400
chr28	32671904	32675483	3580	CpG_284:chr28:32671904-32675483	5.21913e-08	0.00154032	1.08303	-0.666669	CGGTGCAAGGACTTACACCCCGATCCCCTTCCTATCGGTTAGGCTGGAACCCCAATCCCC	NA	NA	NA	NA	ENSCAFT00000020125.4-exon;ENSCAFT00000045258.2-exon;ENSCAFT00000046963.1-exon;ENSCAFT00000046242.1-exon;ENSCAFT00000020125.4-intron;ENSCAFT00000045258.2-intron;ENSCAFT00000046963.1-intron;ENSCAFT00000046242.1-proxUP;ENSCAFT00000020127.3-upstr;ENSCAFT00000020125.4-proxDOWN;ENSCAFT00000045258.2-proxDOWN;ENSCAFT00000046963.1-proxDOWN;ENSCAFT00000046242.1-proxDOWN	NA_exon;NA_intron;NA_proxUP;HMX2_upstr;NA_proxDOWN	H6 family homeobox 3;NA;H6 family homeobox 2	107972;4965;0;4077	ENSCAFT00000046242.1	NA	NA	0
chr7	3053589	3054534	946	CpG_75:chr7:3053589-3054534	5.21913e-08	0.00154032	0.855919	-0.0226718	CTGACTTTGTCTTAAAGCATTGATTGACGGTTGCAATTATAAAGGATGATGGCTCGGGGA	NA	NA	NA	NA	ENSCAFT00000017785.3-upstr	NR5A2_upstr	nuclear receptor subfamily 5, group A, member 2	6067	ENSCAFT00000017785.3	NR5A2	nuclear receptor subfamily 5, group A, member 2	6067
chr10	20986779	20987353	575	CpG_46:chr10:20986779-20987353	5.21913e-08	0.00154032	1.16978	-1.29321	GACGCGACTTGAATATTTATGAGCTTTGCTCGACACGGACTCGCCGTGTTTACTTGGCTC	NA	NA	NA	NA	NA	NA	NA	NA	ENSCAFT00000001343.3	PHF21B	NA	56071
chr34	9536125	9536692	568	CpG_38:chr34:9536125-9536692	5.21913e-08	0.00154032	1.51486	0.521617	ATCCTCGGTGTCCGGGATTTCTGCCCAAAGTCGTCTGCGCCCAGTTTGAATGCAGGCTGC	NA	NA	NA	NA	ENSCAFT00000016549.4-proxDOWN	IRX1_proxDOWN	NA	2578	ENSCAFT00000016549.4	IRX1	NA	2578
chr20	46171385	46171889	505	CpG_26:chr20:46171385-46171889	5.21913e-08	0.00154032	1.61084	1.01009	CTGAGGTGGAGGGAAGCAGAATGCGCTGGAGAAGGCAGGATGGCAGCCTTGAGAACGGCA	NA	NA	NA	NA	NA	NA	NA	NA	ENSCAFT00000024934.3	EPS15L1	epidermal growth factor receptor pathway substrate 15-like 1	106608
chr3	44116235	44117059	825	CpG_68:chr3:44116235-44117059	5.21913e-08	0.00154032	1.11601	-0.470709	CAGCCTCCTGCAGCCTAACTTGACCGTCACCGGACTTTTCCCTTCATCAAGACCTTTAGA	NA	NA	NA	NA	ENSCAFT00000012887.4-intron	NR2F2_intron	nuclear receptor subfamily 2, group F, member 2	25261	ENSCAFT00000041349.1	NA	NA	24070
chr1	67148921	67149671	751	CpG_53:chr1:67148921-67149671	5.21913e-08	0.00154032	1.12899	-1.16296	TGTTACAGTTTGCTAGCTCCTCGGCAGCTTGAAGTGGTTCCACCATATGCCACATTCACT	NA	NA	NA	NA	NA	NA	NA	NA	ENSCAFT00000001683.3	PTPRK	protein tyrosine phosphatase, receptor type, K	126288
chr20	13650410	13652228	1819	CpG_133:chr20:13650410-13652228	5.21913e-08	0.00154032	0.836362	-0.77187	TCTGACTTCATCCCACCCAATGCTCTGTGAATTTCGTCCCTTGCCCCTTTCTTGATCAGC	NA	NA	NA	NA	NA	NA	NA	NA	ENSCAFT00000009620.2	LRRN1	leucine rich repeat neuronal 1	31063
chr1	101376980	101377945	966	CpG_79:chr1:101376980-101377945	5.21913e-08	0.00154032	1.27772	0.538584	ATTCACACTTCACAGTCTCCGTGTTCTCAGCGAATCACCAAACTGGTCATTCCCGAGAAA	NA	NA	NA	NA	NA	NA	NA	NA	ENSCAFT00000046699.1	ZNF835	zinc finger protein 835	18871
chr5	13668448	13668896	449	CpG_23:chr5:13668448-13668896	5.21913e-08	0.00154032	0.391411	-1.52943	ATCCTGCAGCCGTCTCAGGACGAAGTCCACAGACGGCAATTCCTAGAACCTAAACACGGC	NA	NA	NA	NA	ENSCAFT00000018981.3-intron	ARHGEF12_intron	Rho guanine nucleotide exchange factor (GEF) 12	294	ENSCAFT00000018981.3	ARHGEF12	Rho guanine nucleotide exchange factor (GEF) 12	294
chr5	39198139	39198712	574	CpG_44:chr5:39198139-39198712	5.21913e-08	0.00154032	1.03303	-0.327746	TGAGAAGTTAAATGCCTTGGTGAGAGGGATGAAATAAAATCTTTGCACTTCGCACTACGG	NA	NA	NA	NA	NA	NA	NA	NA	ENSCAFT00000046494.1	NA	NA	6611
chr3	56863420	56865089	1670	CpG_133:chr3:56863420-56865089	5.21913e-08	0.00154032	0.913475	-0.149968	CATCGGAGGCTCAGGCGTCACACATTTATAATAACACCTCTGAAGGGCCTCTGGGCGCTG	NA	NA	NA	NA	NA	NA	NA	NA	ENSCAFT00000047828.1	ABHD17C	abhydrolase domain containing 17C	22015
chr35	1751307	1751759	453	CpG_25:chr35:1751307-1751759	5.21913e-08	0.00154032	1.02336	-0.406405	GCTTCGATGCAAATGCTGGAAGCTCATAAGGAGCAAAGGTGAGCTTGCACGCACTCGCAG	NA	NA	NA	NA	NA	NA	NA	NA	ENSCAFT00000014614.5	FOXF2	forkhead box F2	88381
chr38	22200188	22200894	707	CpG_37:chr38:22200188-22200894	5.21913e-08	0.00154032	0.640854	1.33605	TCAGCCTCCCCGTGGAGATACCGGCCGATGAGGAGGTCGAGAACATCATCTGGTCCTCCT	NM_001302665-exon;NM_001302665-intron	SLAMF9_exon;SLAMF9_intron	SLAM family member 9	435	ENSCAFT00000018829.3-exon;ENSCAFT00000018829.3-intron;ENSCAFT00000018806.3-upstr	SLAMF9_exon;SLAMF9_intron;IGSF9_upstr	SLAM family member 9;immunoglobulin superfamily, member 9	621;7197	ENSCAFT00000018829.3	SLAMF9	SLAM family member 9	621
chr1	99773065	99773643	579	CpG_42:chr1:99773065-99773643	5.21913e-08	0.00154032	1.5415	0.187246	ACAGCCTTCTCCGTTTCCTGGGCCCTGTTCCCAGGATTGCCTTCTCCCCTTTGCGTCCTC	NA	NA	NA	NA	ENSCAFT00000045181.1-intron	ZNF8_intron	zinc finger protein 8_zinc finger protein 274	51705	ENSCAFT00000048575.1	ZNF329	NA	10127
chr13	37829357	37830131	775	CpG_46:chr13:37829357-37830131	5.21913e-08	0.00154032	-0.775105	0.638413	CGCGCAAAACCAGCGCGTGATACGCATCTGTAGGAGAAACGAGTGAGCGGATGCCCGTGG	NA	NA	NA	NA	ENSCAFT00000045304.1-intron;ENSCAFT00000045353.2-intron;ENSCAFT00000043656.2-upstr;ENSCAFT00000002514.3-upstr;ENSCAFT00000002521.3-proxDOWN	SHARPIN_intron;VPS28_intron;CPSF1_upstr;SLC39A4_proxDOWN	NA;vacuolar protein sorting 28 homolog (S. cerevisiae);cleavage and polyadenylation specific factor 1, 160kDa;solute carrier family 39 (zinc transporter), member 4	35375;14494;5718;4140;7764	ENSCAFT00000002514.3	CPSF1	cleavage and polyadenylation specific factor 1, 160kDa	4140
chr32	16805636	16806201	566	CpG_30:chr32:16805636-16806201	5.21913e-08	0.00154032	1.02158	-0.329458	GAGCTCTCTCTGCTAGCTTTCCTTTTCACCATCTTTTCGAGAGGACGAAGCTCCCTTCCC	NA	NA	NA	NA	ENSCAFT00000015937.4-proxUP	ATOH1_proxUP	atonal bHLH transcription factor 1	1134	ENSCAFT00000015937.4	ATOH1	atonal bHLH transcription factor 1	1134
chr18	35105956	35107709	1754	CpG_127:chr18:35105956-35107709	5.21913e-08	0.00154032	1.20245	0.212695	AGCAAGTCTGCGTCGGTCTCGATGGTCTTTTCGGTGTACTAGGAAGCGACCGCCTAGGGA	NA	NA	NA	NA	ENSCAFT00000011914.3-exon;ENSCAFT00000011914.3-intron	WT1_exon;WT1_intron	Wilms tumor 1	6377	ENSCAFT00000011914.3	WT1	Wilms tumor 1	6377
chr20	2792244	2793806	1563	CpG_102:chr20:2792244-2793806	5.21913e-08	0.00154032	0.936499	-1.14982	GGAGGCGCACATTCACAAGCCGGGGCTGCCAAACAGGAAAAGAAAACCAAATCCCGAGGC	NA	NA	NA	NA	ENSCAFT00000038482.2-intron	RAB7A_intron	RAB7A, member RAS oncogene family	36763	ENSCAFT00000006676.3	HMCES	5-hydroxymethylcytosine (hmC) binding, ES cell-specific	36678
chr15	45025176	45025844	669	CpG_43:chr15:45025176-45025844	5.21913e-08	0.00154032	1.21422	-0.249446	GCTGTGTTTGCTCCAAAGCCTGGTGGACTCTAGAGGGTCCAATCAGCTGTCCCCTCGTGA	NA	NA	NA	NA	ENSCAFT00000012393.4-upstr	POU4F2_upstr	POU class 4 homeobox 2	5249	ENSCAFT00000012393.4	POU4F2	POU class 4 homeobox 2	5249
chr26	10792222	10792761	540	CpG_28:chr26:10792222-10792761	5.21913e-08	0.00154032	1.04835	0.260056	TTTAGAAGGTGTTAAAAGGGAAATCTGCATCGGAAAGCCGCGGTTTACACTGCAGCAGGG	NA	NA	NA	NA	ENSCAFT00000014514.2-upstr	LHX5_upstr	LIM homeobox 5	6758	ENSCAFT00000014514.2	LHX5	LIM homeobox 5	6758
chr1	91241967	91243771	1805	CpG_143:chr1:91241967-91243771	5.21913e-08	0.00154032	1.18423	-1.29905	GGGAGCGGAACCAAGACTTAATCAGGTTAGTTTGCTGATCTTCTGTTCCCGGTGAGATTT	NM_001286978-exon;NM_001286978-intron;NM_001286978-fiveUTR;NM_001286978-proxUP	VLDLR_exon;VLDLR_intron;VLDLR_fiveUTR;VLDLR_proxUP	very low density lipoprotein receptor	0	ENSCAFT00000037573.3-exon;ENSCAFT00000037581.2-exon;ENSCAFT00000037573.3-intron;ENSCAFT00000037581.2-intron;ENSCAFT00000037573.3-fiveUTR;ENSCAFT00000037581.2-proxUP	VLDLR_exon;VLDLR_intron;VLDLR_fiveUTR;VLDLR_proxUP	very low density lipoprotein receptor	156;0	ENSCAFT00000037581.2	VLDLR	very low density lipoprotein receptor	0
chr11	34112749	34113605	857	CpG_62:chr11:34112749-34113605	5.21913e-08	0.00154032	1.2038	-0.210634	CGTAATGGTATTTCTCCCACCGCAGATGCTCTGCATAATCGCAGGCTAACTTTCCTCGCA	NA	NA	NA	NA	NA	NA	NA	NA	ENSCAFT00000002345.4	MPDZ	multiple PDZ domain protein	286248
chr25	46048503	46049084	582	CpG_38:chr25:46048503-46049084	5.21913e-08	0.00154032	1.27044	-0.796284	CGAGGAGCACAGGAGCGCGACCCAAAGGTAACGATGAAGCTGCCGCATCTCGATCTGCGT	NA	NA	NA	NA	ENSCAFT00000019079.3-proxUP	SH3BP4_proxUP	SH3-domain binding protein 4	386	ENSCAFT00000019079.3	SH3BP4	SH3-domain binding protein 4	386
chr8	35672267	35673673	1407	CpG_127:chr8:35672267-35673673	5.21913e-08	0.00154032	1.26852	-0.0704427	TCAGCAAATAGACTTCGCCCATAAACGCCAATGCCAATGCCTCTTCCTGGAAGTTTCCAC	NA	NA	NA	NA	ENSCAFT00000048160.1-exon;ENSCAFT00000048160.1-threeUTR;ENSCAFT00000048160.1-proxDOWN	SIX1_exon;SIX1_threeUTR;SIX1_proxDOWN	SIX homeobox 1	6314	ENSCAFT00000048160.1	SIX1	SIX homeobox 1	6314
chr7	71999186	72001608	2423	CpG_216:chr7:71999186-72001608	5.21913e-08	0.00154032	1.15119	-0.470674	CGGAGCAAAAGAGGTCTGGCTTTCTGCGATTCCGCTCCCTGAGCTAGCGGTTCAAGCTGC	NA	NA	NA	NA	NA	NA	NA	NA	ENSCAFT00000029492.3	EPB41L3	erythrocyte membrane protein band 4.1-like 3	136947
chr28	6522468	6523613	1146	CpG_86:chr28:6522468-6523613	5.21913e-08	0.00154032	0.140601	-0.943737	AAGGGGCTGGCGAGAAGCCACCAAGCCCGGTTTTAAAGCCGAGTGTGCATCTGAGCTTGC	NA	NA	NA	NA	NA	NA	NA	NA	ENSCAFT00000011817.3	BTAF1	BTAF1 RNA polymerase II, B-TFIID transcription factor-associated, 170kDa	106954
chr15	18037378	18037959	582	CpG_29:chr15:18037378-18037959	5.21913e-08	0.00154032	0.73324	1.40138	TCACAGGCCACGACGATGTACTGCTCCTTCTGCGTGGTCGTGTACACGCACTTGGGGAAC	NM_001313784-exon;NM_001313784-threeUTR	LOC475395_exon;LOC475395_threeUTR	ribonuclease pancreatic-like	773	ENSCAFT00000008737.3-exon;ENSCAFT00000008737.3-proxDOWN	RNASE1_exon;RNASE1_proxDOWN	ribonuclease pancreatic-like	25	ENSCAFT00000008737.3	RNASE1	ribonuclease pancreatic-like	25
chr9	25196919	25200740	3822	CpG_313:chr9:25196919-25200740	5.21913e-08	0.00154032	0.89943	-1.13471	AAAGTGTTTGCGGAGCACAAGATCTCCTACAGCGGCCAGTTCTTGGTCAAATCGGGCTAT	NA	NA	NA	NA	ENSCAFT00000026763.3-exon;ENSCAFT00000026763.3-intron;ENSCAFT00000026763.3-proxUP;ENSCAFT00000026763.3-upstr	IGF2BP1_exon;IGF2BP1_intron;IGF2BP1_proxUP;IGF2BP1_upstr	insulin-like growth factor 2 mRNA binding protein 1	0	ENSCAFT00000026763.3	IGF2BP1	insulin-like growth factor 2 mRNA binding protein 1	0
chr25	15429047	15429606	560	CpG:35:chr25:15429047-15429606	5.21913e-08	0.00154032	1.18868	-1.19151	TCTACCTGCTGCACTTCTTGGGGTCCCGGCGAGCAAACGGCCACAGGATTTCCCTTCATT	NA	NA	NA	NA	NA	NA	NA	NA	ENSCAFT00000011472.2	SGCG	sarcoglycan, gamma (35kDa dystrophin-associated glycoprotein)	25788
chr30	755073	756431	1359	CpG:87:chr30:755073-756431	5.21913e-08	0.00154032	0.694697	-0.0426152	CATCTCCGATACCCAGTAGGTGGACGTGTTGTTCTGTGGTTTCCAACACAGGAGACCGGG	NA	NA	NA	NA	ENSCAFT00000012500.4-exon;ENSCAFT00000046190.1-exon;ENSCAFT00000012500.4-intron;ENSCAFT00000012485.3-proxDOWN;ENSCAFT00000012500.4-proxDOWN;ENSCAFT00000046190.1-proxDOWN	NUTM1_exon;NUTM1_intron;LPCAT4_proxDOWN;NUTM1_proxDOWN	NUT midline carcinoma, family member 1;NA	8326;10046;9515	ENSCAFT00000012500.4	NUTM1	NUT midline carcinoma, family member 1	8326
chr36	4797193	4797689	497	CpG_27:chr36:4797193-4797689	5.21913e-08	0.00154032	1.08468	-0.668917	TACCGCGAAGAGTGCTGGATTTTAACAGCTGCTTCTTGGATGCTGAAACCGGGGAGTGTA	NA	NA	NA	NA	NA	NA	NA	NA	ENSCAFT00000014914.3	TANC1	tetratricopeptide repeat, ankyrin repeat and coiled-coil containing 1	51738
chr12	57095916	57096896	981	CpG_78:chr12:57095916-57096896	5.21913e-08	0.00154032	1.56925	-0.547981	CAGGCCCGCAGAAGGCGAACTGAGCCCTTCTGTTTGGATTTCCCTCCTCGCTATAGCAAC	NA	NA	NA	NA	ENSCAFT00000043152.1-upstr	POU3F2_upstr	NA	7119	ENSCAFT00000043152.1	POU3F2	NA	7119
chr38	1907574	1908413	840	CpG_48:chr38:1907574-1908413	5.21913e-08	0.00154032	0.169146	-1.35148	CGCATCCATGTACCGTTTCTTGTCTATCGCTGGAGAAAGGAGAAGCCACCTAGGATACAG	NA	NA	NA	NA	ENSCAFT00000015981.2-upstr	NA_upstr	NA	2638	ENSCAFT00000015981.2	NA	NA	2638
chr22	47377015	47377688	674	CpG_57:chr22:47377015-47377688	5.21913e-08	0.00154032	1.23342	-0.145371	CTACCAAGGAAGGACACCCATGCTTGGTCCTGGAAAAGGCACAACATGGGATTGACAGGC	NA	NA	NA	NA	ENSCAFT00000041175.1-upstr;ENSCAFT00000008890.3-upstr	U6_upstr;OXGR1_upstr	NA	8124;4671	ENSCAFT00000008890.3	OXGR1	NA	4671
chr4	37286598	37288263	1666	CpG_105:chr4:37286598-37288263	5.21913e-08	0.00154032	0.362703	-1.62786	AAAAGGTTTCCTCTGACACTTGGTTTTCTGCCGCCCCAGTTTGGGAAGCTCCCCGTTTCT	NA	NA	NA	NA	NA	NA	NA	NA	ENSCAFT00000026466.2	CPLX2	complexin 2	78200
chr34	4612043	4613555	1513	CpG_173:chr34:4612043-4613555	5.21913e-08	0.00154032	1.05495	-0.676946	AGAGGTGGTTGCCGAACGCAAGGTTTCTTCCAGAGACCAACGTATCCCTGCAAACTCCTC	NA	NA	NA	NA	ENSCAFT00000041967.1-upstr	SNORD123_upstr	NA	3336	ENSCAFT00000041967.1	SNORD123	NA	3336
chr7	44245378	44246095	718	CpG_39:chr7:44245378-44246095	5.21913e-08	0.00154032	0.683414	-0.520048	GTGTGGAGCCCAGAGCCGAATCTAGGGCTCTGTTGGTTACAGGATGGGAGCCTTCTCCGG	NA	NA	NA	NA	ENSCAFT00000043630.1-proxUP	NA_proxUP	NA	804	ENSCAFT00000043630.1	NA	NA	804
chr21	8353704	8355989	2286	CpG:204:chr21:8353704-8355989	5.21913e-08	0.00154032	1.45687	-0.00913129	CAAAGTGCACAATAAAAGTTGCTCCCCGCGAGGCCTGAGCCAGGTCAATGTTTAACCACC	NA	NA	NA	NA	NA	NA	NA	NA	ENSCAFT00000006831.3	FAT3	FAT atypical cadherin 3	140437
chr2	54864975	54865536	562	CpG_35:chr2:54864975-54865536	5.21913e-08	0.00154032	1.21782	0.0585561	TCTCTATAAAAGGCGAGAGCGCAGGGTGCCTCGGCGGCACCGACTTCAGCACCATGGAGA	NA	NA	NA	NA	ENSCAFT00000048241.1-exon;ENSCAFT00000048241.1-intron;ENSCAFT00000048241.1-fiveUTR	CARTPT_exon;CARTPT_intron;CARTPT_fiveUTR	CART prepropeptide	215	ENSCAFT00000048241.1	CARTPT	CART prepropeptide	215
chr3	44150810	44152946	2137	CpG_170:chr3:44150810-44152946	5.21913e-08	0.00154032	1.19234	0.199908	ATATAGTCTGCAGATAAGGCAGTTTAGAAAATCAGGAATAGGACAAAGGAGAGGGCGCTA	NA	NA	NA	NA	ENSCAFT00000012887.4-upstr;ENSCAFT00000017350.3-upstr;ENSCAFT00000041349.1-upstr	NR2F2_upstr;NA_upstr	nuclear receptor subfamily 2, group F, member 2;NA	8488;9679	ENSCAFT00000012887.4	NR2F2	nuclear receptor subfamily 2, group F, member 2	8488
chr17	58230118	58231177	1060	CpG_80:chr17:58230118-58231177	5.21913e-08	0.00154032	1.08542	-0.0916457	TCTGGACCCAGCGGGAACCCAGCTCAGTGAGAGCAAAACTCCAAAGGTGAGAGGTCGGTC	NA	NA	NA	NA	ENSCAFT00000017603.4-exon;ENSCAFT00000017603.4-intron;ENSCAFT00000017603.4-fiveUTR;ENSCAFT00000017603.4-proxUP	ACP6_exon;ACP6_intron;ACP6_fiveUTR;ACP6_proxUP	acid phosphatase 6, lysophosphatidic	0	ENSCAFT00000017603.4	ACP6	acid phosphatase 6, lysophosphatidic	0
chr11	23534524	23536471	1948	CpG_137:chr11:23534524-23536471	5.21913e-08	0.00154032	1.13491	-0.0462997	CCTGCCGGTCGCTCCACCTCTGCATGCATTTCACACTTTCTATCCTGTTAGGCGTCCGCA	NA	NA	NA	NA	NA	NA	NA	NA	ENSCAFT00000001650.3	NEUROG1	neurogenin 1	28071
chr5	21530562	21532020	1459	CpG_113:chr5:21530562-21532020	5.21913e-08	0.00154032	1.43014	0.417279	ACCCGGCTTCTTTCTGGATCTCTAAGCGCTCTGCTCCAGAGCTGGATCCCGCCATCCTCC	NA	NA	NA	NA	ENSCAFT00000045230.1-exon;ENSCAFT00000045230.1-intron;ENSCAFT00000045230.1-proxUP	LAYN_exon;LAYN_intron;LAYN_proxUP	layilin	0	ENSCAFT00000045230.1	LAYN	layilin	0
chr18	44921938	44923416	1479	CpG:157:chr18:44921938-44923416	5.21913e-08	0.00154032	1.1511	-0.593594	GCTCATCGCCTTTTAGGGCATACCCCGGCGGCGATAAGTTCGGCACAACTTTCCTCTCGG	NA	NA	NA	NA	ENSCAFT00000015028.4-exon;ENSCAFT00000015028.4-intron;ENSCAFT00000015028.4-proxUP	ALX4_exon;ALX4_intron;ALX4_proxUP	ALX homeobox 4	0	ENSCAFT00000015028.4	ALX4	ALX homeobox 4	0
chr22	39380472	39381725	1254	CpG_101:chr22:39380472-39381725	5.21913e-08	0.00154032	1.18183	-0.84099	GTCGGAGATAGAGAGTTCCAAATAATGACGATCGTGCGCCGCATCTGGGGAAGGGATGAG	NA	NA	NA	NA	ENSCAFT00000008533.4-upstr	SLITRK5_upstr	SLIT and NTRK-like family, member 5	2940	ENSCAFT00000008533.4	SLITRK5	SLIT and NTRK-like family, member 5	2940
chr17	30275853	30279844	3992	CpG_421:chr17:30275853-30279844	5.21913e-08	0.00154032	0.760772	-1.29504	CGTTGCCCTTTCTTTGGAACTGTGCCAATTTTGCTCCTGCTGTACCAGGGAGGCAGAGAT	NM_001159684-exon;NM_001159684-intron;NM_001159684-fiveUTR;NM_001159684-proxUP	CYP1B1_exon;CYP1B1_intron;CYP1B1_fiveUTR;CYP1B1_proxUP	cytochrome P450, family 1, subfamily B, polypeptide 1	0	ENSCAFT00000047464.2-exon;ENSCAFT00000009970.3-exon;ENSCAFT00000047464.2-intron;ENSCAFT00000009970.3-intron;ENSCAFT00000047464.2-fiveUTR;ENSCAFT00000009970.3-fiveUTR;ENSCAFT00000047464.2-proxUP;ENSCAFT00000009970.3-proxUP;ENSCAFT00000047464.2-upstr	CYP1B1_exon;CYP1B1_intron;CYP1B1_fiveUTR;CYP1B1_proxUP;CYP1B1_upstr	cytochrome P450, family 1, subfamily B, polypeptide 1	0	ENSCAFT00000047464.2	CYP1B1	cytochrome P450, family 1, subfamily B, polypeptide 1	0
chr3	25526634	25527148	515	CpG_25:chr3:25526634-25527148	5.21913e-08	0.00154032	1.10516	0.0536549	CAGCGATGTTGCATCAGGCCCGGGGATATTTTAGGAAGCTCTCAGGCCAAGTCCAACGAG	NA	NA	NA	NA	NA	NA	NA	NA	ENSCAFT00000013778.3	SSBP2	single-stranded DNA binding protein 2	89511
chr5	30523194	30523956	763	CpG_49:chr5:30523194-30523956	5.21913e-08	0.00154032	0.790775	1.47371	CTGAAGGTGCGCACCTCGTGGCTCCGTGACATGAAGGCCCTGATCCGCAAGTGAGTGTTA	NA	NA	NA	NA	ENSCAFT00000044070.2-proxDOWN	MYBBP1A_proxDOWN	MYB binding protein (P160) 1a	14886	ENSCAFT00000049326.1	MYBBP1A	MYB binding protein (P160) 1a	12606
chr12	33401334	33401879	546	CpG_28:chr12:33401334-33401879	5.21913e-08	0.00154032	0.758128	-1.45358	TACCCATCGGCGGCAGCCGAAAGCTGGACTAGCAAAAGGCAGAAATCTGTAGAAGCCCCG	NM_001013419-proxUP	B3GAT2_proxUP	beta-1,3-glucuronyltransferase 2	817	ENSCAFT00000004114.3-proxUP	B3GAT2_proxUP	beta-1,3-glucuronyltransferase 2	231	ENSCAFT00000004114.3	B3GAT2	beta-1,3-glucuronyltransferase 2	231
chr1	103262479	103263093	615	CpG:42:chr1:103262479-103263093	5.21913e-08	0.00154032	1.52059	0.413538	CGGTGAGGTTGGTGGTGTTGCAGATGAAGGCGCGCGTGTACAGCCAGTAGTCGGTGCTGA	NA	NA	NA	NA	ENSCAFT00000046946.1-exon;ENSCAFT00000048132.2-exon;ENSCAFT00000046946.1-intron;ENSCAFT00000048132.2-intron;ENSCAFT00000048132.2-fiveUTR;ENSCAFT00000046946.1-proxUP	CACNG8_exon;CACNG8_intron;CACNG8_fiveUTR;CACNG8_proxUP	NA	0;84	ENSCAFT00000046946.1	CACNG8	NA	0
chr10	23433051	23433621	571	CpG_29:chr10:23433051-23433621	5.21913e-08	0.00154032	-0.510525	0.701571	GATGGTTGAGTGGTTGAATGGAGGAACCACAGGTAGAAAGAGAAGGTGTGGGGTGCGGGG	NA	NA	NA	NA	ENSCAFT00000001546.3-exon;ENSCAFT00000001546.3-intron;ENSCAFT00000001546.3-proxUP	TNFRSF13C_exon;TNFRSF13C_intron;TNFRSF13C_proxUP	tumor necrosis factor receptor superfamily, member 13C	0	ENSCAFT00000001546.3	TNFRSF13C	tumor necrosis factor receptor superfamily, member 13C	0
chr38	1015191	1015671	481	CpG_19:chr38:1015191-1015671	5.21913e-08	0.00154032	-0.347375	1.48009	AGGTCCTCACCGGGGCAGCGGAAATCCGGCGGTTCTTGCCTGGTGTCGTATTCTTTCCAT	NA	NA	NA	NA	ENSCAFT00000015347.3-exon;ENSCAFT00000015347.3-intron	PIK3C2B_exon;PIK3C2B_intron	phosphatidylinositol-4-phosphate 3-kinase, catalytic subunit type 2 beta	642	ENSCAFT00000015347.3	PIK3C2B	phosphatidylinositol-4-phosphate 3-kinase, catalytic subunit type 2 beta	642
chr18	7083968	7084590	623	CpG_37:chr18:7083968-7084590	5.21913e-08	0.00154032	1.00944	-0.832318	CCAAGGGGACAATTGCACCACTGCAGATCCCAAGAGAAGTAAGCGCAAAACTACAGCAAC	NA	NA	NA	NA	ENSCAFT00000046058.1-exon;ENSCAFT00000046058.1-fiveUTR;ENSCAFT00000046058.1-proxUP	HECW1_exon;HECW1_fiveUTR;HECW1_proxUP	HECT, C2 and WW domain containing E3 ubiquitin protein ligase 1	0	ENSCAFT00000046058.1	HECW1	HECT, C2 and WW domain containing E3 ubiquitin protein ligase 1	0
chr12	68427118	68428003	886	CpG_47:chr12:68427118-68428003	5.21913e-08	0.00154032	1.51204	0.823936	GGGGTTGTAAGGCCTGCAATGATTAATCCTAGAAGCAACAGGGGAAGAGTCGAAGGAAGG	NA	NA	NA	NA	NA	NA	NA	NA	ENSCAFT00000041184.1	7SK	NA	35095
chr18	46302185	46302823	639	CpG_42:chr18:46302185-46302823	5.21913e-08	0.00154032	0.623893	-1.42446	TCCTTCAGTCTTGCTGGCACCGAGTCAACATACCAGGGTGGGTTTCTGAGCCTTGCGCCC	NM_001195403-intron;NM_001195825-intron;NM_001195826-proxUP;NM_001195827-proxUP;NR_049490-upstr	IGF2_intron;IGF2_proxUP;MIR483_upstr	insulin-like growth factor 2;microRNA mir-483	9158;493;3724	ENSCAFT00000042947.2-intron;ENSCAFT00000044168.1-proxUP;ENSCAFT00000016038.4-upstr;ENSCAFT00000040873.1-upstr	IGF2_intron;IGF2_proxUP;IGF2_upstr;cfa-mir-483_upstr	insulin-like growth factor 2;NA	1981;493;2265;3724	ENSCAFT00000044168.1	IGF2	insulin-like growth factor 2	493
chr27	26877790	26879716	1927	CpG_136:chr27:26877790-26879716	5.21913e-08	0.00154032	1.20253	-0.315369	TTGAACCTCTCCAAGGAAATGAGGGCCACGGTCCTGACCGCGCTAGTCACGGCGACCATG	NA	NA	NA	NA	ENSCAFT00000019685.4-exon;ENSCAFT00000019685.4-intron;ENSCAFT00000019685.4-proxUP	PDE3A_exon;PDE3A_intron;PDE3A_proxUP	phosphodiesterase 3A, cGMP-inhibited	0	ENSCAFT00000019685.4	PDE3A	phosphodiesterase 3A, cGMP-inhibited	0
chr13	38864825	38868121	3297	CpG_224:chr13:38864825-38868121	5.21913e-08	0.00154032	0.991641	-0.518998	GCCGCCCCGTGACTCTCACCCAACGCAGGGCCACAAAAGTTCCGTAAAAGCTGGTGGAAG	NA	NA	NA	NA	ENSCAFT00000002818.4-exon;ENSCAFT00000002818.4-intron;ENSCAFT00000002818.4-proxDOWN	PHOX2B_exon;PHOX2B_intron;PHOX2B_proxDOWN	paired-like homeobox 2b	836	ENSCAFT00000002818.4	PHOX2B	paired-like homeobox 2b	836
chr29	6640149	6640792	644	CpG_57:chr29:6640149-6640792	5.21913e-08	0.00154032	1.06164	-0.52167	CTCGCTCTCGGTGCAGGTGTTCAGCTTCCGCTGGTTCGTGCACGATTTCAGCACCGAGGA	NA	NA	NA	NA	ENSCAFT00000011208.3-exon;ENSCAFT00000011208.3-intron	XKR4_exon;XKR4_intron	NA	22	ENSCAFT00000011208.3	XKR4	NA	22
chr10	6070361	6072996	2636	CpG_208:chr10:6070361-6072996	5.21913e-08	0.00154032	1.18931	-1.34893	TGTCCCAGTTTGGTAACGCGGCGTAGGGCGAAAATTACCACCGACCCTACCATTCGTAAG	NA	NA	NA	NA	ENSCAFT00000000522.3-exon;ENSCAFT00000000522.3-intron;ENSCAFT00000000522.3-fiveUTR;ENSCAFT00000000522.3-proxUP	PPM1H_exon;PPM1H_intron;PPM1H_fiveUTR;PPM1H_proxUP	protein phosphatase, Mg2+/Mn2+ dependent, 1H	0	ENSCAFT00000000522.3	PPM1H	protein phosphatase, Mg2+/Mn2+ dependent, 1H	0
chr1	100283994	100284840	847	CpG_57:chr1:100283994-100284840	5.21913e-08	0.00154032	1.05078	-0.717017	GGAGACGGTGTCTCTCCTTTGGACAAAACCCCTCCTGGTATCCAGAGTCCTTACCCGAAG	NA	NA	NA	NA	ENSCAFT00000048510.1-exon;ENSCAFT00000048510.1-intron;ENSCAFT00000048510.1-fiveUTR;ENSCAFT00000048510.1-proxUP	NA_exon;NA_intron;NA_fiveUTR;NA_proxUP	zinc finger protein OZF	0	ENSCAFT00000048510.1	NA	zinc finger protein OZF	0
chr2	9633504	9635448	1945	CpG_207:chr2:9633504-9635448	5.21913e-08	0.00154032	1.2622	-0.19024	CTGTGGCAGGCGCGCGGCTTCCGTGAACTTTTCTTCCCCTTAGAAGTTGGGTAGGTTAAA	NA	NA	NA	NA	NA	NA	NA	NA	ENSCAFT00000006768.3	OTUD1	OTU deubiquitinase 1	201389
chr34	13416490	13417447	958	CpG_69:chr34:13416490-13417447	5.21913e-08	0.00154032	1.28557	0.725965	TTCTCCACCCAACTCTTTCTCGCTTCCCGACGGGCTGCCTCATGCCTCCCTCACTATCTT	NA	NA	NA	NA	ENSCAFT00000048445.2-exon;ENSCAFT00000048445.2-intron;ENSCAFT00000048445.2-fiveUTR;ENSCAFT00000048445.2-proxUP	PEX5L_exon;PEX5L_intron;PEX5L_fiveUTR;PEX5L_proxUP	peroxisomal biogenesis factor 5-like	0	ENSCAFT00000048445.2	PEX5L	peroxisomal biogenesis factor 5-like	0
chr25	32475106	32476319	1214	CpG_75:chr25:32475106-32476319	5.21913e-08	0.00154032	1.17364	-0.269123	GGCGTCCTCCCTGAGCCGCTGAAGGTCTAACTGCAGGTTCAGGATCTTTCCTCCCCGTCT	NA	NA	NA	NA	NA	NA	NA	NA	ENSCAFT00000014332.3	NEFL	neurofilament, light polypeptide	11608
chr36	15970695	15972108	1414	CpG_107:chr36:15970695-15972108	5.21913e-08	0.00154032	0.96368	-1.0805	TCAGGGCTGCAGATTAGGAGAGGAAGGCGACGGGAGAATTTGCCTTCCGTCCCATCCTCA	NA	NA	NA	NA	ENSCAFT00000043428.2-exon;ENSCAFT00000020105.3-exon;ENSCAFT00000043428.2-intron;ENSCAFT00000020105.3-intron;ENSCAFT00000043428.2-proxUP;ENSCAFT00000020105.3-proxUP	CYBRD1_exon;CYBRD1_intron;CYBRD1_proxUP	cytochrome b reductase 1	0	ENSCAFT00000043428.2	CYBRD1	cytochrome b reductase 1	0
chr20	28221002	28222825	1824	CpG_137:chr20:28221002-28222825	5.21913e-08	0.00154032	1.33418	0.240974	CCACCCTTTACGCAGCGGACACGGGAGAGTTAAGCCAATAAACACGTAAGCGCCGCTCCC	NA	NA	NA	NA	ENSCAFT00000011398.3-exon;ENSCAFT00000011398.3-intron;ENSCAFT00000011398.3-fiveUTR;ENSCAFT00000011398.3-proxUP	CADPS_exon;CADPS_intron;CADPS_fiveUTR;CADPS_proxUP	Ca++-dependent secretion activator	0	ENSCAFT00000011398.3	CADPS	Ca++-dependent secretion activator	0
chr20	54333657	54335341	1685	CpG_119:chr20:54333657-54335341	5.21913e-08	0.00154032	-1.18047	0.392199	GGCCCGCGCGCAAGGACTTGGCTTAATCACGGAGTCCGGCATAGATGAACTATTTAATGA	NA	NA	NA	NA	ENSCAFT00000029820.4-exon;ENSCAFT00000029820.4-intron;ENSCAFT00000029820.4-threeUTR;ENSCAFT00000029838.3-upstr;ENSCAFT00000029820.4-proxDOWN;ENSCAFT00000029831.2-proxDOWN	LONP1_exon;LONP1_intron;LONP1_threeUTR;C19orf70_upstr;LONP1_proxDOWN;HSD11B1L_proxDOWN	NA;chromosome 20 open reading frame, human C19orf70;hydroxysteroid (11-beta) dehydrogenase 1-like	20629;6722;4202	ENSCAFT00000029831.2	HSD11B1L	hydroxysteroid (11-beta) dehydrogenase 1-like	4202
chr22	44154285	44156607	2323	CpG_191:chr22:44154285-44156607	5.21913e-08	0.00154032	1.29354	-1.02028	GTTGGCTTGCCATCCTCCATCTGGCTTATAAAAGTTTGCTGAGCGCGGTCCAGAGGGCTG	NA	NA	NA	NA	NA	NA	NA	NA	ENSCAFT00000034226.1	5S_rRNA	NA	95070
chr11	52614953	52615778	826	CpG_66:chr11:52614953-52615778	5.21913e-08	0.00154032	0.855858	-1.28081	TTGTCTCCGGAGCAGAGTTAGAAATGGCAAAAGCCTCCAAACTGTGCCAGCATCTCTTGC	NA	NA	NA	NA	ENSCAFT00000049610.1-upstr	GLIPR2_upstr	GLI pathogenesis-related 2	8453	ENSCAFT00000049610.1	GLIPR2	GLI pathogenesis-related 2	8453
chr21	39669277	39669805	529	CpG_24:chr21:39669277-39669805	5.21913e-08	0.00154032	-0.290261	1.31203	CAAAAGTGCTTTCAGGCCAATCATACATCTTTGTGAGGCAGCCAGCAAGAGCTCCCGCCC	NA	NA	NA	NA	NA	NA	NA	NA	ENSCAFT00000042583.1	U6	NA	8506
chr29	7761847	7763977	2131	CpG_184:chr29:7761847-7763977	5.21913e-08	0.00154032	1.14071	0.263881	AACGAAATGTCACTGATATACTATGACACTAGTTGCAGGAAGGATGGGAGGATGGATTGT	NA	NA	NA	NA	ENSCAFT00000011322.3-upstr	PENK_upstr	NA	3327	ENSCAFT00000011322.3	PENK	NA	3327
chr24	41863441	41864059	619	CpG_36:chr24:41863441-41864059	5.21913e-08	0.00154032	1.02378	0.495862	GGAATGAAAGACAATATAGACAAGTTTCAGACCCTGGGATGCAGAGGCAGGGCTTCGGGA	NA	NA	NA	NA	NA	NA	NA	NA	ENSCAFT00000019057.3	TFAP2C	transcription factor AP-2 gamma (activating enhancer binding protein 2 gamma)	75618
chr1	106540175	106540768	594	CpG_31:chr1:106540175-106540768	5.21913e-08	0.00154032	0.643416	-0.311304	TTTGCTGAGCATCCCTGCTACTTAAAAGCGCCTGTAACTAAGGGCCTTCTCCTAGCGCCG	NA	NA	NA	NA	ENSCAFT00000044692.2-intron	MYH14_intron	myosin, heavy chain 14, non-muscle	60862	ENSCAFT00000045874.1	NA	NA	10344
chr5	77242560	77244582	2023	CpG_176:chr5:77242560-77244582	5.21913e-08	0.00154032	1.49923	0.0526129	AGTGGGTAAGCCGTCTAAGCCGCAGCACCAAACACTTCTTGATTCAGTAACAGGGCCCGC	NA	NA	NA	NA	ENSCAFT00000037347.2-upstr;ENSCAFT00000046774.1-proxDOWN	NA_upstr;ZNF23_proxDOWN	NA;zinc finger protein 23	7040;9686	ENSCAFT00000037347.2	NA	NA	7040
chr15	23950163	23951040	878	CpG_61:chr15:23950163-23951040	5.21913e-08	0.00154032	0.948312	0.0116123	CACAGTGTCTGTACCTAGTGTCTGGAACCTGGGGTCCTGCCTCCTGGTGGGTCAACGGCA	NA	NA	NA	NA	ENSCAFT00000009520.3-exon;ENSCAFT00000009520.3-intron;ENSCAFT00000009520.3-fiveUTR;ENSCAFT00000009520.3-proxUP	PPFIA2_exon;PPFIA2_intron;PPFIA2_fiveUTR;PPFIA2_proxUP	protein tyrosine phosphatase, receptor type, f polypeptide (PTPRF), interacting protein (liprin), alpha 2	0	ENSCAFT00000009520.3	PPFIA2	protein tyrosine phosphatase, receptor type, f polypeptide (PTPRF), interacting protein (liprin), alpha 2	0
chr4	64776940	64777421	482	CpG_32:chr4:64776940-64777421	5.21913e-08	0.00154032	1.44461	-0.0593728	TCCATGCTGCAGCCCGGGGTCAACAAATTTTCCCTCCGCATGTTCGGGAGCCAGAAGGCG	NA	NA	NA	NA	ENSCAFT00000049582.2-exon;ENSCAFT00000029386.4-exon;ENSCAFT00000049582.2-fiveUTR;ENSCAFT00000029386.4-proxUP	HCN1_exon;HCN1_fiveUTR;HCN1_proxUP	hyperpolarization activated cyclic nucleotide gated potassium channel 1	506;0	ENSCAFT00000029386.4	HCN1	hyperpolarization activated cyclic nucleotide gated potassium channel 1	0
chr24	1007275	1008206	932	CpG_70:chr24:1007275-1008206	5.21913e-08	0.00154032	0.989361	0.01657	TGGCCTTACACGGACACGGAGCAGCGCCGAACGAAAAGAAAGGACAGCAAGGAGGTCACG	NA	NA	NA	NA	ENSCAFT00000008326.3-upstr	FOXA2_upstr	forkhead box A2	2444	ENSCAFT00000008326.3	FOXA2	forkhead box A2	2444
chr5	36673649	36674872	1224	CpG_83:chr5:36673649-36674872	5.21913e-08	0.00154032	1.12026	-0.755529	TGAGCCTCAACATGACACTCCTGGGGTCTCAGCACTCTTTGCTGATTAGGAGCAAATTCA	NA	NA	NA	NA	ENSCAFT00000028351.3-exon;ENSCAFT00000028351.3-intron;ENSCAFT00000028351.3-fiveUTR;ENSCAFT00000028351.3-proxUP	MYOCD_exon;MYOCD_intron;MYOCD_fiveUTR;MYOCD_proxUP	myocardin	0	ENSCAFT00000028351.3	MYOCD	myocardin	0
chr26	28802982	28803448	467	CpG_21:chr26:28802982-28803448	5.21913e-08	0.00154032	-0.871542	0.839052	GGCAAAGCAGCAGTGAGAATAGGGACGCGCATAAGTGGCAACAGCTCCATGCGTGGGGCA	NA	NA	NA	NA	ENSCAFT00000022445.2-intron	NA_intron	immunoglobulin lambda-like polypeptide 5	1125	ENSCAFT00000022445.2	NA	immunoglobulin lambda-like polypeptide 5	1125
chr12	22517318	22518168	851	CpG_55:chr12:22517318-22518168	5.21913e-08	0.00154032	1.31223	0.0506151	AGGCATTGGCTCAGGAACTTTTCACGTCATTTTCTGCTCTGGAGCCTCTCGCGCCTCCGC	NM_001002933-exon;NM_001002933-intron;NM_001002933-fiveUTR;NM_001002933-proxUP	HCRTR2_exon;HCRTR2_intron;HCRTR2_fiveUTR;HCRTR2_proxUP	hypocretin (orexin) receptor 2	0	ENSCAFT00000003647.1-exon;ENSCAFT00000003647.1-intron;ENSCAFT00000003647.1-fiveUTR;ENSCAFT00000003647.1-proxUP	HCRTR2_exon;HCRTR2_intron;HCRTR2_fiveUTR;HCRTR2_proxUP	hypocretin (orexin) receptor 2	0	ENSCAFT00000003647.1	HCRTR2	hypocretin (orexin) receptor 2	0
chr5	34134775	34135584	810	CpG_56:chr5:34134775-34135584	5.21913e-08	0.00154032	0.367295	-1.29903	CAGCTGGAGCAGGACAGTGAAGCCTCGAGCCTTGCAAGTCTCGGGGAAGCGACTCTTGAC	NA	NA	NA	NA	ENSCAFT00000027628.3-exon;ENSCAFT00000027639.4-exon;ENSCAFT00000027639.4-intron;ENSCAFT00000027628.3-threeUTR;ENSCAFT00000027639.4-proxUP;ENSCAFT00000048667.1-proxUP;ENSCAFT00000027628.3-proxDOWN	CFAP52_exon;USP43_exon;USP43_intron;CFAP52_threeUTR;USP43_proxUP;CFAP52_proxDOWN	cilia and flagella associated protein 52;ubiquitin specific peptidase 43	42239;0;383	ENSCAFT00000027639.4	USP43	ubiquitin specific peptidase 43	0
chr6	38564431	38565630	1200	CpG_104:chr6:38564431-38565630	5.21913e-08	0.00154032	0.713939	-1.29611	AGCCACCACTCGTACACATTTCACACGAACATTTATTGAGCGTCTCTTCCGCTGAGAGGG	NA	NA	NA	NA	ENSCAFT00000030773.4-upstr	NTN3_upstr	netrin 3	3107	ENSCAFT00000030773.4	NTN3	netrin 3	3107
chr3	69103995	69105183	1189	CpG_111:chr3:69103995-69105183	5.21913e-08	0.00154032	1.1928	-0.534475	GGTAGGCATCTGCCTTTGCTTAAATTAAATACCAACTTTGCAAACGCTGGTCGCGAGAGC	NA	NA	NA	NA	NA	NA	NA	NA	ENSCAFT00000024522.2	ZNF518B	zinc finger protein 518B	13821
chr19	41425223	41425684	462	CpG_25:chr19:41425223-41425684	5.21913e-08	0.00154032	0.832009	-0.407912	TTGTTTGAACAGCCCAGAGCTATAACGTAAGCAAAACCTTAAGTATAATAAGGACCGAAG	NA	NA	NA	NA	NA	NA	NA	NA	ENSCAFT00000008390.3	NXPH2	neurexophilin 2	106318
chr14	8322348	8323553	1206	CpG_107:chr14:8322348-8323553	5.21913e-08	0.00154032	0.618295	-0.996074	ATTTAAAAGTTAAAACCGAGAAGGGGTAAGGAAATTTGCAAGGGAGGAGGCAGGACGAGG	NA	NA	NA	NA	ENSCAFT00000002687.3-intron;ENSCAFT00000002690.2-proxUP;ENSCAFT00000002690.2-upstr	SND1_intron;LRRC4_proxUP;LRRC4_upstr	staphylococcal nuclease and tudor domain containing 1;leucine rich repeat containing 4	362398;1234	ENSCAFT00000002690.2	LRRC4	leucine rich repeat containing 4	1234
chr7	32157295	32157799	505	CpG_34:chr7:32157295-32157799	5.21913e-08	0.00154032	1.33396	-0.716532	GATGTCAATTACTTTCAAGTGCCTTGCGAAGGTAGAAATCAGAAACCGTGTCTGCGCCGC	NA	NA	NA	NA	NA	NA	NA	NA	ENSCAFT00000041249.1	U4	NA	45238
chr14	40343625	40344817	1193	CpG_83:chr14:40343625-40344817	5.21913e-08	0.00154032	1.34777	-0.682569	GACGATTTCAACTGAAGTAATGAAGGCAGTGTCGTGCTGTCGAGAGAAAGGTGGATCCCA	NR_049247-exon;NR_049247-proxUP;NR_049247-proxDOWN;NM_001206432-proxDOWN	MIR196B_exon;MIR196B_proxUP;MIR196B_proxDOWN;HOXA10_proxDOWN	microRNA mir-196b;homeobox A10	0;4082	ENSCAFT00000032714.1-exon;ENSCAFT00000032714.1-proxUP;ENSCAFT00000004746.1-upstr;ENSCAFT00000032714.1-proxDOWN;ENSCAFT00000004748.4-proxDOWN	NA_exon;NA_proxUP;HOXA9_upstr;NA_proxDOWN;HOXA10_proxDOWN	NA;homeobox A9;homeobox A10	0;3701;4082	ENSCAFT00000032714.1	NA	NA	0
chr35	25761303	25762022	720	CpG_49:chr35:25761303-25762022	5.21913e-08	0.00154032	0.0593775	-1.3972	CTCACAGCGGTAGGGTTACGTGTACAGTCCTGCCGACTGCAGGGGCTCAGGAGCAAGATC	NA	NA	NA	NA	ENSCAFT00000044211.1-upstr	NA_upstr	NA	2645	ENSCAFT00000044211.1	NA	NA	2645
chr6	51641628	51642311	684	CpG_70:chr6:51641628-51642311	5.21913e-08	0.00154032	1.35515	0.717867	TGGGGACCACTGGATGTGGCAAGAGTCGAGATGCCCAAGATGGAGCTGGGAGAGACGGTG	NR_049343-proxDOWN	MIR137_proxDOWN	microRNA mir-137	1151	ENSCAFT00000032623.1-proxDOWN	NA_proxDOWN	NA	1175	ENSCAFT00000032623.1	NA	NA	1175
chr23	42493202	42494382	1181	CpG_101:chr23:42493202-42494382	5.21913e-08	0.00154032	1.31908	0.592945	GTATGCGCTAATTCACCTAGCGAACCAATGGGGCAAAAGTTGCATTTTATATGCTCGGGC	NA	NA	NA	NA	NA	NA	NA	NA	ENSCAFT00000013026.3	ZIC4	zinc finger protein ZIC 4	35881
chr1	98032360	98033810	1451	CpG_124:chr1:98032360-98033810	5.21913e-08	0.00154032	0.890574	-0.554535	AAGGGATAATTTGAAGGGAAGACAGAGGGATGTGTCCTGAGGCACTGTCCCCAAACCCGA	NA	NA	NA	NA	ENSCAFT00000003504.3-upstr	BARX1_upstr	BARX homeobox 1	2448	ENSCAFT00000003504.3	BARX1	BARX homeobox 1	2448
chr33	29193328	29193787	460	CpG_18:chr33:29193328-29193787	5.21913e-08	0.00154032	-0.567898	0.457602	TCAAGATGTACGCCGCGGGTTTAGAACAGGCCACTCTCTCGGCTGGAGCCAGAGAGCCAG	NA	NA	NA	NA	ENSCAFT00000020518.4-intron;ENSCAFT00000042960.1-proxUP	TNK2_intron;NA_proxUP	tyrosine kinase, non-receptor, 2;NA	1729;255	ENSCAFT00000042960.1	NA	NA	255
chr1	67147100	67148325	1226	CpG_98:chr1:67147100-67148325	5.21913e-08	0.00154032	0.770429	-0.247085	TAGCACCACATCTAAGAACTTAGAGCAGCACAGCACCTATGCACTTAGAGCAGCACAGCA	NA	NA	NA	NA	NA	NA	NA	NA	ENSCAFT00000001683.3	PTPRK	protein tyrosine phosphatase, receptor type, K	124467
chr25	11231149	11233572	2424	CpG_222:chr25:11231149-11233572	5.21913e-08	0.00154032	1.10973	-0.667986	CGGCCCCTGCAAGTTGAAGGAGCAGTTTCACGCCTCAGCTTTTGACAAGGTACCACGATG	NA	NA	NA	NA	ENSCAFT00000010807.3-exon;ENSCAFT00000010807.3-intron;ENSCAFT00000010807.3-fiveUTR;ENSCAFT00000010807.3-proxUP	FLT1_exon;FLT1_intron;FLT1_fiveUTR;FLT1_proxUP	fms-related tyrosine kinase 1	0	ENSCAFT00000010807.3	FLT1	fms-related tyrosine kinase 1	0
chr26	33719780	33720507	728	CpG_39:chr26:33719780-33720507	5.21913e-08	0.00154032	1.00158	-0.961583	TAAGGGATTACGTTGAGGCGTCACCAGTATTGTCATGGAGCGTCAGCTGCTAAACTTCTC	NA	NA	NA	NA	NA	NA	NA	NA	ENSCAFT00000024635.3	PCDH15	NA	241852
chr25	24729644	24730814	1171	CpG_81:chr25:24729644-24730814	5.21913e-08	0.00154032	0.919459	-0.813803	GAGACCTGATGATGTGCTCTTGCGTCCTCTGATTGTTGGACACTAATCAGGCCATCGCGG	NA	NA	NA	NA	NA	NA	NA	NA	ENSCAFT00000012582.3	FBXO8	F-box protein 8	47413
chr1	115167098	115168108	1011	CpG_81:chr1:115167098-115168108	5.21913e-08	0.00154032	1.15026	0.224839	ACTTCGTTCTTATGGCCATTCCTCTGTGGCAGCCACAAGCAGCTGTGAGGAGAAGCGGAA	NA	NA	NA	NA	NA	NA	NA	NA	ENSCAFT00000009708.3	NA	NA	34903
chr3	25524518	25525122	605	CpG_38:chr3:25524518-25525122	5.21913e-08	0.00154032	1.37111	-0.0379005	TCCAACCGCGAGCATCTCGGTCAGGGTGCGGCTGGAGCCTCAAAACACATTTCATAACCC	NA	NA	NA	NA	NA	NA	NA	NA	ENSCAFT00000013712.2	ATG10	autophagy related 10	88377
chr20	48820699	48821459	761	CpG_60:chr20:48820699-48821459	5.21913e-08	0.00154032	1.39234	-0.193758	TCACGGTCAACCGGTCTCTATTCCTCTTCAGCGAGGACAACGTGGTGAGAAAATACGCCA	NA	NA	NA	NA	ENSCAFT00000026809.3-exon;ENSCAFT00000026809.3-intron;ENSCAFT00000026809.3-proxUP	CACNA1A_exon;CACNA1A_intron;CACNA1A_proxUP	calcium channel, voltage-dependent, P/Q type, alpha 1A subunit	0	ENSCAFT00000026809.3	CACNA1A	calcium channel, voltage-dependent, P/Q type, alpha 1A subunit	0
chr6	60906156	60906889	734	CpG_50:chr6:60906156-60906889	5.21913e-08	0.00154032	0.939103	-0.407226	CTTACCTAATGTAGTCATTTCTGCAAAGGATCATGCCGCTCTTGGTGTAACAGGACGTGC	NA	NA	NA	NA	ENSCAFT00000036423.2-exon;ENSCAFT00000036423.2-intron;ENSCAFT00000036423.2-fiveUTR;ENSCAFT00000036423.2-proxUP	LMO4_exon;LMO4_intron;LMO4_fiveUTR;LMO4_proxUP	LIM domain only 4	0	ENSCAFT00000036423.2	LMO4	LIM domain only 4	0
chr11	62398353	62399319	967	CpG_69:chr11:62398353-62399319	5.21913e-08	0.00154032	1.17564	-1.11766	ACCCTGAAATACGATGGTGATTTTCCGGGTGCAAGGGCTTGACAGCGAAAGTCAGCTTTT	NA	NA	NA	NA	ENSCAFT00000004432.4-upstr	ZNF462_upstr	zinc finger protein 462	2400	ENSCAFT00000004432.4	ZNF462	zinc finger protein 462	2400
chr6	40394273	40395097	825	CpG:62:chr6:40394273-40395097	5.21913e-08	0.00154032	-0.550994	0.885439	GCTGGAGAAGCACGAGCTGGAGGAGCACTGATCAGAGGAGCACCGGCCTGAAGAACATCA	NA	NA	NA	NA	ENSCAFT00000031326.3-exon;ENSCAFT00000031326.3-intron;ENSCAFT00000031344.3-proxUP;ENSCAFT00000031326.3-proxUP	MPG_exon;MPG_intron;RHBDF1_proxUP;MPG_proxUP	N-methylpurine DNA glycosylase;rhomboid 5 homolog 1 (Drosophila)	0;1013	ENSCAFT00000031326.3	MPG	N-methylpurine DNA glycosylase	0
chr22	8708474	8709185	712	CpG_57:chr22:8708474-8709185	5.21913e-08	0.00154032	0.259672	-2.00663	ACGGAAGAGCGGAGCATTTTCCGGGAGGCTGCACTCCGCTCCGAGAACTTTTCGTTCGGA	NA	NA	NA	NA	ENSCAFT00000007625.3-intron	DGKH_intron	diacylglycerol kinase, eta	47686	ENSCAFT00000007625.3	DGKH	diacylglycerol kinase, eta	47686
chr19	36203308	36203881	574	CpG_38:chr19:36203308-36203881	5.21913e-08	0.00154032	1.1922	-0.720678	CATCTGCCGCGATCAGCATCAGTCTCGACCCAACGGTTCTGACAAATCTCCGCCCGGAGC	NA	NA	NA	NA	ENSCAFT00000008040.3-intron	NCKAP5_intron	NCK-associated protein 5	294934	ENSCAFT00000034613.1	U6	NA	88843
chr27	5280785	5281638	854	CpG_69:chr27:5280785-5281638	5.21913e-08	0.00154032	1.81671	1.08812	CGGCGGGAAGGTGCACGGCGGCAACACCAACAAGTACAGCACCTTCTCCGGCTTCATCAT	NA	NA	NA	NA	ENSCAFT00000046845.1-exon;ENSCAFT00000046845.1-intron;ENSCAFT00000046845.1-threeUTR;ENSCAFT00000013658.3-proxDOWN	C1QL4_exon;C1QL4_intron;C1QL4_threeUTR;TROAP_proxDOWN	complement component 1, q subcomponent-like 4;trophinin associated protein	2424;7431	ENSCAFT00000046845.1	C1QL4	complement component 1, q subcomponent-like 4	2424
chr17	34079410	34080693	1284	CpG_140:chr17:34079410-34080693	5.21913e-08	0.00154032	1.0122	-0.435401	TTAGAGGCATCTAACTAGCCAGGTGCTTTTCTGCTCAAAAGTAAACCAGAGGCGGGAAGC	NA	NA	NA	NA	ENSCAFT00000010528.3-exon;ENSCAFT00000010528.3-intron;ENSCAFT00000010528.3-fiveUTR;ENSCAFT00000010528.3-proxUP	KCNG3_exon;KCNG3_intron;KCNG3_fiveUTR;KCNG3_proxUP	potassium channel, voltage gated modifier subfamily G, member 3	0	ENSCAFT00000010528.3	KCNG3	potassium channel, voltage gated modifier subfamily G, member 3	0
chr28	38601438	38601844	407	CpG_17:chr28:38601438-38601844	5.21913e-08	0.00154032	0.935445	-0.537477	AGATTTCGTGTTTACATCCGTGTCATTTTAATCTCAAAATCTTTACGTCCCTTGGCCGGC	NA	NA	NA	NA	ENSCAFT00000021050.3-exon;ENSCAFT00000021050.3-intron;ENSCAFT00000021050.3-fiveUTR	EBF3_exon;EBF3_intron;EBF3_fiveUTR	NA	55	ENSCAFT00000021050.3	EBF3	NA	55
chr15	41957483	41958116	634	CpG_56:chr15:41957483-41958116	5.21913e-08	0.00154032	1.09011	-0.730894	GGCGGCGATAGAGACTTTTGACATTATTTATTAGGTTCAAAACTGCCTCACAAAAGCCCA	NA	NA	NA	NA	NA	NA	NA	NA	ENSCAFT00000041174.1	snoU2_19	NA	94563
chr20	45452270	45453038	769	CpG_59:chr20:45452270-45453038	5.21913e-08	0.00154032	-0.490589	-1.57254	CTAGGATTTGCAGTCTAACTAGGCCAGGACACTTCACGGCTTTGATTGGTCTAGACGCCC	NA	NA	NA	NA	ENSCAFT00000024472.3-proxUP;ENSCAFT00000048547.1-proxUP;ENSCAFT00000024464.3-upstr;ENSCAFT00000048547.1-upstr	ABHD8_proxUP;MRPL34_proxUP;DDA1_upstr;MRPL34_upstr	abhydrolase domain containing 8;mitochondrial ribosomal protein L34;DET1 and DDB1 associated 1	756;1797;8856	ENSCAFT00000024472.3	ABHD8	abhydrolase domain containing 8	756
chr11	49980220	49981093	874	CpG_68:chr11:49980220-49981093	5.21913e-08	0.00154032	1.20758	-0.206088	GGGTCACCTAGACTTGTAACTGGAGAAAGGTCCAGGTCCCGAGGGACATCTCCAGCCAGC	NA	NA	NA	NA	ENSCAFT00000002843.1-proxUP	TMEM215_proxUP	transmembrane protein 215	351	ENSCAFT00000002843.1	TMEM215	transmembrane protein 215	351
chr35	26250606	26251015	410	CpG_25:chr35:26250606-26251015	5.21913e-08	0.00154032	-0.752841	0.319592	CAGCTCTAAGGATGCCACCCTTCCTCCAAACAGGTATTTCTGCGGGAAAAGGCTGGAAAT	NA	NA	NA	NA	ENSCAFT00000019345.3-upstr	MOG_upstr	myelin oligodendrocyte glycoprotein	5363	ENSCAFT00000019345.3	MOG	myelin oligodendrocyte glycoprotein	5363
chr32	32318099	32318582	484	CpG_29:chr32:32318099-32318582	5.21913e-08	0.00154032	0.702438	-0.558069	TAGCCGTGTAAACTCACGCCCCAGCTTCGTCTCGAACCCCTGCACAGAAATCTCAGTCTC	NA	NA	NA	NA	ENSCAFT00000039286.3-upstr	NEUROG2_upstr	neurogenin 2	5183	ENSCAFT00000039286.3	NEUROG2	neurogenin 2	5183
chr9	24977744	24978453	710	CpG_45:chr9:24977744-24978453	5.21913e-08	0.00154032	0.842031	-0.205374	AGACCCGCAAGATAGCCGAGGCCTCGGTCTATGCAGGAAAGAGGATTTGGGCAAAGCTGC	NA	NA	NA	NA	NA	NA	NA	NA	ENSCAFT00000026707.2	HOXB13	homeobox B13	16500
chr1	67512977	67513660	684	CpG_51:chr1:67512977-67513660	5.21913e-08	0.00154032	1.16545	0.175172	CAGACTTATCTAGGATCGTGAATTTCAAAAGAAGCACGTGGACGCAGTTTTAGGACATAA	NA	NA	NA	NA	ENSCAFT00000001697.4-proxUP	LAMA2_proxUP	laminin, alpha 2	603	ENSCAFT00000001697.4	LAMA2	laminin, alpha 2	603
chr1	101090117	101092333	2217	CpG_137:chr1:101090117-101092333	5.21913e-08	0.00154032	1.54734	0.960868	ATCCTTCCTGGCTGCCCAGGTTTCTGGTGTGGTTGCTCTTTCTCGCACTGGTTTCCCAGA	NA	NA	NA	NA	NA	NA	NA	NA	ENSCAFT00000046244.1	PEG3	paternally expressed 3	15924
chr28	25146761	25147451	691	CpG_41:chr28:25146761-25147451	5.21913e-08	0.00154032	0.409113	1.07767	TGCGCTGCCTGTGGATTGTCGATTGTGGGATGACAGTGATTGTGGGGTGACAGTCCGAGC	NA	NA	NA	NA	ENSCAFT00000046569.2-exon;ENSCAFT00000018036.3-exon;ENSCAFT00000046569.2-intron;ENSCAFT00000018036.3-intron	AFAP1L2_exon;AFAP1L2_intron	NA	51633;29799	ENSCAFT00000018036.3	AFAP1L2	NA	29799
chr4	64777776	64778250	475	CpG_25:chr4:64777776-64778250	5.21913e-08	0.00154032	0.958875	0.0454507	GTCGTGCCGGGAAAACTTTTACTTCGGAGATGGGGAGTGTAAGGAAGCGGCCAGGAACTC	NA	NA	NA	NA	ENSCAFT00000049582.2-intron;ENSCAFT00000029386.4-intron	HCN1_intron	hyperpolarization activated cyclic nucleotide gated potassium channel 1	1342;706	ENSCAFT00000029386.4	HCN1	hyperpolarization activated cyclic nucleotide gated potassium channel 1	706
chr7	58412791	58413401	611	CpG_36:chr7:58412791-58413401	5.21913e-08	0.00154032	1.33706	0.498373	CAGAGTGTCCAATCTGGACCTTGCCAAGAAACGGAGGCAGGACTGGGCAGAGGCTCTTGT	NA	NA	NA	NA	ENSCAFT00000028743.3-upstr	DSC3_upstr	NA	8152	ENSCAFT00000028743.3	DSC3	NA	8152
chr35	24674992	24676201	1210	CpG_109:chr35:24674992-24676201	5.21913e-08	0.00154032	1.01064	-0.0609629	AGTAACTGGTCGGTTCCCGAGGTTTCTGGCTGACTCAGCCGGAGTCGGAGTGCGCCTTGT	NA	NA	NA	NA	ENSCAFT00000048998.1-proxUP	POM121L2_proxUP	NA	26	ENSCAFT00000048998.1	POM121L2	NA	26
chr14	37822837	37824925	2089	CpG_201:chr14:37822837-37824925	5.21913e-08	0.00154032	0.687161	-0.0410955	CGTTAATGAACATATCTGTAACTATCCCGGGGCTAACAAATAAAGGAGAAATTCCCGTCC	NA	NA	NA	NA	ENSCAFT00000004474.3-exon;ENSCAFT00000004474.3-intron;ENSCAFT00000004474.3-fiveUTR;ENSCAFT00000004474.3-proxUP	NPY_exon;NPY_intron;NPY_fiveUTR;NPY_proxUP	neuropeptide Y	0	ENSCAFT00000004474.3	NPY	neuropeptide Y	0
chr9	4048791	4049282	492	CpG_23:chr9:4048791-4049282	5.21913e-08	0.00154032	1.16777	-1.08922	AAAGTGACCAGAAGCGAAGGGCGCCTGAGAAAAGAGCGTTTCGAGCTGGTTTCCAAAACC	NA	NA	NA	NA	NA	NA	NA	NA	ENSCAFT00000008272.4	JMJD6	jumonji domain containing 6	11346
chr4	44669650	44670318	669	CpG_39:chr4:44669650-44670318	5.21913e-08	0.00154032	1.57642	0.0747158	TTTGTCTGCAGAGAGAACCCCAACCGGGCGTTTCCGAGACCAGACACTGCGTGCGCAAAG	NA	NA	NA	NA	NA	NA	NA	NA	ENSCAFT00000049779.2	NA	NA	119389
chr31	31888806	31889485	680	CpG_46:chr31:31888806-31889485	5.21913e-08	0.00154032	0.734284	-0.616616	CAAGGATGGCCGATTTCAAAGCAGATTAGATTACTTTATGGCATTTCAAATGAAACGGCA	NA	NA	NA	NA	ENSCAFT00000015386.3-exon;ENSCAFT00000015386.3-intron	SIM2_exon;SIM2_intron	single-minded family bHLH transcription factor 2	9440	ENSCAFT00000015386.3	SIM2	single-minded family bHLH transcription factor 2	9440
chr6	38025421	38028065	2645	CpG_183:chr6:38025421-38028065	5.21913e-08	0.00154032	0.70743	-0.947169	TGGGCTGATGGGACAAGGAGTGGGGATAGAACTACATGAGATCATAACCTCAGGCCAGCA	NA	NA	NA	NA	NA	NA	NA	NA	ENSCAFT00000030674.2	NA	NA	3218
chr23	19248495	19249319	825	CpG_62:chr23:19248495-19249319	5.21913e-08	0.00154032	1.14908	0.248717	TGTCAGACTTCGGCTTTAGAGATCCCCACTCTCTAGCCCTCTTCGAGGCTCGGGCTCTCA	NA	NA	NA	NA	NA	NA	NA	NA	ENSCAFT00000038637.2	THRB	thyroid hormone receptor, beta	297825
chr18	35097510	35098635	1126	CpG_85:chr18:35097510-35098635	5.21913e-08	0.00154032	0.800355	-0.305853	CCCTAACTCCTGACTATTCTGGAAGAACCAGAAGACAAATATCGAAACATCAAACACCTG	NA	NA	NA	NA	ENSCAFT00000011914.3-proxUP;ENSCAFT00000011914.3-upstr	WT1_proxUP;WT1_upstr	Wilms tumor 1	942	ENSCAFT00000011914.3	WT1	Wilms tumor 1	942
chr25	11744898	11747074	2177	CpG_168:chr25:11744898-11747074	5.21913e-08	0.00154032	1.14316	-0.155698	CAGGTGTGACCACAGGTGACTGCGGCACGGAAGCGATAACATTGTGTAGCGGCCAGGAGC	NM_001284471-exon;NM_001284471-intron;NM_001284471-fiveUTR;NM_001284471-proxUP	PDX1_exon;PDX1_intron;PDX1_fiveUTR;PDX1_proxUP	pancreatic and duodenal homeobox 1	0	ENSCAFT00000010866.4-exon;ENSCAFT00000010866.4-intron;ENSCAFT00000010866.4-proxUP	PDX1_exon;PDX1_intron;PDX1_proxUP	pancreatic and duodenal homeobox 1	0	ENSCAFT00000010866.4	PDX1	pancreatic and duodenal homeobox 1	0
chr24	1743513	1744844	1332	CpG_134:chr24:1743513-1744844	5.21913e-08	0.00154032	1.5114	0.700774	GCATCCTGCGCGTTGCGCTATTAGTTAGGGTTTTGGGAAGGGGCCCAAGATTTGCCTCCG	NA	NA	NA	NA	ENSCAFT00000008330.4-exon;ENSCAFT00000008330.4-intron;ENSCAFT00000008330.4-proxDOWN	PAX1_exon;PAX1_intron;PAX1_proxDOWN	paired box 1	7733	ENSCAFT00000008330.4	PAX1	paired box 1	7733
chr10	20168018	20168441	424	CpG:16:chr10:20168018-20168441	5.21913e-08	0.00154032	0.583602	1.4996	CAGGTCCCTTCCGGTCTTGTTTCCTTCTCCCAGATGTGGAGGTTGGCTGCAATGATCCCC	NA	NA	NA	NA	ENSCAFT00000036926.2-intron	WNT7B_intron	NA	7393	ENSCAFT00000036926.2	WNT7B	NA	7393
chr30	21066105	21066697	593	CpG_38:chr30:21066105-21066697	5.21913e-08	0.00154032	1.21129	-0.353145	CCCGAAGGATTCGCCGAGCCGCTCCGTGAATCACCTTTGGAGGAGACGTTTTCTTATGTT	NA	NA	NA	NA	ENSCAFT00000025251.4-upstr;ENSCAFT00000049899.1-upstr	PRTG_upstr	protogenin	2521	ENSCAFT00000025251.4	PRTG	protogenin	2521
chr3	29058214	29058983	770	CpG_58:chr3:29058214-29058983	5.21913e-08	0.00154032	1.14298	-0.0941069	GAGCTTTCGGCCCTGAGTTGTTAAAAGGCAAAGATAGAAGAAAATAAGCAAGGGACGGGC	NA	NA	NA	NA	ENSCAFT00000014646.3-upstr;ENSCAFT00000046395.2-upstr	OTP_upstr	orthopedia homeobox	4607	ENSCAFT00000014646.3	OTP	orthopedia homeobox	4607
chr28	13420876	13421402	527	CpG_36:chr28:13420876-13421402	5.21913e-08	0.00154032	0.717328	-1.19049	CGGGCTCCTTCGAAGGCCTGCGATAATAGCAATGACATTTACGGGAGTCCCACTGTGCGG	NA	NA	NA	NA	NA	NA	NA	NA	ENSCAFT00000003701.4	PAX2	paired box 2	21488
chr4	58787358	58788058	701	CpG_44:chr4:58787358-58788058	5.21913e-08	0.00154032	1.18437	-0.0509076	AGGAGGAGGAAGGGAAAGCAGAGGCGAGAGAAATTAGGAGGCGGGAGCACTCGAGGGCTA	NM_001048118-proxUP	ARSI_proxUP	arylsulfatase family, member I	82	ENSCAFT00000028793.4-exon;ENSCAFT00000028793.4-fiveUTR;ENSCAFT00000028793.4-proxUP	ARSI_exon;ARSI_fiveUTR;ARSI_proxUP	arylsulfatase family, member I	0	ENSCAFT00000028793.4	ARSI	arylsulfatase family, member I	0
chr36	3870765	3871216	452	CpG_28:chr36:3870765-3871216	5.21913e-08	0.00154032	0.730874	-1.29509	CGCACGGAGGCTGACAACCTCGGTCCTTGGAAACGCGAAAACACTCCAGTGTGCTAATAT	NA	NA	NA	NA	NA	NA	NA	NA	ENSCAFT00000014782.3	ACVR1	activin A receptor, type I	52114
chr37	25528719	25530532	1814	CpG_144:chr37:25528719-25530532	5.21913e-08	0.00154032	0.884494	-0.097685	AAGCGCCTGGTGGCCGCGTCTGCCAAGAAGAAGAAAGGCAGCAAGAAGGTGACGCCCAAG	NA	NA	NA	NA	ENSCAFT00000023780.3-exon;ENSCAFT00000023780.3-proxUP;ENSCAFT00000023780.3-proxDOWN	CDK5R2_exon;CDK5R2_proxUP;CDK5R2_proxDOWN	cyclin-dependent kinase 5, regulatory subunit 2 (p39)	0	ENSCAFT00000023780.3	CDK5R2	cyclin-dependent kinase 5, regulatory subunit 2 (p39)	0
chr20	54716187	54716660	474	CpG_23:chr20:54716187-54716660	5.21913e-08	0.00154032	0.373225	1.06467	CTGCCACAGCCGCCTGCTCCTCAAAACCCTGCCTTTGGATTAAACACGACAGATACACAA	NA	NA	NA	NA	ENSCAFT00000030040.3-intron	KDM4B_intron	lysine (K)-specific demethylase 4B	86141	ENSCAFT00000030040.3	KDM4B	lysine (K)-specific demethylase 4B	86141
chr4	66851206	66851924	719	CpG:54:chr4:66851206-66851924	5.21913e-08	0.00154032	1.00208	-0.00971131	AGGTTATTAAGGAAAGGAAGCGTCAAGGAAGGCTCTCCACCGTAAAGACCCCAAGGCGCA	NA	NA	NA	NA	NA	NA	NA	NA	ENSCAFT00000029495.3	ZNF131	zinc finger protein 131	82068
chr3	55357681	55358448	768	CpG_55:chr3:55357681-55358448	5.21913e-08	0.00154032	1.46489	0.634851	CACATTTGCGGATCGCATTAGGCCGGGCCCTTAATGCCTTCTCCAGATGGAGGGAAGCCA	NA	NA	NA	NA	ENSCAFT00000021096.3-proxUP	ADAMTSL3_proxUP	NA	348	ENSCAFT00000021096.3	ADAMTSL3	NA	348
chr3	33878878	33879911	1034	CpG_82:chr3:33878878-33879911	5.21913e-08	0.00154032	1.31452	0.617518	TGTTATCTCCTGGAGGAGGTGCTGGCAGCTGGAGAAAACCGGGGACAGTGGTCTGTCTGT	NA	NA	NA	NA	ENSCAFT00000049328.1-exon;ENSCAFT00000043201.1-exon;ENSCAFT00000049328.1-intron;ENSCAFT00000043201.1-intron;ENSCAFT00000043201.1-fiveUTR	NA_exon;GABRB3_exon;NA_intron;GABRB3_intron;GABRB3_fiveUTR	NA;gamma-aminobutyric acid (GABA) A receptor, beta 3	2054;9	ENSCAFT00000043201.1	GABRB3	gamma-aminobutyric acid (GABA) A receptor, beta 3	9
chr10	33310929	33311461	533	CpG_23:chr10:33310929-33311461	5.21913e-08	0.00154032	1.19517	0.366394	GAGATGGAGCCGGAGTACAGGACCGAGACCATCTCTGGCGGAGAGTAGTATTCAAGGCAG	NA	NA	NA	NA	ENSCAFT00000003039.3-intron	ALDH1L2_intron	aldehyde dehydrogenase 1 family, member L2	480	ENSCAFT00000003039.3	ALDH1L2	aldehyde dehydrogenase 1 family, member L2	480
chr37	7235386	7236389	1004	CpG_55:chr37:7235386-7236389	5.21913e-08	0.00154032	0.302734	-1.88422	GACAGCAGAGGAAAAGTTCCGCTCTGCGTCTTCGCGTTTTGATGGATGCTTTCCCTCATT	NA	NA	NA	NA	NA	NA	NA	NA	ENSCAFT00000037605.2	BOLL	boule-like RNA-binding protein	18842
chr8	32429076	32430307	1232	CpG_108:chr8:32429076-32430307	5.21913e-08	0.00154032	1.23181	0.765497	TCAAACCAAACATAACTCAAAGGTTACCAAACATGCATGGGTCAGTGGGCAAGGACTAAG	NA	NA	NA	NA	NA	NA	NA	NA	ENSCAFT00000024153.3	OTX2	orthodenticle homeobox 2	9844
chr1	98090179	98091601	1423	CpG_90:chr1:98090179-98091601	5.21913e-08	0.00154032	1.09049	0.149932	AATATTGCCTCCAACTAAAGCAATTAGCTTCAAGGAAAGGCGCGTGGTCGTCGGGGCTCT	NA	NA	NA	NA	NA	NA	NA	NA	ENSCAFT00000003516.1	NA	NA	11535
chr11	42641096	42641712	617	CpG_48:chr11:42641096-42641712	5.21913e-08	0.00154032	1.07051	-0.192987	CCACCTGGACAGCTACAACCCCTGCTCGTGGCTCACATCTAGAGACCAGGTTTTGCGCTC	NA	NA	NA	NA	ENSCAFT00000002645.3-intron	ELAVL2_intron	ELAV like neuron-specific RNA binding protein 2	5373	ENSCAFT00000002645.3	ELAVL2	ELAV like neuron-specific RNA binding protein 2	5373
chr4	58395830	58397028	1199	CpG_90:chr4:58395830-58397028	5.21913e-08	0.00154032	0.738358	-1.27523	CGTCTGCTGTGACACGCCTCGGAGCATCCTGTTCACTTCTGTGACAACAGTGACCCGGCC	NA	NA	NA	NA	NA	NA	NA	NA	ENSCAFT00000041420.1	7SK	NA	3307
chr18	46873858	46874328	471	CpG_23:chr18:46873858-46874328	5.21913e-08	0.00154032	-0.350318	0.553553	GAGTAATAGCAGAATGAGCTCCGTTGGCCTCTCATCGACCCTCAAAAGGGCTCATCTCCC	NA	NA	NA	NA	ENSCAFT00000016264.3-upstr	SLC22A18_upstr	NA	3701	ENSCAFT00000016264.3	SLC22A18	NA	3701
chr37	28387279	28387962	684	CpG_35:chr37:28387279-28387962	5.21913e-08	0.00154032	1.15303	-0.37962	CTTCGTCACCCAGAAGGTCCCCTTTGTAACAAGGAGGCTAGAGAGAGAGCCTTGCTTTGC	NA	NA	NA	NA	ENSCAFT00000025445.3-intron	PAX3_intron	paired box 3	57073	ENSCAFT00000025445.3	PAX3	paired box 3	57073
chr21	23040765	23042135	1371	CpG_103:chr21:23040765-23042135	5.21913e-08	0.00154032	0.369699	-0.0831297	ATGCTCTATACGGCGAAGAGGAGGAGCCGCCCCAATGTAAGAGCTTTCGTTCCTCCTACA	NM_001165888-exon;NM_001165888-intron;NM_001165888-fiveUTR;NM_001165888-proxUP	SERPINH1_exon;SERPINH1_intron;SERPINH1_fiveUTR;SERPINH1_proxUP	serpin peptidase inhibitor, clade H (heat shock protein 47), member 1, (collagen binding protein 1)	0	ENSCAFT00000008665.3-exon;ENSCAFT00000008665.3-intron;ENSCAFT00000008665.3-fiveUTR	SERPINH1_exon;SERPINH1_intron;SERPINH1_fiveUTR	serpin peptidase inhibitor, clade H (heat shock protein 47), member 1, (collagen binding protein 1)	310	ENSCAFT00000008665.3	SERPINH1	serpin peptidase inhibitor, clade H (heat shock protein 47), member 1, (collagen binding protein 1)	310
chr4	86595566	86596143	578	CpG_39:chr4:86595566-86596143	5.21913e-08	0.00154032	1.26629	0.701624	GCGGATCTGATCCTTCATCCATCTCACTTGCCTTCGCCTGTTCCATTTGGGTCTGGGGAG	NM_001314111-intron	FAM134B_intron	family with sequence similarity 134, member B	205448	NA	NA	NA	NA	ENSCAFT00000030328.4	FAM134B	family with sequence similarity 134, member B	53392
chr13	15251400	15251895	496	CpG_32:chr13:15251400-15251895	5.21913e-08	0.00154032	1.47361	1.09714	TTGCGTAAGTAAATATGCTTCCAAACATCAGCGGTACCTGGCTGAAGCAGCTCCTGGAAA	NA	NA	NA	NA	NA	NA	NA	NA	ENSCAFT00000043163.1	NA	NA	21278
chr6	71352379	71353001	623	CpG:42:chr6:71352379-71353001	5.21913e-08	0.00154032	0.749561	-0.0429662	CCTTGAGAAGGTACTTGTCCACGATCTCGCGGCCGCAGCTGTTGCACACACACTTGCCTG	NA	NA	NA	NA	ENSCAFT00000043981.2-exon;ENSCAFT00000032488.3-exon;ENSCAFT00000043981.2-intron;ENSCAFT00000032488.3-intron;ENSCAFT00000043981.2-fiveUTR;ENSCAFT00000043981.2-proxUP	LHX8_exon;LHX8_intron;LHX8_fiveUTR;LHX8_proxUP	LIM homeobox 8	0;2628	ENSCAFT00000043981.2	LHX8	LIM homeobox 8	0
chr20	28699373	28699900	528	CpG_32:chr20:28699373-28699900	5.21913e-08	0.00154032	1.23192	0.0223191	CCTTGGCTGCAAAGCTCGGCCGTCCTTGGCTTATAGGCGCCTCTCGTGTTCAAGGGTGAA	NA	NA	NA	NA	ENSCAFT00000011406.4-upstr	FEZF2_upstr	FEZ family zinc finger 2	3652	ENSCAFT00000011406.4	FEZF2	FEZ family zinc finger 2	3652
chr34	33810345	33810905	561	CpG_41:chr34:33810345-33810905	5.21913e-08	0.00154032	0.830788	-0.585827	CGGCTCCAAAGTCGCGTGGCCGGTGCCAGGAATTCAGATTTTGGCAAAACCCCACCTTCT	NA	NA	NA	NA	ENSCAFT00000023248.4-intron;ENSCAFT00000023292.3-upstr	MECOM_intron;MECOM_upstr	MDS1 and EVI1 complex locus	717;2731	ENSCAFT00000023248.4	MECOM	MDS1 and EVI1 complex locus	717
chr16	19523695	19524633	939	CpG_70:chr16:19523695-19524633	5.21913e-08	0.00154032	1.26138	-0.202644	CTCAAACTGGGAGGGATCCACCATCCTTTTGTTTCATGGGCGAATTAACGAATTCCATCC	NA	NA	NA	NA	ENSCAFT00000008288.4-upstr	MNX1_upstr	motor neuron and pancreas homeobox 1	9377	ENSCAFT00000008288.4	MNX1	motor neuron and pancreas homeobox 1	9377
chr7	3050737	3051756	1020	CpG_87:chr7:3050737-3051756	5.21913e-08	0.00154032	0.235072	-0.534263	AGTGCAAAGACCGGGGCGCGAGGCTTTCCTCTTTTGCATTCTGGGGTCTCTGGTGGGACA	NA	NA	NA	NA	ENSCAFT00000017785.3-upstr	NR5A2_upstr	nuclear receptor subfamily 5, group A, member 2	3215	ENSCAFT00000017785.3	NR5A2	nuclear receptor subfamily 5, group A, member 2	3215
chr21	39312075	39312895	821	CpG_53:chr21:39312075-39312895	5.21913e-08	0.00154032	1.28652	-0.0905468	CCTCGGAGAGCTTAAATAAAACTCAACGCACGCAGGCAACCACCACCTTTTATCTGCTCG	NA	NA	NA	NA	NA	NA	NA	NA	ENSCAFT00000044335.1	NA	chromosome 21 open reading frame, human C11orf58_small acidic protein pseudogene	84450
chr25	24131783	24132904	1122	CpG:78:chr25:24131783-24132904	5.21913e-08	0.00154032	0.840985	-0.0547048	CCTCTCCCCGGGCCAGGGCCGTGGGAACACTCCAAGTTCCATAATTAAGAGGACCAAGGG	NA	NA	NA	NA	NA	NA	NA	NA	ENSCAFT00000012546.4	HAND2	heart and neural crest derivatives expressed 2	10508
chr1	94721725	94722881	1157	CpG_89:chr1:94721725-94722881	5.21913e-08	0.00154032	1.0547	-0.796372	CTCCGCGTCTCGGGATGCTCCCGCCGGGTTTCAGCTTTTACTAGAACTTGAGCTTTCTCA	NA	NA	NA	NA	NA	NA	NA	NA	ENSCAFT00000003391.3	NA	contactin-associated protein-like 3	26975
chr25	27214339	27214787	449	CpG_25:chr25:27214339-27214787	5.21913e-08	0.00154032	1.86065	1.16887	GAGGGTGTCAGAGGAGAGAGGTCAGACGGCAGAGTGAATAAAGGAGAACCCAGGACGCGG	NA	NA	NA	NA	ENSCAFT00000012906.3-upstr	NA_upstr	NA	4513	ENSCAFT00000012906.3	NA	NA	4513
chr5	30552802	30553229	428	CpG_20:chr5:30552802-30553229	5.21913e-08	0.00154032	-1.09406	0.636868	TTGAACAAGCCGGAAACGACCTGAATGGAACGAGCAACTGTGGGCACTGACTCCGAGGAT	NA	NA	NA	NA	ENSCAFT00000024272.3-upstr	GGT6_upstr	gamma-glutamyltransferase 6	8907	ENSCAFT00000024272.3	GGT6	gamma-glutamyltransferase 6	8907
chr22	45752222	45753303	1082	CpG_95:chr22:45752222-45753303	5.21913e-08	0.00154032	1.0095	-1.21475	TGGTTAATCCAGGGTGGTTATCTGAACAGGTGTGAATCGCTTAGCAAGAAAGAAACATTT	NA	NA	NA	NA	NA	NA	NA	NA	ENSCAFT00000046322.1	NA	NA	243340
chr4	68013472	68015355	1884	CpG_178:chr4:68013472-68015355	5.21913e-08	0.00154032	0.844839	-0.539029	GTTTTACTCGCCCCGAGTCTCCGTGAAAGGCACAAAGCGCTTCGCGAAGAGCGAGGAAAG	NA	NA	NA	NA	ENSCAFT00000029515.3-exon;ENSCAFT00000029515.3-intron;ENSCAFT00000029515.3-proxUP	PLCXD3_exon;PLCXD3_intron;PLCXD3_proxUP	phosphatidylinositol-specific phospholipase C, X domain containing 3	0	ENSCAFT00000029515.3	PLCXD3	phosphatidylinositol-specific phospholipase C, X domain containing 3	0
chr6	77055210	77055618	409	CpG_27:chr6:77055210-77055618	5.21913e-08	0.00154032	1.22411	-0.497493	GGCAGACCGTAATTAAAATTTCTTGCACCTTGTGCTTTCAGAATTAAATTGGCCTATTAT	NA	NA	NA	NA	ENSCAFT00000032538.3-intron	WLS_intron	wntless Wnt ligand secretion mediator	2082	ENSCAFT00000032538.3	WLS	wntless Wnt ligand secretion mediator	2082
chr7	79850180	79850677	498	CpG_24:chr7:79850180-79850677	5.21913e-08	0.00154032	1.5091	1.01679	GGCCGTTTCCTACACTACTCGACCAGCAGATTTCTTCCAGCCTGGCTGCCTCTCCCAGTC	NA	NA	NA	NA	ENSCAFT00000030290.3-intron	CTIF_intron	CBP80/20-dependent translation initiation factor	137731	ENSCAFT00000030290.3	CTIF	CBP80/20-dependent translation initiation factor	137731
chr17	56188801	56190004	1204	CpG_91:chr17:56188801-56190004	5.21913e-08	0.00154032	0.890519	-0.839511	AGACCTGTGGGCCCTTAAGAGTGACCCAGGGAGCAGGGTGAGAGGTCTAACATACAACCT	NA	NA	NA	NA	ENSCAFT00000015871.2-exon;ENSCAFT00000015871.2-intron;ENSCAFT00000015871.2-fiveUTR	TBX15_exon;TBX15_intron;TBX15_fiveUTR	T-box 15	619	ENSCAFT00000015871.2	TBX15	T-box 15	619
chr6	50806235	50806701	467	CpG_32:chr6:50806235-50806701	5.21913e-08	0.00154032	0.908447	-0.500533	CACCCACAAGGCATCCCCAAACTGGGTTCTTTACAGATCTGCAGAGCTATGCACACGCGT	NA	NA	NA	NA	NA	NA	NA	NA	ENSCAFT00000031911.3	NA	NA	42150
chr20	27869265	27870851	1587	CpG_104:chr20:27869265-27870851	5.21913e-08	0.00154032	1.45424	0.0866599	GGTCCCCACCAAGAGCAACTTTCAAGCTTGGCCAAGGCAGGCCCAGCCTTCACAGTGTCC	NA	NA	NA	NA	ENSCAFT00000044457.1-exon;ENSCAFT00000044457.1-intron;ENSCAFT00000044457.1-fiveUTR	SYNPR_exon;SYNPR_intron;SYNPR_fiveUTR	synaptoporin	148	ENSCAFT00000044457.1	SYNPR	synaptoporin	148
chr28	12453212	12453797	586	CpG_33:chr28:12453212-12453797	5.21913e-08	0.00154032	0.995946	-0.878849	GCTGCAGGGCAACTCCCGACAGCGAACGAGAAACAGAAGTTCTCTTTAGATAAACCGTTT	NA	NA	NA	NA	NA	NA	NA	NA	ENSCAFT00000015050.4	NKX2-3	NK2 homeobox 3	12570
chr30	2480438	2481803	1366	CpG_121:chr30:2480438-2481803	5.21913e-08	0.00154032	1.36447	0.485723	TCCCCTCTCCCGTTTATTGCACTTAAAAGAGGGCAATGAGGAAGGAGATCGCAGCGCTCC	NA	NA	NA	NA	ENSCAFT00000013090.2-exon;ENSCAFT00000013090.2-intron;ENSCAFT00000013090.2-fiveUTR;ENSCAFT00000013090.2-proxUP	GJD2_exon;GJD2_intron;GJD2_fiveUTR;GJD2_proxUP	gap junction protein, delta 2, 36kDa	0	ENSCAFT00000013090.2	GJD2	gap junction protein, delta 2, 36kDa	0
chr38	13086641	13087154	514	CpG_27:chr38:13086641-13087154	5.21913e-08	0.00154032	1.23242	0.125259	TCCTCCGACAGCAAACAACAAAGAGAAACGTGTCCACGAAAAGGCGTGGGTGACGCACGA	NA	NA	NA	NA	NA	NA	NA	NA	ENSCAFT00000017171.2	SPATA17	spermatogenesis associated 17	235945
chr24	1938716	1939576	861	CpG_63:chr24:1938716-1939576	5.21913e-08	0.00154032	0.726135	-0.107343	TCGCCGCCACCCCTCGTGCTGAAGAGAGAGGAAGTTGCGCTGGAATTCTCAGCGTCTCCT	NA	NA	NA	NA	NA	NA	NA	NA	ENSCAFT00000008335.3	NKX2-2	NK2 homeobox 2	7639
chr4	3934750	3937001	2252	CpG_189:chr4:3934750-3937001	5.21913e-08	0.00154032	0.689772	-0.206681	AAAATCTGGATGGATGAGTAGATGAACGCGTCGGGTCCAGTCCCCTCTCCCTGATTTCCT	NA	NA	NA	NA	ENSCAFT00000017814.3-exon;ENSCAFT00000017814.3-intron;ENSCAFT00000017814.3-fiveUTR;ENSCAFT00000017814.3-proxUP	NID1_exon;NID1_intron;NID1_fiveUTR;NID1_proxUP	nidogen 1	0	ENSCAFT00000017814.3	NID1	nidogen 1	0
chr9	22454206	22454653	448	CpG_19:chr9:22454206-22454653	5.21913e-08	0.00154032	0.531392	-0.844221	AGGAGGAAAGATGGGGAAGGAGCAAAAGGGCACTAGGCTTGCTTCTCCCTGCCTCCTGGC	NA	NA	NA	NA	ENSCAFT00000025595.3-intron;ENSCAFT00000025626.3-upstr	WIPF2_intron;NR1D1_upstr	WAS/WASL interacting protein family, member 2;nuclear receptor subfamily 1, group D, member 1	121862;7360	ENSCAFT00000025626.3	NR1D1	nuclear receptor subfamily 1, group D, member 1	7360
chr12	18548920	18549582	663	CpG_39:chr12:18548920-18549582	5.21913e-08	0.00154032	1.087	-0.859895	CGGCCATCCCGGAATGGAAGACGTCCAGGTAACCACAAACAAACAAACGAAAAGGACAAT	NM_001002977-exon;NM_001002977-intron	TFAP2B_exon;TFAP2B_intron	transcription factor AP-2 beta (activating enhancer binding protein 2 beta)	4467	ENSCAFT00000003387.3-exon;ENSCAFT00000003387.3-intron	TFAP2B_exon;TFAP2B_intron	transcription factor AP-2 beta (activating enhancer binding protein 2 beta)	4467	ENSCAFT00000003387.3	TFAP2B	transcription factor AP-2 beta (activating enhancer binding protein 2 beta)	4467
chr6	18699401	18700791	1391	CpG_103:chr6:18699401-18700791	5.21913e-08	0.00154032	0.151452	-1.68679	CTCTACAGCTGGGAGACGGGCGACGACCGCTTCCTCTTCAGGAATTTCCACACCGGCATC	NA	NA	NA	NA	ENSCAFT00000044554.1-exon;ENSCAFT00000044554.1-intron;ENSCAFT00000044554.1-fiveUTR;ENSCAFT00000044554.1-proxUP	GSG1L_exon;GSG1L_intron;GSG1L_fiveUTR;GSG1L_proxUP	GSG1-like	0	ENSCAFT00000044554.1	GSG1L	GSG1-like	0
chr8	8284437	8284934	498	CpG_34:chr8:8284437-8284934	5.21913e-08	0.00154032	1.1948	0.16454	GCACCGTTCTGGGCTTGACTTTGTCCCTGATGGGAATATCCCAGTTCCCGGCTTTGGGAA	NA	NA	NA	NA	NA	NA	NA	NA	ENSCAFT00000038164.2	FOXG1	NA	6388
chr24	46533093	46533519	427	CpG_16:chr24:46533093-46533519	5.21913e-08	0.00154032	-0.124674	1.18553	GGAGAGAACACCCCGTAAGAGCCACGGGCCAAGAATAAGCCAGGATTCCACCAGGGCAGG	NA	NA	NA	NA	ENSCAFT00000020104.3-intron	NA_intron	NA	4107	ENSCAFT00000020104.3	NA	NA	4107
chr12	57808797	57809352	556	CpG_32:chr12:57808797-57809352	5.21913e-08	0.00154032	1.02711	-0.721641	GCTACATTTGCTGGTACTGCTGGAGGACGTTTAGATACCCCAACAGCCTTAAGGCCCACC	NA	NA	NA	NA	ENSCAFT00000035796.2-exon;ENSCAFT00000035796.2-intron	PRDM13_exon;PRDM13_intron	NA	5728	ENSCAFT00000035796.2	PRDM13	NA	5728
chr6	39289840	39290407	568	CpG_26:chr6:39289840-39290407	5.21913e-08	0.00154032	1.03454	-0.102638	TCTTCTCCCCACAAGAAACCAGAGAGGTGGGTGGCAGCACGGAGATCTGTGCCGCGTCTC	NA	NA	NA	NA	ENSCAFT00000031070.3-intron;ENSCAFT00000031073.2-proxUP;ENSCAFT00000042290.1-proxDOWN	NA_intron;TMEM204_proxUP;SNORA72_proxDOWN	intraflagellar transport 140;transmembrane protein 204;NA	29883;128;1607	ENSCAFT00000031073.2	TMEM204	transmembrane protein 204	128
chr13	13565365	13565802	438	CpG_22:chr13:13565365-13565802	5.21913e-08	0.00154032	0.748092	-0.468025	GTTTCAGCCTCGGGTGGCTCTTTGAGATTTCATGGAGCCTGGCTTTCTAGAGGAAATCAA	NA	NA	NA	NA	ENSCAFT00000001238.4-intron	CSMD3_intron	CUB and Sushi multiple domains 3	3995	ENSCAFT00000001238.4	CSMD3	CUB and Sushi multiple domains 3	3995
chr5	58906387	58906984	598	CpG_49:chr5:58906387-58906984	5.21913e-08	0.00154032	1.38957	0.527271	GTAACTGGGTCGGAACCCCGAACTGCTTCGCAGGCCATCCGGTTACCGTGGCAACACCAT	NA	NA	NA	NA	ENSCAFT00000031010.3-proxUP	AJAP1_proxUP	adherens junctions associated protein 1	629	ENSCAFT00000031010.3	AJAP1	adherens junctions associated protein 1	629
chr1	104735748	104736329	582	CpG_42:chr1:104735748-104736329	5.21913e-08	0.00154032	1.41951	-0.967345	GCGGGAAGGCAAGGACTGCAGTAGTAACCTCCACAGAACCCCGGTGTGGAAGACTGGAGG	NA	NA	NA	NA	NA	NA	NA	NA	ENSCAFT00000004412.3	NA	protein FRG2-like-1	27189
chr4	43430796	43431264	469	CpG:33:chr4:43430796-43431264	5.21913e-08	0.00154032	1.28065	0.00337283	GGTCGATCCAGCTGGTGGTGCGGCTCGTGTGGTCTATGTAGTAGACCTTGCCGTCGAAGT	NA	NA	NA	NA	ENSCAFT00000027065.3-exon;ENSCAFT00000027065.3-intron;ENSCAFT00000027065.3-proxUP	WWC1_exon;WWC1_intron;WWC1_proxUP	WW and C2 domain containing 1	0	ENSCAFT00000027065.3	WWC1	WW and C2 domain containing 1	0
chr21	885384	886116	733	CpG_54:chr21:885384-886116	5.21913e-08	0.00154032	0.711868	-0.278897	GCGTAGGGAGAGAAGATGCCACTTTCTAGCGTTAGTTCAGATTTTATTTCACGTTTCCAC	NA	NA	NA	NA	NA	NA	NA	NA	ENSCAFT00000006400.3	ARHGAP42	Rho GTPase activating protein 42	64703
chr28	38597413	38598430	1018	CpG_77:chr28:38597413-38598430	5.21913e-08	0.00154032	1.10463	-0.104051	ATTATCTCGTGGGTCAGCAGCACGCGACACATCTCCGGGTTCTTGTCCTGGCCCTCGTAC	NA	NA	NA	NA	ENSCAFT00000021050.3-exon;ENSCAFT00000021050.3-intron;ENSCAFT00000021050.3-fiveUTR	EBF3_exon;EBF3_intron;EBF3_fiveUTR	NA	3469	ENSCAFT00000021050.3	EBF3	NA	3469
chr28	7829882	7831195	1314	CpG_107:chr28:7829882-7831195	5.21913e-08	0.00154032	1.02891	0.0885841	ATTCTCATCCACCGAGAACTCAGCGACGATGTTGTCCTGCAGAAAGAGGCCCTCGGGGTC	NA	NA	NA	NA	ENSCAFT00000012608.3-exon;ENSCAFT00000012608.3-intron;ENSCAFT00000012608.3-proxUP	RBP4_exon;RBP4_intron;RBP4_proxUP	retinol binding protein 4, plasma	0	ENSCAFT00000012608.3	RBP4	retinol binding protein 4, plasma	0
chr22	45508084	45508890	807	CpG_75:chr22:45508084-45508890	5.21913e-08	0.00154032	1.08177	-0.161959	CCTCCACCTCCGTGGGCCCAAACGCAACAGGTTCCGAAGTGCAAAGCAAACATCAACTGC	NA	NA	NA	NA	ENSCAFT00000046322.1-exon;ENSCAFT00000046322.1-proxUP;ENSCAFT00000046322.1-proxDOWN	NA_exon;NA_proxUP;NA_proxDOWN	NA	0	ENSCAFT00000046322.1	NA	NA	0
chr18	48250425	48251401	977	CpG_100:chr18:48250425-48251401	5.21913e-08	0.00154032	0.20158	-1.39665	AGTCCCTCCGCAGTTTCCATGATGACTTCAAGTCCTAGGAGTTACTTTATATCGCAAATA	NA	NA	NA	NA	NA	NA	NA	NA	ENSCAFT00000016979.3	ANO1	anoctamin 1, calcium activated chloride channel	68557
chr12	9194852	9195413	562	CpG_37:chr12:9194852-9195413	5.21913e-08	0.00154032	0.56352	-0.0470311	TTTTCCTTCTTTTGCTAGCACTCTTCCTCCAAGGAAGATCAGAACTGCTTTAGGACGCAG	NA	NA	NA	NA	NA	NA	NA	NA	ENSCAFT00000044992.1	U6	NA	27831
chr12	10110810	10111567	758	CpG_57:chr12:10110810-10111567	5.21913e-08	0.00154032	1.19482	0.522602	CGGAGAAGGAGAGAACAGGGCTCCCTGTGTCTGATCGTTAATCCCCAGGAATCCCGCTTG	NA	NA	NA	NA	NA	NA	NA	NA	ENSCAFT00000002496.3	NCR2	NA	63400
chr8	32451257	32452573	1317	CpG_113:chr8:32451257-32452573	5.21913e-08	0.00154032	1.15636	-0.206852	CCGGGCTCCCTCCTTCCCAATTCACCCGCTCCTTAATCTGGGTTTCTTAAGCAAGCGCCC	NA	NA	NA	NA	NA	NA	NA	NA	ENSCAFT00000024153.3	OTX2	orthodenticle homeobox 2	11104
chr38	1933843	1934259	417	CpG_20:chr38:1933843-1934259	5.21913e-08	0.00154032	0.969816	-1.28781	TTTAACCTCTGCGGATGACTCCGGGAGTTAATTATGAAGCCTATTTCGGCGCAGCATAAA	NR_049427-upstr	MIR135B_upstr	microRNA mir-135b	7196	ENSCAFT00000032723.1-upstr	cfa-mir-135b_upstr	NA	7196	ENSCAFT00000032723.1	cfa-mir-135b	NA	7196
chr13	27937067	27937598	532	CpG_28:chr13:27937067-27937598	5.21913e-08	0.00154032	1.28236	0.212784	TTGGTCAGCACGTCCAGCACGTTCATCACCACTTCGGATTTGCGCCTCTGGCCCAGGAAA	NA	NA	NA	NA	ENSCAFT00000001672.4-exon	ADCY8_exon	adenylate cyclase 8 (brain)	135	ENSCAFT00000001672.4	ADCY8	adenylate cyclase 8 (brain)	135
chr5	30802582	30803062	481	CpG_20:chr5:30802582-30803062	5.21913e-08	0.00154032	-0.229436	1.21839	CCTCCACGTATGACTGTGAGGCCATCACCCAGCATCACGCCTTCCTGTCGAGGTGAGTGC	NA	NA	NA	NA	ENSCAFT00000024513.3-exon;ENSCAFT00000024513.3-intron	PITPNM3_exon;PITPNM3_intron	PITPNM family member 3	40813	ENSCAFT00000024525.2	FAM64A	family with sequence similarity 64, member A	21772
chr3	39103756	39104380	625	CpG_38:chr3:39103756-39104380	5.21913e-08	0.00154032	1.17923	-0.82512	CCGGTCCCGAAGTACTCGGTGGGCAGTTTCCGCTGGCATGCGAGTCTTCCTGTTTGTTTT	NA	NA	NA	NA	ENSCAFT00000046974.2-intron	TJP1_intron	tight junction protein 1	128968	ENSCAFT00000016538.3	TJP1	tight junction protein 1	25628
chr11	65133463	65134036	574	CpG_29:chr11:65133463-65134036	5.21913e-08	0.00154032	1.44652	1.03966	TGGACCTTCTCTGCCATGAGCGGTTGGCCAGGCAAGAACCCAAGATCCCAAACTATTTTA	NA	NA	NA	NA	ENSCAFT00000044537.2-intron;ENSCAFT00000004646.4-upstr	AKAP2_intron;AKAP2_upstr	A kinase (PRKA) anchor protein 2	146925;9882	ENSCAFT00000004646.4	AKAP2	A kinase (PRKA) anchor protein 2	9882
chr1	120384091	120386209	2119	CpG_169:chr1:120384091-120386209	5.21913e-08	0.00154032	1.35198	-0.199038	AAAGCTCCGGCTTCTCCGACACGCGGCCCTGCCCTTTCTCCGTCTGTAAATAACATGTGG	NA	NA	NA	NA	ENSCAFT00000012149.4-upstr	TSHZ3_upstr	teashirt zinc finger homeobox 3	2108	ENSCAFT00000012149.4	TSHZ3	teashirt zinc finger homeobox 3	2108
chr17	59002102	59003138	1037	CpG_107:chr17:59002102-59003138	5.21913e-08	0.00154032	0.709168	-1.17101	AAAGATGGGGCCCTCAAAATAGCATTCCATCATGAAATTTCATTAGTGTTCTTCCCTTTT	NA	NA	NA	NA	NA	NA	NA	NA	ENSCAFT00000042735.1	NA	NA	54288
chr32	9504013	9504615	603	CpG_43:chr32:9504013-9504615	5.21913e-08	0.00154032	1.42856	0.0947087	ACCGGGGAGTCCTTTGAACAGAACCTATCATGCACTGCAGTGCTTTCTGGAGAAGGTGCC	NA	NA	NA	NA	ENSCAFT00000014859.3-intron	ARHGAP24_intron	Rho GTPase activating protein 24	431694	ENSCAFT00000014956.3	MAPK10	mitogen-activated protein kinase 10	209988
chr2	28100736	28101291	556	CpG_38:chr2:28100736-28101291	5.21913e-08	0.00154032	0.837899	-1.11476	CAATACCACCTTTAGCAAAGGAGGGCTTAACTGAAGGAAATTCGGCCGCCAAGGACACTC	NA	NA	NA	NA	NA	NA	NA	NA	ENSCAFT00000008065.3	GATA3	GATA binding protein 3	12536
chr25	46049441	46050473	1033	CpG_87:chr25:46049441-46050473	5.21913e-08	0.00154032	0.624769	-0.849541	GGGCGCGCGGTCCCGGCTTAAACTTGTTGGTGACAATGCATATTTCAACTTCGGAGGTCC	NA	NA	NA	NA	ENSCAFT00000019079.3-exon;ENSCAFT00000019079.3-intron;ENSCAFT00000019079.3-fiveUTR;ENSCAFT00000019079.3-proxUP	SH3BP4_exon;SH3BP4_intron;SH3BP4_fiveUTR;SH3BP4_proxUP	SH3-domain binding protein 4	0	ENSCAFT00000019079.3	SH3BP4	SH3-domain binding protein 4	0
chr7	22455189	22456381	1193	CpG_96:chr7:22455189-22456381	5.21913e-08	0.00154032	1.35287	0.280596	AATGGTCGTGGTGGACGACCTGGAAAACACGGAGCTGCCCTACTTCGTGCTGGGTGAGTC	NA	NA	NA	NA	ENSCAFT00000022524.3-exon;ENSCAFT00000022524.3-intron;ENSCAFT00000022524.3-proxUP	ASTN1_exon;ASTN1_intron;ASTN1_proxUP	astrotactin 1	0	ENSCAFT00000022524.3	ASTN1	astrotactin 1	0
chr32	4450069	4450998	930	CpG_67:chr32:4450069-4450998	5.21913e-08	0.00154032	1.66889	0.132839	CACCACCTCTCCAGGCACATGACCTCGCACAATTGACCGGAAAGGACCCTGGTTTTCCAC	NA	NA	NA	NA	ENSCAFT00000014093.4-exon;ENSCAFT00000014093.4-proxDOWN	PRDM8_exon;PRDM8_proxDOWN	NA	6779	ENSCAFT00000014093.4	PRDM8	NA	6779
chr7	28136353	28137689	1337	CpG_106:chr7:28136353-28137689	5.21913e-08	0.00154032	0.398322	-0.91191	TTCAGGTGACAGGTCTGTTCCAGACTCCAGAACGGACAGATACACTTGGAGTCACATTTT	NA	NA	NA	NA	ENSCAFT00000049641.2-exon;ENSCAFT00000023797.3-exon;ENSCAFT00000049641.2-intron;ENSCAFT00000023797.3-intron;ENSCAFT00000049641.2-proxUP;ENSCAFT00000023797.3-proxUP	PRRX1_exon;PRRX1_intron;PRRX1_proxUP	paired related homeobox 1	0	ENSCAFT00000049641.2	PRRX1	paired related homeobox 1	0
chr35	6078649	6079126	478	CpG_23:chr35:6078649-6079126	5.21913e-08	0.00154032	0.413583	-0.888314	ATCCTACGTTTAGTCAAACCATTTGCGACCGCAGACCTTTAAATAGTTAGTTTAGAGAAC	NA	NA	NA	NA	ENSCAFT00000015082.3-exon;ENSCAFT00000015082.3-intron;ENSCAFT00000015082.3-proxUP	NRN1_exon;NRN1_intron;NRN1_proxUP	neuritin 1	0	ENSCAFT00000015082.3	NRN1	neuritin 1	0
chr1	113938706	113941123	2418	CpG_222:chr1:113938706-113941123	5.21913e-08	0.00154032	0.376906	-0.8889	TGAACGACTTCCTAAGAACATAGGGCAATGCATCCCACGGAGATAGGCTGCATCCCGGAG	NA	NA	NA	NA	NA	NA	NA	NA	ENSCAFT00000009001.2	NA	NA	14014
chr7	65794704	65795174	471	CpG_26:chr7:65794704-65795174	5.21913e-08	0.00154032	0.440826	-0.835764	AATTACTCCAGGACTAGGAGTTAGCGAAAGCACAGCTCTCGAGAGACAAAAGCAAACAAA	NA	NA	NA	NA	ENSCAFT00000028966.3-intron	NA_intron	NA	167356	ENSCAFT00000028964.2	NA	NA	149501
chr23	43568838	43569251	414	CpG_19:chr23:43568838-43569251	5.21913e-08	0.00154032	1.25898	-0.258099	CGTAGATGTCCACCCTTTCAGCGCCTGAACCTCAAATCCATCTATGCAGTGATCCACGAC	NA	NA	NA	NA	NA	NA	NA	NA	ENSCAFT00000013045.3	AGTR1	angiotensin II receptor, type 1	45907
chr6	69866314	69868308	1995	CpG_131:chr6:69866314-69868308	5.21913e-08	0.00154032	1.34627	-0.606783	AATTAAAACTGAACCGGACCCTCGTAGTGTCTCCGCGATCTACACAACTGCCGCCTGCCG	NA	NA	NA	NA	ENSCAFT00000032464.3-exon;ENSCAFT00000032464.3-intron;ENSCAFT00000032464.3-proxUP	ST6GALNAC5_exon;ST6GALNAC5_intron;ST6GALNAC5_proxUP	ST6 (alpha-N-acetyl-neuraminyl-2,3-beta-galactosyl-1,3)-N-acetylgalactosaminide alpha-2,6-sialyltransferase 5	0	ENSCAFT00000032464.3	ST6GALNAC5	ST6 (alpha-N-acetyl-neuraminyl-2,3-beta-galactosyl-1,3)-N-acetylgalactosaminide alpha-2,6-sialyltransferase 5	0
chr5	29495775	29496304	530	CpG_44:chr5:29495775-29496304	5.21913e-08	0.00154032	0.891722	-0.032093	ACCGCACCGCCGTGTCTGGAAAACCGATGAACTTTCGGGCAAAGTTCCTGCGCTCGGGTT	NA	NA	NA	NA	ENSCAFT00000043495.1-proxUP;ENSCAFT00000043495.1-upstr	YAP1_proxUP;YAP1_upstr	NA	1835	ENSCAFT00000043495.1	YAP1	NA	1835
chr18	32391561	32393457	1897	CpG_181:chr18:32391561-32393457	5.21913e-08	0.00154032	1.37512	-0.153476	GAAGAGGTTGCTGACCAGCCGGTCGAAGTTGGCCGTCAGGTAGTCGAAAAGGATCAGGTC	NA	NA	NA	NA	ENSCAFT00000037380.2-exon;ENSCAFT00000043784.1-exon;ENSCAFT00000037380.2-intron;ENSCAFT00000043784.1-intron;ENSCAFT00000037380.2-proxDOWN;ENSCAFT00000043784.1-proxDOWN	FJX1_exon;FJX1_intron;FJX1_proxDOWN	four jointed box 1	839;18411	ENSCAFT00000037380.2	FJX1	four jointed box 1	839
chr3	19974431	19975036	606	CpG_36:chr3:19974431-19975036	5.21913e-08	0.00154032	0.845571	-0.195713	TGCCCTCATTGTGCATCGGGCTTCTCCTGGGTTGGTTTAATGGTGGCAGGTTAATAAAGC	NA	NA	NA	NA	NA	NA	NA	NA	ENSCAFT00000032729.2	NA	NA	22645
chr6	76072219	76072882	664	CpG_55:chr6:76072219-76072882	5.21913e-08	0.00154032	1.09404	-0.132466	CCTAGATTCGCAAAGCGAGGAGCCTCAAGGTCACAAACCTTTCCGGCTGCTGAGGATGGC	NA	NA	NA	NA	NA	NA	NA	NA	ENSCAFT00000049301.2	LRRC7	leucine rich repeat containing 7	67647
chr1	55156839	55157559	721	CpG_43:chr1:55156839-55157559	5.21913e-08	0.00154032	1.24893	-0.0166007	CCAGATGCCGCAGGAGATGGTTCCATAGCAGGAAAGCCAGGCTGGGAAGCCACGTAGGGA	NA	NA	NA	NA	NA	NA	NA	NA	ENSCAFT00000001339.3	UNC93A	unc-93 homolog A (C. elegans)	64045
chr5	26642255	26642836	582	CpG_36:chr5:26642255-26642836	5.21913e-08	0.00154032	0.996989	-0.416409	AGATTTCTCACCAGCAAACGGCCCGGGAATCGGGAGAGCCTGAGACAGGAATGGATGAGG	NA	NA	NA	NA	ENSCAFT00000023560.3-exon;ENSCAFT00000023560.3-intron;ENSCAFT00000023560.3-fiveUTR;ENSCAFT00000023560.3-proxUP	GRIA4_exon;GRIA4_intron;GRIA4_fiveUTR;GRIA4_proxUP	glutamate receptor, ionotropic, AMPA 4	0	ENSCAFT00000023560.3	GRIA4	glutamate receptor, ionotropic, AMPA 4	0
chr33	430437	431003	567	CpG_47:chr33:430437-431003	5.21913e-08	0.00154032	0.866952	-0.0775177	CTATGCAGTCACGCCCGATTTAAGCTCTAATTTTAGACCTTGGAGGTCCTAGTGTCTCAA	NA	NA	NA	NA	NA	NA	NA	NA	ENSCAFT00000039458.3	NA	NA	148481
chr36	6996893	6998033	1141	CpG_131:chr36:6996893-6998033	5.21913e-08	0.00154032	1.23567	-0.22054	GCCCGTTACGCTATGGCCGGCTCTTTCCTGCAGGACCAGTTCGTGAGCAACTACGCCAAG	NA	NA	NA	NA	ENSCAFT00000015885.4-exon;ENSCAFT00000015885.4-intron;ENSCAFT00000015885.4-threeUTR;ENSCAFT00000015885.4-proxDOWN	TBR1_exon;TBR1_intron;TBR1_threeUTR;TBR1_proxDOWN	T-box, brain, 1	7189	ENSCAFT00000015885.4	TBR1	T-box, brain, 1	7189
chr10	47403963	47404740	778	CpG_50:chr10:47403963-47404740	5.21913e-08	0.00154032	1.0697	-0.482189	ACGGCCAGCAGGATGGGAGAGTTTGGACGTGCTTGGGCGCCTCTCAAAGATTTGGCTTTT	NA	NA	NA	NA	ENSCAFT00000004022.3-proxUP	SIX2_proxUP	SIX homeobox 2	455	ENSCAFT00000004022.3	SIX2	SIX homeobox 2	455
chr6	34582665	34583215	551	CpG_32:chr6:34582665-34583215	5.21913e-08	0.00154032	1.21483	-0.120233	GAGGGAAGAGCGCGCCTTACCTGCTGTAAGTACATAAAAGTCAAGGCACACGAGAGCTGG	NA	NA	NA	NA	NA	NA	NA	NA	ENSCAFT00000030298.3	RBFOX1	RNA binding protein, fox-1 homolog (C. elegans) 1	26788
chr10	29875615	29876742	1128	CpG_69:chr10:29875615-29876742	5.21913e-08	0.00154032	0.835283	-1.2273	GAGTAGAAGTGGAGGCGGGGAAACTTCCTACTTCCCACGACGGCCGTTTCGTACCAGGGG	NA	NA	NA	NA	ENSCAFT00000002732.3-proxUP;ENSCAFT00000002732.3-upstr	LARGE_proxUP;LARGE_upstr	like-glycosyltransferase	1343	ENSCAFT00000002732.3	LARGE	like-glycosyltransferase	1343
chr30	37505013	37505574	562	CpG:29:chr30:37505013-37505574	5.21913e-08	0.00154032	-0.471735	0.73347	AGACAGAGCTGTGAGCCAAGCAGACGCGGCCTCTGCTGTTCCTCGGTTTGCACACCAGAC	NA	NA	NA	NA	NA	NA	NA	NA	ENSCAFT00000028390.3	CYP11A1	cytochrome P450, family 11, subfamily A, polypeptide 1	17672
chr23	42529144	42529552	409	CpG_25:chr23:42529144-42529552	5.21913e-08	0.00154032	1.33984	0.306163	TTGCCCCTAATTTCCTGTGTCCCTGGATGTCTAAGGTAGTGCCCAGAATCCTAGGCGGCT	NA	NA	NA	NA	ENSCAFT00000013026.3-intron;ENSCAFT00000042806.1-upstr	ZIC4_intron;NA_upstr	zinc finger protein ZIC 4;NA	711;6263	ENSCAFT00000013026.3	ZIC4	zinc finger protein ZIC 4	711
chr22	5320458	5320892	435	CpG_19:chr22:5320458-5320892	5.21913e-08	0.00154032	0.834773	-1.14041	CTGGATCCCATATATTCCCGGGGCGAGTGTTCAGCAGCCAGGATGTGAGAAGTTGCCCAC	NA	NA	NA	NA	ENSCAFT00000007277.4-intron	SIAH3_intron	siah E3 ubiquitin protein ligase family member 3	208	ENSCAFT00000007277.4	SIAH3	siah E3 ubiquitin protein ligase family member 3	208
chr1	15386177	15386771	595	CpG:55:chr1:15386177-15386771	5.21913e-08	0.00154032	1.15902	-0.0850813	CCAAGGGGCTGGGACTACCTGGGACTCCGAGGTAGCGTTTCTTTCACAAATCTGCAACTT	NA	NA	NA	NA	NA	NA	NA	NA	ENSCAFT00000000141.3	CDH20	cadherin 20, type 2	151296
chr18	5344379	5345272	894	CpG_70:chr18:5344379-5345272	5.21913e-08	0.00154032	0.768159	-0.820572	TTCTCTCCCTACGTGACTTCTGATACTTTTGGTCTTTCCCGTTGGCCAGCTGGAGGGGTG	NA	NA	NA	NA	ENSCAFT00000045667.2-exon;ENSCAFT00000047342.2-exon;ENSCAFT00000005554.2-exon;ENSCAFT00000045667.2-fiveUTR;ENSCAFT00000047342.2-fiveUTR;ENSCAFT00000005554.2-proxUP	VSTM2A_exon;VSTM2A_fiveUTR;VSTM2A_proxUP	V-set and transmembrane domain containing 2A	109;0	ENSCAFT00000005554.2	VSTM2A	V-set and transmembrane domain containing 2A	0
chr11	53342292	53343606	1315	CpG_92:chr11:53342292-53343606	5.21913e-08	0.00154032	1.20279	0.29557	GCTCGAAGCGGGGATGCCTTTCGTGCCTCTTTCTACTTTTCCACTCGTGCAAGAGACAGA	NA	NA	NA	NA	ENSCAFT00000003691.4-intron;ENSCAFT00000048498.1-intron	PAX5_intron	paired box 5	46738;33156	ENSCAFT00000048498.1	PAX5	paired box 5	33156
chr5	8097497	8097903	407	CpG_17:chr5:8097497-8097903	5.21913e-08	0.00154032	0.475278	1.26727	GGGACCTTCCTGCCCCATTTCTTTCCCAAAACCATGGACACGGCTCCCCAGTCTGCAAAG	NA	NA	NA	NA	ENSCAFT00000016457.3-exon;ENSCAFT00000016457.3-intron	KIRREL3_exon;KIRREL3_intron	kin of IRRE like 3 (Drosophila)	97622	ENSCAFT00000016535.4	ST3GAL4	ST3 beta-galactoside alpha-2,3-sialyltransferase 4	43048
chr30	14003322	14004624	1303	CpG_93:chr30:14003322-14004624	5.21913e-08	0.00154032	0.929528	-1.08909	ACTTGGAGATGGATCGAATTACACCATTTGCCCGGCCTCGATTTGTTTTGCTCCCGCTCC	NA	NA	NA	NA	ENSCAFT00000022132.3-exon;ENSCAFT00000022132.3-intron;ENSCAFT00000022132.3-fiveUTR;ENSCAFT00000022132.3-proxUP	SEMA6D_exon;SEMA6D_intron;SEMA6D_fiveUTR;SEMA6D_proxUP	sema domain, transmembrane domain (TM), and cytoplasmic domain, (semaphorin) 6D	0	ENSCAFT00000022132.3	SEMA6D	sema domain, transmembrane domain (TM), and cytoplasmic domain, (semaphorin) 6D	0
chr6	37348812	37349786	975	CpG_82:chr6:37348812-37349786	5.21913e-08	0.00154032	1.07634	0.178031	CACTTTACAGGAAAGTAACGCGGAACCAACGGGGTCCTTTCGGAGTGGGGACTGCGCGGA	NA	NA	NA	NA	NA	NA	NA	NA	ENSCAFT00000044601.2	CREBBP	CREB binding protein	60138
chr1	6375290	6378649	3360	CpG_227:chr1:6375290-6378649	1.04383e-07	0.00308064	0.812866	-0.902023	CCGACTGCAGCATACATCACCCTGGCAGAGCGTCTGTGCGAGCAGCGGAGGTCTGCAAAA	NA	NA	NA	NA	ENSCAFT00000000050.3-exon;ENSCAFT00000000050.3-intron;ENSCAFT00000000050.3-proxUP;ENSCAFT00000000050.3-upstr	CBLN2_exon;CBLN2_intron;CBLN2_proxUP;CBLN2_upstr	NA	0	ENSCAFT00000000050.3	CBLN2	NA	0
chr22	60898869	60904185	5317	chr22:60898869-60904185	1.04383e-07	0.00308064	0.712807	0.98798	ACACAATGAGGACTTCCGTGTTTCTGGGGACATTGAGAAGCTTCGCGGCGACCAGAGGGT	NM_001003328-exon;NM_001003328-intron;NM_001003328-threeUTR	ATP4B_exon;ATP4B_intron;ATP4B_threeUTR	ATPase, H+/K+ exchanging, beta polypeptide	37	ENSCAFT00000010321.3-exon;ENSCAFT00000010321.3-intron;ENSCAFT00000010332.3-upstr;ENSCAFT00000010314.3-proxDOWN;ENSCAFT00000010321.3-proxDOWN	ATP4B_exon;ATP4B_intron;GRK1_upstr;NA_proxDOWN;ATP4B_proxDOWN	ATPase, H+/K+ exchanging, beta polypeptide;G protein-coupled receptor kinase 1;transcription factor Dp-1	0;7767;28455	ENSCAFT00000010321.3	ATP4B	ATPase, H+/K+ exchanging, beta polypeptide	0
chr12	18551241	18551728	488	CpG_25:chr12:18551241-18551728	1.04383e-07	0.00308064	1.16564	-0.168647	ACAAGGGGCAGGTGACAAAGAAAGGCAGGGGAAGAGGTGTACCTAGGACCAGACCCACGA	NM_001002977-intron	TFAP2B_intron	transcription factor AP-2 beta (activating enhancer binding protein 2 beta)	6788	ENSCAFT00000003387.3-intron	TFAP2B_intron	transcription factor AP-2 beta (activating enhancer binding protein 2 beta)	6788	ENSCAFT00000003387.3	TFAP2B	transcription factor AP-2 beta (activating enhancer binding protein 2 beta)	6788
chr13	62532981	62533497	517	CpG_33:chr13:62532981-62533497	1.04383e-07	0.00308064	1.49942	-0.672586	GCACAGGGAACAGGCAGAACGAAGTGTCGAGAAACACTGTACACGGGTAGGGTAGAGGAC	NA	NA	NA	NA	ENSCAFT00000048323.1-proxDOWN	PPBP_proxDOWN	pro-platelet basic protein (chemokine (C-X-C motif) ligand 7)	6468	ENSCAFT00000048323.1	PPBP	pro-platelet basic protein (chemokine (C-X-C motif) ligand 7)	6468
chr23	1373935	1375540	1606	CpG_121:chr23:1373935-1375540	1.04383e-07	0.00308064	0.143618	0.852567	GGTTAGCATCCACTCGCTCTCACAAGTGCCACCATCCTGAGCACAGACAGGAGCAGAGAG	NA	NA	NA	NA	ENSCAFT00000038492.3-exon;ENSCAFT00000038492.3-intron;ENSCAFT00000038492.3-fiveUTR;ENSCAFT00000038492.3-proxUP	ENTPD6_exon;ENTPD6_intron;ENTPD6_fiveUTR;ENTPD6_proxUP	ectonucleoside triphosphate diphosphohydrolase 6 (putative)	0	ENSCAFT00000038492.3	ENTPD6	ectonucleoside triphosphate diphosphohydrolase 6 (putative)	0
chr27	2422149	2427160	5012	chr27:2422149-2427160	1.04383e-07	0.00308064	-0.90234	-0.00453698	TGGCGGTGGGTTTGGAAGTCGAAGTCTTGTCAACCTTGGTGGCAGTAAAAGCATCTCCAT	NM_001003392-exon;NM_001003392-intron;NM_001003392-proxUP	KRT1_exon;KRT1_intron;KRT1_proxUP	keratin 1, type II	0	ENSCAFT00000011567.2-exon;ENSCAFT00000039400.3-intron;ENSCAFT00000011567.2-intron;ENSCAFT00000011567.2-proxUP	KRT1_exon;KRT4_intron;KRT1_intron;KRT1_proxUP	keratin 1, type II;keratin 71, type II_keratin, type II cytoskeletal 73_keratin 4, type II	0;132063	ENSCAFT00000011567.2	KRT1	keratin 1, type II	0
chr10	25603979	25604794	816	CpG_45:chr10:25603979-25604794	1.04383e-07	0.00308064	0.789027	1.38665	CGGCAGGTTCTCTTGTCCTTCTGGCCGCCAGAAATCTGAAGAACAGGGTGCTGCTGGAGT	NA	NA	NA	NA	NA	NA	NA	NA	ENSCAFT00000043684.1	MGAT3	mannosyl (beta-1,4-)-glycoprotein beta-1,4-N-acetylglucosaminyltransferase	14158
chr6	15652831	15660044	7214	CpG_462:chr6:15652831-15660044	1.04383e-07	0.00308064	0.58431	0.032158	TGCATGATGGGGTACAGCATGAAGTGGCCCTTGCCCATGAGTGTCCACGGCGCGCACTGT	NA	NA	NA	NA	ENSCAFT00000018714.4-exon;ENSCAFT00000018714.4-intron;ENSCAFT00000018714.4-proxUP;ENSCAFT00000018714.4-upstr;ENSCAFT00000018714.4-proxDOWN	UNCX_exon;UNCX_intron;UNCX_proxUP;UNCX_upstr;UNCX_proxDOWN	UNC homeobox	0	ENSCAFT00000018714.4	UNCX	UNC homeobox	0
chr9	2300587	2302737	2151	CpG_143:chr9:2300587-2302737	1.04383e-07	0.00308064	1.24157	0.243797	TAAGCGTGCGATCGCATCCTCTTCCCTCGGTGCGGGGCTCTGTTTGATGTTGGAGTACGC	NA	NA	NA	NA	NA	NA	NA	NA	ENSCAFT00000046179.2	RBFOX3	RNA binding protein, fox-1 homolog (C. elegans) 3	59604
chr25	24129900	24130914	1015	CpG_61:chr25:24129900-24130914	1.04383e-07	0.00308064	1.44725	0.417922	TAGCCCCGTAGGGATTTACACGCGACAGAGGAAAACTGGGACAATTCATTGTTTCTCTTT	NA	NA	NA	NA	NA	NA	NA	NA	ENSCAFT00000012546.4	HAND2	heart and neural crest derivatives expressed 2	12498
chr4	35989601	35990248	648	CpG_39:chr4:35989601-35990248	1.04383e-07	0.00308064	1.42819	0.944051	ACAGATGTCCATGGAACAAAGTAGGAGGAAGGAAGAATTATCAAAGCTTGCCCGACCTCC	NA	NA	NA	NA	ENSCAFT00000026040.2-exon;ENSCAFT00000026040.2-intron	RGS14_exon;RGS14_intron	regulator of G-protein signaling 14	9142	ENSCAFT00000026040.2	RGS14	regulator of G-protein signaling 14	9142
chr14	33372617	33373556	940	CpG_59:chr14:33372617-33373556	1.04383e-07	0.00308064	1.16346	-0.485487	ACTGCGGGTCGGGCCCACCTTTAGCTTCAGGCTGACAAATGTCTTCAGCGCGTTCCCAGC	NA	NA	NA	NA	NA	NA	NA	NA	ENSCAFT00000003953.4	FERD3L	Fer3-like bHLH transcription factor	41221
chr20	52718939	52721662	2724	chr20:52718939-52721662	1.04383e-07	0.00308064	-0.460957	0.286401	TGCCTGGTCTACTGTCCACACTCAAGGTAACGTCTTGAGCCATACCTACCCTGCCTCCCC	NM_001005259-exon;NM_001005259-intron;NM_001005259-proxUP	CCL25_exon;CCL25_intron;CCL25_proxUP	chemokine (C-C motif) ligand 25	0	ENSCAFT00000029163.3-exon;ENSCAFT00000029163.3-intron;ENSCAFT00000029163.3-fiveUTR	CCL25_exon;CCL25_intron;CCL25_fiveUTR	chemokine (C-C motif) ligand 25	1852	ENSCAFT00000029163.3	CCL25	chemokine (C-C motif) ligand 25	1852
chr10	21828848	21830041	1194	CpG:117:chr10:21828848-21830041	1.04383e-07	0.00308064	1.44526	0.637968	TTACCCAATCGGAGTCCCGCTTCTTGGAGGGTACGCGGACCCCTCGTCCAATCAGCGAGT	NA	NA	NA	NA	ENSCAFT00000001400.4-proxUP;ENSCAFT00000001400.4-upstr	EFCAB6_proxUP;EFCAB6_upstr	EF-hand calcium binding domain 6	1388	ENSCAFT00000001400.4	EFCAB6	EF-hand calcium binding domain 6	1388
chr17	56202620	56204743	2124	CpG_153:chr17:56202620-56204743	1.04383e-07	0.00308064	0.89803	-0.278981	GAGTGGGGCAGAGTGGCGCAGTCCTAGTTACCCAACTTCAAAGTGTTTTCAAGAATGAAT	NA	NA	NA	NA	NA	NA	NA	NA	ENSCAFT00000015871.2	TBX15	T-box 15	11995
chr26	10777119	10782632	5514	CpG_367:chr26:10777119-10782632	1.04383e-07	0.00308064	0.314458	-0.755529	AGAGACAGCCAGAGAAGGGTCAGTGAGACATCGGCAGAGCGCAGAGAGACAGAGGAACCT	NA	NA	NA	NA	ENSCAFT00000014514.2-exon;ENSCAFT00000014514.2-intron;ENSCAFT00000014514.2-proxDOWN	LHX5_exon;LHX5_intron;LHX5_proxDOWN	LIM homeobox 5	2830	ENSCAFT00000014514.2	LHX5	LIM homeobox 5	2830
chr35	24282192	24283258	1067	CpG_95:chr35:24282192-24283258	1.04383e-07	0.00308064	1.60281	0.939665	TTACTAGGCCTCACCATTCTCTTCTAAGATTCTCTTGGGGTTTTAGGGTCTCTTTCGCGG	NA	NA	NA	NA	ENSCAFT00000017299.3-exon;ENSCAFT00000017299.3-intron;ENSCAFT00000017299.3-proxUP	BTN1A1_exon;BTN1A1_intron;BTN1A1_proxUP	butyrophilin, subfamily 1, member A1	0	ENSCAFT00000017299.3	BTN1A1	butyrophilin, subfamily 1, member A1	0
chr34	20113374	20123822	10449	chr34:20113374-20123822	1.04383e-07	0.00308064	0.5956	0.933446	GCAAGTGAAGACGCAGCTGGCTTTTGTGACGGAAATGCAGGTTGCACTTCTCGCACTGAA	NM_001195404-exon;NM_001195404-intron;NM_001195404-threeUTR	BCL6_exon;BCL6_intron;BCL6_threeUTR	B-cell CLL/lymphoma 6	858	ENSCAFT00000022065.3-exon;ENSCAFT00000022065.3-intron	RTP2_exon;RTP2_intron	receptor (chemosensory) transporter protein 2_B-cell CLL/lymphoma 6	881	ENSCAFT00000022065.3	RTP2	receptor (chemosensory) transporter protein 2_B-cell CLL/lymphoma 6	881
chr9	49618131	49621673	3543	chr9:49618131-49621673	1.04383e-07	0.00308064	0.465754	1.09739	CTCACCGTCATCGCTCAGAACCACAATCTGGTCCTTGTGCAGACCGATGTCTTCACATAC	NM_001003189-exon;NM_001003189-intron;NM_001003189-threeUTR	CANF2_exon;CANF2_intron;CANF2_threeUTR	minor allergen Can f 2	70	ENSCAFT00000031406.2-exon;ENSCAFT00000031406.2-intron;ENSCAFT00000031406.2-threeUTR	NA_exon;NA_intron;NA_threeUTR	minor allergen Can f 2	44	ENSCAFT00000031406.2	NA	minor allergen Can f 2	44
chr5	31355040	31355521	482	CpG_20:chr5:31355040-31355521	1.04383e-07	0.00308064	-1.17647	-0.0554795	GCACAAGCATCAGAATCGGTCGAGGCCAGGTTTCCCACAGCAATCACCCCAAGTCGTTTG	NA	NA	NA	NA	ENSCAFT00000024628.3-exon;ENSCAFT00000024628.3-intron	C1QBP_exon;C1QBP_intron	complement component 1, q subcomponent binding protein	915	ENSCAFT00000024628.3	C1QBP	complement component 1, q subcomponent binding protein	915
chr36	387401	388135	735	CpG_46:chr36:387401-388135	1.04383e-07	0.00308064	1.47918	0.773959	AGCACGAGGAAGCCGGGAGCAACACACTGCAGCCTTGCATTTATTAAGGAAATGTCAAAT	NA	NA	NA	NA	NA	NA	NA	NA	ENSCAFT00000047729.1	EEF1G	NA	78361
chr8	43542541	43543031	491	CpG_20:chr8:43542541-43543031	1.04383e-07	0.00308064	1.07777	1.62483	GTTTTCAGTTCTCCTTCCCGCTAAGAGCACTGCACACGCCCTGCTTGTGGGCGTCCGTAC	NA	NA	NA	NA	ENSCAFT00000026282.3-intron	SLC10A1_intron	solute carrier family 10 (sodium/bile acid cotransporter), member 1	3439	ENSCAFT00000026282.3	SLC10A1	solute carrier family 10 (sodium/bile acid cotransporter), member 1	3439
chr36	16481990	16488326	6337	CpG_422:chr36:16481990-16488326	1.04383e-07	0.00308064	0.00661672	-0.926624	GTTCTACTCGGAACCCGGGATAAACCTGAGAGTTGTGCTGCCTGTCAGAGTTGGGACAGG	NA	NA	NA	NA	ENSCAFT00000020533.3-exon;ENSCAFT00000020533.3-intron;ENSCAFT00000020533.3-threeUTR;ENSCAFT00000020533.3-proxUP;ENSCAFT00000020533.3-upstr;ENSCAFT00000020501.3-proxDOWN	DLX1_exon;DLX1_intron;DLX1_threeUTR;DLX1_proxUP;DLX1_upstr;METAP1D_proxDOWN	distal-less homeobox 1;NA	0;91346	ENSCAFT00000020533.3	DLX1	distal-less homeobox 1	0
chr9	822109	822565	457	CpG_23:chr9:822109-822565	1.04383e-07	0.00308064	1.49039	1.06174	CAGCCCAAAACCATCTGATTCACACAGTCCCAAGCATTTTGCCAGAATTGAGCTATTCGT	NA	NA	NA	NA	ENSCAFT00000009229.3-intron	SLC38A10_intron	solute carrier family 38, member 10	11880	ENSCAFT00000009229.3	SLC38A10	solute carrier family 38, member 10	11880
chr36	19993824	19994593	770	CpG_47:chr36:19993824-19994593	1.04383e-07	0.00308064	1.27602	0.665487	TATTATCAAGGGAAAGACGTGAGCCCATTAACATTGTGAGCCCTCACATTTCACTCGCAA	NA	NA	NA	NA	ENSCAFT00000048782.1-proxUP	HOXD1_proxUP	homeobox D1	738	ENSCAFT00000048782.1	HOXD1	homeobox D1	738
chr37	25558987	25560504	1518	CpG_122:chr37:25558987-25560504	1.04383e-07	0.00308064	0.959976	-0.0957235	AGGCTGGTCTCGCCGGTGCCCGCAAAGGGTCGCCTCTCGCCTTTATCCCTTTAGGATTTG	NA	NA	NA	NA	ENSCAFT00000047403.2-exon;ENSCAFT00000023793.4-exon;ENSCAFT00000047403.2-intron;ENSCAFT00000023793.4-intron;ENSCAFT00000047403.2-fiveUTR;ENSCAFT00000023793.4-proxUP	CRYBA2_exon;CRYBA2_intron;CRYBA2_fiveUTR;CRYBA2_proxUP	crystallin, beta A2	3942;0	ENSCAFT00000023793.4	CRYBA2	crystallin, beta A2	0
chr9	42779054	42781277	2224	chr9:42779054-42781277	1.04383e-07	0.00308064	0.184767	0.639083	CACCATCTTCTCCACTGCCTTCATACTTGCCCTGAGCCGCAAGCCCATTCACCTGTAAAA	NM_001286945-exon;NM_001286945-intron;NM_001286945-threeUTR	ALDOC_exon;ALDOC_intron;ALDOC_threeUTR	aldolase C, fructose-bisphosphate	1201	ENSCAFT00000037104.3-exon;ENSCAFT00000029710.3-exon;ENSCAFT00000037104.3-intron;ENSCAFT00000029710.3-intron;ENSCAFT00000037104.3-threeUTR;ENSCAFT00000029708.3-upstr;ENSCAFT00000029710.3-proxDOWN	ALDOC_exon;ALDOC_intron;ALDOC_threeUTR;PIGS_upstr;ALDOC_proxDOWN	aldolase C, fructose-bisphosphate;phosphatidylinositol glycan anchor biosynthesis, class S	9;1326;2329	ENSCAFT00000037104.3	ALDOC	aldolase C, fructose-bisphosphate	9
chr5	9594372	9595138	767	CpG_67:chr5:9594372-9595138	1.04383e-07	0.00308064	0.727321	-0.339544	AGGTGGTCTGCGACGTCGCCCGCGATGCTCCTCGAGGTGAAAAGAAAAGGGCGATCTTCC	NA	NA	NA	NA	NA	NA	NA	NA	ENSCAFT00000017695.3	ROBO3	roundabout guidance receptor 3	15382
chr17	63047462	63049209	1748	CpG_139:chr17:63047462-63049209	1.04383e-07	0.00308064	0.716635	0.0310215	TCCTGGGAAGAATGAACTTAAACCGAAGGGGCACGGGCCCTGGGAATCCGGGGAACCTGG	NA	NA	NA	NA	ENSCAFT00000035250.2-exon;ENSCAFT00000035250.2-intron;ENSCAFT00000035250.2-fiveUTR;ENSCAFT00000035250.2-proxUP	WNT2B_exon;WNT2B_intron;WNT2B_fiveUTR;WNT2B_proxUP	wingless-type MMTV integration site family, member 2B	0	ENSCAFT00000035250.2	WNT2B	wingless-type MMTV integration site family, member 2B	0
chr11	12948095	12948930	836	CpG_78:chr11:12948095-12948930	1.04383e-07	0.00308064	1.47165	0.534948	AGCCACAATTAATTGCCCTATAGTTTTGTAGGAGAGAGTGGAGCCAGCCCAGACCCGCTT	NA	NA	NA	NA	ENSCAFT00000036515.3-intron	PRDM6_intron	PR domain containing 6	4662	ENSCAFT00000036515.3	PRDM6	PR domain containing 6	4662
chr32	32311947	32315174	3228	CpG_242:chr32:32311947-32315174	1.04383e-07	0.00308064	0.257314	-1.19282	ATTCAGAACGGCTAAAACTGCCTGCCCGGTGAAGTGAGATGGTCTCCAGGGCATAGACAG	NA	NA	NA	NA	ENSCAFT00000039286.3-exon;ENSCAFT00000039286.3-proxUP;ENSCAFT00000039286.3-upstr;ENSCAFT00000039286.3-proxDOWN	NEUROG2_exon;NEUROG2_proxUP;NEUROG2_upstr;NEUROG2_proxDOWN	neurogenin 2	0	ENSCAFT00000039286.3	NEUROG2	neurogenin 2	0
chr17	58988684	58989631	948	CpG_55:chr17:58988684-58989631	1.04383e-07	0.00308064	1.00157	-0.304984	CGGCCTCCAAAGCTTTTCAGAAAACTCCGCGGGAAGAATCAAGGCTGGGTGTTCGCCGAG	NA	NA	NA	NA	NA	NA	NA	NA	ENSCAFT00000017203.3	NA	NA	43468
chr11	2739957	2742576	2620	chr11:2739957-2742576	1.04383e-07	0.00308064	0.15394	0.981051	TAAACAACAGAATTCGAGAATTCTGAAACCTTGGGCATCTTAGAAAGCAAAGCACGGGGA	NM_001020807-exon;NM_001020807-intron;NM_001020807-proxUP	PROP1_exon;PROP1_intron;PROP1_proxUP	PROP paired-like homeobox 1	0	ENSCAFT00000000419.2-exon;ENSCAFT00000000419.2-intron;ENSCAFT00000000419.2-proxUP	PROP1_exon;PROP1_intron;PROP1_proxUP	PROP paired-like homeobox 1	0	ENSCAFT00000000419.2	PROP1	PROP paired-like homeobox 1	0
chr14	7060776	7065407	4632	CpG_384:chr14:7060776-7065407	1.04383e-07	0.00308064	0.291209	-0.517196	CAAAGAACTGGCCAGAGAAGTTGGCCAGAGAAGCAAGCCGAAGCACCGGCAGCGAGAAAG	NR_049248-upstr;NR_049449-upstr;NR_049429-upstr	MIR183_upstr;MIR96_upstr;MIR182_upstr	microRNA mir-183;microRNA mir-96;microRNA mir-182	3134;3346;7297	ENSCAFT00000032549.1-upstr;ENSCAFT00000032724.1-upstr;ENSCAFT00000032596.1-upstr	NA_upstr;cfa-mir-96_upstr;cfa-mir-182_upstr	NA	3129;3346;7297	ENSCAFT00000032549.1	NA	NA	3129
chr12	58551838	58556757	4920	CpG_342:chr12:58551838-58556757	1.04383e-07	0.00308064	0.5202	-0.95901	TATCAAATGCCGGCGGGACCCCTCGGGAACCAGCCTTTTCTTCTGTTCGGCGCCGCAAAC	NA	NA	NA	NA	ENSCAFT00000005680.3-exon;ENSCAFT00000005680.3-fiveUTR;ENSCAFT00000005680.3-proxUP;ENSCAFT00000005680.3-upstr	SIM1_exon;SIM1_fiveUTR;SIM1_proxUP;SIM1_upstr	single-minded family bHLH transcription factor 1	0	ENSCAFT00000005680.3	SIM1	single-minded family bHLH transcription factor 1	0
chr35	6080724	6081766	1043	CpG_75:chr35:6080724-6081766	1.04383e-07	0.00308064	0.723022	-0.954559	GCCATCTGCGCTCCCATCTTCGGGTCCCCAACACTCTCTCAGACATTTGGAGAGTCAAAG	NA	NA	NA	NA	ENSCAFT00000015082.3-proxUP;ENSCAFT00000015082.3-upstr	NRN1_proxUP;NRN1_upstr	neuritin 1	1758	ENSCAFT00000015082.3	NRN1	neuritin 1	1758
chr8	65854508	65854915	408	CpG_14:chr8:65854508-65854915	1.04383e-07	0.00308064	1.14552	1.57703	AGATAATCCACGGCTCCCTGTGACCCGAGGTTGCCGTGGGAAGAAGAGCACGTGGTGAGC	NA	NA	NA	NA	NA	NA	NA	NA	ENSCAFT00000028240.3	VRK1	vaccinia related kinase 1	379300
chr1	89798102	89799379	1278	CpG_97:chr1:89798102-89799379	1.04383e-07	0.00308064	1.16792	0.00208284	TGTCCTGGCTCAAGGGCCACAAGCGCTACTGCCGCTTCAAGGACTGCACCTGCGAGAAGT	NA	NA	NA	NA	ENSCAFT00000003148.3-exon;ENSCAFT00000003148.3-intron;ENSCAFT00000003148.3-proxUP	DMRT3_exon;DMRT3_intron;DMRT3_proxUP	doublesex and mab-3 related transcription factor 3	0	ENSCAFT00000003148.3	DMRT3	doublesex and mab-3 related transcription factor 3	0
chr24	46289425	46289918	494	CpG_25:chr24:46289425-46289918	1.04383e-07	0.00308064	0.300816	1.3677	GAAGGGCCGCAGCCTTCTTTGTTCAGGCGCTTCCAACCGCAGAAACTCTTTCAAAGAGGA	NA	NA	NA	NA	ENSCAFT00000043087.2-exon;ENSCAFT00000020042.2-exon;ENSCAFT00000043087.2-intron;ENSCAFT00000020042.2-intron;ENSCAFT00000020104.3-intron	OSBPL2_exon;OSBPL2_intron;NA_intron	oxysterol binding protein-like 2;NA	14237;4284;247708	ENSCAFT00000020042.2	OSBPL2	oxysterol binding protein-like 2	4284
chr26	11502862	11503916	1055	CpG_54:chr26:11502862-11503916	1.04383e-07	0.00308064	1.02486	0.210065	GAAACCCAAAACCCATCCGGGTTTGGTTTTGGAACCAGGATAGTCATGGGCAGATGGGTG	NA	NA	NA	NA	ENSCAFT00000014621.3-intron	TBX5_intron	T-box 5	4237	ENSCAFT00000014621.3	TBX5	T-box 5	4237
chr29	22816895	22817546	652	CpG_45:chr29:22816895-22817546	1.04383e-07	0.00308064	1.08567	0.338232	CACAAGTCCACTTGCACCTCCTATGTGACTTCCAAACGCCAGAGGCTTTCTGGCACGGAG	NA	NA	NA	NA	ENSCAFT00000013007.2-exon;ENSCAFT00000013007.2-intron;ENSCAFT00000013007.2-fiveUTR;ENSCAFT00000013007.2-proxUP	GDAP1_exon;GDAP1_intron;GDAP1_fiveUTR;GDAP1_proxUP	ganglioside induced differentiation associated protein 1	0	ENSCAFT00000013007.2	GDAP1	ganglioside induced differentiation associated protein 1	0
chr10	20513497	20513937	441	CpG_18:chr10:20513497-20513937	1.04383e-07	0.00308064	1.26927	1.69059	CTGTGCTGCCAGGTGCCTGGGTCCGTGAAGAGCGTGACATTATTGCAAACCCCAGAACTT	NA	NA	NA	NA	ENSCAFT00000001257.3-intron	FBLN1_intron	fibulin 1	50823	ENSCAFT00000042301.1	U6	NA	34205
chr28	19697127	19697538	412	CpG_18:chr28:19697127-19697538	1.04383e-07	0.00308064	1.25372	-0.0746301	TTCAAACACCCCTGTCCACCTGCCTCTCCAACACACTTTAGCGCTTACTCTCCTCACCCC	NA	NA	NA	NA	NA	NA	NA	NA	ENSCAFT00000033572.1	U4	NA	228408
chr25	47431927	47433075	1149	CpG_67:chr25:47431927-47433075	1.04383e-07	0.00308064	1.39094	1.00961	TCTCCCTTTGGGGCTTCATGTCCGCAAGGCGTAAGTACACACGGTGCATGTGCAGTGAGT	NA	NA	NA	NA	NA	NA	NA	NA	ENSCAFT00000019378.3	ACKR3	atypical chemokine receptor 3	94270
chr9	48974162	48974986	825	CpG_47:chr9:48974162-48974986	1.04383e-07	0.00308064	0.401083	-0.281963	AATCTGGCATCGTGGCGGAGAAATAAATCATCCGGAAGGAGCACGTGGGAGGGGCCCAGG	NA	NA	NA	NA	ENSCAFT00000031242.4-intron	NOTCH1_intron	notch 1	101105	ENSCAFT00000049964.1	NOTCH1	notch 1	22409
chr23	42480126	42480553	428	CpG_28:chr23:42480126-42480553	1.04383e-07	0.00308064	1.10677	0.373822	ACCAGCATCTGCGTCATTTTAATTGCCCTGTTTATTCGTCGGGGATGTGGCAAAGTTACC	NA	NA	NA	NA	NA	NA	NA	NA	ENSCAFT00000013026.3	ZIC4	zinc finger protein ZIC 4	49710
chr7	16944318	16944761	444	CpG_24:chr7:16944318-16944761	1.04383e-07	0.00308064	-0.611898	0.772341	AACACGACTTCTCGGTGTTGCAGAGGCTCAGGAAATGTCCCCACCTTTCGAGCAACTGAC	NM_001101832-exon;NM_001101832-proxUP	NCF2_exon;NCF2_proxUP	neutrophil cytosolic factor 2	0	ENSCAFT00000021151.4-exon;ENSCAFT00000045271.1-exon;ENSCAFT00000045271.1-fiveUTR;ENSCAFT00000021151.4-proxUP	NCF2_exon;NCF2_fiveUTR;NCF2_proxUP	neutrophil cytosolic factor 2	0;1476	ENSCAFT00000021151.4	NCF2	neutrophil cytosolic factor 2	0
chr7	44235883	44239356	3474	CpG_213:chr7:44235883-44239356	1.04383e-07	0.00308064	0.855066	-0.173574	CTTGCGGAAGCAAAGGGCAACCCTGATTAGGAGCTTCAGATTGAAAGGAGGGCAAGTGCC	NA	NA	NA	NA	ENSCAFT00000043630.1-upstr	NA_upstr	NA	7543	ENSCAFT00000043630.1	NA	NA	7543
chr5	58046057	58046500	444	CpG_21:chr5:58046057-58046500	1.04383e-07	0.00308064	0.954337	1.43354	GCCCAGTTATTTCAGGCATAAGAAGCTGATCTGCCCTGGGGTTTCCCCAGGAAGGCGTGG	NA	NA	NA	NA	ENSCAFT00000030963.4-exon;ENSCAFT00000049364.1-exon;ENSCAFT00000030963.4-intron;ENSCAFT00000049364.1-intron	ARHGEF16_exon;ARHGEF16_intron	Rho guanine nucleotide exchange factor (GEF) 16	7621;7004	ENSCAFT00000049364.1	ARHGEF16	Rho guanine nucleotide exchange factor (GEF) 16	7004
chr24	12082457	12082870	414	CpG_20:chr24:12082457-12082870	1.04383e-07	0.00308064	1.23507	0.406573	TTTGTTGTGCATTAGGCACCGAGGGAGGGCGGGTGGTGGGCTATGCAAATGGTTGCGCGG	NA	NA	NA	NA	NA	NA	NA	NA	ENSCAFT00000009121.3	SNAP25	synaptosomal-associated protein, 25kDa	53706
chr1	104841350	104842750	1401	CpG_100:chr1:104841350-104842750	1.04383e-07	0.00308064	1.47815	0.901788	ATCCCGCTTTCCTCTAACTTCTCTATTCCTTCCACCTGCTTTCTCGGCTTATTCTTACTG	NA	NA	NA	NA	NA	NA	NA	NA	ENSCAFT00000047925.1	NA	zinc finger protein 347-like	43840
chr1	57527422	57530624	3203	CpG_265:chr1:57527422-57530624	1.04383e-07	0.00308064	0.913984	-0.885169	ATCGACATCGTACTTAAACTCTTCCGACCGCTCAGGGCAGCTCACCATTTATAAACAGAA	NA	NA	NA	NA	ENSCAFT00000036780.3-exon;ENSCAFT00000036780.3-intron;ENSCAFT00000036780.3-proxUP;ENSCAFT00000045727.1-proxUP;ENSCAFT00000036780.3-upstr;ENSCAFT00000045727.1-upstr	VGLL2_exon;VGLL2_intron;VGLL2_proxUP;VGLL2_upstr	vestigial-like family member 2	0;1745	ENSCAFT00000036780.3	VGLL2	vestigial-like family member 2	0
chr5	2895242	2895707	466	CpG_18:chr5:2895242-2895707	1.04383e-07	0.00308064	1.12524	1.39339	AGCTTCTAATGATAAATGACAATTAGTCGTCCTGTTGTCCTGGCTGGATGGAACACACAA	NA	NA	NA	NA	ENSCAFT00000043886.2-exon;ENSCAFT00000015815.3-exon;ENSCAFT00000043886.2-intron;ENSCAFT00000015815.3-intron;ENSCAFT00000015815.3-proxUP	NTM_exon;NTM_intron;NTM_proxUP	neurotrimin	170665;0	ENSCAFT00000015815.3	NTM	neurotrimin	0
chr4	4307619	4310007	2389	CpG_230:chr4:4307619-4310007	1.04383e-07	0.00308064	1.20355	0.746967	GGGGAGCCCTGCCTGCTTTGATCCCTTAATTGCCTTAGAAATGATAACGGGAGGGTAAGT	NA	NA	NA	NA	ENSCAFT00000048650.1-exon;ENSCAFT00000048650.1-proxUP;ENSCAFT00000048650.1-proxDOWN	NA_exon;NA_proxUP;NA_proxDOWN	NA	0	ENSCAFT00000048650.1	NA	NA	0
chr10	47335955	47337961	2007	CpG_142:chr10:47335955-47337961	1.04383e-07	0.00308064	0.942967	-0.261843	TTGAGCCGTCGGGGCAGCTTCATTAAGCGGCGCTAACAAGGCATACAAATGCCTTGCCCA	NA	NA	NA	NA	ENSCAFT00000004014.3-upstr	SIX3_upstr	NA	2657	ENSCAFT00000004014.3	SIX3	NA	2657
chr14	22052538	22053236	699	CpG_51:chr14:22052538-22053236	1.04383e-07	0.00308064	1.14033	0.499717	GTAATTGAAAGCCAGAGGAGCGATGCCTGTTTCCACCAGGGACAAGGAGCTGACTCGGAT	NA	NA	NA	NA	NA	NA	NA	NA	ENSCAFT00000003439.3	DLX6	NA	12830
chr2	28092071	28094674	2604	CpG_205:chr2:28092071-28094674	1.04383e-07	0.00308064	0.481275	-0.797893	CAGCGGAGCGCGCGCGAAAATAGTCGGATTTCCCAGCGAGGCAGCAAATATTTGCAGGCG	NA	NA	NA	NA	ENSCAFT00000008065.3-upstr	GATA3_upstr	GATA binding protein 3	3871	ENSCAFT00000008065.3	GATA3	GATA binding protein 3	3871
chr9	25293209	25295008	1800	CpG_151:chr9:25293209-25295008	1.04383e-07	0.00308064	0.676574	-0.178153	AAAGGTAGGGTTTGCAATATAAGCTAGATCATGGTAAAACACAGTAGAGTCACATCGGAG	NA	NA	NA	NA	ENSCAFT00000026765.3-upstr	NA_upstr	NA	6046	ENSCAFT00000026765.3	NA	NA	6046
chr12	58537324	58538087	764	CpG_55:chr12:58537324-58538087	1.04383e-07	0.00308064	1.26318	0.460235	CCAAAATGACCGAACTTTTCGGACGCTTTACACGCCCCTAAGGTGCATATGAGCCCCAGC	NA	NA	NA	NA	ENSCAFT00000005680.3-exon;ENSCAFT00000005680.3-intron	SIM1_exon;SIM1_intron	single-minded family bHLH transcription factor 1	14529	ENSCAFT00000005680.3	SIM1	single-minded family bHLH transcription factor 1	14529
chr6	1654976	1656064	1089	CpG_82:chr6:1654976-1656064	1.04383e-07	0.00308064	1.46007	0.728874	GAGACTCTGAGCTAGAATGTTGCCCTTGAGGCGTGGGGCAGAGAGACTAAGGGTCCGAGT	NA	NA	NA	NA	ENSCAFT00000017682.3-intron	CALN1_intron	calneuron 1	99022	ENSCAFT00000017682.3	CALN1	calneuron 1	99022
chr30	11608475	11608927	453	CpG_18:chr30:11608475-11608927	1.04383e-07	0.00308064	1.42757	0.798932	GGCGCACGTCCCAGATTAGTCGGTCGAGAATTTGAACAAAGGTGAATGAAGGCTCCGAGC	NA	NA	NA	NA	ENSCAFT00000038545.3-exon;ENSCAFT00000021767.4-exon;ENSCAFT00000038545.3-intron;ENSCAFT00000021767.4-intron	SHF_exon;SHF_intron	NA	482;909	ENSCAFT00000038545.3	SHF	NA	482
chr1	108255986	108258717	2732	chr1:108255986-108258717	1.04383e-07	0.00308064	0.642921	1.26314	TTGGTCGCCCCTGGGGTCCCTTGTCCTTGGGAAGAAGATGGGAACTTACTGGGGTGACAT	NM_001003049-exon;NM_001003049-intron;NM_001003049-fiveUTR	CRX_exon;CRX_intron;CRX_fiveUTR	cone-rod homeobox	6074	ENSCAFT00000006519.2-exon;ENSCAFT00000006519.2-intron;ENSCAFT00000006519.2-fiveUTR	CRX_exon;CRX_intron;CRX_fiveUTR	cone-rod homeobox	6074	ENSCAFT00000006519.2	CRX	cone-rod homeobox	6074
chr5	22230634	22231245	612	CpG_35:chr5:22230634-22231245	1.04383e-07	0.00308064	0.689659	-1.42273	TGCCCTTCCAGCGTCTCTGGAAACAACTTGGGCTCAGAGGGATGACCGTCCTTAAGAGAT	NA	NA	NA	NA	NA	NA	NA	NA	ENSCAFT00000022580.4	ARHGAP20	Rho GTPase activating protein 20	17973
chr11	34837196	34841858	4663	CpG_346:chr11:34837196-34841858	1.04383e-07	0.00308064	0.964434	-0.17284	GGAAGGAGGCAGCGCGGGGACACGTGTTGGCCCAGAGTTTGGAAAGAGAGAATGCTGTGG	NA	NA	NA	NA	NA	NA	NA	NA	ENSCAFT00000045901.1	NA	NA	28590
chr17	56470496	56471678	1183	CpG_70:chr17:56470496-56471678	1.04383e-07	0.00308064	1.03126	-0.53359	CTGACTGAGAGATACGCCGAGACCTCGCTGGTGATTTATTGGCTTTCTGCACCTGACTAG	NA	NA	NA	NA	NA	NA	NA	NA	ENSCAFT00000015954.3	HAO2	hydroxyacid oxidase 2 (long chain)	33681
chr1	115634170	115635062	893	CpG_53:chr1:115634170-115635062	1.04383e-07	0.00308064	1.12932	-0.55478	CCATTCACACAGATACACCGACGGGGATGGGAGGAAGAATGGACAGATTCCGCCCTAGTC	NA	NA	NA	NA	NA	NA	NA	NA	ENSCAFT00000009958.2	NA	NA	13274
chr7	16779759	16781643	1885	CpG_142:chr7:16779759-16781643	1.04383e-07	0.00308064	1.04618	-1.13149	CGAACCCTTGACCAAACCCCGAATTAATCCCCTCGAAGCTCCAGCCCTGCCAATGCTGTG	NA	NA	NA	NA	ENSCAFT00000046334.2-exon;ENSCAFT00000043939.1-exon;ENSCAFT00000046334.2-intron;ENSCAFT00000043939.1-intron;ENSCAFT00000046334.2-proxUP;ENSCAFT00000043939.1-proxUP	NMNAT2_exon;NMNAT2_intron;NMNAT2_proxUP	nicotinamide nucleotide adenylyltransferase 2	0	ENSCAFT00000046334.2	NMNAT2	nicotinamide nucleotide adenylyltransferase 2	0
chr20	56978019	56982083	4065	CpG_268:chr20:56978019-56982083	1.04383e-07	0.00308064	0.681985	1.10555	CGGACACTCAGGTTGTTCCCACTTTGTTGGCCACGGGAGTTGTGCTGCTGTGCGTGTAGT	NA	NA	NA	NA	ENSCAFT00000030889.3-proxDOWN	MKNK2_proxDOWN	MAP kinase interacting serine/threonine kinase 2	11350	ENSCAFT00000030889.3	MKNK2	MAP kinase interacting serine/threonine kinase 2	11350
chr2	61550506	61558809	8304	CpG_616:chr2:61550506-61558809	1.04383e-07	0.00308064	1.06366	0.256507	CTGGAAGCTCCTGACTCTCATAAACCTCCACCTCTCCGAGAGGCATGTCTTCCTCCGAGA	NA	NA	NA	NA	ENSCAFT00000049282.1-exon;ENSCAFT00000015031.4-exon;ENSCAFT00000049282.1-intron;ENSCAFT00000049282.1-fiveUTR;ENSCAFT00000049282.1-threeUTR;ENSCAFT00000049282.1-proxUP;ENSCAFT00000015031.4-proxUP;ENSCAFT00000049282.1-upstr;ENSCAFT00000015031.4-proxDOWN	IRX3_exon;NA_exon;IRX3_intron;IRX3_fiveUTR;IRX3_threeUTR;IRX3_proxUP;NA_proxUP;IRX3_upstr;NA_proxDOWN	iroquois homeobox 3;NA	0	ENSCAFT00000049282.1	IRX3	iroquois homeobox 3	0
chr29	5978734	5981281	2548	CpG_242:chr29:5978734-5981281	1.04383e-07	0.00308064	1.19891	0.112852	TGCGTTCATCCGAACTACCGTGGCCAAGCACTTCTATCCAGCGGTACAGTCTACATTCCA	NA	NA	NA	NA	ENSCAFT00000042954.1-exon;ENSCAFT00000007037.4-exon;ENSCAFT00000042954.1-intron;ENSCAFT00000007037.4-intron;ENSCAFT00000042954.1-fiveUTR;ENSCAFT00000042954.1-threeUTR;ENSCAFT00000042954.1-proxUP;ENSCAFT00000007037.4-proxUP;ENSCAFT00000007037.4-proxDOWN	SOX17_exon;SOX17_intron;SOX17_fiveUTR;SOX17_threeUTR;SOX17_proxUP;SOX17_proxDOWN	SRY (sex determining region Y)-box 17	0	ENSCAFT00000042954.1	SOX17	SRY (sex determining region Y)-box 17	0
chr12	59354522	59355108	587	CpG_35:chr12:59354522-59355108	1.04383e-07	0.00308064	1.27774	0.350903	TCCACGTCAGAAGCTGTGCAGCAGTGCAGTGGGAGAGGGCCTGGCAAAACCTTTGCGAGC	NA	NA	NA	NA	NA	NA	NA	NA	ENSCAFT00000005766.4	GRIK2	glutamate receptor, ionotropic, kainate 2	235122
chr19	31120983	31123944	2962	CpG_173:chr19:31120983-31123944	1.04383e-07	0.00308064	0.938091	0.000987947	ATCCAGCCGGAGCTCGTGGGCCGCGGGTGCATTTATCATCCCATTACTGTAACAAATCCG	NA	NA	NA	NA	ENSCAFT00000048402.1-proxUP;ENSCAFT00000048402.1-upstr	EN1_proxUP;EN1_upstr	NA	1072	ENSCAFT00000048402.1	EN1	NA	1072
chr4	59286979	59288258	1280	CpG_93:chr4:59286979-59288258	1.04383e-07	0.00308064	0.16622	0.81702	CAGGGAAAGGGCACGGCCTCACAGGCATGACAAGGTAGAGAGGGTACAGTGTGGCATCAC	NA	NA	NA	NA	ENSCAFT00000029039.4-upstr	PPARGC1B_upstr	peroxisome proliferator-activated receptor gamma, coactivator 1 beta	8054	ENSCAFT00000029039.4	PPARGC1B	peroxisome proliferator-activated receptor gamma, coactivator 1 beta	8054
chr27	40046669	40047073	405	CpG_16:chr27:40046669-40047073	1.04383e-07	0.00308064	1.20212	0.201567	ACACCCCGTCCACCCCTGCCAAAGGCTTTCCCTGTTTCAGTTTAAGGTGGTTGCTCTACG	NA	NA	NA	NA	ENSCAFT00000046627.1-proxUP	KCNA6_proxUP	potassium channel, voltage gated shaker related subfamily A, member 6	856	ENSCAFT00000046627.1	KCNA6	potassium channel, voltage gated shaker related subfamily A, member 6	856
chr14	16247256	16248192	937	CpG_71:chr14:16247256-16248192	1.04383e-07	0.00308064	0.258014	-1.08124	GCCAACGGTTGACGACAAATGTCCTTCCCCACTAGACACCGTGAAGTTGTTACGGACCTC	NA	NA	NA	NA	ENSCAFT00000002980.3-exon;ENSCAFT00000002980.3-intron;ENSCAFT00000002980.3-proxUP	GTPBP10_exon;GTPBP10_intron;GTPBP10_proxUP	GTP-binding protein 10 (putative)	0	ENSCAFT00000002980.3	GTPBP10	GTP-binding protein 10 (putative)	0
chr16	17573553	17574135	583	CpG_28:chr16:17573553-17574135	1.04383e-07	0.00308064	1.17315	-0.0471912	TCCTGCACGGCGCCGCCAGTTGCCGGTTGCTAAGCAGTTACCATTGTTTCTGTGGCGATT	NA	NA	NA	NA	ENSCAFT00000008117.3-exon;ENSCAFT00000008117.3-intron;ENSCAFT00000008117.3-fiveUTR;ENSCAFT00000008117.3-proxUP	DPP6_exon;DPP6_intron;DPP6_fiveUTR;DPP6_proxUP	dipeptidyl-peptidase 6	0	ENSCAFT00000008117.3	DPP6	dipeptidyl-peptidase 6	0
chr30	18423139	18427140	4002	CpG_291:chr30:18423139-18427140	1.04383e-07	0.00308064	0.936413	-0.0897582	TCAATCAAGTCGGCGGGGTCTCATCAAACCGTGTCCGCCCTCGACTGCCCTTGGCTCTAC	NA	NA	NA	NA	ENSCAFT00000025139.4-exon;ENSCAFT00000025139.4-intron;ENSCAFT00000025139.4-fiveUTR;ENSCAFT00000025139.4-proxUP	ONECUT1_exon;ONECUT1_intron;ONECUT1_fiveUTR;ONECUT1_proxUP	one cut homeobox 1	0	ENSCAFT00000025139.4	ONECUT1	one cut homeobox 1	0
chr25	32497354	32499096	1743	CpG_144:chr25:32497354-32499096	1.04383e-07	0.00308064	1.41261	0.968701	TTCAGCGCCGACGAGATGTCTGTCTTCAGGTAGTCTTTGCGCTCCACCGTGATGTGCGAC	NA	NA	NA	NA	ENSCAFT00000014336.4-exon;ENSCAFT00000014336.4-intron;ENSCAFT00000014336.4-proxUP	NEFM_exon;NEFM_intron;NEFM_proxUP	neurofilament, medium polypeptide	0	ENSCAFT00000014336.4	NEFM	neurofilament, medium polypeptide	0
chr7	65961742	65965534	3793	CpG_332:chr7:65961742-65965534	1.04383e-07	0.00308064	0.924831	-0.585722	CTCAGTGTGAGGTCCGCCCGAGTGACAATCGTTAGCGTAAAGGAAGGCAACCTGTCCCCG	NA	NA	NA	NA	ENSCAFT00000028966.3-exon;ENSCAFT00000028966.3-intron;ENSCAFT00000028966.3-proxUP;ENSCAFT00000028966.3-upstr;ENSCAFT00000035423.2-upstr	NA_exon;NA_intron;NA_proxUP;NA_upstr;GATA6_upstr	NA	0;4402	ENSCAFT00000028966.3	NA	NA	0
chr1	114642064	114643449	1386	CpG_105:chr1:114642064-114643449	1.04383e-07	0.00308064	1.58606	0.879341	GCTCCTGTAAGTTGATCGAGTGGCCCCGGACGGTCAGGAAGACGGAGAAGCTGTAGCTGG	NA	NA	NA	NA	ENSCAFT00000009592.3-exon;ENSCAFT00000009592.3-intron	CATSPERG_exon;CATSPERG_intron	catsper channel auxiliary subunit gamma	17846	ENSCAFT00000009584.3	PSMD8	proteasome 26S subunit, non-ATPase 8	15782
chr13	44025979	44026488	510	CpG_22:chr13:44025979-44026488	1.04383e-07	0.00308064	-0.485515	0.839505	ACTTCCTTGGATTGAACTTGCATTATTCAGCCAGAACCACTACCGGACTCTCCGAGTTCA	NA	NA	NA	NA	NA	NA	NA	NA	ENSCAFT00000040821.1	NA	NA	5722
chr10	38506596	38508698	2103	CpG_126:chr10:38506596-38508698	1.04383e-07	0.00308064	0.681572	-0.490017	GACAGGCATCTCTACCTTTCATTCCCCTCTGCGTTCCACAAAGTGTTCGCCGGAACCTCT	NA	NA	NA	NA	NA	NA	NA	NA	ENSCAFT00000005568.3	POU3F3	NA	81603
chr24	12080348	12080908	561	CpG_39:chr24:12080348-12080908	1.04383e-07	0.00308064	0.754066	-0.476191	ACTACGTCTTCTCTATCAGGGAGTCTCTCTGTGAGACCGAGGTCTCAGAGAGGCAATTTG	NA	NA	NA	NA	NA	NA	NA	NA	ENSCAFT00000009121.3	SNAP25	synaptosomal-associated protein, 25kDa	51597
chr11	68766010	68766958	949	CpG_61:chr11:68766010-68766958	1.04383e-07	0.00308064	-0.355127	1.34176	CCAAGGAGACTCACGTGTCAGGGTCAGTTCATGCCGCAGTGACAAGCAGGGAGAGCGTGG	NA	NA	NA	NA	ENSCAFT00000005376.3-proxUP	C9orf91_proxUP	chromosome 11 open reading frame, human C9orf91	545	ENSCAFT00000005376.3	C9orf91	chromosome 11 open reading frame, human C9orf91	545
chr5	79057615	79058053	439	CpG_20:chr5:79057615-79058053	1.04383e-07	0.00308064	1.27108	-0.513289	CACATTGTTCCGAAGGAGAGAGCACGTCACGGTTAAGCCGCTTTCCGCATGCTTCGCCTC	NA	NA	NA	NA	NA	NA	NA	NA	ENSCAFT00000032240.4	ZFHX3	zinc finger homeobox 3	447627
chr8	69052365	69055406	3042	CpG_205:chr8:69052365-69055406	1.04383e-07	0.00308064	1.45153	1.00723	GGGTGACAGCCGCCCACTTACATTCGGGCACCGCTTATCTCGCTCGGGGCGTTTTATTTT	NA	NA	NA	NA	ENSCAFT00000047219.1-exon;ENSCAFT00000047219.1-proxUP;ENSCAFT00000045374.1-proxUP;ENSCAFT00000045374.1-upstr;ENSCAFT00000047219.1-proxDOWN	MEG3_1_exon;MEG3_1_proxUP;MEG3_2_proxUP;MEG3_2_upstr;MEG3_1_proxDOWN	NA	0;1020	ENSCAFT00000047219.1	MEG3_1	NA	0
chr10	21039178	21039673	496	CpG_23:chr10:21039178-21039673	1.04383e-07	0.00308064	1.10332	1.56676	AGTCATGGATCGGTTTTGCGTGTTTCCTGTACATCAGCGAACCACGCCGTAGTGTGGTGC	NA	NA	NA	NA	ENSCAFT00000001343.3-upstr	PHF21B_upstr	NA	3751	ENSCAFT00000001343.3	PHF21B	NA	3751
chr24	13169145	13169814	670	CpG_50:chr24:13169145-13169814	1.04383e-07	0.00308064	0.359054	-0.622078	TCGAGTGCTGGCCTGTCAGTGTTGTTTTCGGTGGAAATGGTCAATCATTTCTATTACCTC	NA	NA	NA	NA	NA	NA	NA	NA	ENSCAFT00000009402.4	PLCB4	phospholipase C, beta 4	161047
chr3	13982573	13983561	989	CpG_91:chr3:13982573-13983561	1.04383e-07	0.00308064	0.64475	-0.213809	GATCCGGGGAGACTCGCGCTTAAGTTGTTCCTACGGGTCGTCCTCGTCATTTGTCACTCA	NA	NA	NA	NA	ENSCAFT00000047902.1-exon;ENSCAFT00000047902.1-proxUP	GPR150_exon;GPR150_proxUP	G protein-coupled receptor 150	0	ENSCAFT00000047902.1	GPR150	G protein-coupled receptor 150	0
chr18	46661684	46662247	564	CpG_37:chr18:46661684-46662247	1.04383e-07	0.00308064	1.66429	1.40403	TCCTTGGTGAAGAGGCGCAGGTCTTGTGCCCATTTTATTCTGGGTGACCTCTTCTCCGTG	NA	NA	NA	NA	ENSCAFT00000049837.2-intron;ENSCAFT00000016239.3-intron;ENSCAFT00000046032.1-upstr;ENSCAFT00000048996.1-upstr	KCNQ1_intron;NA_upstr;KCNQ1OT1_3_upstr	NA	340391;106641;4498;5022	ENSCAFT00000046032.1	NA	NA	4498
chr14	22062108	22064361	2254	CpG_150:chr14:22062108-22064361	1.04383e-07	0.00308064	0.967351	-0.275012	TGGCCTGCTACTCCTCCAGATTGCCGGCTTTCCTTCTATTTTGAATGATAAAGAGCGAGC	NA	NA	NA	NA	ENSCAFT00000003439.3-proxUP;ENSCAFT00000003439.3-upstr	DLX6_proxUP;DLX6_upstr	NA	1705	ENSCAFT00000003439.3	DLX6	NA	1705
chr28	27993167	27993606	440	CpG_22:chr28:27993167-27993606	1.04383e-07	0.00308064	1.05213	-0.064559	ATCAGGTTAGGGACCGTCCGAGCCTCTAAACGGCCTCTCTCAAAACCAAAACAGCCACCG	NA	NA	NA	NA	ENSCAFT00000043720.2-intron	EMX2_intron	empty spiracles homeobox 2	90151	ENSCAFT00000045424.1	NA	NA	9583
chr8	8295012	8296430	1419	CpG_99:chr8:8295012-8296430	1.04383e-07	0.00308064	1.04999	0.11419	CGAAAGCTATTTCCCCACACGACTGAATTTTCAGAGAAACTGGGCTGAGCAGAGCTTACA	NA	NA	NA	NA	NA	NA	NA	NA	ENSCAFT00000038164.2	FOXG1	NA	16963
chr23	48533884	48535161	1278	CpG_82:chr23:48533884-48535161	1.04383e-07	0.00308064	1.12341	0.373648	TTACTACCTCCCTTCTTTTCTGAATATTCCCAGCTATTGCCAGAAGAGAGGAGAACACCC	NA	NA	NA	NA	ENSCAFT00000013790.3-exon;ENSCAFT00000013790.3-intron	GPR149_exon;GPR149_intron	G protein-coupled receptor 149	47	ENSCAFT00000013790.3	GPR149	G protein-coupled receptor 149	47
chr3	28897751	28898499	749	CpG_45:chr3:28897751-28898499	1.04383e-07	0.00308064	1.30861	0.402958	AAATGCATGTAATTCCACTTGCATCCGACAGAATCTGTACAAAGACACTTGCCCTCGCAG	NA	NA	NA	NA	NA	NA	NA	NA	ENSCAFT00000040106.1	7SK	NA	71864
chr7	2631939	2632359	421	CpG_19:chr7:2631939-2632359	1.04383e-07	0.00308064	0.229496	1.28764	AAATGCATCGCTCACACTCAGGAGGACTGCCACACTCCGGGGCCTGGGGCTTCCTACTAA	NA	NA	NA	NA	NA	NA	NA	NA	ENSCAFT00000017720.4	KIF14	kinesin family member 14	81175
chr18	46483257	46483780	524	CpG_27:chr18:46483257-46483780	1.04383e-07	0.00308064	0.716249	1.1635	ATGTCTGGGTGTTCTAAAAGGAGACTAAACTGGACCCCATCTGGCTGCACCCTGAAGTTC	NA	NA	NA	NA	ENSCAFT00000048371.2-exon;ENSCAFT00000016218.3-exon;ENSCAFT00000049837.2-intron;ENSCAFT00000048371.2-intron;ENSCAFT00000016218.3-intron	TRPM5_exon;KCNQ1_intron;TRPM5_intron	transient receptor potential cation channel, subfamily M, member 5;NA	7085;13087;161964	ENSCAFT00000048371.2	TRPM5	transient receptor potential cation channel, subfamily M, member 5	7085
chr10	1687486	1689077	1592	CpG_113:chr10:1687486-1689077	1.04383e-07	0.00308064	1.25621	0.39649	CCTGCAGCCCGGCCTAGGCGACCCTTTTACAACAATGTGGATTTGACAGGAGGAGGGCGA	NA	NA	NA	NA	ENSCAFT00000000393.3-exon;ENSCAFT00000000396.3-exon;ENSCAFT00000000393.3-intron;ENSCAFT00000000396.3-intron;ENSCAFT00000000393.3-fiveUTR;ENSCAFT00000000396.3-proxUP;ENSCAFT00000000398.3-upstr;ENSCAFT00000035912.3-proxDOWN	ARHGEF25_exon;SLC26A10_exon;ARHGEF25_intron;SLC26A10_intron;ARHGEF25_fiveUTR;SLC26A10_proxUP;SLC26A10_upstr;DTX3_proxDOWN	Rho guanine nucleotide exchange factor (GEF) 25;NA;deltex 3, E3 ubiquitin ligase	22;0;7581;3166	ENSCAFT00000000396.3	SLC26A10	NA	0
chr19	36202109	36202921	813	CpG_58:chr19:36202109-36202921	1.04383e-07	0.00308064	0.761043	-1.15581	AAGAGGGGAAACTCTGGGGCAGCCGCCGGTTACTCACGAGGGCAAACGCTGGCACCTAAT	NA	NA	NA	NA	ENSCAFT00000008040.3-intron	NCKAP5_intron	NCK-associated protein 5	295894	ENSCAFT00000034613.1	U6	NA	89803
chr17	61698557	61698977	421	chr17:61698557-61698977	1.04383e-07	0.00308064	-0.652335	0.747789	GATGTGTGACCAGCCAAAACGCAATTCGTGCTGCCAGCCCAAATCCCCGTGCTGCCAGCC	NM_001031636-exon;NM_001031636-intron;NM_001031636-fiveUTR	SMCP_exon;SMCP_intron;SMCP_fiveUTR	sperm mitochondria-associated cysteine-rich protein	3951	ENSCAFT00000036724.2-exon;ENSCAFT00000036722.2-exon;ENSCAFT00000036724.2-intron;ENSCAFT00000036722.2-intron;ENSCAFT00000036724.2-fiveUTR;ENSCAFT00000036722.2-proxUP	SMCP_exon;SMCP_intron;SMCP_fiveUTR;SMCP_proxUP	sperm mitochondria-associated cysteine-rich protein	4133;0	ENSCAFT00000036722.2	SMCP	sperm mitochondria-associated cysteine-rich protein	0
chr25	30691900	30694518	2619	CpG_216:chr25:30691900-30694518	1.04383e-07	0.00308064	1.38041	0.720956	TAATTTCGCCGTGCGGCCGCTCGTAACTGGCCTCTGCAGCTCGGGGTTGTTTGCATGGGA	NM_001195843-exon;NM_001195843-intron;NM_001195843-fiveUTR;NM_001195843-proxUP	ADRA1A_exon;ADRA1A_intron;ADRA1A_fiveUTR;ADRA1A_proxUP	adrenoceptor alpha 1A	0	ENSCAFT00000013858.3-exon;ENSCAFT00000013858.3-intron;ENSCAFT00000013858.3-fiveUTR;ENSCAFT00000013858.3-proxUP	ADRA1A_exon;ADRA1A_intron;ADRA1A_fiveUTR;ADRA1A_proxUP	adrenoceptor alpha 1A	0	ENSCAFT00000013858.3	ADRA1A	adrenoceptor alpha 1A	0
chr13	4222880	4224883	2004	CpG_143:chr13:4222880-4224883	1.04383e-07	0.00308064	0.298693	-0.896034	AAGCAGAGTCGCTGACCGACTGAGCTGCATTTCTCGAGCGTTTGCTGGGTTTTGCCTCGC	NA	NA	NA	NA	ENSCAFT00000000985.3-exon;ENSCAFT00000000985.3-intron;ENSCAFT00000000985.3-fiveUTR;ENSCAFT00000000985.3-proxUP	KLF10_exon;KLF10_intron;KLF10_fiveUTR;KLF10_proxUP	Kruppel-like factor 10	0	ENSCAFT00000000985.3	KLF10	Kruppel-like factor 10	0
chr1	107478517	107479281	765	CpG_45:chr1:107478517-107479281	1.04383e-07	0.00308064	0.95425	-0.797989	GGAGCGCCTCGCAGGTGACAGCAGTGAGGAAAAGTTCCTAGTGTCGGGCAGGAGCCTAGA	NA	NA	NA	NA	ENSCAFT00000006235.3-exon;ENSCAFT00000006235.3-intron;ENSCAFT00000006233.3-proxUP;ENSCAFT00000006240.4-upstr;ENSCAFT00000006233.3-upstr	TULP2_exon;TULP2_intron;NUCB1_proxUP;NA_upstr;NUCB1_upstr	tubby like protein 2;nucleobindin 1;NA	897;1953;8301	ENSCAFT00000006235.3	TULP2	tubby like protein 2	897
chr5	56065469	56066644	1176	CpG_130:chr5:56065469-56066644	1.04383e-07	0.00308064	1.10072	0.72684	TGAGAAGTTCCGTCTAATAGGAATCCCGTGAGGGGAGAACACGTGAACTGAAGGAATTTC	NA	NA	NA	NA	ENSCAFT00000030487.3-exon;ENSCAFT00000043997.2-intron;ENSCAFT00000030487.3-intron;ENSCAFT00000030487.3-fiveUTR;ENSCAFT00000030487.3-proxUP	ZYG11A_exon;HES4_intron;ZYG11A_intron;ZYG11A_fiveUTR;ZYG11A_proxUP	zyg-11 family member A, cell cycle regulator;hes family bHLH transcription factor 4	0;159936	ENSCAFT00000030487.3	ZYG11A	zyg-11 family member A, cell cycle regulator	0
chr24	1009301	1012909	3609	CpG_290:chr24:1009301-1012909	1.04383e-07	0.00308064	1.11789	-0.310025	TGTTTGTTTTAGTTACGAAATGCTGTGGGCACCTCGGTTGTGACTGCAAAGTAACCTTGA	NA	NA	NA	NA	ENSCAFT00000008326.3-exon;ENSCAFT00000008326.3-intron;ENSCAFT00000008326.3-proxUP	FOXA2_exon;FOXA2_intron;FOXA2_proxUP	forkhead box A2	0	ENSCAFT00000008326.3	FOXA2	forkhead box A2	0
chr15	43431088	43433449	2362	CpG_144:chr15:43431088-43433449	1.04383e-07	0.00308064	1.02201	-0.721404	TACCAGAAAATCTCCTCCCCTGTTAAATGCTCACAAGGGCAGAAAGCACATTGAGCGTGC	NA	NA	NA	NA	ENSCAFT00000012110.3-exon;ENSCAFT00000012110.3-intron;ENSCAFT00000012110.3-fiveUTR;ENSCAFT00000012110.3-proxUP	HHIP_exon;HHIP_intron;HHIP_fiveUTR;HHIP_proxUP	hedgehog interacting protein	0	ENSCAFT00000012110.3	HHIP	hedgehog interacting protein	0
chr5	932055	934986	2932	CpG_249:chr5:932055-934986	1.04383e-07	0.00308064	1.60253	0.817466	CCCAACAGGGGTTTTCTGAACAAAGGCAGGAGACGCCAAACACCTGTGCGGCCTCCGTGA	NA	NA	NA	NA	ENSCAFT00000048530.1-exon;ENSCAFT00000015474.3-proxUP;ENSCAFT00000048530.1-proxUP;ENSCAFT00000015474.3-upstr;ENSCAFT00000048530.1-proxDOWN	NA_exon;NA_proxUP;NA_upstr;NA_proxDOWN	NA;beta-galactosidase-1-like protein 2	0;602	ENSCAFT00000048530.1	NA	NA	0
chr18	5347154	5348798	1645	CpG_137:chr18:5347154-5348798	1.04383e-07	0.00308064	1.32685	0.694991	GAAAGGGTCTGGATATCCCAAAAGGATGCGATTTCTGTTTTGCAGCCAAATTTACCGAGT	NA	NA	NA	NA	ENSCAFT00000045667.2-exon;ENSCAFT00000047342.2-exon;ENSCAFT00000005554.2-exon;ENSCAFT00000045667.2-intron;ENSCAFT00000047342.2-intron;ENSCAFT00000005554.2-intron	VSTM2A_exon;VSTM2A_intron	V-set and transmembrane domain containing 2A	2884;1892	ENSCAFT00000005554.2	VSTM2A	V-set and transmembrane domain containing 2A	1892
chr6	68077984	68078385	402	CpG_18:chr6:68077984-68078385	1.04383e-07	0.00308064	0.711655	-0.687129	GGACAAAGGCGTGCTCTTCTGAAACTTGGCTTTCTTGTTAGCTTTGTTTCTCACTCGGTC	NA	NA	NA	NA	ENSCAFT00000032396.4-exon;ENSCAFT00000032396.4-fiveUTR;ENSCAFT00000032397.3-upstr	ADGRL4_exon;ADGRL4_fiveUTR;ADGRL4_upstr	adhesion G protein-coupled receptor L4	188;3746	ENSCAFT00000032396.4	ADGRL4	adhesion G protein-coupled receptor L4	188
chr21	10252859	10253990	1132	CpG_90:chr21:10252859-10253990	1.04383e-07	0.00308064	1.01992	0.345369	GCATCAAGAACGTTGCCAGCGGGGTGACCGTACCTCTCCGTCTGCTTCTCTCTGTCCATC	NA	NA	NA	NA	ENSCAFT00000006924.3-exon;ENSCAFT00000006924.3-intron;ENSCAFT00000006924.3-fiveUTR;ENSCAFT00000006924.3-proxUP	NAALAD2_exon;NAALAD2_intron;NAALAD2_fiveUTR;NAALAD2_proxUP	N-acetylated-alpha-linked acidic dipeptidase 2	0	ENSCAFT00000006924.3	NAALAD2	N-acetylated-alpha-linked acidic dipeptidase 2	0
chr33	30730463	30731055	593	CpG_30:chr33:30730463-30731055	1.04383e-07	0.00308064	1.33426	0.665729	CGCTGTACCCCAAGCCATTCATGCCTCGGGGACTTTGCTCAGCCACTTTCTGTCCCGGAA	NA	NA	NA	NA	NA	NA	NA	NA	ENSCAFT00000021309.3	XXYLT1	NA	13519
chr1	3273495	3273945	451	CpG_23:chr1:3273495-3273945	1.04383e-07	0.00308064	1.11977	-0.756239	ATGGCCTCTGTGTCTGAGAGGCCAGCTCGCAGGCACAAGCTCCTCCCTTTGGAGCTCTTC	NA	NA	NA	NA	NA	NA	NA	NA	ENSCAFT00000000033.4	ZNF516	zinc finger protein 516	34382
chr2	42579258	42580138	881	CpG_69:chr2:42579258-42580138	1.04383e-07	0.00308064	0.484007	-0.780146	TCCACGGTGTCCCTGAACTCCTGCAGATCGAAGTCCTCTGCAGTTGGCAGACAATGGTTC	NA	NA	NA	NA	ENSCAFT00000035498.2-exon;ENSCAFT00000035498.2-intron	MCIDAS_exon;MCIDAS_intron	multiciliate differentiation and DNA synthesis associated cell cycle protein	2872	ENSCAFT00000035498.2	MCIDAS	multiciliate differentiation and DNA synthesis associated cell cycle protein	2872
chr2	13826562	13827302	741	CpG_66:chr2:13826562-13827302	1.04383e-07	0.00308064	1.24555	0.297422	CTTTGACAGGGGAGATCTTCCCCTCGGGAGGAGTTCTAAGGCTTCTGACAAGTCCCGCAA	NA	NA	NA	NA	NA	NA	NA	NA	ENSCAFT00000006582.2	NA	NA	45008
chr20	57605034	57605514	481	CpG_24:chr20:57605034-57605514	1.04383e-07	0.00308064	1.41567	0.991748	CAAAGGAACTGCCGAGACCCTGAATCACCATTCGCTGTGTTTGTCAAGGGACACCCGAGG	NA	NA	NA	NA	ENSCAFT00000031055.3-intron;ENSCAFT00000031087.4-intron;ENSCAFT00000031066.3-proxUP	STK11_intron;HMHA1_intron;SBNO2_proxUP	NA;histocompatibility (minor) HA-1;strawberry notch homolog 2 (Drosophila)	19773;61694;1016	ENSCAFT00000031066.3	SBNO2	strawberry notch homolog 2 (Drosophila)	1016
chr2	35791370	35792585	1216	CpG_91:chr2:35791370-35792585	1.04383e-07	0.00308064	0.827294	-0.717849	TTAAAACGTCCTGATGCGGCTTTGCTGGAAGCAGGGCAATCTGAGGCAATTCATTGGTCT	NA	NA	NA	NA	ENSCAFT00000009436.3-exon;ENSCAFT00000009436.3-intron;ENSCAFT00000009436.3-proxUP;ENSCAFT00000009439.3-upstr;ENSCAFT00000009436.3-proxDOWN	NA_exon;NA_intron;NA_proxUP;TMCO6_upstr;NA_proxDOWN	NA;transmembrane and coiled-coil domains 6	0;4756	ENSCAFT00000009436.3	NA	NA	0
chr2	81824448	81825143	696	CpG_36:chr2:81824448-81825143	1.04383e-07	0.00308064	-0.0821542	0.992408	TCCTCACCGCCCCACTCACCTCGCACCTGTAGCAATTCTCATGGAAGTTCCGCCCCATGC	NA	NA	NA	NA	ENSCAFT00000025606.3-exon;ENSCAFT00000025606.3-intron	FBLIM1_exon;FBLIM1_intron	filamin binding LIM protein 1	12453	ENSCAFT00000025606.3	FBLIM1	filamin binding LIM protein 1	12453
chr20	22252844	22254345	1502	CpG_117:chr20:22252844-22254345	1.04383e-07	0.00308064	1.0996	-1.30206	TCCGTGGGAGGTGGGAGAAACGCTGATGAATCCCAGATACTTTGCAAAGGCGGGGCCGGG	NA	NA	NA	NA	NA	NA	NA	NA	ENSCAFT00000010531.3	FRMD4B	FERM domain containing 4B	147226
chr18	12354256	12354666	411	CpG_18:chr18:12354256-12354666	1.04383e-07	0.00308064	-0.917294	0.317509	TGGTGATGCAAATGTGGGCGAAGGGATGCTAATGGTATAATGAGCCAGAAGTTAATGAAC	NA	NA	NA	NA	NA	NA	NA	NA	ENSCAFT00000006033.4	NRCAM	neuronal cell adhesion molecule	45773
chr31	35967502	35968806	1305	CpG_104:chr31:35967502-35968806	1.04383e-07	0.00308064	0.886816	-0.153435	GATTCCTCTCCGGCGGGCCGCTGCCTGTGTCTTGGTAAAGGCATTCGGGCTTTGCAATTC	NA	NA	NA	NA	ENSCAFT00000044744.1-exon;ENSCAFT00000044744.1-proxUP;ENSCAFT00000016188.3-upstr	NA_exon;NA_proxUP;TMPRSS2_upstr	NA	0;7625	ENSCAFT00000044744.1	NA	NA	0
chr5	46813903	46814863	961	CpG_81:chr5:46813903-46814863	1.04383e-07	0.00308064	0.644998	-0.576194	TTTAGGAGAAAACGGAGTCTCGCTCACCATGTGTCGAGAGGAGAGAGTTGCAAGGGATGG	NA	NA	NA	NA	NA	NA	NA	NA	ENSCAFT00000021812.4	FOXD3	NA	6829
chr9	49250835	49252662	1828	CpG_144:chr9:49250835-49252662	1.04383e-07	0.00308064	0.428206	-0.391582	GGCACCGCCGGGAGCTGTCTCACTGCGTAGATTATCACCCCTGGTCTGAATTATCGCCCC	NM_001197187-exon;NM_001197187-intron	LHX3_exon;LHX3_intron	LIM homeobox 3	2213	ENSCAFT00000020228.3-exon;ENSCAFT00000031319.4-exon;ENSCAFT00000020228.3-intron;ENSCAFT00000031319.4-intron	LHX3_exon;LHX3_intron	LIM homeobox 3	2191	ENSCAFT00000020228.3	LHX3	LIM homeobox 3	2191
chr1	3274060	3274556	497	CpG_36:chr1:3274060-3274556	1.04383e-07	0.00308064	0.748665	-2.23598	ATTGCCACAGAGCAGAATCCTCCTTCTGAGGTCTCTCCAGACTTTGATCTTGAGTCGGGA	NA	NA	NA	NA	NA	NA	NA	NA	ENSCAFT00000000033.4	ZNF516	zinc finger protein 516	33771
chr6	7651764	7652416	653	CpG_39:chr6:7651764-7652416	1.04383e-07	0.00308064	-0.00574762	0.745048	GGCCTGTCACGCCTTCAGACTGTCACATACCCTCGGATTCACACTCCTTAGATGATCACC	NA	NA	NA	NA	ENSCAFT00000021651.3-exon;ENSCAFT00000021651.3-threeUTR	UPK3B_exon;UPK3B_threeUTR	uroplakin-3b	5782	ENSCAFT00000021651.3	UPK3B	uroplakin-3b	5782
chr7	39845951	39847033	1083	CpG_96:chr7:39845951-39847033	1.04383e-07	0.00308064	1.50131	-0.0808567	CCGGGCGGTAGTAAGAGTTAGAAGCCGGTACCGCTTACTCACGTGCCAGATGGCGAAGAA	NA	NA	NA	NA	ENSCAFT00000025901.3-exon;ENSCAFT00000025901.3-intron;ENSCAFT00000025901.3-proxUP	CNIH3_exon;CNIH3_intron;CNIH3_proxUP	cornichon family AMPA receptor auxiliary protein 3	0	ENSCAFT00000025901.3	CNIH3	cornichon family AMPA receptor auxiliary protein 3	0
chr2	51952552	51952989	438	CpG_22:chr2:51952552-51952989	1.04383e-07	0.00308064	1.20254	1.4825	TTGCAGTGCAATTTAGGTCTTTGAGGTCTCTCTCTTCCACCTCCCGTCAGAGTGACGGGG	NA	NA	NA	NA	NA	NA	NA	NA	ENSCAFT00000044611.1	NA	NA	157054
chr13	56399445	56401242	1798	CpG:126:chr13:56399445-56401242	1.04383e-07	0.00308064	1.58592	0.690263	GGGTCTAGGTCGGACGTACGACCACGCGTAAGGATCAAGAGGGAAGTTCATGGGGTGGGG	NA	NA	NA	NA	ENSCAFT00000004331.4-exon;ENSCAFT00000004331.4-intron;ENSCAFT00000004331.4-fiveUTR;ENSCAFT00000004331.4-proxUP	EPHA5_exon;EPHA5_intron;EPHA5_fiveUTR;EPHA5_proxUP	EPH receptor A5	0	ENSCAFT00000004331.4	EPHA5	EPH receptor A5	0
chr4	58800675	58801113	439	CpG_19:chr4:58800675-58801113	1.04383e-07	0.00308064	0.330572	1.44777	GCACCCGCTTCACAGAAGAGTATCAGCTCTTCGAGGAACTGGGAAAGTGAGTTGCACCTC	NA	NA	NA	NA	ENSCAFT00000028867.3-exon;ENSCAFT00000028867.3-intron;ENSCAFT00000028867.3-fiveUTR;ENSCAFT00000028867.3-proxUP	CAMK2A_exon;CAMK2A_intron;CAMK2A_fiveUTR;CAMK2A_proxUP	calcium/calmodulin-dependent protein kinase II alpha	0	ENSCAFT00000028867.3	CAMK2A	calcium/calmodulin-dependent protein kinase II alpha	0
chr7	14571572	14572160	589	CpG_41:chr7:14571572-14572160	1.04383e-07	0.00308064	0.0477528	-0.966833	ACCTTTTCTATTGTCCGCTCCGCTGCCTATCAGAACCCGACTTTCTGGCTTCAGCCTTTT	NA	NA	NA	NA	NA	NA	NA	NA	ENSCAFT00000020377.4	NA	syntaxin 6	65325
chr4	41125905	41127530	1626	CpG_131:chr4:41125905-41127530	1.04383e-07	0.00308064	0.467223	-1.11553	GGCTCCTACAATTCTTTCAAGGCCCACTAGGCTGCAAGTTCCCTGAAAGTAGAAGTCCTA	NA	NA	NA	NA	ENSCAFT00000015916.4-exon;ENSCAFT00000026813.3-exon;ENSCAFT00000015916.4-intron;ENSCAFT00000026813.3-intron;ENSCAFT00000026813.3-fiveUTR;ENSCAFT00000015916.4-proxUP;ENSCAFT00000048047.2-upstr	RANBP17_exon;RANBP17_intron;RANBP17_fiveUTR;RANBP17_proxUP;RANBP17_upstr	RAN binding protein 17	0;20;7678	ENSCAFT00000015916.4	RANBP17	RAN binding protein 17	0
chr25	33781353	33782289	937	CpG_61:chr25:33781353-33782289	1.04383e-07	0.00308064	0.984889	-0.613586	CGCTAGTACCGTATTCACCGAAACACGAGCTGCGCGCAGCACGCTCTCCAGTCTTCCTTG	NA	NA	NA	NA	ENSCAFT00000038105.3-exon;ENSCAFT00000038105.3-intron;ENSCAFT00000038105.3-proxUP	NKX2-6_exon;NKX2-6_intron;NKX2-6_proxUP	NA	0	ENSCAFT00000038105.3	NKX2-6	NA	0
chr31	36624697	36625187	491	CpG_24:chr31:36624697-36625187	1.04383e-07	0.00308064	1.07592	1.75702	GATTTGCGGAGAACCACCGCACGCTTTTCCGGTTCCTCTTTCTCACCTTTGTACAAACAG	NA	NA	NA	NA	NA	NA	NA	NA	ENSCAFT00000016443.3	TFF3	trefoil factor 3 (intestinal)	16466
chr22	5007288	5007718	431	CpG_18:chr22:5007288-5007718	1.04383e-07	0.00308064	-0.651886	0.784575	TTGGCTCCAATGAGACCATTGTGCGGGGACACTGGGGACAGGTCTGGTTGGGTTTCGGGC	NA	NA	NA	NA	ENSCAFT00000039304.2-proxUP	LCP1_proxUP	lymphocyte cytosolic protein 1 (L-plastin)	118	ENSCAFT00000039304.2	LCP1	lymphocyte cytosolic protein 1 (L-plastin)	118
chr31	37805075	37805817	743	CpG_53:chr31:37805075-37805817	1.04383e-07	0.00308064	-0.384359	1.32832	TCCAGCGCTCCGGGCTCTTCACTGTTGTCATTAGTTCTTGCAAATGGAACGGATGCACCA	NA	NA	NA	NA	NA	NA	NA	NA	ENSCAFT00000016943.3	AGPAT3	1-acylglycerol-3-phosphate O-acyltransferase 3	55999
chr2	79914332	79915134	803	CpG_45:chr2:79914332-79915134	1.04383e-07	0.00308064	1.08268	-0.292898	TCAAATCAGTTTGTTTCCAAACCAAAAGGCAGGAGTTTCTGACTGGTGCGTTGGAAGAAA	NA	NA	NA	NA	ENSCAFT00000024687.3-exon;ENSCAFT00000024687.3-intron;ENSCAFT00000024687.3-proxUP	PAX7_exon;PAX7_intron;PAX7_proxUP	NA	0	ENSCAFT00000024687.3	PAX7	NA	0
chr5	538101	538797	697	CpG_58:chr5:538101-538797	1.04383e-07	0.00308064	1.78023	1.12727	ACAGCGACAACCAACAGTAGGAATAATGACAGCGTCACGTACCAGAGCCTGCACCGAAGT	NA	NA	NA	NA	NA	NA	NA	NA	ENSCAFT00000045319.1	NA	NA	129006
chr9	55620298	55620746	449	CpG:26:chr9:55620298-55620746	1.04383e-07	0.00308064	-0.812591	0.565294	TAGAAACGAAGGCTCTCCTCAGTCCTCTGTGCCATGCATGCGAGGAAGAGACGGCATCGC	NA	NA	NA	NA	ENSCAFT00000045008.1-proxUP;ENSCAFT00000046209.1-proxUP;ENSCAFT00000032018.4-upstr	CDK9_proxUP;NA_proxUP;SH2D3C_upstr	cyclin-dependent kinase 9;NA;SH2 domain containing 3C	244;747;5632	ENSCAFT00000045008.1	CDK9	cyclin-dependent kinase 9	244
chr19	20522111	20523147	1037	CpG_99:chr19:20522111-20523147	1.04383e-07	0.00308064	1.35277	0.89223	AAGGCGCGAGTTCAATTGTTCTTTCTAGGAAACACTTAGGCTCCCAGTCCCAGCAGGACC	NA	NA	NA	NA	NA	NA	NA	NA	ENSCAFT00000041739.1	U6	NA	39401
chr26	3185123	3185538	416	CpG_21:chr26:3185123-3185538	1.04383e-07	0.00308064	0.802208	-0.840182	TACCTGGAGCTCCCCAAGAAAGGGGCGCTACTGCCAACAGCTTTTCTTGTCCAGTCGGTG	NA	NA	NA	NA	NA	NA	NA	NA	ENSCAFT00000046094.2	TMEM132C	transmembrane protein 132C	72180
chr26	15171105	15172026	922	CpG_61:chr26:15171105-15172026	1.04383e-07	0.00308064	1.05047	-0.268644	GAGAAGCAGCTTTTCGAGAAGTTCTGGCGAGGAACCTTTAAAGCTGTGGCCACCCCGCGT	NA	NA	NA	NA	ENSCAFT00000044060.2-exon;ENSCAFT00000044060.2-intron;ENSCAFT00000044060.2-fiveUTR;ENSCAFT00000044060.2-proxUP	SRRM4_exon;SRRM4_intron;SRRM4_fiveUTR;SRRM4_proxUP	serine/arginine repetitive matrix 4	0	ENSCAFT00000044060.2	SRRM4	serine/arginine repetitive matrix 4	0
chr12	46470761	46471673	913	CpG_91:chr12:46470761-46471673	1.04383e-07	0.00308064	1.53862	0.769214	CACGTGCGAAGCCGAGTGTCGACACTGCGTTTAAGAATTCTGTCCTGCCTCCTTGCCAAA	NA	NA	NA	NA	NA	NA	NA	NA	ENSCAFT00000004887.1	NA	NA	32813
chr5	25290132	25291573	1442	CpG_123:chr5:25290132-25291573	1.04383e-07	0.00308064	0.834071	-1.06706	CCCTTCCCCTAACGTCAGAACAGATCTGGGGCTTTTCTGGAGCTAAATAAGCAGGCGCAG	NA	NA	NA	NA	ENSCAFT00000050163.1-proxUP;ENSCAFT00000023411.4-proxUP;ENSCAFT00000023426.4-proxUP	GUCY1A2_proxUP	guanylate cyclase 1, soluble, alpha 2	9	ENSCAFT00000023411.4	GUCY1A2	guanylate cyclase 1, soluble, alpha 2	9
chr1	100304395	100305164	770	CpG_50:chr1:100304395-100305164	1.04383e-07	0.00308064	0.471728	-1.23065	CTCCTAGCAAAACCTTTTAGAATGGCTCTTATCTATCTGTAAGCAGCTAGTTGGCTGTCC	NA	NA	NA	NA	NA	NA	NA	NA	ENSCAFT00000048510.1	NA	zinc finger protein OZF	19737
chr12	11757022	11758257	1236	CpG_104:chr12:11757022-11758257	1.04383e-07	0.00308064	0.749947	-1.72416	TGCCTGACGCCTCTTTTCCCTCCACTCTCTTGGTCTCTTTCAGTTGGAGGAGGACAGACT	NA	NA	NA	NA	ENSCAFT00000002901.4-exon;ENSCAFT00000044946.2-exon;ENSCAFT00000048353.2-intron;ENSCAFT00000002901.4-intron;ENSCAFT00000044946.2-intron	TTBK1_exon;PTCRA_intron;TTBK1_intron	NA	18480;288046	ENSCAFT00000002901.4	TTBK1	NA	18480
chr35	25601940	25603078	1139	CpG_91:chr35:25601940-25603078	1.04383e-07	0.00308064	1.19502	0.478084	CCAACAGGACGGGGTGCGCATGACCCCACCCGTCTTTGACCTCCTCACGTGTCTTCTGAA	NA	NA	NA	NA	NA	NA	NA	NA	ENSCAFT00000047317.1	NA	NA	19364
chr20	45353022	45353836	815	CpG_55:chr20:45353022-45353836	1.04383e-07	0.00308064	0.102465	-0.98574	AGAGGGAGGAGAAAAGACTTGGTCCCAAGTTTTCGGGGCACTTTCTCATCCCCACCGCGG	NA	NA	NA	NA	ENSCAFT00000024331.3-exon;ENSCAFT00000024331.3-intron;ENSCAFT00000024331.3-proxUP;ENSCAFT00000024330.3-proxDOWN;ENSCAFT00000045955.1-proxDOWN	NA_exon;NA_intron;NA_proxUP;NXNL1_proxDOWN	transmembrane protein 221;nucleoredoxin-like 1	0;4131	ENSCAFT00000024331.3	NA	transmembrane protein 221	0
chr36	18392608	18393647	1040	CpG_79:chr36:18392608-18393647	1.04383e-07	0.00308064	0.469911	-0.295146	TAAGTTACTTGGCGCAGCGAGGGCTGGGGCCCTGCGTATTGATTAAACGCAGCCTCTATT	NA	NA	NA	NA	ENSCAFT00000020928.3-upstr	SP9_upstr	NA	7358	ENSCAFT00000020928.3	SP9	NA	7358
chr13	10448743	10450987	2245	CpG_221:chr13:10448743-10450987	1.04383e-07	0.00308064	0.780045	-0.728822	CAGCAGGAGTCGATGCTGAGCTCGTCGATGCCCCAGTACTGGATCTCCTGAAGGAAGGAG	NA	NA	NA	NA	ENSCAFT00000001149.3-exon;ENSCAFT00000001149.3-intron;ENSCAFT00000001149.3-fiveUTR;ENSCAFT00000001149.3-proxUP	KCNV1_exon;KCNV1_intron;KCNV1_fiveUTR;KCNV1_proxUP	potassium channel, voltage gated modifier subfamily V, member 1	0	ENSCAFT00000001149.3	KCNV1	potassium channel, voltage gated modifier subfamily V, member 1	0
chr35	24651154	24651794	641	CpG_53:chr35:24651154-24651794	1.04383e-07	0.00308064	1.38113	0.501573	GGCTCTCTGCGGGCAGGGAAGGTTGCTTATCCTCAGCCTTCTTTCCTTTCTCCCTCGGGC	NA	NA	NA	NA	NA	NA	NA	NA	ENSCAFT00000048998.1	POM121L2	NA	23170
chr2	65980841	65981461	621	CpG_44:chr2:65980841-65981461	1.04383e-07	0.00308064	1.28239	0.778336	TCCAACCCCGGGTGGACCGGCGCCTAATGAGAACATAATTACCCAGATGGAGAGGGAACC	NA	NA	NA	NA	NA	NA	NA	NA	ENSCAFT00000015914.3	CBLN1	cerebellin 1 precursor	5872
chr25	12737374	12738155	782	CpG_48:chr25:12737374-12738155	1.04383e-07	0.00308064	0.493807	-0.248028	GCATTTAGCCCGCTATCCCGCGTGCGTACTGCGTAATGAGCAGTTGTATTGTACGTAACT	NA	NA	NA	NA	ENSCAFT00000010970.1-proxUP	GPR12_proxUP	G protein-coupled receptor 12	57	ENSCAFT00000010970.1	GPR12	G protein-coupled receptor 12	57
chr35	6075628	6077162	1535	CpG_90:chr35:6075628-6077162	1.04383e-07	0.00308064	0.25119	-1.1482	GGACTAAGGTTAACTTCGACCTCGGCTCCAGCAGATACGTAAACCTTCACGAATCTCCCT	NA	NA	NA	NA	ENSCAFT00000015082.3-intron	NRN1_intron	neuritin 1	1802	ENSCAFT00000015082.3	NRN1	neuritin 1	1802
chr10	20098966	20099688	723	CpG_45:chr10:20098966-20099688	1.04383e-07	0.00308064	1.33072	-0.119453	AAGGAAGCAGAGGAGAGGAGGAAGCCAGAGCGCTCCTCTGTCTCCTTTAAGAGCCCGGAT	NA	NA	NA	NA	NA	NA	NA	NA	ENSCAFT00000036926.2	WNT7B	NA	60935
chr6	39419207	39419872	666	CpG_38:chr6:39419207-39419872	1.04383e-07	0.00308064	-0.155839	1.06244	GCTGTCATCGACTGCTCCTGGGCCCGACTGAATGAGACACCGTTTGGGAAGATGCGTGGG	NA	NA	NA	NA	ENSCAFT00000031131.3-exon;ENSCAFT00000031131.3-intron;ENSCAFT00000043335.2-proxUP;ENSCAFT00000031129.3-proxUP	TSR3_exon;TSR3_intron;GNPTG_proxUP	TSR3, 20S rRNA accumulation, homolog (S. cerevisiae);N-acetylglucosamine-1-phosphate transferase, gamma subunit	426;243;549	ENSCAFT00000043335.2	GNPTG	N-acetylglucosamine-1-phosphate transferase, gamma subunit	243
chr25	31471256	31471761	506	CpG_33:chr25:31471256-31471761	1.04383e-07	0.00308064	1.2945	0.617399	CCACCATTCAACCGGTGTTTGTCACGCTAGCCGCTAGTTCTTTCCAGAACTCTGCGATTT	NA	NA	NA	NA	ENSCAFT00000014211.3-upstr	EBF2_upstr	early B-cell factor 2	6587	ENSCAFT00000014211.3	EBF2	early B-cell factor 2	6587
chr2	50003937	50006965	3029	CpG_244:chr2:50003937-50006965	1.04383e-07	0.00308064	1.50925	0.856473	CGGCAGAACTTGCACCTGACGATCTTCTTAAAGGCGTTCTGGAAGTCCTTGTTGAAGTAG	NM_001012397-exon;NM_001012397-proxUP;NM_001012397-proxDOWN	HTR1A_exon;HTR1A_proxUP;HTR1A_proxDOWN	5-hydroxytryptamine (serotonin) receptor 1A, G protein-coupled	0	ENSCAFT00000011644.3-exon;ENSCAFT00000011644.3-proxUP;ENSCAFT00000011644.3-proxDOWN	HTR1A_exon;HTR1A_proxUP;HTR1A_proxDOWN	5-hydroxytryptamine (serotonin) receptor 1A, G protein-coupled	0	ENSCAFT00000011644.3	HTR1A	5-hydroxytryptamine (serotonin) receptor 1A, G protein-coupled	0
chr28	38604106	38604581	476	CpG_30:chr28:38604106-38604581	1.04383e-07	0.00308064	1.04231	0.275152	GTCCCCGCACCTCCCTGCCGACAGAAATCAGGCCCTTTCGATTAAACCAAAACCAAAACA	NA	NA	NA	NA	ENSCAFT00000021050.3-upstr	EBF3_upstr	NA	2205	ENSCAFT00000021050.3	EBF3	NA	2205
chr9	40143469	40144316	848	CpG_54:chr9:40143469-40144316	1.04383e-07	0.00308064	0.188513	-1.30852	TCTCGGCACTGTGCCTCCTAAAGGGCTACTCCTCCAGCCCTTTGTCTCCATCTTCCGCCC	NA	NA	NA	NA	ENSCAFT00000029168.3-proxUP;ENSCAFT00000029168.3-upstr	TMEM98_proxUP;TMEM98_upstr	transmembrane protein 98	1543	ENSCAFT00000029168.3	TMEM98	transmembrane protein 98	1543
chr35	3588873	3589308	436	CpG_18:chr35:3588873-3589308	1.04383e-07	0.00308064	0.466602	1.36492	CCCTGCAGAAAGCGTTGGCAGATGCACAGGCGGTGAAGCCTGTGGGGACGATACTCACGA	NA	NA	NA	NA	ENSCAFT00000014877.3-exon;ENSCAFT00000014877.3-intron	SLC22A23_exon;SLC22A23_intron	solute carrier family 22, member 23	82355	ENSCAFT00000041889.1	U6	NA	49167
chr3	51512505	51513104	600	CpG_27:chr3:51512505-51513104	1.04383e-07	0.00308064	0.608145	-0.948416	CATCCTGCCTCGGAATCACGGGCGCAGTTATCAAAGCTCACAAGGACGGGATCCGTGGGC	NA	NA	NA	NA	NA	NA	NA	NA	ENSCAFT00000046792.1	NTRK3	NA	75800
chr19	30862225	30864866	2642	CpG_229:chr19:30862225-30864866	1.04383e-07	0.00308064	1.35988	0.570013	CCGACCAGAACTACGATTACGCCAGCAACAGCGTGGTGCTGCACCTCGATTCAGGGGACG	NA	NA	NA	NA	ENSCAFT00000007890.4-exon;ENSCAFT00000007890.4-intron;ENSCAFT00000007890.4-fiveUTR;ENSCAFT00000007890.4-threeUTR;ENSCAFT00000007890.4-proxUP	C1QL2_exon;C1QL2_intron;C1QL2_fiveUTR;C1QL2_threeUTR;C1QL2_proxUP	complement component 1, q subcomponent-like 2	0	ENSCAFT00000007890.4	C1QL2	complement component 1, q subcomponent-like 2	0
chr25	34095357	34097225	1869	CpG_152:chr25:34095357-34097225	1.04383e-07	0.00308064	1.03122	-0.209902	GGTGGGCCCGGGGAGGGGTTTACCTCCCGACTGGAGTTAAAAGTACCGGGAAAGCGTAAA	NA	NA	NA	NA	NA	NA	NA	NA	ENSCAFT00000014616.3	LOXL2	lysyl oxidase-like 2	29049
chr15	40238976	40240276	1301	CpG_109:chr15:40238976-40240276	1.04383e-07	0.00308064	1.42345	0.713871	CCCTTTACTTCGGAAGCCGCCCTGCTTCGCTGAGCTCACCTCCAAGATCCTGTCGCCTCT	NA	NA	NA	NA	ENSCAFT00000011147.2-exon;ENSCAFT00000011147.2-intron;ENSCAFT00000011147.2-proxUP	SLC5A8_exon;SLC5A8_intron;SLC5A8_proxUP	solute carrier family 5 (sodium/monocarboxylate cotransporter), member 8	0	ENSCAFT00000011147.2	SLC5A8	solute carrier family 5 (sodium/monocarboxylate cotransporter), member 8	0
chr6	2892381	2892974	594	CpG_40:chr6:2892381-2892974	1.04383e-07	0.00308064	1.47422	0.700488	GCCCCAGCCCTGCTGTAAAGTATTAACTCATACTGAACACAGTTTGTCTCCGAGGACCCT	NA	NA	NA	NA	NA	NA	NA	NA	ENSCAFT00000017875.4	AUTS2	autism susceptibility candidate 2	60420
chr1	81548147	81548653	507	CpG_24:chr1:81548147-81548653	1.04383e-07	0.00308064	1.19472	-0.603183	ACTAGGAAGAAGGTAAAGGTTCTTGTGCACATCTCGGGTTTTCATGGGTTCTGTCTTTAC	NA	NA	NA	NA	ENSCAFT00000002574.4-upstr	FOXB2_upstr	forkhead box B2	3807	ENSCAFT00000002574.4	FOXB2	forkhead box B2	3807
chr35	23602048	23602584	537	CpG:37:chr35:23602048-23602584	1.04383e-07	0.00308064	0.78667	-0.619736	GGCAGCGCTTTGACGCGGATGGTAAGTGAACAAGCCACCGGCACATTCAGGTGTAGCCGT	NA	NA	NA	NA	ENSCAFT00000016776.3-exon;ENSCAFT00000016776.3-intron;ENSCAFT00000016776.3-fiveUTR;ENSCAFT00000016776.3-proxUP	SCGN_exon;SCGN_intron;SCGN_fiveUTR;SCGN_proxUP	secretagogin, EF-hand calcium binding protein	0	ENSCAFT00000016776.3	SCGN	secretagogin, EF-hand calcium binding protein	0
chr2	65977817	65978631	815	CpG_49:chr2:65977817-65978631	1.04383e-07	0.00308064	1.12547	0.060826	TCCTCTGTAACATACGTGTGAATAGCCAAGATTTAATTTTGCTTTAACCCAATAAAGTTG	NA	NA	NA	NA	ENSCAFT00000015914.3-exon;ENSCAFT00000015914.3-threeUTR;ENSCAFT00000015914.3-proxDOWN	CBLN1_exon;CBLN1_threeUTR;CBLN1_proxDOWN	cerebellin 1 precursor	2848	ENSCAFT00000015914.3	CBLN1	cerebellin 1 precursor	2848
chr11	42672149	42672975	827	CpG_58:chr11:42672149-42672975	1.04383e-07	0.00308064	0.915556	-0.032093	GCAAACGCCTCACCTTTTGCCCACTTTGTGGAATCTTGCATCTTTGCTCCCCTGCCTCCC	NA	NA	NA	NA	NA	NA	NA	NA	ENSCAFT00000002645.3	ELAVL2	ELAV like neuron-specific RNA binding protein 2	25062
chr3	83752972	83753457	486	CpG_21:chr3:83752972-83753457	1.04383e-07	0.00308064	0.192355	0.928954	CACTAGGGGTGAGGCAAACGGTTAAGCGAAGCTCCTGGCGAAGATCAGCGTGTTTCTCAA	NA	NA	NA	NA	NA	NA	NA	NA	ENSCAFT00000025937.3	STIM2	stromal interaction molecule 2	50429
chr37	8744373	8745344	972	CpG_80:chr37:8744373-8745344	1.04383e-07	0.00308064	1.18377	-0.112849	CAGATGTTTATTCGCAGCTAATTGCTTTTGCAGGAAAATGCTCGTTCCCCGGGCCGAGCG	NA	NA	NA	NA	NA	NA	NA	NA	ENSCAFT00000046713.2	SATB2	SATB homeobox 2	13192
chr26	12496451	12497277	827	CpG_55:chr26:12496451-12497277	1.04383e-07	0.00308064	1.40001	-0.191606	GGCGAGAAAACAGCCAGGTCTCTCTGCGCGCGATAAAACCATTACAATCAATTTGGGCAG	NA	NA	NA	NA	NA	NA	NA	NA	ENSCAFT00000046279.1	NA	NA	183132
chr10	47537696	47538206	511	CpG_28:chr10:47537696-47538206	1.04383e-07	0.00308064	1.34668	0.514021	ATTTAAAGCTCGGCGGGTGGTCCGAGATCTCTGGAATGCCAATTGCGGACCCGGCCTTCT	NA	NA	NA	NA	NA	NA	NA	NA	ENSCAFT00000004022.3	SIX2	SIX homeobox 2	134188
chr25	45696913	45697638	726	CpG_47:chr25:45696913-45697638	1.04383e-07	0.00308064	0.20511	-1.58014	GAGGGACTTCCTGCGCTTCAGGATCATCTCATAGAGCTTGTCCATGCCCTCGGTGAGGCC	NA	NA	NA	NA	ENSCAFT00000019059.2-exon;ENSCAFT00000019059.2-proxUP;ENSCAFT00000019059.2-proxDOWN	ARL4C_exon;ARL4C_proxUP;ARL4C_proxDOWN	ADP-ribosylation factor-like 4C	0	ENSCAFT00000019059.2	ARL4C	ADP-ribosylation factor-like 4C	0
chr3	71079326	71080258	933	CpG_62:chr3:71079326-71080258	1.04383e-07	0.00308064	1.22631	0.342723	CAGAAAGTAAAAGGCTTCCCCTTGGGAGACCGTGAGCCCCTCGTGTCCGCAGTCCCAAAC	NA	NA	NA	NA	ENSCAFT00000025064.3-intron	CRMP1_intron	collapsin response mediator protein 1	2218	ENSCAFT00000025064.3	CRMP1	collapsin response mediator protein 1	2218
chr24	36551946	36552448	503	CpG_23:chr24:36551946-36552448	1.04383e-07	0.00308064	0.061047	1.13798	CTTCTCAGAGCACAGTGGCCTCCTCCAGGAAGCTGCCCTGACTTCCACTCAGACCTCTCC	NA	NA	NA	NA	NA	NA	NA	NA	ENSCAFT00000045225.1	UBE2V1	ubiquitin-conjugating enzyme E2 variant 1	30488
chr20	52452938	52453384	447	CpG_24:chr20:52452938-52453384	1.04383e-07	0.00308064	-0.192449	1.09079	TTGGCATCACCGCAGATGCCTTCACGGTCAGAAGCACCTCAACCGCCAACACCGTGGCGA	NA	NA	NA	NA	ENSCAFT00000045285.1-intron	FCER2_intron	Fc fragment of IgE, low affinity II, receptor for (CD23)	6825	ENSCAFT00000037435.1	TRAPPC5	trafficking protein particle complex 5	6737
chr4	72461497	72462298	802	CpG:62:chr4:72461497-72462298	1.04383e-07	0.00308064	1.03048	0.052715	GGTGAGGCCAAATTAGCCAGTGGGGCGAGCATCCTGGGAGGAGGAGCAGAAGGGCAAGAA	NA	NA	NA	NA	ENSCAFT00000029747.2-exon;ENSCAFT00000029747.2-intron;ENSCAFT00000029747.2-proxUP	NA_exon;NA_intron;NA_proxUP	UDP-glucuronosyltransferase 3A1-like	0	ENSCAFT00000029747.2	NA	UDP-glucuronosyltransferase 3A1-like	0
chr5	81090574	81091300	727	CpG_61:chr5:81090574-81091300	1.04383e-07	0.00308064	1.00205	0.244383	CTACCTGAGCCTTACCTCCCAGGCCCTCTCTACCTGGATGCAGGCCAAGGGCCAAAAGTC	NA	NA	NA	NA	ENSCAFT00000043585.1-proxUP	NA_proxUP	NA	894	ENSCAFT00000043585.1	NA	NA	894
chr17	56188253	56188691	439	CpG_19:chr17:56188253-56188691	1.04383e-07	0.00308064	1.29265	0.236688	GAAGTCCTGGCTGGAAAGTTTCTGAAACCGCTAGACCAAGCTGCAAGCGTACGTGTATAA	NA	NA	NA	NA	ENSCAFT00000015871.2-intron	TBX15_intron	T-box 15	1932	ENSCAFT00000015871.2	TBX15	T-box 15	1932
chr24	12391312	12392491	1180	CpG_114:chr24:12391312-12392491	1.04383e-07	0.00308064	1.53874	0.895377	ACTGTGGCACATATTGCCAGGGCAGGGTTTCCGTATGCTGTTTGTCTCTTGGCAGGTGTG	NA	NA	NA	NA	ENSCAFT00000009167.3-exon;ENSCAFT00000009167.3-intron;ENSCAFT00000009167.3-fiveUTR;ENSCAFT00000009167.3-proxUP	PAK7_exon;PAK7_intron;PAK7_fiveUTR;PAK7_proxUP	p21 protein (Cdc42/Rac)-activated kinase 7	0	ENSCAFT00000009167.3	PAK7	p21 protein (Cdc42/Rac)-activated kinase 7	0
chr20	26126846	26127459	614	CpG_38:chr20:26126846-26127459	1.04383e-07	0.00308064	0.938747	0.0605297	GGGGAGACAGCTGTCGTCAGAAGGCATGATGATGAGAGCAAATGGCATCAGGCTACTTCA	NA	NA	NA	NA	NA	NA	NA	NA	ENSCAFT00000041957.1	U4atac	NA	83337
chr15	55830737	55831499	763	CpG_63:chr15:55830737-55831499	1.04383e-07	0.00308064	1.26832	0.0171228	TCGTGAGCGGCGCAGCCTGCGTTTTGACCCAGTTTGACCGCAGGATCCAGGCTTTGAAAA	NA	NA	NA	NA	NA	NA	NA	NA	ENSCAFT00000013803.3	PPID	peptidylprolyl isomerase D	35889
chr22	55436128	55436694	567	CpG_33:chr22:55436128-55436694	1.04383e-07	0.00308064	1.46043	0.91762	TCAAGCGGCGGAGGATGTTCAAAGGTCGCCGCTGTGAGATTCCTGCCCCATCTTCTGTCT	NA	NA	NA	NA	NA	NA	NA	NA	ENSCAFT00000009711.3	EFNB2	ephrin-B2	173014
chr23	51481149	51482406	1258	CpG_89:chr23:51481149-51482406	1.04383e-07	0.00308064	0.72326	-0.298712	TCTGGTTTTCCCTAAATTTAACCGACGAACATCTCTGTGGGCCCAAGGGCTAAAGCGGAG	NA	NA	NA	NA	ENSCAFT00000047659.1-upstr;ENSCAFT00000014128.4-proxDOWN	NA_upstr;SHOX2_proxDOWN	NA;short stature homeobox 2	3104;10159	ENSCAFT00000047659.1	NA	NA	3104
chr24	20158031	20158825	795	CpG_51:chr24:20158031-20158825	1.04383e-07	0.00308064	1.14068	0.0558164	CCAATAAAACGCTGATTGCGGCTCCTTTGTACGCGCCGCCTTGGCATTGTCATGGAAAAC	NA	NA	NA	NA	NA	NA	NA	NA	ENSCAFT00000011091.2	SLC52A3	solute carrier family 52 (riboflavin transporter), member 3	30220
chr11	17550694	17552055	1362	CpG_124:chr11:17550694-17552055	1.04383e-07	0.00308064	1.48967	0.217691	GTTAAAGGGCGAACAGAAACATGGAAACATATAATTTGCTACTAGTCTAGCCTCCGGATG	NA	NA	NA	NA	ENSCAFT00000001089.4-exon;ENSCAFT00000001089.4-intron;ENSCAFT00000001089.4-fiveUTR;ENSCAFT00000001089.4-proxUP	FBN2_exon;FBN2_intron;FBN2_fiveUTR;FBN2_proxUP	fibrillin 2	0	ENSCAFT00000001089.4	FBN2	fibrillin 2	0
chr11	52519058	52520115	1058	CpG_100:chr11:52519058-52520115	1.04383e-07	0.00308064	1.2929	0.579307	CTGGGCTCCGGCGGGAGAGAGACTAAAACTCAGTAGACCCTGCTTTCTGGAGGCTGGTAG	NM_001002985-exon;NM_001002985-intron;NM_001002985-fiveUTR;NM_001002985-proxUP	RECK_exon;RECK_intron;RECK_fiveUTR;RECK_proxUP	reversion-inducing-cysteine-rich protein with kazal motifs	0	ENSCAFT00000003581.3-exon;ENSCAFT00000003581.3-intron;ENSCAFT00000003581.3-fiveUTR;ENSCAFT00000003581.3-proxUP	RECK_exon;RECK_intron;RECK_fiveUTR;RECK_proxUP	reversion-inducing-cysteine-rich protein with kazal motifs	0	ENSCAFT00000003581.3	RECK	reversion-inducing-cysteine-rich protein with kazal motifs	0
chr3	70935210	70935686	477	CpG_32:chr3:70935210-70935686	1.04383e-07	0.00308064	1.34169	-1.20281	ATCCGAAGCAGATCGCGTCACTCCTTTGCTCCCAAAGAGCTCAGGGATTCCAAGCGCTCC	NA	NA	NA	NA	ENSCAFT00000024922.3-exon;ENSCAFT00000024922.3-fiveUTR;ENSCAFT00000024922.3-proxUP;ENSCAFT00000024942.3-upstr	EVC2_exon;EVC2_fiveUTR;EVC2_proxUP;EVC_upstr	Ellis van Creveld syndrome 2;Ellis van Creveld protein	0;2036	ENSCAFT00000024922.3	EVC2	Ellis van Creveld syndrome 2	0
chr1	121375607	121376027	421	CpG_26:chr1:121375607-121376027	1.04383e-07	0.00308064	0.535797	-0.231605	AGGGCCGAGCAGGTCGAAAGGAAGTGGCCATATGGACTCGGAGAAAAGGCACTTTCTCCC	NA	NA	NA	NA	NA	NA	NA	NA	ENSCAFT00000012159.3	ZNF536	zinc finger protein 536	72948
chr15	5330714	5333053	2340	CpG_234:chr15:5330714-5333053	1.04383e-07	0.00308064	0.562435	-1.62241	GGATGGGAAGTACCAGGTGCATCTCAGATGCCCTCCGGACTTCAGGATTTGGCCTCGGAA	NA	NA	NA	NA	ENSCAFT00000048003.2-exon;ENSCAFT00000005371.3-exon;ENSCAFT00000048003.2-intron;ENSCAFT00000005371.3-intron;ENSCAFT00000048003.2-fiveUTR;ENSCAFT00000048003.2-proxUP;ENSCAFT00000005371.3-proxUP	GRIK3_exon;GRIK3_intron;GRIK3_fiveUTR;GRIK3_proxUP	glutamate receptor, ionotropic, kainate 3	0	ENSCAFT00000048003.2	GRIK3	glutamate receptor, ionotropic, kainate 3	0
chr5	40679517	40680334	818	CpG_56:chr5:40679517-40680334	1.04383e-07	0.00308064	1.47823	0.879577	AATCCGCAGTGGCCATGAGCTCTGAAAACCTACGGAGAGCCGTCTGGGAACCGGGGACCT	NA	NA	NA	NA	ENSCAFT00000028907.4-exon;ENSCAFT00000028907.4-intron;ENSCAFT00000028907.4-proxUP	SLC47A1_exon;SLC47A1_intron;SLC47A1_proxUP	NA	0	ENSCAFT00000028907.4	SLC47A1	NA	0
chr8	62108651	62109197	547	CpG_41:chr8:62108651-62109197	1.04383e-07	0.00308064	1.45939	0.784026	TAGCTTCTGTGCGAGTGCGTGCACGCGCGTGTGTGCTGGTGTGTAATTACCGGGTGGCCA	NA	NA	NA	NA	NA	NA	NA	NA	ENSCAFT00000027822.3	GPR68	G protein-coupled receptor 68	15415
chr7	47673732	47674195	464	CpG_22:chr7:47673732-47674195	1.04383e-07	0.00308064	1.08403	-0.358115	GTTTTCCTCCTCCCGTCTCTCGGGTAAGATGGATCTGGAAAACGAAGCGAGCTGCTCCCC	NA	NA	NA	NA	ENSCAFT00000044906.2-exon;ENSCAFT00000044906.2-intron;ENSCAFT00000044906.2-fiveUTR	RIT2_exon;RIT2_intron;RIT2_fiveUTR	Ras-like without CAAX 2	268	ENSCAFT00000044906.2	RIT2	Ras-like without CAAX 2	268
chr31	38069302	38069931	630	CpG_40:chr31:38069302-38069931	1.04383e-07	0.00308064	1.51645	1.18771	TATTTTGCCACTTGAAAGAGTAGGATGACCTTCCTGTCAGTTGCATTACTGGGGACGTTT	NA	NA	NA	NA	NA	NA	NA	NA	ENSCAFT00000017049.3	NA	inducible T-cell co-stimulator ligand	24887
chr8	69698895	69699378	484	CpG_28:chr8:69698895-69699378	1.04383e-07	0.00308064	0.359663	-0.570154	TTTTCTTTCCTCTGAATAGCGGCAGGAATTAAACACAAATCTCTGCCTCGCGTCCCCATA	NM_001164188-proxDOWN	DIO3_proxDOWN	deiodinase, iodothyronine, type III	2115	ENSCAFT00000044646.1-proxDOWN	NA_proxDOWN	deiodinase, iodothyronine, type III	2115	ENSCAFT00000044646.1	NA	deiodinase, iodothyronine, type III	2115
chr34	10238654	10240156	1503	CpG_114:chr34:10238654-10240156	1.04383e-07	0.00308064	0.947934	0.0479932	TTGCTCTGGCACAGCTACAATCATTTCTTCAGGGCTTTTGTGCAAGCTCTCCAGACGCCT	NA	NA	NA	NA	NA	NA	NA	NA	ENSCAFT00000016569.4	IRX2	iroquois homeobox 2	10793
chr21	42652382	42653303	922	CpG_77:chr21:42652382-42653303	1.04383e-07	0.00308064	0.870287	0.16358	TATGTCTTGGGGTTCGGAGACCAGTTCCCGGTCGTCTCCTCCGCGGGTCCAACAGTAGAG	NA	NA	NA	NA	ENSCAFT00000015919.3-upstr	NELL1_upstr	neural EGFL like 1	6392	ENSCAFT00000015919.3	NELL1	neural EGFL like 1	6392
chr28	31418408	31419012	605	CpG_32:chr28:31418408-31419012	1.04383e-07	0.00308064	0.74449	-0.210446	TATATTTTGTCCCCAAGCTGGGGAGAAAGGCCATCAAGGGAGGAGCGATTTCTTTAACAG	NA	NA	NA	NA	ENSCAFT00000009748.4-upstr	FGFR2_upstr	fibroblast growth factor receptor 2	6832	ENSCAFT00000009748.4	FGFR2	fibroblast growth factor receptor 2	6832
chr27	1300438	1301793	1356	CpG_127:chr27:1300438-1301793	1.04383e-07	0.00308064	1.07752	0.232108	GATTTTCGGTGCCCGTATGGACATGTGCTATAGAGATCTGTGTGCACTTTAGACTGCTAG	NR_131937-proxDOWN	HOTAIR_proxDOWN	HOX transcript antisense RNA	3931	ENSCAFT00000048420.1-proxUP;ENSCAFT00000043890.1-upstr;ENSCAFT00000049921.1-upstr;ENSCAFT00000044903.1-upstr;ENSCAFT00000048420.1-upstr	HOTAIR_2_proxUP;HOTAIR_5_upstr;HOTAIR_4_upstr;HOTAIR_3_upstr;HOTAIR_2_upstr	NA	1516;6199;5854;3754	ENSCAFT00000048420.1	HOTAIR_2	NA	1516
chr32	33715677	33716489	813	CpG_60:chr32:33715677-33716489	1.04383e-07	0.00308064	1.15315	0.774885	CTCTTCTCCGTCAAAGTTCACTTCCTCCTCCTCGCTCCCCTGAGCAGCTTGCACGCGCAC	NM_001048116-exon;NM_001048116-proxUP	ARSJ_exon;ARSJ_proxUP	arylsulfatase family, member J	0	ENSCAFT00000048607.1-exon;ENSCAFT00000048607.1-fiveUTR;ENSCAFT00000048607.1-proxUP	ARSJ_exon;ARSJ_fiveUTR;ARSJ_proxUP	arylsulfatase family, member J	0	ENSCAFT00000048607.1	ARSJ	arylsulfatase family, member J	0
chr1	18494684	18495289	606	CpG:44:chr1:18494684-18495289	1.04383e-07	0.00308064	1.35292	-0.0657551	GCAAAAGAGGCCAGTGCGGTTCTCCGGGCCCAGATCTGCTGGCTTCAGATGGGGTAGGAA	NA	NA	NA	NA	ENSCAFT00000000210.3-upstr	ONECUT2_upstr	one cut homeobox 2	8573	ENSCAFT00000000210.3	ONECUT2	one cut homeobox 2	8573
chr24	44249337	44250221	885	CpG_69:chr24:44249337-44250221	1.04383e-07	0.00308064	1.05151	0.0599572	ATAGACTGAAGAATGGGAATAAACACGAATAAATAGCAGAGCGAGGCCGCGCGCGCCGGG	NA	NA	NA	NA	ENSCAFT00000036705.2-exon;ENSCAFT00000036705.2-intron;ENSCAFT00000036705.2-fiveUTR	PHACTR3_exon;PHACTR3_intron;PHACTR3_fiveUTR	phosphatase and actin regulator 3	316	ENSCAFT00000036705.2	PHACTR3	phosphatase and actin regulator 3	316
chr36	8260325	8260997	673	CpG_42:chr36:8260325-8260997	1.04383e-07	0.00308064	1.28986	0.161307	AACTTACTTTGCCCTTCAAATTTCCGTATGATGGTCCCCAGAAATGTGTTTTGCGGTGCC	NA	NA	NA	NA	ENSCAFT00000016711.3-exon;ENSCAFT00000016711.3-intron;ENSCAFT00000016711.3-fiveUTR	NA_exon;NA_intron;NA_fiveUTR	NA	13	ENSCAFT00000016711.3	NA	NA	13
chr26	38918874	38920219	1346	CpG_98:chr26:38918874-38920219	1.04383e-07	0.00308064	1.07302	-0.10307	ATCTCCCTTCTTTCTACACCATAACAGGCGAGCAAGGCTCTGCCCTGTTTCACCCCGGCC	NA	NA	NA	NA	ENSCAFT00000035174.3-proxUP;ENSCAFT00000024907.3-proxUP;ENSCAFT00000024907.3-upstr	LIPA_proxUP;LIPA_upstr	lipase A, lysosomal acid, cholesterol esterase	438;1913	ENSCAFT00000035174.3	LIPA	lipase A, lysosomal acid, cholesterol esterase	438
chr27	6620697	6640641	19945	chr27:6620697-6640641	2.08765e-07	0.00616129	-0.0241233	0.402115	GGATTTTGAGGATGGGCCTCAGCTTCAGCCACCACTGTTCCTTGGGGATGCGGTGACTAC	NM_001003199-exon;NM_001003199-intron;NM_001003199-threeUTR	PFKM_exon;PFKM_intron;PFKM_threeUTR	phosphofructokinase, muscle	7	ENSCAFT00000046392.1-exon;ENSCAFT00000014356.3-exon;ENSCAFT00000046392.1-intron;ENSCAFT00000014356.3-intron;ENSCAFT00000046392.1-threeUTR;ENSCAFT00000014356.3-threeUTR	PFKM_exon;PFKM_intron;PFKM_threeUTR	phosphofructokinase, muscle	3378;21972	ENSCAFT00000046392.1	PFKM	phosphofructokinase, muscle	3378
chr7	64764938	64802094	37157	chr7:64764938-64802094	2.08765e-07	0.00616129	0.103643	0.446553	TAGGTGTTTGCACAGTCCTGTGTATGGTATGGAGAGTGTGGAATTGCATCTGGAGACAAG	NM_001003107-exon;NM_001003107-intron;NM_001003107-proxUP	NPC1_exon;NPC1_intron;NPC1_proxUP	Niemann-Pick disease, type C1	0	ENSCAFT00000028892.2-exon;ENSCAFT00000042682.1-exon;ENSCAFT00000028903.3-exon;ENSCAFT00000028892.2-intron;ENSCAFT00000028903.3-threeUTR;ENSCAFT00000042682.1-proxUP;ENSCAFT00000042682.1-upstr;ENSCAFT00000042682.1-proxDOWN;ENSCAFT00000028903.3-proxDOWN	NPC1_exon;U6_exon;C18orf8_exon;NPC1_intron;C18orf8_threeUTR;U6_proxUP;U6_upstr;U6_proxDOWN;C18orf8_proxDOWN	Niemann-Pick disease, type C1;NA	1659;0;17261	ENSCAFT00000042682.1	U6	NA	0
chr6	71656194	71675293	19100	chr6:71656194-71675293	2.08765e-07	0.00616129	0.140032	0.382685	CACAGTAATTCGTAGAGACACTGAATTAGGACAAAGTTTACCCTGATGATACGTGCAAGC	NM_001252397-exon;NM_001252397-intron;NM_001252397-fiveUTR	CRYZ_exon;CRYZ_intron;CRYZ_fiveUTR	crystallin, zeta (quinone reductase)	5	ENSCAFT00000036702.2-exon;ENSCAFT00000036702.2-intron;ENSCAFT00000044278.1-intron;ENSCAFT00000036702.2-threeUTR	NA_exon;NA_intron;TYW3_intron;NA_threeUTR	crystallin, zeta (quinone reductase);tRNA-yW synthesizing protein 3 homolog (S. cerevisiae)	376;14461	ENSCAFT00000036702.2	NA	crystallin, zeta (quinone reductase)	376
chr18	14743566	14745008	1443	CpG_90:chr18:14743566-14745008	2.08765e-07	0.00616129	1.33217	0.76474	TTTCTGTGCCTGTGCAGCAGAGGGTTATTTGAGCTCTTGAAAATTAATTTCTCCTCGAGG	NA	NA	NA	NA	NA	NA	NA	NA	ENSCAFT00000049388.2	ATXN7L1	ataxin 7-like 1	19447
chr10	51980386	51982459	2074	CpG_161:chr10:51980386-51982459	2.08765e-07	0.00616129	1.07482	0.0217799	CGCCTCGCAAGGATGCCGGTGACCTGTAGATCGCGATAGGCACTGAATGATGCTTGCTGC	NA	NA	NA	NA	ENSCAFT00000048777.1-exon;ENSCAFT00000048777.1-intron;ENSCAFT00000048777.1-proxUP	NA_exon;NA_intron;NA_proxUP	neurexin 1	0	ENSCAFT00000048777.1	NA	neurexin 1	0
chr1	103073624	103088916	15293	chr1:103073624-103088916	2.08765e-07	0.00616129	0.0510478	0.567262	CTCAGGTGGACATGATGCCGCTTTTCTCGCCCTTGACCTTGAGGAACTCGGCCATGCTGG	NM_001286979-exon;NM_001286979-intron;NM_001286979-threeUTR	PRPF31_exon;PRPF31_intron;PRPF31_threeUTR	pre-mRNA processing factor 31	1735	ENSCAFT00000004264.3-exon;ENSCAFT00000004264.3-intron;ENSCAFT00000004264.3-threeUTR;ENSCAFT00000004265.3-proxUP;ENSCAFT00000004265.3-upstr;ENSCAFT00000004262.3-upstr	PRPF31_exon;PRPF31_intron;PRPF31_threeUTR;TFPT_proxUP;TFPT_upstr;CNOT3_upstr	pre-mRNA processing factor 31;TCF3 (E2A) fusion partner (in childhood Leukemia);CCR4-NOT transcription complex, subunit 3	7;1212;2704	ENSCAFT00000004264.3	PRPF31	pre-mRNA processing factor 31	7
chr7	58368666	58369887	1222	CpG_105:chr7:58368666-58369887	2.08765e-07	0.00616129	1.5812	0.806364	AGGGAGTTCCCGCCTGTTGCGCTCTTCCAGATGAACACTTGAGAGAATAGCAAGGAGGGG	NA	NA	NA	NA	ENSCAFT00000048419.2-exon;ENSCAFT00000028742.3-exon;ENSCAFT00000048419.2-intron;ENSCAFT00000028742.3-intron;ENSCAFT00000048419.2-fiveUTR;ENSCAFT00000028742.3-proxUP	DSC2_exon;DSC2_intron;DSC2_fiveUTR;DSC2_proxUP	desmocollin 2	103;0	ENSCAFT00000028742.3	DSC2	desmocollin 2	0
chr14	7256642	7257068	427	CpG_18:chr14:7256642-7257068	2.08765e-07	0.00616129	1.49409	1.68775	GAGAGTCTCCCGGCAGAGAGGGCGAGATTTCCGATCCCCAAGGTCAGTGATGGGCTTTGC	NA	NA	NA	NA	NA	NA	NA	NA	ENSCAFT00000002357.3	NRF1	nuclear respiratory factor 1	37198
chr5	19782597	19794135	11539	chr5:19782597-19794135	2.08765e-07	0.00616129	0.191284	0.836838	CAAGCCCCACTACAACTACTACGCCATGCTGCTTACCCTGCTCATCTTCATCATCGTCTT	NM_001003110-exon;NM_001003110-intron;NM_001003110-proxUP	DRD2_exon;DRD2_intron;DRD2_proxUP	dopamine receptor D2	0	ENSCAFT00000022040.4-exon;ENSCAFT00000022043.2-exon;ENSCAFT00000022040.4-intron;ENSCAFT00000022043.2-intron;ENSCAFT00000022040.4-fiveUTR;ENSCAFT00000022043.2-proxUP	DRD2_exon;DRD2_intron;DRD2_fiveUTR;DRD2_proxUP	dopamine receptor D2	49716;0	ENSCAFT00000022043.2	DRD2	dopamine receptor D2	0
chr9	980321	982003	1683	CpG_123:chr9:980321-982003	2.08765e-07	0.00616129	-0.231203	0.568837	CGCTGAGCTTCCTGGGGATAAAACACAAAAGGGTGAGAGAGCACTCGGCACTCGAGGACT	NA	NA	NA	NA	NA	NA	NA	NA	ENSCAFT00000009191.4	BAIAP2	BAI1-associated protein 2	11808
chr20	55465462	55487626	22165	chr20:55465462-55487626	2.08765e-07	0.00616129	0.876005	1.23877	GAGGCACTGGGAGCTCCTTAGCTCATTACATGATATCTGGGCGTCTGCAGGACTGAGGAA	NM_001048136-exon;NM_001048136-intron;NM_001048136-fiveUTR	MAP2K2_exon;MAP2K2_intron;MAP2K2_fiveUTR	mitogen-activated protein kinase kinase 2	1	ENSCAFT00000030400.3-exon;ENSCAFT00000030400.3-intron;ENSCAFT00000048800.1-intron;ENSCAFT00000030400.3-fiveUTR	MAP2K2_exon;MAP2K2_intron;EBI3_intron;MAP2K2_fiveUTR	mitogen-activated protein kinase kinase 2;Epstein-Barr virus induced 3	383;34824	ENSCAFT00000030400.3	MAP2K2	mitogen-activated protein kinase kinase 2	383
chr24	5764814	5765217	404	CpG_15:chr24:5764814-5765217	2.08765e-07	0.00616129	1.11114	-0.0831844	AGAAAACCCAGTTCATGTCTTCCAAGTCTCCTGGAGCCAAGAAGCTGTTGTTCCTGGAAA	NA	NA	NA	NA	ENSCAFT00000008876.3-intron	PCSK2_intron	proprotein convertase subtilisin/kexin type 2	911	ENSCAFT00000008876.3	PCSK2	proprotein convertase subtilisin/kexin type 2	911
chr33	12832304	12832756	453	CpG_20:chr33:12832304-12832756	2.08765e-07	0.00616129	-1.61488	-0.152828	CCAGCAAGAACGTTTAGCTTCGCGTCTGTGCCCGTTGGTGTCGATTTTCCTGCATTTGCC	NA	NA	NA	NA	NA	NA	NA	NA	ENSCAFT00000015571.1	CCDC54	coiled-coil domain containing 54	147718
chr36	19904899	19908576	3678	CpG_281:chr36:19904899-19908576	2.08765e-07	0.00616129	0.53057	-0.788287	TCTGAGCCAAGGAGAAAGGGAGGGAGTCGAGTTGGTCTCGCCTGGTTTTCACTTCGTTCC	NA	NA	NA	NA	ENSCAFT00000021306.3-exon;ENSCAFT00000021306.3-intron;ENSCAFT00000021306.3-proxUP;ENSCAFT00000021306.3-upstr;ENSCAFT00000021317.4-upstr;ENSCAFT00000021306.3-proxDOWN	HOXD12_exon;HOXD12_intron;HOXD12_proxUP;HOXD12_upstr;HOXD11_upstr;HOXD12_proxDOWN	homeobox D12;homeobox D11_homeobox D10	0;6411	ENSCAFT00000021306.3	HOXD12	homeobox D12	0
chr29	21809993	21810546	554	CpG_27:chr29:21809993-21810546	2.08765e-07	0.00616129	-0.249906	1.26343	CGGGCCTTGGGGACATTTACTCCGCAGAGGGAGGAGACGTGAGGAAATCAAGCGAACACA	NA	NA	NA	NA	NA	NA	NA	NA	ENSCAFT00000012786.2	NA	NA	21070
chr38	17670398	17676699	6302	chr38:17670398-17676699	2.08765e-07	0.00616129	0.784335	1.15808	GGACAGAGCTGTCAACATCCACAAGCCTTCTGTCGAGGCGTCTGGGGTTGCACAAAGGAC	NM_001252410-exon;NM_001252410-intron;NM_001252410-threeUTR	MGST3_exon;MGST3_intron;MGST3_threeUTR	microsomal glutathione S-transferase 3	15122	ENSCAFT00000021201.4-exon;ENSCAFT00000037837.2-exon;ENSCAFT00000021201.4-intron;ENSCAFT00000037837.2-intron;ENSCAFT00000021201.4-proxDOWN;ENSCAFT00000037837.2-proxDOWN	NA_exon;NA_intron;NA_proxDOWN	microsomal glutathione S-transferase 3	0	ENSCAFT00000037837.2	NA	microsomal glutathione S-transferase 3	0
chr5	32561405	32565144	3740	chr5:32561405-32565144	2.08765e-07	0.00616129	0.596024	1.10082	GGCGAGAGGTAGATTGCCCCTTCTTTGCCTTCAGGTGGCTGTTGGGGACACAAGGTGGAG	NM_001003210-exon;NM_001003210-intron;NM_001003210-proxDOWN	TP53_exon;TP53_intron;TP53_proxDOWN	tumor protein p53	4	ENSCAFT00000026465.3-exon;ENSCAFT00000026478.4-intron;ENSCAFT00000026465.3-intron;ENSCAFT00000026465.3-threeUTR	TP53_exon;WRAP53_intron;TP53_intron;TP53_threeUTR	tumor protein p53;WD repeat containing, antisense to TP53	8964;87260	ENSCAFT00000026465.3	TP53	tumor protein p53	8964
chr4	55230935	55232298	1364	CpG_115:chr4:55230935-55232298	2.08765e-07	0.00616129	0.814957	0.00187089	GCCTTCTTTTCACCGGATGATTCTGGATTCCTTTCCTTGAGTCCACAGGGAGGAGGTGGC	NA	NA	NA	NA	ENSCAFT00000027975.4-exon;ENSCAFT00000027975.4-intron;ENSCAFT00000027975.4-fiveUTR;ENSCAFT00000027975.4-proxUP	HAND1_exon;HAND1_intron;HAND1_fiveUTR;HAND1_proxUP	heart and neural crest derivatives expressed 1	0	ENSCAFT00000027975.4	HAND1	heart and neural crest derivatives expressed 1	0
chr8	4229613	4241639	12027	chr8:4229613-4241639	2.08765e-07	0.00616129	0.0631833	0.655871	GGTAGAGTTTGGAGGAAGGAATGATGGGCCAGCCAGGAAAGAAGGAGCAGGAGATGGAGC	NM_001003079-exon;NM_001003079-intron;NM_001003079-proxDOWN	TGM1_exon;TGM1_intron;TGM1_proxDOWN	transglutaminase 1	4	ENSCAFT00000019351.3-exon;ENSCAFT00000019351.3-intron;ENSCAFT00000039806.2-upstr;ENSCAFT00000019351.3-proxDOWN	TGM1_exon;TGM1_intron;TINF2_upstr;TGM1_proxDOWN	transglutaminase 1;TERF1 (TRF1)-interacting nuclear factor 2	742;5079	ENSCAFT00000019351.3	TGM1	transglutaminase 1	742
chr1	100257375	100258026	652	CpG_45:chr1:100257375-100258026	2.08765e-07	0.00616129	1.53643	1.04489	ACCGCTCGAACTGGAGGCGGAAAGGGGACCACCAGGCCTCCAAATTGCCATGTCAACCTA	NA	NA	NA	NA	ENSCAFT00000047344.1-proxDOWN	NA_proxDOWN	NA	6764	ENSCAFT00000047344.1	NA	NA	6764
chr13	37069494	37071898	2405	CpG_175:chr13:37069494-37071898	2.08765e-07	0.00616129	0.812499	1.34282	CGTCCTGAGCATCTTCCCGGGTTTTCTAGGTTAGCACACCTGTGTCTTTAATCCCTACAA	NA	NA	NA	NA	ENSCAFT00000050190.2-exon;ENSCAFT00000050190.2-threeUTR;ENSCAFT00000002003.3-upstr;ENSCAFT00000050190.2-proxDOWN	ZNF696_exon;ZNF696_threeUTR;RHPN1_upstr;ZNF696_proxDOWN	zinc finger protein 696;rhophilin, Rho GTPase binding protein 1	19033;9522	ENSCAFT00000002003.3	RHPN1	rhophilin, Rho GTPase binding protein 1	9522
chr4	70965766	70971664	5899	CpG_491:chr4:70965766-70971664	2.08765e-07	0.00616129	0.395279	-1.1701	CTAGCATGGGGACTAAACTAATGTGTGTTTAGGTCAGAAAGCGAATCAGAAAAGCCACTG	NA	NA	NA	NA	ENSCAFT00000043302.1-exon;ENSCAFT00000043302.1-intron;ENSCAFT00000043302.1-fiveUTR;ENSCAFT00000043302.1-proxUP	GDNF_exon;GDNF_intron;GDNF_fiveUTR;GDNF_proxUP	glial cell derived neurotrophic factor	0	ENSCAFT00000043302.1	GDNF	glial cell derived neurotrophic factor	0
chr24	42236103	42237053	951	CpG_60:chr24:42236103-42237053	2.08765e-07	0.00616129	1.50007	1.22906	GCACCGCCAACACTGTCAGAGCACCAGTCAGCTGTTCGCAACAATAACAGGCGGGGAAGG	NM_001197052-intron	BMP7_intron	bone morphogenetic protein 7	56933	ENSCAFT00000047209.2-intron;ENSCAFT00000019076.3-intron	BMP7_intron	bone morphogenetic protein 7	57594;56933	ENSCAFT00000019076.3	BMP7	bone morphogenetic protein 7	56933
chr9	14107871	14108573	703	CpG_49:chr9:14107871-14108573	2.08765e-07	0.00616129	0.418794	-0.757862	GGGAAATCCAGGCTGGGAAAGTTCCGGGCAAAGTTTTCCAAGCGGCTGGAGCTGGTCCCC	NA	NA	NA	NA	ENSCAFT00000038851.2-upstr	NA_upstr	NA	4186	ENSCAFT00000038851.2	NA	NA	4186
chr7	76961291	76962437	1147	CpG_77:chr7:76961291-76962437	2.08765e-07	0.00616129	1.44563	1.09697	AGGTGAAATCCGCTACCGCGGCTCTAAGCCCTCCTGATAGAGACGTTCAGAATGAAACCT	NA	NA	NA	NA	NA	NA	NA	NA	ENSCAFT00000029783.3	PIEZO2	piezo-type mechanosensitive ion channel component 2	41769
chr6	17872282	17873207	926	CpG_62:chr6:17872282-17873207	2.08765e-07	0.00616129	0.997807	-0.727154	TCCCTTTTCTTAAAACCCCACCCTGCTCCTCCTTGGAGCAGCCTCCCCAAGTTTTGCCTC	NM_001287146-upstr	MVP_upstr	major vault protein	6671	ENSCAFT00000026859.3-proxUP;ENSCAFT00000026873.2-upstr;ENSCAFT00000026871.3-upstr	PRRT2_proxUP;PAGR1_upstr;MVP_upstr	proline-rich transmembrane protein 2;PAXIP1 associated glutamate-rich protein 1;major vault protein	377;3887;4553	ENSCAFT00000026859.3	PRRT2	proline-rich transmembrane protein 2	377
chr16	110256	110771	516	CpG_22:chr16:110256-110771	2.08765e-07	0.00616129	1.50241	2.02431	GCAGAGGCAGCTGTAGGGCTCTGGAGAGAGGTTTTGTTTGTCCACCCGGCGGGTGTTTGA	NA	NA	NA	NA	NA	NA	NA	NA	ENSCAFT00000042831.2	PKD1L1	polycystic kidney disease 1 like 1	12954
chr18	12017911	12019128	1218	CpG_112:chr18:12017911-12019128	2.08765e-07	0.00616129	1.13707	0.413685	TGAACTGCAGCTCGTTGCTGCGCTTCTTCCTCTGCGCCATGTACGCGCCCATCTGTTCGC	NA	NA	NA	NA	ENSCAFT00000039489.2-exon;ENSCAFT00000039489.2-intron;ENSCAFT00000039489.2-fiveUTR;ENSCAFT00000039489.2-proxUP	SFRP4_exon;SFRP4_intron;SFRP4_fiveUTR;SFRP4_proxUP	secreted frizzled-related protein 4	0	ENSCAFT00000039489.2	SFRP4	secreted frizzled-related protein 4	0
chr27	1322187	1323785	1599	CpG_110:chr27:1322187-1323785	2.08765e-07	0.00616129	0.94717	0.444909	AGAAAAGGAGGTGCCAGGGCAGCTCCCTCTCTTGATCTCTGCAGGCCACACTGTGCGTCC	NA	NA	NA	NA	ENSCAFT00000010716.4-exon;ENSCAFT00000010716.4-intron;ENSCAFT00000010716.4-proxUP	HOXC13_exon;HOXC13_intron;HOXC13_proxUP	homeobox C13	0	ENSCAFT00000010716.4	HOXC13	homeobox C13	0
chr38	17292235	17293781	1547	CpG_144:chr38:17292235-17293781	2.08765e-07	0.00616129	1.07738	0.0328768	GGCTGGATCCAGGCGTGCAACCAGATGGAGTTCTTCAACACCTACAGCGACCTGGGCATG	NA	NA	NA	NA	ENSCAFT00000021392.2-exon;ENSCAFT00000021392.2-intron;ENSCAFT00000021392.2-fiveUTR;ENSCAFT00000021392.2-proxUP	FAM78B_exon;FAM78B_intron;FAM78B_fiveUTR;FAM78B_proxUP	family with sequence similarity 78, member B	0	ENSCAFT00000021392.2	FAM78B	family with sequence similarity 78, member B	0
chr14	40359325	40361110	1786	CpG_118:chr14:40359325-40361110	2.08765e-07	0.00616129	0.866333	-0.617801	AAGAGTAGGAGTATGTCATTGGGCGCGAAGACGGGGTCTGGGGCAGAAAAGAAGGGAGGC	NA	NA	NA	NA	ENSCAFT00000004754.3-exon;ENSCAFT00000004754.3-fiveUTR;ENSCAFT00000004754.3-proxUP	HOXA11_exon;HOXA11_fiveUTR;HOXA11_proxUP	homeobox A11	0	ENSCAFT00000004754.3	HOXA11	homeobox A11	0
chr26	28141323	28149718	8396	chr26:28141323-28149718	2.08765e-07	0.00616129	-0.196091	0.0709466	CCCCTTCGCCATCACCATCAGCACAGGGTTCTGTGCTGCCTGCCACAACTGCCTCTTCTT	NM_001003278-exon;NM_001003278-intron;NM_001003278-fiveUTR	ADORA2A_exon;ADORA2A_intron;ADORA2A_fiveUTR	adenosine A2a receptor	246	ENSCAFT00000021939.2-exon;ENSCAFT00000021939.2-intron;ENSCAFT00000021939.2-fiveUTR	ADORA2A_exon;ADORA2A_intron;ADORA2A_fiveUTR	adenosine A2a receptor	246	ENSCAFT00000021939.2	ADORA2A	adenosine A2a receptor	246
chr9	38938943	38940231	1289	chr9:38938943-38940231	2.08765e-07	0.00616129	-0.869415	-0.0564222	AATCCTGGACCCATTTCTCCTTTGGGTCGGCACAGATAGCCTTGGCCAGTTTCGTACTGA	NM_001003966-exon;NM_001003966-intron;NM_001003966-proxDOWN	CCL13_exon;CCL13_intron;CCL13_proxDOWN	chemokine (C-C motif) ligand 13	0	ENSCAFT00000037424.1-exon;ENSCAFT00000037424.1-intron;ENSCAFT00000037424.1-proxDOWN	CCL13_exon;CCL13_intron;CCL13_proxDOWN	chemokine (C-C motif) ligand 13	0	ENSCAFT00000037424.1	CCL13	chemokine (C-C motif) ligand 13	0
chr14	16118378	16120042	1665	CpG_119:chr14:16118378-16120042	2.08765e-07	0.00616129	0.544135	-0.425359	TAACGTATGAACAAATCGACCCAACTTTGAGAATTTTCCCAAATCGATTTTCATTGCGAG	NA	NA	NA	NA	ENSCAFT00000002959.3-exon;ENSCAFT00000002959.3-intron;ENSCAFT00000002959.3-fiveUTR	STEAP2_exon;STEAP2_intron;STEAP2_fiveUTR	STEAP family member 2, metalloreductase	136	ENSCAFT00000002959.3	STEAP2	STEAP family member 2, metalloreductase	136
chr38	20475456	20476147	692	CpG_40:chr38:20475456-20476147	2.08765e-07	0.00616129	0.57638	1.09464	TTCTGGATAATAAGCCTCATTATCTGATACACATACTGAAGCGGTGAATCATCTCACCTT	NA	NA	NA	NA	ENSCAFT00000020761.4-intron	NA_intron	carboxyl-terminal PDZ ligand of neuronal nitric oxide synthase protein	138543	ENSCAFT00000044158.1	NA	carboxyl-terminal PDZ ligand of neuronal nitric oxide synthase protein	96064
chr3	41621949	41624136	2188	CpG_207:chr3:41621949-41624136	2.08765e-07	0.00616129	0.936518	0.178351	TGCCTCCTGCCGGGAAATCACTCGGGCAAAGTAAGAACCGGTTTAGGAAACGACTTAAGT	NA	NA	NA	NA	ENSCAFT00000017267.3-exon;ENSCAFT00000017267.3-intron;ENSCAFT00000017267.3-fiveUTR;ENSCAFT00000017267.3-proxUP	SYNM_exon;SYNM_intron;SYNM_fiveUTR;SYNM_proxUP	NA	0	ENSCAFT00000017267.3	SYNM	NA	0
chr19	35628501	35631578	3078	CpG_246:chr19:35628501-35631578	2.08765e-07	0.00616129	0.921523	-0.195811	AATTTAAATGCACTTCCCCTCCCGAGTCCCTTGGGGAGAAGCCCTGGTAATTAACTCTAA	NA	NA	NA	NA	ENSCAFT00000008032.3-exon;ENSCAFT00000008032.3-intron;ENSCAFT00000008032.3-proxUP;ENSCAFT00000008040.3-proxDOWN	LYPD1_exon;LYPD1_intron;LYPD1_proxUP;NCKAP5_proxDOWN	LY6/PLAUR domain containing 1;NCK-associated protein 5	0;867237	ENSCAFT00000008032.3	LYPD1	LY6/PLAUR domain containing 1	0
chr22	60721507	60721943	437	CpG_16:chr22:60721507-60721943	2.08765e-07	0.00616129	0.89809	1.63242	CATACAAGCTCAGCAGCAAACACTGAAGTGCTGAAAACAGCATGGCTCTGTGCAGCGATA	NA	NA	NA	NA	ENSCAFT00000049206.1-exon;ENSCAFT00000049206.1-threeUTR;ENSCAFT00000010243.3-upstr	ADPRHL1_exon;ADPRHL1_threeUTR;GRTP1_upstr	NA;growth hormone regulated TBC protein 1	26976;8251	ENSCAFT00000010243.3	GRTP1	growth hormone regulated TBC protein 1	8251
chr10	15817269	15818400	1132	CpG_101:chr10:15817269-15818400	2.08765e-07	0.00616129	1.07592	-0.260708	CCCGACATTGAGGATCACCCTCTCGTTGCTCTCGATCTTGCCCATCTCTGTGGCTCAGAC	NA	NA	NA	NA	ENSCAFT00000049760.2-exon;ENSCAFT00000000758.3-exon;ENSCAFT00000035769.2-exon;ENSCAFT00000049760.2-intron;ENSCAFT00000000758.3-intron;ENSCAFT00000035769.2-intron;ENSCAFT00000049760.2-proxUP;ENSCAFT00000000758.3-proxUP;ENSCAFT00000035769.2-proxUP;ENSCAFT00000035769.2-proxDOWN	KCNC2_exon;KCNC2_intron;KCNC2_proxUP;KCNC2_proxDOWN	potassium channel, voltage gated Shaw related subfamily C, member 2	0	ENSCAFT00000049760.2	KCNC2	potassium channel, voltage gated Shaw related subfamily C, member 2	0
chr9	49707504	49709999	2496	chr9:49707504-49709999	2.08765e-07	0.00616129	0.219137	1.04958	ACATGATTCAGAAGATCCCCAGGGCCCTTGCCAGCCAAGGTTTCAGACAAGCCCAGAGAG	NM_001003190-exon;NM_001003190-intron;NM_001003190-proxDOWN	OBP2B_exon;OBP2B_intron;OBP2B_proxDOWN	odorant binding protein 2B	0	ENSCAFT00000047760.2-exon;ENSCAFT00000031415.1-exon;ENSCAFT00000047760.2-intron;ENSCAFT00000031415.1-intron;ENSCAFT00000047760.2-fiveUTR;ENSCAFT00000047760.2-threeUTR;ENSCAFT00000031415.1-proxDOWN	LCN1_exon;LCN1_intron;LCN1_fiveUTR;LCN1_threeUTR;LCN1_proxDOWN	odorant binding protein 2B	3037;0	ENSCAFT00000031415.1	LCN1	odorant binding protein 2B	0
chr12	65171325	65171726	402	CpG_18:chr12:65171325-65171726	2.08765e-07	0.00616129	1.43737	0.609356	GCAGGCTTAGAAGCTAATATTTGTAAAGTTCTGAAGCCAAGTGGCCCAGCCAACCCGCCA	NA	NA	NA	NA	NA	NA	NA	NA	ENSCAFT00000006050.4	NR2E1	nuclear receptor subfamily 2, group E, member 1	37117
chr25	4441778	4443140	1363	CpG_98:chr25:4441778-4443140	2.08765e-07	0.00616129	1.22628	-0.0689454	GCGGGTGTTGCAAGTACATTTGCAGGGGCTCAAGTTCCTTCGGGGTCAGCGAGGCTGCCT	NA	NA	NA	NA	ENSCAFT00000010068.4-exon;ENSCAFT00000010068.4-intron;ENSCAFT00000010068.4-fiveUTR;ENSCAFT00000010068.4-proxUP;ENSCAFT00000010076.3-upstr	DCLK1_exon;DCLK1_intron;DCLK1_fiveUTR;DCLK1_proxUP;DCLK1_upstr	doublecortin-like kinase 1	0;4345	ENSCAFT00000010068.4	DCLK1	doublecortin-like kinase 1	0
chr34	36693629	36694348	720	CpG_53:chr34:36693629-36694348	2.08765e-07	0.00616129	1.30521	0.0905826	CTTCCTGCCGATGAGGCCGTAGAGCACCGTGAGGCAGAAGACGGGCAGGAAGAAGAAGAC	NM_001099945-exon;NM_001099945-intron;NM_001099945-proxUP	GHSR_exon;GHSR_intron;GHSR_proxUP	growth hormone secretagogue receptor	0	ENSCAFT00000024389.4-exon;ENSCAFT00000024389.4-intron;ENSCAFT00000024389.4-proxUP	GHSR_exon;GHSR_intron;GHSR_proxUP	growth hormone secretagogue receptor	0	ENSCAFT00000024389.4	GHSR	growth hormone secretagogue receptor	0
chr26	15315337	15316811	1475	CpG_97:chr26:15315337-15316811	2.08765e-07	0.00616129	1.22568	0.162807	TTTCATTCTCAGGAAAGGGCCAGATTCCTGGGTCTGGCGTCCAGAAAGTCAAAGTCGCCC	NA	NA	NA	NA	ENSCAFT00000044060.2-exon;ENSCAFT00000035330.3-exon;ENSCAFT00000044060.2-intron;ENSCAFT00000035330.3-intron	SRRM4_exon;SRRM4_intron	serine/arginine repetitive matrix 4	144011;37222	ENSCAFT00000049861.1	HSPB8	heat shock 22kDa protein 8	20461
chr5	81012242	81012968	727	CpG_45:chr5:81012242-81012968	2.08765e-07	0.00616129	1.18408	0.5036	GACAAGAGTGGTGGGTGGAGCACTGAAAGCCAGCTTTCACCTGCAAGATTTTGCCAAACG	NA	NA	NA	NA	ENSCAFT00000044341.2-proxUP;ENSCAFT00000032345.3-proxUP;ENSCAFT00000044341.2-upstr;ENSCAFT00000032345.3-upstr	ZFP90_proxUP;ZFP90_upstr	ZFP90 zinc finger protein	1763	ENSCAFT00000032345.3	ZFP90	ZFP90 zinc finger protein	1763
chr4	11386646	11387682	1037	CpG_104:chr4:11386646-11387682	2.08765e-07	0.00616129	1.51257	0.827863	GGCCCCATACAAAGGATGGGGACCCGTATCCTTCCCGTCCTTCACGAAACCCAGTCTTCT	NA	NA	NA	NA	ENSCAFT00000019692.3-exon;ENSCAFT00000019692.3-intron;ENSCAFT00000019692.3-proxUP	PHYHIPL_exon;PHYHIPL_intron;PHYHIPL_proxUP	phytanoyl-CoA 2-hydroxylase interacting protein-like	0	ENSCAFT00000019692.3	PHYHIPL	phytanoyl-CoA 2-hydroxylase interacting protein-like	0
chr5	46820450	46825433	4984	CpG_372:chr5:46820450-46825433	2.08765e-07	0.00616129	0.983109	0.0493948	GTTTTAAGGACTGGCCTGATAGATTACTTTCTACTTAAAGATCCAGCGGGAGGCGGGGCC	NA	NA	NA	NA	ENSCAFT00000021812.4-exon;ENSCAFT00000048793.1-exon;ENSCAFT00000021812.4-intron;ENSCAFT00000048793.1-intron;ENSCAFT00000021812.4-proxUP;ENSCAFT00000048793.1-proxUP;ENSCAFT00000021812.4-upstr;ENSCAFT00000048793.1-upstr;ENSCAFT00000048793.1-proxDOWN	FOXD3_exon;FOXD3_intron;FOXD3_proxUP;FOXD3_upstr;FOXD3_proxDOWN	NA	0	ENSCAFT00000048793.1	FOXD3	NA	0
chr26	11719240	11720529	1290	CpG_86:chr26:11719240-11720529	2.08765e-07	0.00616129	1.35208	0.716429	GAAGGTTTTATAGGTTCAGTTGCCTGCAAGGGCAGGGAGTCAAAGCGCCTGCCTCCAACC	NA	NA	NA	NA	NA	NA	NA	NA	ENSCAFT00000014674.5	TBX3	NA	11028
chr14	598906	600250	1345	CpG_102:chr14:598906-600250	2.08765e-07	0.00616129	1.21925	-0.195726	GAGATGCAGGCGCGGGATTACACCGGCTTCTAATCCCTTGTTTCAGCATCCGTGTCCCTA	NA	NA	NA	NA	ENSCAFT00000037582.2-exon;ENSCAFT00000037582.2-proxUP;ENSCAFT00000037570.2-upstr;ENSCAFT00000037582.2-proxDOWN	NA_exon;NA_proxUP;HIST3H2A_upstr;NA_proxDOWN	NA;histone cluster 3, H2a	0;4254	ENSCAFT00000037582.2	NA	NA	0
chr26	13498418	13501184	2767	CpG_202:chr26:13498418-13501184	2.08765e-07	0.00616129	0.528696	-0.79534	TGGGTGCCTCTCGCTCGCATCTTGCGACTTGTTCTCCTAACAGCTTCTCTTCTTCTCCAG	NA	NA	NA	NA	ENSCAFT00000014764.3-exon;ENSCAFT00000014764.3-proxUP;ENSCAFT00000014764.3-proxDOWN	HRK_exon;HRK_proxUP;HRK_proxDOWN	harakiri, BCL2 interacting protein	0	ENSCAFT00000014764.3	HRK	harakiri, BCL2 interacting protein	0
chr8	36108412	36108970	559	CpG_34:chr8:36108412-36108970	2.08765e-07	0.00616129	1.00496	0.00754023	CCCCAAGCGGCCTGTCTCCAGGCCCTGCCCTTGCTGAGACTTCTCACTAGGTCACTGTTT	NA	NA	NA	NA	NA	NA	NA	NA	ENSCAFT00000024808.3	TMEM30B	NA	77133
chr11	23606130	23607297	1168	CpG_102:chr11:23606130-23607297	2.08765e-07	0.00616129	1.04487	0.123801	ATTACAAAGGCTGGTCCAAGGCCTTGCCAGAGGCACAGAGGAATGTTTGTTAGCCCGCCC	NA	NA	NA	NA	ENSCAFT00000001652.3-exon;ENSCAFT00000001652.3-intron;ENSCAFT00000001652.3-proxUP	CXCL14_exon;CXCL14_intron;CXCL14_proxUP	chemokine (C-X-C motif) ligand 14	0	ENSCAFT00000001652.3	CXCL14	chemokine (C-X-C motif) ligand 14	0
chr20	23616981	23617847	867	CpG_65:chr20:23616981-23617847	2.08765e-07	0.00616129	1.13364	-0.18342	GCAGATTTCCCGCGTTCCTTGCAGGACTGACACGGATCAGACATTGTCGCCAGCCCAGGC	NA	NA	NA	NA	NA	NA	NA	NA	ENSCAFT00000010617.2	NA	NA	122081
chr21	39313095	39315696	2602	CpG_176:chr21:39313095-39315696	2.08765e-07	0.00616129	0.11535	-2.1066	GGGTCTTCAGGATCATCTCCTCGCGCTAACGGTCACCCCAGTAGGACAGCGAGGAGATCC	NA	NA	NA	NA	NA	NA	NA	NA	ENSCAFT00000044335.1	NA	chromosome 21 open reading frame, human C11orf58_small acidic protein pseudogene	81649
chr5	11367757	11370812	3056	CpG_227:chr5:11367757-11370812	2.08765e-07	0.00616129	0.384435	-0.549383	ATTGTTTGTACGTCTTAGATGAGCCGCCGGATAAAGATCCCCAAGCGCTATTCTTGTGAT	NA	NA	NA	NA	ENSCAFT00000018539.1-exon;ENSCAFT00000018539.1-intron;ENSCAFT00000018539.1-proxDOWN	BSX_exon;BSX_intron;BSX_proxDOWN	brain-specific homeobox	1951	ENSCAFT00000018539.1	BSX	brain-specific homeobox	1951
chr8	37710044	37711641	1598	CpG_130:chr8:37710044-37711641	2.08765e-07	0.00616129	1.53445	0.864836	GAGGGTGAATAATTCACACCGGAGAGAGGGCGTGCAGCCGGCAGCATTCGTGCTGGAGAA	NA	NA	NA	NA	ENSCAFT00000050126.2-exon;ENSCAFT00000045092.1-exon;ENSCAFT00000050126.2-intron;ENSCAFT00000045092.1-intron;ENSCAFT00000050126.2-fiveUTR;ENSCAFT00000045092.1-fiveUTR;ENSCAFT00000050126.2-proxUP;ENSCAFT00000045092.1-proxUP	KCNH5_exon;KCNH5_intron;KCNH5_fiveUTR;KCNH5_proxUP	potassium channel, voltage gated eag related subfamily H, member 5	0	ENSCAFT00000050126.2	KCNH5	potassium channel, voltage gated eag related subfamily H, member 5	0
chr17	44557620	44558469	850	CpG_67:chr17:44557620-44558469	2.08765e-07	0.00616129	1.402	0.637448	TATGGGACGTAGGTTTGTGGGGACCTGGCGTAGCAAGGGAAGGAGCATTGATTGGACTTT	NA	NA	NA	NA	ENSCAFT00000012921.3-exon;ENSCAFT00000012921.3-fiveUTR;ENSCAFT00000012921.3-proxUP	NA_exon;NA_fiveUTR;NA_proxUP	NA	0	ENSCAFT00000012921.3	NA	NA	0
chr24	1026190	1027466	1277	CpG_98:chr24:1026190-1027466	2.08765e-07	0.00616129	1.29409	0.616571	CTCCTGGAAATGCACTGAGGCTCAGGCAACCACCGCTCGTCCCAGGCACCAATCACACTG	NA	NA	NA	NA	NA	NA	NA	NA	ENSCAFT00000008326.3	FOXA2	forkhead box A2	15538
chr1	1434427	1435224	798	CpG_45:chr1:1434427-1435224	2.08765e-07	0.00616129	0.461507	-0.167014	TAGAATCTTCTCGCTTCCAGCCTGGTTCTCTCACCCGCCTGTAGTTGTGTAAGTTTCACG	NA	NA	NA	NA	ENSCAFT00000000017.4-upstr	SALL3_upstr	NA	6098	ENSCAFT00000000017.4	SALL3	NA	6098
chr12	32825156	32826259	1104	CpG_65:chr12:32825156-32826259	2.08765e-07	0.00616129	1.04855	0.0800645	ACCCCAATGACCAGACAGGTTACAATGGGGTCTTTGTAAGTGAAACCTCAAACCTCGACT	NA	NA	NA	NA	ENSCAFT00000004081.3-exon;ENSCAFT00000004081.3-intron	COL9A1_exon;COL9A1_intron	NA	21016	ENSCAFT00000004081.3	COL9A1	NA	21016
chr16	749925	750792	868	CpG_50:chr16:749925-750792	2.08765e-07	0.00616129	1.62173	1.48015	TTGAACGCCATGGAGAGGGTGTGCAGCTGGTCACCAAAGGAAGGCGTCAAATGTCTTTGT	NA	NA	NA	NA	NA	NA	NA	NA	ENSCAFT00000019522.3	IGFBP3	insulin-like growth factor binding protein 3	270432
chr8	64676435	64676888	454	CpG_34:chr8:64676435-64676888	2.08765e-07	0.00616129	0.697404	-0.343072	GAGCGACCTGTGCTTCCATGATAAAGGGACAGTCATCCGAGGAGCAAATGTCCAGGAAGG	NA	NA	NA	NA	NA	NA	NA	NA	ENSCAFT00000028104.2	NA	NA	131821
chr14	1105111	1105512	402	CpG_17:chr14:1105111-1105512	2.08765e-07	0.00616129	-1.09111	0.456803	AACCCCAAGGAGCAGATGCTCCTCCGCGACTACATCAGCTACTGGAAGGACTACATCCAG	NA	NA	NA	NA	ENSCAFT00000001838.3-exon;ENSCAFT00000001838.3-fiveUTR;ENSCAFT00000001838.3-proxUP;ENSCAFT00000039428.2-upstr	JMJD4_exon;JMJD4_fiveUTR;JMJD4_proxUP;NA_upstr	jumonji domain containing 4;synaptosomal-associated protein, 47kDa	0;6629	ENSCAFT00000001838.3	JMJD4	jumonji domain containing 4	0
chr35	22216489	22217138	650	CpG_41:chr35:22216489-22217138	2.08765e-07	0.00616129	1.16838	-0.00575499	CCGGAGGAGAAACCTCTGCATACCCCTAAATGCATCCCAAATGGCGTGGTGGTGCAAGCA	NA	NA	NA	NA	ENSCAFT00000048012.1-exon;ENSCAFT00000048012.1-intron;ENSCAFT00000048012.1-fiveUTR	NRSN1_exon;NRSN1_intron;NRSN1_fiveUTR	neurensin 1	130	ENSCAFT00000048012.1	NRSN1	neurensin 1	130
chr23	12033489	12034435	947	CpG_67:chr23:12033489-12034435	2.08765e-07	0.00616129	0.612777	-0.99325	TTCCTTCCAAATAGCCTTTGGAGACCGAACCCAAATAAGGTTACTGAGATGCCAGTGAAA	NA	NA	NA	NA	ENSCAFT00000044320.1-exon;ENSCAFT00000044320.1-intron;ENSCAFT00000044320.1-fiveUTR;ENSCAFT00000044320.1-proxUP	FAM198A_exon;FAM198A_intron;FAM198A_fiveUTR;FAM198A_proxUP	family with sequence similarity 198, member A	0	ENSCAFT00000044320.1	FAM198A	family with sequence similarity 198, member A	0
chr8	15217511	15219160	1650	CpG_119:chr8:15217511-15219160	2.08765e-07	0.00616129	1.15928	0.385546	TAAAAGCGGGTTTCAGGCTGCAACAGGCCCCTCCCCTGCCCTTGGAAGGAGAAAGCGGGT	NA	NA	NA	NA	ENSCAFT00000021704.3-upstr	PAX9_upstr	paired box 9	2667	ENSCAFT00000021704.3	PAX9	paired box 9	2667
chr25	26912788	26913347	560	CpG_43:chr25:26912788-26913347	2.08765e-07	0.00616129	0.897766	-0.00700356	GCTAGGAAGGAACTGAGAGAATTGAGGCAAAGGAGGCTAGCCTGGCTCTGGGCCTCGCAG	NA	NA	NA	NA	ENSCAFT00000042356.1-upstr	5S_rRNA_upstr	NA	7415	ENSCAFT00000042356.1	5S_rRNA	NA	7415
chr25	37679076	37679568	493	CpG_27:chr25:37679076-37679568	2.08765e-07	0.00616129	-0.257087	0.646685	CAACGAACAGCTTTGGTTGGATATGGGCCCAAAGCCGCAGTGACACTGCAGGCAGCCTCC	NA	NA	NA	NA	ENSCAFT00000016202.3-upstr	FAM124B_upstr	family with sequence similarity 124B	3609	ENSCAFT00000016202.3	FAM124B	family with sequence similarity 124B	3609
chr10	18311734	18312174	441	CpG_20:chr10:18311734-18312174	2.08765e-07	0.00616129	1.44692	1.63402	TACATCCGAGAACCGTGGCCTCGGCGTTACTTTGCCTTTTCCCAAATCTCACACTGGGTG	NA	NA	NA	NA	NA	NA	NA	NA	ENSCAFT00000001135.3	FAM19A5	NA	157511
chr2	32185120	32185599	480	CpG_25:chr2:32185120-32185599	2.08765e-07	0.00616129	-0.151826	1.16122	CTGGACACCTGATGCTCGCTTGGTGCATCGGAGCTCCTGGAAATTGAAGTTTGTCTAAAT	NA	NA	NA	NA	ENSCAFT00000008673.3-intron	PITRM1_intron	pitrilysin metallopeptidase 1	2210	ENSCAFT00000008673.3	PITRM1	pitrilysin metallopeptidase 1	2210
chr12	57113343	57114604	1262	CpG_87:chr12:57113343-57114604	2.08765e-07	0.00616129	0.396585	-0.152327	CGCCCTTAAGCGTATTTTCCGTGAATCTGTTTCTTGAGCTTTAATGTTACTATTAATTGA	NA	NA	NA	NA	NA	NA	NA	NA	ENSCAFT00000043152.1	POU3F2	NA	9326
chr29	14258603	14259364	762	CpG_59:chr29:14258603-14259364	2.08765e-07	0.00616129	1.28788	0.447502	TGGGCTGAGACGCGGATTACCCACACGCGCACCGGCTGTAAGTACTATCTTTTCCTACGT	NR_049301-upstr	MIR124-2_upstr	microRNA mir-124-2		ENSCAFT00000039934.1-upstr	cfa-mir-124-2_upstr	NA	5024	ENSCAFT00000039934.1	cfa-mir-124-2	NA	5024
chr13	44293884	44294826	943	CpG_94:chr13:44293884-44294826	2.08765e-07	0.00616129	1.30499	0.910816	TTCTGTGCGTCCCCTTTTCTGCAGCATCATCATGACCATCTCCTCCACGCTTCTGGCCCT	NA	NA	NA	NA	ENSCAFT00000003107.3-exon;ENSCAFT00000003107.3-intron;ENSCAFT00000003107.3-fiveUTR;ENSCAFT00000003107.3-proxUP;ENSCAFT00000037754.2-upstr	SLC10A4_exon;SLC10A4_intron;SLC10A4_fiveUTR;SLC10A4_proxUP;ZAR1_upstr	solute carrier family 10, member 4;zygote arrest 1	0;7058	ENSCAFT00000003107.3	SLC10A4	solute carrier family 10, member 4	0
chr23	9389240	9390225	986	CpG_94:chr23:9389240-9390225	2.08765e-07	0.00616129	0.20381	-1.69802	CCTGCTGCGGACAGATCAGCAAAGGAGCCATCCATTTCTACTGAGCAAATTTATACGGAG	NA	NA	NA	NA	ENSCAFT00000008225.3-proxUP	MYRIP_proxUP	myosin VIIA and Rab interacting protein	738	ENSCAFT00000008225.3	MYRIP	myosin VIIA and Rab interacting protein	738
chr34	24172082	24172667	586	CpG_31:chr34:24172082-24172667	2.08765e-07	0.00616129	0.962842	-0.199379	TCCTGTTTCAGCACCAAGGACAGAAACCGCTTGCTCTCCAGGGCCAAGCTACTCTCGGAC	NA	NA	NA	NA	NA	NA	NA	NA	ENSCAFT00000047448.1	FGF12	fibroblast growth factor 12	105705
chr2	79913162	79913884	723	CpG_46:chr2:79913162-79913884	2.08765e-07	0.00616129	1.34567	0.402904	GTCTGAAGCCACCCTCGGATTTAATCAGAAATCGTGCGTCGCCAAGTCAGAGTCACTCGG	NA	NA	NA	NA	ENSCAFT00000024687.3-intron	PAX7_intron	NA	1064	ENSCAFT00000024687.3	PAX7	NA	1064
chr1	55646929	55647333	405	CpG_16:chr1:55646929-55647333	2.08765e-07	0.00616129	1.27911	1.58571	AACCTGTCTCCAGGGCGTCTCCTGCAGTCATTTCCTTGGTGCCTGGAGCCAAGCCCGAGT	NA	NA	NA	NA	NA	NA	NA	NA	ENSCAFT00000001346.3	NA	NA	36795
chr17	10657799	10661586	3788	CpG_297:chr17:10657799-10661586	2.08765e-07	0.00616129	1.418	0.405861	TGGCTGTAGGCATTTGTGACGCACTCTTCCCCAGAACATTGCAGCCCCAAAGTCTAGGCC	NA	NA	NA	NA	ENSCAFT00000005868.4-exon;ENSCAFT00000005868.4-proxUP;ENSCAFT00000042358.1-upstr;ENSCAFT00000005868.4-proxDOWN	FAM84A_exon;FAM84A_proxUP;NA_upstr;FAM84A_proxDOWN	family with sequence similarity 84, member A;NA	0;5303	ENSCAFT00000005868.4	FAM84A	family with sequence similarity 84, member A	0
chr4	10735120	10736532	1413	CpG_138:chr4:10735120-10736532	2.08765e-07	0.00616129	0.671673	-0.716302	TGGGCAGCTTGACCACTTCGCTGTGGAAAGAGGAGTGAGCTGGGAATGAACTGGGCGAAA	NA	NA	NA	NA	ENSCAFT00000019604.4-exon;ENSCAFT00000019604.4-intron;ENSCAFT00000019604.4-proxUP	BICC1_exon;BICC1_intron;BICC1_proxUP	BicC family RNA binding protein 1	0	ENSCAFT00000019604.4	BICC1	BicC family RNA binding protein 1	0
chr35	24443353	24444736	1384	CpG_112:chr35:24443353-24444736	2.08765e-07	0.00616129	0.0815646	-1.11369	CTGATGGCCAAGAGCAAGGGGCAGTCAAGGCCATTAATGCAGAACTGGAATTCAGCGAGG	NA	NA	NA	NA	NA	NA	NA	NA	ENSCAFT00000017499.2	NA	NA	4718
chr5	15843621	15844166	546	CpG:38:chr5:15843621-15844166	2.08765e-07	0.00616129	0.690306	-1.4628	GCAGCGGAGCACACACGCTCGTACCAGCTCAGCTTTACCTGTTCAGCCCTCTAACTTTTC	NA	NA	NA	NA	NA	NA	NA	NA	ENSCAFT00000046414.1	NA	NA	14708
chr12	66720346	66722587	2242	CpG_195:chr12:66720346-66722587	2.08765e-07	0.00616129	1.15636	0.798175	GCACCCTCGCGGGACTGACCTGAGTGCAGGCGAGCATCTGTGCAAACACTCAGATCTGTC	NA	NA	NA	NA	ENSCAFT00000006188.3-exon;ENSCAFT00000006188.3-proxUP	GPR6_exon;GPR6_proxUP	G protein-coupled receptor 6	0	ENSCAFT00000006188.3	GPR6	G protein-coupled receptor 6	0
chr23	46983943	46984409	467	CpG_23:chr23:46983943-46984409	2.08765e-07	0.00616129	0.590283	1.22173	GGTCAAAACAGCTAGTGCCTCCAGGTGCTGCTCCCTTGCAGGTGAGGAGCCCTCAGATCC	NA	NA	NA	NA	NA	NA	NA	NA	ENSCAFT00000034749.1	U6	NA	12054
chr20	57310103	57310878	776	CpG_45:chr20:57310103-57310878	2.08765e-07	0.00616129	1.11561	1.55492	CATTCCCTGCACACCTGGCTGGTGGCTCTTGAGCCACAGCACATGGAGAACATTCCGTCG	NA	NA	NA	NA	ENSCAFT00000031017.4-intron;ENSCAFT00000031004.3-proxDOWN	ADAMTSL5_intron;MBD3_proxDOWN	ADAMTS-like 5;methyl-CpG binding domain protein 3	21210;13135	ENSCAFT00000036635.3	MEX3D	NA	10794
chr32	30707055	30708144	1090	CpG_66:chr32:30707055-30708144	2.08765e-07	0.00616129	0.977656	0.457061	GCGGGTGGTATCTTTCGACAACGCGCCGCCAGGTCTCTCTAGACTCGCCTTAAAAGGGTC	NA	NA	NA	NA	ENSCAFT00000018452.3-proxDOWN	PITX2_proxDOWN	paired-like homeodomain 2	7774	ENSCAFT00000018452.3	PITX2	paired-like homeodomain 2	7774
chr34	18357018	18357870	853	CpG_62:chr34:18357018-18357870	2.08765e-07	0.00616129	1.56504	0.807402	GTTTAGAGTCGGTCAGAACATATTTTGCAAGATCTAGTGCCTAGTGTTGCTTTTCCGATG	NA	NA	NA	NA	ENSCAFT00000021067.3-exon;ENSCAFT00000021067.3-threeUTR	SENP2_exon;SENP2_threeUTR	SUMO1/sentrin/SMT3 specific peptidase 2	31464	ENSCAFT00000021067.3	SENP2	SUMO1/sentrin/SMT3 specific peptidase 2	31464
chr5	15801887	15804839	2953	chr5:15801887-15804839	2.08765e-07	0.00616129	-0.904463	0.560365	GGGGATTCTCCTTATCCTGAGTAAGTTCGTTCCCTGTTTGCTCTGGAAGGGTGTTGTCTG	NM_001252336-exon;NM_001252336-intron;NM_001252336-fiveUTR	FXYD6_exon;FXYD6_intron;FXYD6_fiveUTR	FXYD domain containing ion transport regulator 6	7	ENSCAFT00000049598.2-exon;ENSCAFT00000020390.3-exon;ENSCAFT00000049598.2-intron;ENSCAFT00000020390.3-intron;ENSCAFT00000020390.3-proxUP	NA_exon;NA_intron;NA_proxUP	FXYD domain containing ion transport regulator 6	9903;0	ENSCAFT00000020390.3	NA	FXYD domain containing ion transport regulator 6	0
chr14	42001826	42005338	3513	CpG_347:chr14:42001826-42005338	2.08765e-07	0.00616129	1.21002	0.407799	CGTTCTTGCCCAGAAAGCGGATCCGGTTGGACTCCAGGTGTAGGTAGAGCAAGTTGCCCA	NA	NA	NA	NA	ENSCAFT00000004835.3-exon;ENSCAFT00000004835.3-proxUP;ENSCAFT00000004835.3-proxDOWN	TRIL_exon;TRIL_proxUP;TRIL_proxDOWN	TLR4 interactor with leucine-rich repeats	0	ENSCAFT00000004835.3	TRIL	TLR4 interactor with leucine-rich repeats	0
chr7	13778062	13781125	3064	CpG_230:chr7:13778062-13781125	2.08765e-07	0.00616129	0.137642	-0.540643	AACCCAGTACCGGGACGCGCACAAGTCACGGTGGCTTCACCGAAGACAAATTCCAAGCGC	NA	NA	NA	NA	ENSCAFT00000042029.1-upstr	NA_upstr	NA	6356	ENSCAFT00000042029.1	NA	NA	6356
chr25	34656052	34656547	496	CpG_26:chr25:34656052-34656547	2.08765e-07	0.00616129	0.865845	1.67587	CCGAGAAGAGCTTCGGCCTGTGCGGGAAGACTTTGAGGCCAAGAACAAGCAGCTCCTGGA	NA	NA	NA	NA	ENSCAFT00000014734.3-exon;ENSCAFT00000014734.3-intron	BIN3_exon;BIN3_intron	bridging integrator 3	40377	ENSCAFT00000014784.3	CCAR2	cell cycle and apoptosis regulator 2	16551
chr7	44248480	44249652	1173	CpG_90:chr7:44248480-44249652	2.08765e-07	0.00616129	1.35462	0.38603	CTGGCTCCTGAGTCGGATAGGGAAGTTCGCCAGCGTCCCTTCTCGGGTCAACTAACTTTT	NA	NA	NA	NA	ENSCAFT00000043630.1-exon;ENSCAFT00000043630.1-intron	NA_exon;NA_intron	NA	1579	ENSCAFT00000043630.1	NA	NA	1579
chr6	38018350	38019848	1499	CpG_99:chr6:38018350-38019848	2.08765e-07	0.00616129	0.192278	-1.61222	GTGTTGCCAAGATTGGTTTGGGTACTTAACTCAAAACCAGCCTGAGTCTCTGCAGCGCGC	NA	NA	NA	NA	ENSCAFT00000030674.2-upstr;ENSCAFT00000037589.2-upstr	NA_upstr	NA	2353;9039	ENSCAFT00000030674.2	NA	NA	2353
chr35	24543235	24545185	1951	CpG_149:chr35:24543235-24545185	2.08765e-07	0.00616129	-0.194682	-1.53094	CCGTCAGGCGTTAGTTCTGACCAACCATACTGCAATGTCCCCAACGTTGCGTTGCTATTG	NA	NA	NA	NA	ENSCAFT00000043752.1-exon;ENSCAFT00000045641.1-exon;ENSCAFT00000043752.1-proxUP;ENSCAFT00000045641.1-proxUP;ENSCAFT00000043752.1-proxDOWN;ENSCAFT00000045641.1-proxDOWN	NA_exon;HIST1H2BJ_exon;NA_proxUP;HIST1H2BJ_proxUP;NA_proxDOWN;HIST1H2BJ_proxDOWN	histone H2A type 1-H;histone H2B type 1-J	0	ENSCAFT00000045641.1	HIST1H2BJ	histone H2B type 1-J	0
[truncated: 94 more rows]
