# Supplementary material for: DNA methylation profiling reveals common signatures of tumorigenesis and defines epigenetic prognostic subtypes of canine Diffuse Large B-cell Lymphoma
Source: Sci Rep. 2017 Sep 14;7:11591. doi: 10.1038/s41598-017-11724-w (PMC5599585; doi:10.1038/s41598-017-11724-w)
Supplement: Supplementary file 3 — Table S3 [file 41598_2017_11724_MOESM3_ESM.xlsx]

## Sheet: Foglio1
Complete	Feature	pos	width	Overlap.Ensembl	Overlap.Ensembl.Symbol	Overlap.Ensembl.GeneName	Overlap.Ensembl.DistanceTSS	Nearest.Sequence	Nearest.Sequence.Symbol	Nearest.Sequence.GeneName	Nearest.Sequence.DistanceTSS
CpG_53:chr1:100130795-100131493	CpG_53	chr1:100130795-100131493	699	NA	NA	NA	NA	ENSCAFT00000044250.1	NA	putative uncharacterized zinc finger protein 814	41062
CpG_66:chr1:100730324-100731203	CpG_66	chr1:100730324-100731203	880	ENSCAFT00000048378.1-exon,ENSCAFT00000048378.1-intron,ENSCAFT00000048378.1-fiveUTR	NA_exon,NA_intron,NA_fiveUTR	NA	14470	ENSCAFT00000048378.1	NA	NA	14470
CpG_83:chr1:100797440-100798622	CpG_83	chr1:100797440-100798622	1183	NA	NA	NA	NA	ENSCAFT00000035760.1	AURKC	aurora kinase C	38905
CpG_84:chr1:101358229-101359316	CpG_84	chr1:101358229-101359316	1088	ENSCAFT00000046699.1-exon	ZNF835_exon	zinc finger protein 835	120	ENSCAFT00000046699.1	ZNF835	zinc finger protein 835	120
CpG_58:chr1:101775632-101776436	CpG_58	chr1:101775632-101776436	805	NA	NA	NA	NA	ENSCAFT00000003915.3	ZNF787	zinc finger protein 787	10843
CpG_121:chr1:102456867-102458518	CpG_121	chr1:102456867-102458518	1652	ENSCAFT00000036953.2-exon,ENSCAFT00000036953.2-intron,ENSCAFT00000036953.2-fiveUTR,ENSCAFT00000036953.2-proxUP,ENSCAFT00000004112.2-upstr,ENSCAFT00000047240.2-proxDOWN,ENSCAFT00000045948.1-proxDOWN,ENSCAFT00000004106.3-proxDOWN	SYT5_exon,SYT5_intron,SYT5_fiveUTR,SYT5_proxUP,NA_upstr,PTPRH_proxDOWN	synaptotagmin V,NA,protein tyrosine phosphatase, receptor type, H	0,8389,18872,18851,19464	ENSCAFT00000036953.2	SYT5	synaptotagmin V	0
CpG_19:chr1:103036050-103036502	CpG_19	chr1:103036050-103036502	453	ENSCAFT00000043013.2-exon,ENSCAFT00000004248.4-exon,ENSCAFT00000043013.2-intron,ENSCAFT00000004248.4-intron,ENSCAFT00000004233.3-upstr,ENSCAFT00000004257.3-upstr	MBOAT7_exon,MBOAT7_intron,TSEN34_upstr,TMC4_upstr	membrane bound O-acyltransferase domain containing 7,TSEN34 tRNA splicing endonuclease subunit,transmembrane channel-like 4	4.00637e+16	ENSCAFT00000004257.3	TMC4	transmembrane channel-like 4	4003
CpG_54:chr1:103689433-103690058	CpG_54	chr1:103689433-103690058	626	ENSCAFT00000004356.4-intron,ENSCAFT00000004352.3-upstr	NA_intron,NA_upstr	cationic amino acid transporter 3-like	63986496	ENSCAFT00000004356.4	NA	cationic amino acid transporter 3-like	6398
CpG_121:chr1:104655299-104656838	CpG_121	chr1:104655299-104656838	1540	NA	NA	NA	NA	ENSCAFT00000048332.1	NA	NA	26132
CpG_82:chr1:104687750-104688793	CpG_82	chr1:104687750-104688793	1044	ENSCAFT00000048332.1-upstr,ENSCAFT00000044531.1-proxDOWN	NA_upstr,NA_proxDOWN	NA,zinc finger protein 107	477812809	ENSCAFT00000048332.1	NA	NA	4778
CpG_90:chr1:104706255-104707295	CpG_90	chr1:104706255-104707295	1041	ENSCAFT00000044531.1-upstr	NA_upstr	zinc finger protein 107	4651	ENSCAFT00000044531.1	NA	zinc finger protein 107	4651
CpG_42:chr1:104735748-104736329	CpG_42	chr1:104735748-104736329	582	NA	NA	NA	NA	ENSCAFT00000004412.3	NA	protein FRG2-like-1	27189
CpG_135:chr1:105611204-105613098	CpG_135	chr1:105611204-105613098	1895	ENSCAFT00000004561.3-exon,ENSCAFT00000004561.3-intron,ENSCAFT00000004561.3-fiveUTR,ENSCAFT00000004561.3-proxUP	ETFB_exon,ETFB_intron,ETFB_fiveUTR,ETFB_proxUP	NA	0	ENSCAFT00000004561.3	ETFB	NA	0
CpG_27:chr1:106272152-106272574	CpG_27	chr1:106272152-106272574	423	ENSCAFT00000004782.3-exon,ENSCAFT00000043877.2-intron,ENSCAFT00000004782.3-intron	MYBPC2_exon,C19orf81_intron,MYBPC2_intron	myosin binding protein C, fast type,chromosome 1 open reading frame, human C19orf81	2002033602	ENSCAFT00000004762.3	FAM71E1	family with sequence similarity 71, member E1	10756
CpG_65:chr1:106695476-106696432	CpG_65	chr1:106695476-106696432	957	ENSCAFT00000044736.2-exon,ENSCAFT00000005610.4-exon,ENSCAFT00000049878.1-exon,ENSCAFT00000044736.2-intron,ENSCAFT00000005610.4-intron,ENSCAFT00000049878.1-intron,ENSCAFT00000044736.2-fiveUTR,ENSCAFT00000005610.4-proxUP,ENSCAFT00000049878.1-proxUP,ENSCAFT00000046072.2-upstr,ENSCAFT00000005586.2-upstr,ENSCAFT00000005591.2-proxDOWN	PNKP_exon,PNKP_intron,PNKP_fiveUTR,PNKP_proxUP,TBC1D17_upstr,AKT1S1_proxDOWN	polynucleotide kinase 3'-phosphatase,TBC1 domain family, member 17,AKT1 substrate 1 (proline-rich)	420,0,9481,4920	ENSCAFT00000005610.4	PNKP	polynucleotide kinase 3'-phosphatase	0
CpG_48:chr1:107379953-107380813	CpG_48	chr1:107379953-107380813	861	ENSCAFT00000043948.1-exon,ENSCAFT00000043948.1-intron,ENSCAFT00000043948.1-proxUP,ENSCAFT00000006175.3-upstr	NA_exon,NA_intron,NA_proxUP,NA_upstr	NA,luteinizing hormone beta polypeptide	0,2041	ENSCAFT00000043948.1	NA	NA	0
CpG_177:chr1:108315148-108317522	CpG_177	chr1:108315148-108317522	2375	ENSCAFT00000006545.4-exon,ENSCAFT00000006545.4-intron,ENSCAFT00000040426.1-proxUP,ENSCAFT00000006545.4-proxUP,ENSCAFT00000041084.1-upstr,ENSCAFT00000040426.1-upstr,ENSCAFT00000006555.3-proxDOWN	GLTSCR2_exon,GLTSCR2_intron,SNORA54_proxUP,GLTSCR2_proxUP,SNORD23_upstr,SNORA54_upstr,EHD2_proxDOWN	glioma tumor suppressor candidate region gene 2,NA,EH-domain containing 2	0,1118,6841,18593	ENSCAFT00000006545.4	GLTSCR2	glioma tumor suppressor candidate region gene 2	0
CpG_110:chr1:108554310-108555435	CpG_110	chr1:108554310-108555435	1126	ENSCAFT00000006648.4-exon,ENSCAFT00000006648.4-intron	SLC8A2_exon,SLC8A2_intron	solute carrier family 8 (sodium/calcium exchanger), member 2	9800	ENSCAFT00000006648.4	SLC8A2	solute carrier family 8 (sodium/calcium exchanger), member 2	9800
CpG_201:chr1:110091567-110094358	CpG_201	chr1:110091567-110094358	2792	ENSCAFT00000007160.2-exon,ENSCAFT00000007160.2-intron,ENSCAFT00000007160.2-proxUP	FOSB_exon,FOSB_intron,FOSB_proxUP	FBJ murine osteosarcoma viral oncogene homolog B	0	ENSCAFT00000007160.2	FOSB	FBJ murine osteosarcoma viral oncogene homolog B	0
CpG_167:chr1:112062080-112064397	CpG_167	chr1:112062080-112064397	2318	ENSCAFT00000007776.4-exon,ENSCAFT00000007792.3-exon,ENSCAFT00000007776.4-intron,ENSCAFT00000007792.3-intron,ENSCAFT00000007776.4-proxUP,ENSCAFT00000007776.4-upstr,ENSCAFT00000007792.3-proxDOWN	MEGF8_exon,TMEM145_exon,MEGF8_intron,TMEM145_intron,MEGF8_proxUP,MEGF8_upstr,TMEM145_proxDOWN	multiple EGF-like-domains 8,NA	0,7660	ENSCAFT00000007776.4	MEGF8	multiple EGF-like-domains 8	0
CpG_36:chr1:112092401-112092969	CpG_36	chr1:112092401-112092969	569	ENSCAFT00000007834.3-exon,ENSCAFT00000007834.3-intron,ENSCAFT00000007834.3-proxUP	CIC_exon,CIC_intron,CIC_proxUP	capicua transcriptional repressor	0	ENSCAFT00000007834.3	CIC	capicua transcriptional repressor	0
CpG_115:chr1:112598487-112600222	CpG_115	chr1:112598487-112600222	1736	ENSCAFT00000043366.1-exon,ENSCAFT00000045986.1-intron,ENSCAFT00000043366.1-intron,ENSCAFT00000008047.4-intron,ENSCAFT00000008048.3-intron,ENSCAFT00000043366.1-fiveUTR,ENSCAFT00000043366.1-proxUP	EXOSC5_exon,NA_intron,EXOSC5_intron,EXOSC5_fiveUTR,EXOSC5_proxUP	exosome component 5,NA	0,22593,15261,13869	ENSCAFT00000043366.1	EXOSC5	exosome component 5	0
CpG_56:chr1:112720791-112721555	CpG_56	chr1:112720791-112721555	765	ENSCAFT00000008119.3-intron	AXL_intron	AXL receptor tyrosine kinase	6161	ENSCAFT00000008119.3	AXL	AXL receptor tyrosine kinase	6161
CpG_111:chr1:113203838-113204952	CpG_111	chr1:113203838-113204952	1115	ENSCAFT00000008586.5-exon,ENSCAFT00000008586.5-intron	SPTBN4_exon,SPTBN4_intron	spectrin, beta, non-erythrocytic 4	35981	ENSCAFT00000008586.5	SPTBN4	spectrin, beta, non-erythrocytic 4	35981
CpG_116:chr1:113359026-113360269	CpG_116	chr1:113359026-113360269	1244	NA	NA	NA	NA	ENSCAFT00000029180.4	AKT2	v-akt murine thymoma viral oncogene homolog 2	20106
CpG_64:chr1:113643844-113644723	CpG_64	chr1:113643844-113644723	880	ENSCAFT00000008713.3-exon,ENSCAFT00000008713.3-threeUTR,ENSCAFT00000008733.3-proxUP,ENSCAFT00000008713.3-proxDOWN	FBL_exon,FBL_threeUTR,DYRK1B_proxUP,FBL_proxDOWN	fibrillarin,dual-specificity tyrosine-(Y)-phosphorylation regulated kinase 1B	10965157	ENSCAFT00000008733.3	DYRK1B	dual-specificity tyrosine-(Y)-phosphorylation regulated kinase 1B	157
CpG_59:chr1:115030546-115031337	CpG_59	chr1:115030546-115031337	792	ENSCAFT00000009659.3-exon,ENSCAFT00000009659.3-intron,ENSCAFT00000009659.3-fiveUTR	NA_exon,NA_intron,NA_fiveUTR	NA	280	ENSCAFT00000009659.3	NA	NA	280
CpG_57:chr1:115286157-115286986	CpG_57	chr1:115286157-115286986	830	ENSCAFT00000043908.1-exon,ENSCAFT00000043908.1-intron,ENSCAFT00000043908.1-fiveUTR,ENSCAFT00000043908.1-proxUP	HKR1_exon,HKR1_intron,HKR1_fiveUTR,HKR1_proxUP	HKR1, GLI-Kruppel zinc finger family member	0	ENSCAFT00000043908.1	HKR1	HKR1, GLI-Kruppel zinc finger family member	0
CpG_53:chr1:115634170-115635062	CpG_53	chr1:115634170-115635062	893	NA	NA	NA	NA	ENSCAFT00000009958.2	NA	NA	13274
CpG_153:chr1:116697755-116699499	CpG_153	chr1:116697755-116699499	1745	ENSCAFT00000010760.3-upstr,ENSCAFT00000043500.1-upstr	NA_upstr	succinate dehydrogenase complex assembly factor 1,zonadhesin-like	85904281	ENSCAFT00000043500.1	NA	zonadhesin-like	4281
CpG_20:chr1:117145847-117146274	CpG_20	chr1:117145847-117146274	428	ENSCAFT00000037700.2-exon,ENSCAFT00000037697.3-exon,ENSCAFT00000037706.3-exon,ENSCAFT00000037708.3-exon,ENSCAFT00000037700.2-intron,ENSCAFT00000037697.3-intron,ENSCAFT00000037706.3-intron,ENSCAFT00000037708.3-intron	DMKN_exon,DMKN_intron	dermokine	26589	ENSCAFT00000044427.1	SBSN	NA	12719
CpG_30:chr1:118376485-118377033	CpG_30	chr1:118376485-118377033	549	NA	NA	NA	NA	ENSCAFT00000011777.2	KCTD15	potassium channel tetramerization domain containing 15	58446
CpG_39:chr1:118386189-118386947	CpG_39	chr1:118386189-118386947	759	NA	NA	NA	NA	ENSCAFT00000011777.2	KCTD15	potassium channel tetramerization domain containing 15	48532
CpG_19:chr1:118470953-118471382	CpG_19	chr1:118470953-118471382	430	ENSCAFT00000047514.1-intron,ENSCAFT00000037311.2-intron	CHST8_intron	carbohydrate (N-acetylgalactosamine 4-0) sulfotransferase 8	5282652635	ENSCAFT00000011777.2	KCTD15	potassium channel tetramerization domain containing 15	35472
CpG_35:chr1:118472527-118473155	CpG_35	chr1:118472527-118473155	629	ENSCAFT00000047514.1-intron,ENSCAFT00000037311.2-intron	CHST8_intron	carbohydrate (N-acetylgalactosamine 4-0) sulfotransferase 8	5105350862	ENSCAFT00000011777.2	KCTD15	potassium channel tetramerization domain containing 15	37046
CpG_56:chr1:118857061-118858025	CpG_56	chr1:118857061-118858025	965	NA	NA	NA	NA	ENSCAFT00000011866.3	CEBPA	NA	7985
CpG_275:chr1:119682471-119687050	CpG_275	chr1:119682471-119687050	4580	NA	NA	NA	NA	ENSCAFT00000012146.3	ZNF507	zinc finger protein 507	103067
CpG_89:chr1:119853659-119854821	CpG_89	chr1:119853659-119854821	1163	ENSCAFT00000040515.1-upstr	U1_upstr	NA	3831	ENSCAFT00000040515.1	U1	NA	3831
CpG_18:chr1:120238626-120239064	CpG_18	chr1:120238626-120239064	439	NA	NA	NA	NA	ENSCAFT00000012149.4	TSHZ3	teashirt zinc finger homeobox 3	149253
CpG_169:chr1:120384091-120386209	CpG_169	chr1:120384091-120386209	2119	ENSCAFT00000012149.4-upstr	TSHZ3_upstr	teashirt zinc finger homeobox 3	2108	ENSCAFT00000012149.4	TSHZ3	teashirt zinc finger homeobox 3	2108
CpG_32:chr1:120388620-120389066	CpG_32	chr1:120388620-120389066	447	ENSCAFT00000012149.4-intron	TSHZ3_intron	teashirt zinc finger homeobox 3	301	ENSCAFT00000012149.4	TSHZ3	teashirt zinc finger homeobox 3	301
CpG_24:chr1:120392243-120392735	CpG_24	chr1:120392243-120392735	493	ENSCAFT00000012149.4-intron	TSHZ3_intron	teashirt zinc finger homeobox 3	3924	ENSCAFT00000012149.4	TSHZ3	teashirt zinc finger homeobox 3	3924
CpG_19:chr1:120697213-120697647	CpG_19	chr1:120697213-120697647	435	NA	NA	NA	NA	ENSCAFT00000012149.4	TSHZ3	teashirt zinc finger homeobox 3	308894
CpG_27:chr1:120891927-120892508	CpG_27	chr1:120891927-120892508	582	NA	NA	NA	NA	ENSCAFT00000012159.3	ZNF536	zinc finger protein 536	410149
CpG_23:chr1:121057953-121058420	CpG_23	chr1:121057953-121058420	468	NA	NA	NA	NA	ENSCAFT00000012159.3	ZNF536	zinc finger protein 536	244237
CpG_21:chr1:121074205-121074649	CpG_21	chr1:121074205-121074649	445	NA	NA	NA	NA	ENSCAFT00000012159.3	ZNF536	zinc finger protein 536	228008
CpG_34:chr1:121139861-121140386	CpG_34	chr1:121139861-121140386	526	ENSCAFT00000012159.3-intron	ZNF536_intron	zinc finger protein 536	162271	ENSCAFT00000012159.3	ZNF536	zinc finger protein 536	162271
CpG_44:chr1:121175008-121175729	CpG_44	chr1:121175008-121175729	722	ENSCAFT00000012159.3-intron	ZNF536_intron	zinc finger protein 536	126928	ENSCAFT00000012159.3	ZNF536	zinc finger protein 536	126928
CpG_87:chr1:121216305-121217606	CpG_87	chr1:121216305-121217606	1302	ENSCAFT00000012159.3-intron	ZNF536_intron	zinc finger protein 536	85051	ENSCAFT00000012159.3	ZNF536	zinc finger protein 536	85051
CpG_68:chr1:121766126-121767176	CpG_68	chr1:121766126-121767176	1051	ENSCAFT00000012188.2-exon,ENSCAFT00000012188.2-intron,ENSCAFT00000012188.2-threeUTR,ENSCAFT00000012188.2-proxDOWN	C19orf12_exon,C19orf12_intron,C19orf12_threeUTR,C19orf12_proxDOWN	chromosome 1 open reading frame, human C19orf12	8528	ENSCAFT00000012188.2	C19orf12	chromosome 1 open reading frame, human C19orf12	8528
CpG_20:chr1:122088850-122089283	CpG_20	chr1:122088850-122089283	434	NA	NA	NA	NA	ENSCAFT00000012209.2	NA	NA	43305
CpG_34:chr1:122309307-122309916	CpG_34	chr1:122309307-122309916	610	NA	NA	NA	NA	ENSCAFT00000041935.1	cfa-mir-578	NA	103161
CpG_49:chr1:122432009-122432911	CpG_49	chr1:122432009-122432911	903	NA	NA	NA	NA	ENSCAFT00000041935.1	cfa-mir-578	NA	18930
CpG_174:chr1:1417924-1420621	CpG_174	chr1:1417924-1420621	2698	ENSCAFT00000000017.4-exon,ENSCAFT00000000017.4-intron	SALL3_exon,SALL3_intron	NA	7706	ENSCAFT00000000017.4	SALL3	NA	7706
CpG_21:chr1:15183570-15184004	CpG_21	chr1:15183570-15184004	435	ENSCAFT00000000141.3-exon,ENSCAFT00000000141.3-threeUTR	CDH20_exon,CDH20_threeUTR	cadherin 20, type 2	50875	ENSCAFT00000000141.3	CDH20	cadherin 20, type 2	50875
CpG_55:chr1:15386177-15386771	CpG_55	chr1:15386177-15386771	595	NA	NA	NA	NA	ENSCAFT00000000141.3	CDH20	cadherin 20, type 2	151296
CpG_127:chr1:17209310-17210990	CpG_127	chr1:17209310-17210990	1681	ENSCAFT00000000162.3-exon,ENSCAFT00000000162.3-proxUP	ZNF532_exon,ZNF532_proxUP	zinc finger protein 532	0	ENSCAFT00000000162.3	ZNF532	zinc finger protein 532	0
CpG_22:chr1:18401575-18402011	CpG_22	chr1:18401575-18402011	437	NA	NA	NA	NA	ENSCAFT00000000209.3	FECH	ferrochelatase	49369
CpG_44:chr1:18494684-18495289	CpG_44	chr1:18494684-18495289	606	ENSCAFT00000000210.3-upstr	ONECUT2_upstr	one cut homeobox 2	8573	ENSCAFT00000000210.3	ONECUT2	one cut homeobox 2	8573
CpG_18:chr1:20342893-20343330	CpG_18	chr1:20342893-20343330	438	ENSCAFT00000048913.2-intron,ENSCAFT00000000232.3-intron	TCF4_intron	transcription factor 4	282104279244	ENSCAFT00000000232.3	TCF4	transcription factor 4	279244
CpG_22:chr1:21092197-21092652	CpG_22	chr1:21092197-21092652	456	NA	NA	NA	NA	ENSCAFT00000000238.3	C18orf54	chromosome 1 open reading frame, human C18orf54	30235
CpG_56:chr1:23869851-23870688	CpG_56	chr1:23869851-23870688	838	NA	NA	NA	NA	ENSCAFT00000000266.3	SMAD4	SMAD family member 4	43629
CpG_80:chr1:24751928-24753111	CpG_80	chr1:24751928-24753111	1184	ENSCAFT00000049713.1-intron	LDLRAD4_intron	low density lipoprotein receptor class A domain containing 4	128553	ENSCAFT00000049713.1	LDLRAD4	low density lipoprotein receptor class A domain containing 4	128553
CpG_32:chr1:24852495-24852982	CpG_32	chr1:24852495-24852982	488	ENSCAFT00000049713.1-intron	LDLRAD4_intron	low density lipoprotein receptor class A domain containing 4	28682	ENSCAFT00000049713.1	LDLRAD4	low density lipoprotein receptor class A domain containing 4	28682
CpG_90:chr1:24895013-24896552	CpG_90	chr1:24895013-24896552	1540	NA	NA	NA	NA	ENSCAFT00000049713.1	LDLRAD4	low density lipoprotein receptor class A domain containing 4	13347
CpG_72:chr1:26856538-26857645	CpG_72	chr1:26856538-26857645	1108	ENSCAFT00000000328.2-exon,ENSCAFT00000048871.1-exon,ENSCAFT00000000328.2-intron,ENSCAFT00000048871.1-intron,ENSCAFT00000000328.2-proxUP,ENSCAFT00000048871.1-proxUP	TCF21_exon,TCF21_intron,TCF21_proxUP	transcription factor 21	0	ENSCAFT00000000328.2	TCF21	transcription factor 21	0
CpG_78:chr1:2864896-2866170	CpG_78	chr1:2864896-2866170	1275	ENSCAFT00000000025.4-intron	MBP_intron	myelin basic protein	5360	ENSCAFT00000000025.4	MBP	myelin basic protein	5360
CpG_17:chr1:2933161-2933590	CpG_17	chr1:2933161-2933590	430	ENSCAFT00000000025.4-intron,ENSCAFT00000000024.3-intron	MBP_intron	myelin basic protein	7362513937	ENSCAFT00000000024.3	MBP	myelin basic protein	13937
CpG_299:chr1:29424366-29428245	CpG_299	chr1:29424366-29428245	3880	ENSCAFT00000000400.1-exon,ENSCAFT00000000400.1-intron,ENSCAFT00000000400.1-proxUP	SLC35D3_exon,SLC35D3_intron,SLC35D3_proxUP	solute carrier family 35, member D3	0	ENSCAFT00000000400.1	SLC35D3	solute carrier family 35, member D3	0
CpG_100:chr1:30587223-30588357	CpG_100	chr1:30587223-30588357	1135	ENSCAFT00000044681.2-exon,ENSCAFT00000000423.3-exon,ENSCAFT00000044681.2-intron,ENSCAFT00000000423.3-intron	ARFGEF3_exon,ARFGEF3_intron	ARFGEF family member 3	104852104765	ENSCAFT00000000423.3	ARFGEF3	ARFGEF family member 3	104765
CpG_38:chr1:322081-322678	CpG_38	chr1:322081-322678	598	ENSCAFT00000000001.3-exon,ENSCAFT00000000001.3-fiveUTR,ENSCAFT00000000001.3-proxUP	ENPP1_exon,ENPP1_fiveUTR,ENPP1_proxUP	ectonucleotide pyrophosphatase/phosphodiesterase 1	0	ENSCAFT00000000001.3	ENPP1	ectonucleotide pyrophosphatase/phosphodiesterase 1	0
CpG_23:chr1:3273495-3273945	CpG_23	chr1:3273495-3273945	451	NA	NA	NA	NA	ENSCAFT00000000033.4	ZNF516	zinc finger protein 516	34382
CpG_83:chr1:35359736-35360750	CpG_83	chr1:35359736-35360750	1015	ENSCAFT00000000484.3-exon,ENSCAFT00000000484.3-intron,ENSCAFT00000000484.3-proxUP	NA_exon,NA_intron,NA_proxUP	LTV1 ribosome biogenesis factor	0	ENSCAFT00000000484.3	NA	LTV1 ribosome biogenesis factor	0
CpG_46:chr1:37936860-37937498	CpG_46	chr1:37936860-37937498	639	NA	NA	NA	NA	ENSCAFT00000043982.1	NA	NA	142462
CpG_52:chr1:41050513-41051229	CpG_52	chr1:41050513-41051229	717	NA	NA	NA	NA	ENSCAFT00000000638.3	PLEKHG1	pleckstrin homology domain containing, family G (with RhoGef domain) member 1	78028
CpG_87:chr1:4182339-4183578	CpG_87	chr1:4182339-4183578	1240	NA	NA	NA	NA	ENSCAFT00000036397.1	TSHZ1	teashirt zinc finger homeobox 1	47820
CpG_21:chr1:44985355-44985807	CpG_21	chr1:44985355-44985807	453	ENSCAFT00000000892.3-exon,ENSCAFT00000000892.3-intron	TIAM2_exon,TIAM2_intron	T-cell lymphoma invasion and metastasis 2	88517	ENSCAFT00000000897.1	CLDN20	claudin 20	32287
CpG_59:chr1:49548358-49549254	CpG_59	chr1:49548358-49549254	897	NA	NA	NA	NA	ENSCAFT00000001179.3	PLG	plasminogen	13073
CpG_83:chr1:51798191-51798933	CpG_83	chr1:51798191-51798933	743	ENSCAFT00000035144.3-proxUP,ENSCAFT00000035144.3-upstr	QKI_proxUP,QKI_upstr	QKI, KH domain containing, RNA binding	1375	ENSCAFT00000035144.3	QKI	QKI, KH domain containing, RNA binding	1375
CpG_43:chr1:55156839-55157559	CpG_43	chr1:55156839-55157559	721	NA	NA	NA	NA	ENSCAFT00000001339.3	UNC93A	unc-93 homolog A (C. elegans)	64045
CpG_24:chr1:55223233-55223722	CpG_24	chr1:55223233-55223722	490	NA	NA	NA	NA	ENSCAFT00000001339.3	UNC93A	unc-93 homolog A (C. elegans)	130439
CpG_41:chr1:55769953-55770626	CpG_41	chr1:55769953-55770626	674	NA	NA	NA	NA	ENSCAFT00000001347.4	DACT2	dishevelled-binding antagonist of beta-catenin 2	33447
CpG_203:chr1:56415719-56418868	CpG_203	chr1:56415719-56418868	3150	ENSCAFT00000046608.2-exon,ENSCAFT00000001365.3-exon,ENSCAFT00000046608.2-intron,ENSCAFT00000001365.3-intron	THBS2_exon,THBS2_intron	thrombospondin 2	8417	ENSCAFT00000001365.3	THBS2	thrombospondin 2	8417
CpG_80:chr1:56424890-56426095	CpG_80	chr1:56424890-56426095	1206	ENSCAFT00000046608.2-exon,ENSCAFT00000001365.3-exon,ENSCAFT00000046608.2-intron,ENSCAFT00000001365.3-intron	THBS2_exon,THBS2_intron	thrombospondin 2	1190	ENSCAFT00000001365.3	THBS2	thrombospondin 2	1190
CpG_114:chr1:564980-566196	CpG_114	chr1:564980-566196	1217	ENSCAFT00000000006.3-exon,ENSCAFT00000000006.3-intron,ENSCAFT00000000007.2-upstr,ENSCAFT00000000006.3-proxDOWN	PARD6G_exon,PARD6G_intron,NA_upstr,PARD6G_proxDOWN	NA	558545212	ENSCAFT00000000007.2	NA	NA	5212
CpG_41:chr1:59012428-59013043	CpG_41	chr1:59012428-59013043	616	ENSCAFT00000001463.4-proxUP,ENSCAFT00000001461.3-proxUP	FAM184A_proxUP	family with sequence similarity 184, member A	517225	ENSCAFT00000001461.3	FAM184A	family with sequence similarity 184, member A	225
CpG_83:chr1:60873319-60874355	CpG_83	chr1:60873319-60874355	1037	ENSCAFT00000001480.4-exon,ENSCAFT00000001480.4-intron,ENSCAFT00000001480.4-proxUP	TBC1D32_exon,TBC1D32_intron,TBC1D32_proxUP	TBC1 domain family, member 32	0	ENSCAFT00000001480.4	TBC1D32	TBC1 domain family, member 32	0
CpG_120:chr1:64861055-64862501	CpG_120	chr1:64861055-64862501	1447	ENSCAFT00000001624.4-exon,ENSCAFT00000001624.4-intron,ENSCAFT00000001624.4-proxUP,ENSCAFT00000035268.2-upstr	TRMT11_exon,TRMT11_intron,TRMT11_proxUP,TRMT11_upstr	tRNA methyltransferase 11 homolog (S. cerevisiae)	0,5545	ENSCAFT00000001624.4	TRMT11	tRNA methyltransferase 11 homolog (S. cerevisiae)	0
CpG_33:chr1:65989450-65989973	CpG_33	chr1:65989450-65989973	524	ENSCAFT00000001634.2-intron	RNF146_intron	ring finger protein 146	900	ENSCAFT00000001634.2	RNF146	ring finger protein 146	900
CpG_113:chr1:66058415-66059517	CpG_113	chr1:66058415-66059517	1103	ENSCAFT00000001635.3-proxUP	ECHDC1_proxUP	ethylmalonyl-CoA decarboxylase 1	607	ENSCAFT00000001635.3	ECHDC1	ethylmalonyl-CoA decarboxylase 1	607
CpG_25:chr1:68696882-68697353	CpG_25	chr1:68696882-68697353	472	ENSCAFT00000001709.3-proxUP	SAMD3_proxUP	sterile alpha motif domain containing 3	1090	ENSCAFT00000001709.3	SAMD3	sterile alpha motif domain containing 3	1090
CpG_24:chr1:70382421-70382898	CpG_24	chr1:70382421-70382898	478	ENSCAFT00000001864.3-upstr	HABP4_upstr	hyaluronan binding protein 4	5189	ENSCAFT00000001864.3	HABP4	hyaluronan binding protein 4	5189
CpG_91:chr1:71388613-71389948	CpG_91	chr1:71388613-71389948	1336	ENSCAFT00000036406.3-exon,ENSCAFT00000036406.3-intron,ENSCAFT00000036406.3-fiveUTR,ENSCAFT00000036406.3-proxUP	FANCC_exon,FANCC_intron,FANCC_fiveUTR,FANCC_proxUP	Fanconi anemia, complementation group C	0	ENSCAFT00000036406.3	FANCC	Fanconi anemia, complementation group C	0
CpG_279:chr1:74775337-74778589	CpG_279	chr1:74775337-74778589	3253	ENSCAFT00000002138.3-exon,ENSCAFT00000002138.3-intron,ENSCAFT00000002138.3-fiveUTR,ENSCAFT00000002138.3-proxUP	NTRK2_exon,NTRK2_intron,NTRK2_fiveUTR,NTRK2_proxUP	neurotrophic tyrosine kinase, receptor, type 2	0	ENSCAFT00000002138.3	NTRK2	neurotrophic tyrosine kinase, receptor, type 2	0
CpG_47:chr1:75893095-75893787	CpG_47	chr1:75893095-75893787	693	ENSCAFT00000002259.3-exon,ENSCAFT00000002259.3-intron	FRMD3_exon,FRMD3_intron	FERM domain containing 3	154	ENSCAFT00000002259.3	FRMD3	FERM domain containing 3	154
CpG_24:chr1:81548147-81548653	CpG_24	chr1:81548147-81548653	507	ENSCAFT00000002574.4-upstr	FOXB2_upstr	forkhead box B2	3807	ENSCAFT00000002574.4	FOXB2	forkhead box B2	3807
CpG_167:chr1:83243565-83245509	CpG_167	chr1:83243565-83245509	1945	ENSCAFT00000048156.1-exon,ENSCAFT00000048156.1-intron,ENSCAFT00000048156.1-fiveUTR,ENSCAFT00000048156.1-proxUP	C9orf40_exon,C9orf40_intron,C9orf40_fiveUTR,C9orf40_proxUP	NA	0	ENSCAFT00000048156.1	C9orf40	NA	0
CpG_90:chr1:8813682-8814855	CpG_90	chr1:8813682-8814855	1174	ENSCAFT00000036237.2-intron	DOK6_intron	docking protein 6	1719	ENSCAFT00000036237.2	DOK6	docking protein 6	1719
CpG_22:chr1:89614469-89614941	CpG_22	chr1:89614469-89614941	473	ENSCAFT00000003130.5-exon,ENSCAFT00000003130.5-intron	KANK1_exon,KANK1_intron	KN motif and ankyrin repeat domains 1	134069	ENSCAFT00000003142.4	DMRT1	doublesex and mab-3 related transcription factor 1	62591
CpG_18:chr1:89781205-89781644	CpG_18	chr1:89781205-89781644	440	ENSCAFT00000003142.4-intron	DMRT1_intron	doublesex and mab-3 related transcription factor 1	103671	ENSCAFT00000003148.3	DMRT3	doublesex and mab-3 related transcription factor 3	16570
CpG_97:chr1:89798102-89799379	CpG_97	chr1:89798102-89799379	1278	ENSCAFT00000003148.3-exon,ENSCAFT00000003148.3-intron,ENSCAFT00000003148.3-proxUP	DMRT3_exon,DMRT3_intron,DMRT3_proxUP	doublesex and mab-3 related transcription factor 3	0	ENSCAFT00000003148.3	DMRT3	doublesex and mab-3 related transcription factor 3	0
CpG_96:chr1:89811248-89812390	CpG_96	chr1:89811248-89812390	1143	ENSCAFT00000003148.3-exon,ENSCAFT00000003148.3-intron,ENSCAFT00000003148.3-proxDOWN	DMRT3_exon,DMRT3_intron,DMRT3_proxDOWN	doublesex and mab-3 related transcription factor 3	13032	ENSCAFT00000003148.3	DMRT3	doublesex and mab-3 related transcription factor 3	13032
CpG_17:chr1:90816817-90817242	CpG_17	chr1:90816817-90817242	426	ENSCAFT00000003206.5-intron,ENSCAFT00000046362.1-intron	SMARCA2_intron	SWI/SNF related, matrix associated, actin dependent regulator of chromatin, subfamily a, member 2	9296292926	ENSCAFT00000046362.1	SMARCA2	SWI/SNF related, matrix associated, actin dependent regulator of chromatin, subfamily a, member 2	92926
CpG_18:chr1:90930266-90930709	CpG_18	chr1:90930266-90930709	444	NA	NA	NA	NA	ENSCAFT00000003210.3	NA	NA	85958
CpG_23:chr1:92572121-92572615	CpG_23	chr1:92572121-92572615	495	ENSCAFT00000045395.1-exon	GLIS3_exon	GLIS family zinc finger 3	151938	ENSCAFT00000041446.1	U6	NA	31590
CpG_51:chr1:93322076-93322861	CpG_51	chr1:93322076-93322861	786	ENSCAFT00000003337.3-exon,ENSCAFT00000003337.3-intron,ENSCAFT00000003337.3-fiveUTR	JAK2_exon,JAK2_intron,JAK2_fiveUTR	Janus kinase 2	154	ENSCAFT00000003337.3	JAK2	Janus kinase 2	154
CpG_89:chr1:94721725-94722881	CpG_89	chr1:94721725-94722881	1157	NA	NA	NA	NA	ENSCAFT00000003391.3	NA	contactin-associated protein-like 3	26975
CpG_25:chr1:95254009-95254451	CpG_25	chr1:95254009-95254451	443	ENSCAFT00000003401.4-exon,ENSCAFT00000003401.4-intron	ROR2_exon,ROR2_intron	receptor tyrosine kinase-like orphan receptor 2	18375	ENSCAFT00000043576.1	ROR2	receptor tyrosine kinase-like orphan receptor 2	14054
CpG_37:chr1:95317543-95318234	CpG_37	chr1:95317543-95318234	692	NA	NA	NA	NA	ENSCAFT00000003405.3	NA	NA	6435
CpG_27:chr1:95886814-95887332	CpG_27	chr1:95886814-95887332	519	NA	NA	NA	NA	ENSCAFT00000003411.4	SYK	spleen tyrosine kinase	68201
CpG_77:chr1:97104692-97106029	CpG_77	chr1:97104692-97106029	1338	ENSCAFT00000003462.3-exon,ENSCAFT00000003462.3-proxUP	S1PR3_exon,S1PR3_proxUP	sphingosine-1-phosphate receptor 3	0	ENSCAFT00000003462.3	S1PR3	sphingosine-1-phosphate receptor 3	0
CpG_28:chr1:97537740-97538255	CpG_28	chr1:97537740-97538255	516	NA	NA	NA	NA	ENSCAFT00000003478.3	CDK20	cyclin-dependent kinase 20	85094
CpG_90:chr1:98090179-98091601	CpG_90	chr1:98090179-98091601	1423	NA	NA	NA	NA	ENSCAFT00000003516.1	NA	NA	11535
CpG_88:chr1:99395877-99397212	CpG_88	chr1:99395877-99397212	1336	ENSCAFT00000042988.1-exon,ENSCAFT00000042988.1-threeUTR,ENSCAFT00000003680.3-upstr,ENSCAFT00000003684.3-upstr	MZF1_exon,MZF1_threeUTR,UBE2M_upstr,CHMP2A_upstr	myeloid zinc finger 1,ubiquitin-conjugating enzyme E2M,charged multivesicular body protein 2A	636548079060	ENSCAFT00000003680.3	UBE2M	ubiquitin-conjugating enzyme E2M	4807
CpG_41:chr1:99923469-99924109	CpG_41	chr1:99923469-99924109	641	ENSCAFT00000012768.3-upstr	C19orf18_upstr	NA	8430	ENSCAFT00000012768.3	C19orf18	NA	8430
CpG_114:chr10:11584485-11586071	CpG_114	chr10:11584485-11586071	1587	ENSCAFT00000000687.2-exon,ENSCAFT00000000687.2-proxUP,ENSCAFT00000000687.2-proxDOWN	LRRC10_exon,LRRC10_proxUP,LRRC10_proxDOWN	leucine rich repeat containing 10	0	ENSCAFT00000000687.2	LRRC10	leucine rich repeat containing 10	0
CpG_275:chr10:11856695-11860641	CpG_275	chr10:11856695-11860641	3947	NA	NA	NA	NA	ENSCAFT00000000698.3	MYRFL	NA	64615
CpG_18:chr10:12537997-12538448	CpG_18	chr10:12537997-12538448	452	ENSCAFT00000000721.3-intron	PTPRR_intron	protein tyrosine phosphatase, receptor type, R	55559	ENSCAFT00000000721.3	PTPRR	protein tyrosine phosphatase, receptor type, R	55559
CpG_24:chr10:13466954-13467423	CpG_24	chr10:13466954-13467423	470	ENSCAFT00000000740.3-intron	TPH2_intron	tryptophan hydroxylase 2	24342	ENSCAFT00000000740.3	TPH2	tryptophan hydroxylase 2	24342
CpG_24:chr10:13470988-13471468	CpG_24	chr10:13470988-13471468	481	ENSCAFT00000000740.3-intron	TPH2_intron	tryptophan hydroxylase 2	28376	ENSCAFT00000000740.3	TPH2	tryptophan hydroxylase 2	28376
CpG_24:chr10:13523978-13524471	CpG_24	chr10:13523978-13524471	494	ENSCAFT00000000740.3-intron	TPH2_intron	tryptophan hydroxylase 2	81366	ENSCAFT00000000740.3	TPH2	tryptophan hydroxylase 2	81366
CpG_77:chr10:1566828-1567895	CpG_77	chr10:1566828-1567895	1068	ENSCAFT00000000352.3-proxUP	GLI1_proxUP	GLI family zinc finger 1	762	ENSCAFT00000000352.3	GLI1	GLI family zinc finger 1	762
CpG_24:chr10:15963637-15964138	CpG_24	chr10:15963637-15964138	502	ENSCAFT00000000817.4-intron,ENSCAFT00000044675.1-intron	GLIPR1_intron	GLI pathogenesis-related 1	42664248	ENSCAFT00000044675.1	GLIPR1	GLI pathogenesis-related 1	4248
CpG_113:chr10:1687486-1689077	CpG_113	chr10:1687486-1689077	1592	ENSCAFT00000000393.3-exon,ENSCAFT00000000396.3-exon,ENSCAFT00000000393.3-intron,ENSCAFT00000000396.3-intron,ENSCAFT00000000393.3-fiveUTR,ENSCAFT00000000396.3-proxUP,ENSCAFT00000000398.3-upstr,ENSCAFT00000035912.3-proxDOWN	ARHGEF25_exon,SLC26A10_exon,ARHGEF25_intron,SLC26A10_intron,ARHGEF25_fiveUTR,SLC26A10_proxUP,SLC26A10_upstr,DTX3_proxDOWN	Rho guanine nucleotide exchange factor (GEF) 25,NA,deltex 3, E3 ubiquitin ligase	22,0,7581,3166	ENSCAFT00000000396.3	SLC26A10	NA	0
CpG_1359:chr10:17279959-17301819	CpG_1359	chr10:17279959-17301819	21861	ENSCAFT00000001106.3-exon,ENSCAFT00000046122.2-exon,ENSCAFT00000046596.1-exon,ENSCAFT00000001103.3-exon,ENSCAFT00000047148.1-exon,ENSCAFT00000001106.3-intron,ENSCAFT00000046122.2-intron,ENSCAFT00000046596.1-intron,ENSCAFT00000001103.3-intron,ENSCAFT00000001103.3-fiveUTR,ENSCAFT00000001106.3-fiveUTR,ENSCAFT00000001106.3-threeUTR,ENSCAFT00000046596.1-proxUP,ENSCAFT00000001106.3-proxUP,ENSCAFT000000…	ALG12_exon,CRELD2_exon,NA_exon,ALG12_intron,CRELD2_intron,NA_intron,CRELD2_fiveUTR,ALG12_fiveUTR,ALG12_threeUTR,NA_proxUP,ALG12_proxUP,CRELD2_proxUP,NA_upstr,ALG12_upstr,CRELD2_upstr,CRELD2_proxDOWN,NA_proxDOWN	ALG12, alpha-1,6-mannosyltransferase,cysteine-rich with EGF-like domains 2,NA	0	ENSCAFT00000046596.1	NA	NA	0
CpG_42:chr10:17396639-17397352	CpG_42	chr10:17396639-17397352	714	ENSCAFT00000001121.2-proxDOWN	BRD1_proxDOWN	bromodomain containing 1	31660	ENSCAFT00000001121.2	BRD1	bromodomain containing 1	31660
CpG_55:chr10:17518403-17519295	CpG_55	chr10:17518403-17519295	893	NA	NA	NA	NA	ENSCAFT00000001131.3	NA	NA	61042
CpG_136:chr10:17542608-17544871	CpG_136	chr10:17542608-17544871	2264	NA	NA	NA	NA	ENSCAFT00000001131.3	NA	NA	85247
CpG_18:chr10:17600665-17601072	CpG_18	chr10:17600665-17601072	408	NA	NA	NA	NA	ENSCAFT00000001131.3	NA	NA	143304
CpG_59:chr10:17662200-17663299	CpG_59	chr10:17662200-17663299	1100	NA	NA	NA	NA	ENSCAFT00000001131.3	NA	NA	204839
CpG_137:chr10:17713718-17715676	CpG_137	chr10:17713718-17715676	1959	NA	NA	NA	NA	ENSCAFT00000001131.3	NA	NA	256357
CpG_100:chr10:17765403-17766774	CpG_100	chr10:17765403-17766774	1372	NA	NA	NA	NA	ENSCAFT00000001131.3	NA	NA	308042
CpG_254:chr10:17867110-17871058	CpG_254	chr10:17867110-17871058	3949	NA	NA	NA	NA	ENSCAFT00000001135.3	FAM19A5	NA	283163
CpG_24:chr10:17945663-17946112	CpG_24	chr10:17945663-17946112	450	NA	NA	NA	NA	ENSCAFT00000001135.3	FAM19A5	NA	208109
CpG_39:chr10:18024195-18024821	CpG_39	chr10:18024195-18024821	627	NA	NA	NA	NA	ENSCAFT00000001135.3	FAM19A5	NA	129400
CpG_698:chr10:18113288-18124564	CpG_698	chr10:18113288-18124564	11277	ENSCAFT00000001135.3-exon,ENSCAFT00000001135.3-intron,ENSCAFT00000001135.3-threeUTR,ENSCAFT00000001135.3-proxDOWN	FAM19A5_exon,FAM19A5_intron,FAM19A5_threeUTR,FAM19A5_proxDOWN	NA	29657	ENSCAFT00000001135.3	FAM19A5	NA	29657
CpG_154:chr10:18147857-18150139	CpG_154	chr10:18147857-18150139	2283	ENSCAFT00000001135.3-intron	FAM19A5_intron	NA	4082	ENSCAFT00000001135.3	FAM19A5	NA	4082
CpG_133:chr10:18285990-18287969	CpG_133	chr10:18285990-18287969	1980	NA	NA	NA	NA	ENSCAFT00000001135.3	FAM19A5	NA	131767
CpG_21:chr10:18476540-18476985	CpG_21	chr10:18476540-18476985	446	NA	NA	NA	NA	ENSCAFT00000001135.3	FAM19A5	NA	322317
CpG_44:chr10:18674361-18675211	CpG_44	chr10:18674361-18675211	851	NA	NA	NA	NA	ENSCAFT00000001143.3	NA	NA	291280
CpG_24:chr10:19072437-19072953	CpG_24	chr10:19072437-19072953	517	NA	NA	NA	NA	ENSCAFT00000001143.3	NA	NA	105944
CpG_17:chr10:19215534-19215946	CpG_17	chr10:19215534-19215946	413	ENSCAFT00000001151.3-intron	TBC1D22A_intron	TBC1 domain family, member 22A	315994	ENSCAFT00000001143.3	NA	NA	249041
CpG_20:chr10:19218159-19218584	CpG_20	chr10:19218159-19218584	426	ENSCAFT00000001151.3-intron	TBC1D22A_intron	TBC1 domain family, member 22A	313356	ENSCAFT00000001143.3	NA	NA	251666
CpG_40:chr10:19591404-19592177	CpG_40	chr10:19591404-19592177	774	ENSCAFT00000001158.4-exon,ENSCAFT00000046855.1-exon,ENSCAFT00000001158.4-intron,ENSCAFT00000046855.1-intron	CERK_exon,CERK_intron	NA	5378214072	ENSCAFT00000046855.1	CERK	NA	14072
CpG_30:chr10:19596759-19597342	CpG_30	chr10:19596759-19597342	584	ENSCAFT00000001158.4-exon,ENSCAFT00000046855.1-exon,ENSCAFT00000001158.4-intron,ENSCAFT00000046855.1-intron	CERK_exon,CERK_intron	NA	5913719427	ENSCAFT00000046855.1	CERK	NA	19427
CpG_63:chr10:1978599-1979441	CpG_63	chr10:1978599-1979441	843	ENSCAFT00000049505.2-intron,ENSCAFT00000000475.3-upstr	XRCC6BP1_intron,XRCC6BP1_upstr	XRCC6 binding protein 1	1502032060	ENSCAFT00000000475.3	XRCC6BP1	XRCC6 binding protein 1	2060
CpG_28:chr10:19798307-19798860	CpG_28	chr10:19798307-19798860	554	ENSCAFT00000001204.4-exon,ENSCAFT00000048271.1-exon,ENSCAFT00000001204.4-intron,ENSCAFT00000048271.1-intron	CELSR1_exon,CELSR1_intron	cadherin, EGF LAG seven-pass G-type receptor 1	12947390526	ENSCAFT00000001213.3	TRMU	tRNA 5-methylaminomethyl-2-thiouridylate methyltransferase	60689
CpG_22:chr10:19843081-19843516	CpG_22	chr10:19843081-19843516	436	ENSCAFT00000001213.3-exon,ENSCAFT00000001213.3-intron	TRMU_exon,TRMU_intron	tRNA 5-methylaminomethyl-2-thiouridylate methyltransferase	16033	ENSCAFT00000001213.3	TRMU	tRNA 5-methylaminomethyl-2-thiouridylate methyltransferase	16033
CpG_45:chr10:20098966-20099688	CpG_45	chr10:20098966-20099688	723	NA	NA	NA	NA	ENSCAFT00000036926.2	WNT7B	NA	60935
CpG_18:chr10:20534629-20535089	CpG_18	chr10:20534629-20535089	461	ENSCAFT00000001257.3-intron	FBLN1_intron	fibulin 1	29671	ENSCAFT00000001257.3	FBLN1	fibulin 1	29671
CpG_25:chr10:20819573-20820067	CpG_25	chr10:20819573-20820067	495	ENSCAFT00000001331.3-exon,ENSCAFT00000001331.3-intron,ENSCAFT00000043885.1-upstr,ENSCAFT00000041050.2-proxDOWN	KIAA0930_exon,KIAA0930_intron,NA_upstr,NA_proxDOWN	KIAA0930 ortholog,NA	335026756760	ENSCAFT00000041050.2	NA	NA	760
CpG_52:chr10:22103779-22104584	CpG_52	chr10:22103779-22104584	806	ENSCAFT00000001402.2-exon,ENSCAFT00000001402.2-intron	MPPED1_exon,MPPED1_intron	metallophosphoesterase domain containing 1	51587	ENSCAFT00000001402.2	MPPED1	metallophosphoesterase domain containing 1	51587
CpG_136:chr10:22301038-22302973	CpG_136	chr10:22301038-22302973	1936	ENSCAFT00000001404.2-exon,ENSCAFT00000001404.2-intron	SCUBE1_exon,SCUBE1_intron	NA	78481	ENSCAFT00000001412.3	TTLL12	tubulin tyrosine ligase-like family member 12	64393
CpG_35:chr10:23128316-23128945	CpG_35	chr10:23128316-23128945	630	ENSCAFT00000001514.4-upstr	TCF20_upstr	transcription factor 20 (AR1)	4964	ENSCAFT00000001514.4	TCF20	transcription factor 20 (AR1)	4964
CpG_62:chr10:25339160-25340200	CpG_62	chr10:25339160-25340200	1041	NA	NA	NA	NA	ENSCAFT00000043183.1	NA	NA	41054
CpG_21:chr10:25345111-25345624	CpG_21	chr10:25345111-25345624	514	NA	NA	NA	NA	ENSCAFT00000043183.1	NA	NA	35630
CpG_29:chr10:27486053-27486559	CpG_29	chr10:27486053-27486559	507	ENSCAFT00000002363.3-exon,ENSCAFT00000002363.3-intron,ENSCAFT00000002363.3-threeUTR,ENSCAFT00000002364.3-upstr	TST_exon,TST_intron,TST_threeUTR,TEX33_upstr	thiosulfate sulfurtransferase (rhodanese),testis expressed 33	122767635	ENSCAFT00000002364.3	TEX33	testis expressed 33	7635
CpG_124:chr10:30947785-30949433	CpG_124	chr10:30947785-30949433	1649	ENSCAFT00000002753.3-exon,ENSCAFT00000002753.3-intron,ENSCAFT00000002753.3-proxUP,ENSCAFT00000002792.3-upstr	FBXO7_exon,FBXO7_intron,FBXO7_proxUP,BPIFC_upstr	F-box protein 7,BPI fold containing family C	0,2479	ENSCAFT00000002753.3	FBXO7	F-box protein 7	0
CpG_126:chr10:37523541-37525191	CpG_126	chr10:37523541-37525191	1651	NA	NA	NA	NA	ENSCAFT00000003320.3	C2orf40	chromosome 10 open reading frame, human C2orf40	90421
CpG_95:chr10:38096810-38097989	CpG_95	chr10:38096810-38097989	1180	ENSCAFT00000003343.4-upstr,ENSCAFT00000045688.1-upstr	C2orf49_upstr	chromosome 10 open reading frame, human C2orf49	6986	ENSCAFT00000003343.4	C2orf49	chromosome 10 open reading frame, human C2orf49	6986
CpG_153:chr10:38497001-38498868	CpG_153	chr10:38497001-38498868	1868	NA	NA	NA	NA	ENSCAFT00000005568.3	POU3F3	NA	91433
CpG_21:chr10:40004602-40005081	CpG_21	chr10:40004602-40005081	480	NA	NA	NA	NA	ENSCAFT00000049642.1	TMEM182	transmembrane protein 182	278786
CpG_16:chr10:40087311-40087722	CpG_16	chr10:40087311-40087722	412	NA	NA	NA	NA	ENSCAFT00000049642.1	TMEM182	transmembrane protein 182	196145
CpG_84:chr10:42223303-42224430	CpG_84	chr10:42223303-42224430	1128	ENSCAFT00000003499.3-exon,ENSCAFT00000003499.3-intron,ENSCAFT00000003499.3-proxUP	PDCL3_exon,PDCL3_intron,PDCL3_proxUP	phosducin-like 3	0	ENSCAFT00000003499.3	PDCL3	phosducin-like 3	0
CpG_392:chr10:45748691-45752811	CpG_392	chr10:45748691-45752811	4121	ENSCAFT00000048010.1-exon,ENSCAFT00000048010.1-intron,ENSCAFT00000048010.1-threeUTR,ENSCAFT00000048010.1-proxUP	ZFP36L2_exon,ZFP36L2_intron,ZFP36L2_threeUTR,ZFP36L2_proxUP	ZFP36 ring finger protein-like 2	0	ENSCAFT00000048010.1	ZFP36L2	ZFP36 ring finger protein-like 2	0
CpG_161:chr10:47326622-47328541	CpG_161	chr10:47326622-47328541	1920	NA	NA	NA	NA	ENSCAFT00000004014.3	SIX3	NA	12077
CpG_142:chr10:47335955-47337961	CpG_142	chr10:47335955-47337961	2007	ENSCAFT00000004014.3-upstr	SIX3_upstr	NA	2657	ENSCAFT00000004014.3	SIX3	NA	2657
CpG_139:chr10:47393799-47395253	CpG_139	chr10:47393799-47395253	1455	NA	NA	NA	NA	ENSCAFT00000004022.3	SIX2	SIX homeobox 2	8253
CpG_26:chr10:47485821-47486401	CpG_26	chr10:47485821-47486401	581	NA	NA	NA	NA	ENSCAFT00000004022.3	SIX2	SIX homeobox 2	82313
CpG_34:chr10:49790989-49791473	CpG_34	chr10:49790989-49791473	485	NA	NA	NA	NA	ENSCAFT00000004197.4	MSH6	mutS homolog 6	29197
CpG_161:chr10:51980386-51982459	CpG_161	chr10:51980386-51982459	2074	ENSCAFT00000048777.1-exon,ENSCAFT00000048777.1-intron,ENSCAFT00000048777.1-proxUP	NA_exon,NA_intron,NA_proxUP	neurexin 1	0	ENSCAFT00000048777.1	NA	neurexin 1	0
CpG_155:chr10:52665297-52666879	CpG_155	chr10:52665297-52666879	1583	ENSCAFT00000004303.3-exon,ENSCAFT00000004303.3-intron,ENSCAFT00000004303.3-fiveUTR,ENSCAFT00000004303.3-threeUTR	NA_exon,NA_intron,NA_fiveUTR,NA_threeUTR	NA	689	ENSCAFT00000004303.3	NA	NA	689
CpG_21:chr10:55563175-55563667	CpG_21	chr10:55563175-55563667	493	ENSCAFT00000004367.4-exon,ENSCAFT00000004373.3-exon,ENSCAFT00000004367.4-intron,ENSCAFT00000004373.3-intron	SPTBN1_exon,SPTBN1_intron	spectrin, beta, non-erythrocytic 1	133185100311	ENSCAFT00000043192.1	NA	NA	12982
CpG_17:chr10:55579832-55580232	CpG_17	chr10:55579832-55580232	401	ENSCAFT00000043192.1-upstr	NA_upstr	NA	3181	ENSCAFT00000043192.1	NA	NA	3181
CpG_20:chr10:55970402-55970855	CpG_20	chr10:55970402-55970855	454	ENSCAFT00000004504.2-exon,ENSCAFT00000004504.2-intron,ENSCAFT00000004504.2-proxDOWN	NA_exon,NA_intron,NA_proxDOWN	NA	773	ENSCAFT00000004504.2	NA	NA	773
CpG_87:chr10:56373588-56374822	CpG_87	chr10:56373588-56374822	1235	ENSCAFT00000004544.3-exon,ENSCAFT00000004544.3-intron,ENSCAFT00000004544.3-proxUP	CFAP36_exon,CFAP36_intron,CFAP36_proxUP	cilia and flagella associated protein 36	0	ENSCAFT00000004544.3	CFAP36	cilia and flagella associated protein 36	0
CpG_85:chr10:56467346-56468449	CpG_85	chr10:56467346-56468449	1104	ENSCAFT00000004589.3-exon,ENSCAFT00000004589.3-intron,ENSCAFT00000004589.3-fiveUTR,ENSCAFT00000004589.3-proxUP	SMEK2_exon,SMEK2_intron,SMEK2_fiveUTR,SMEK2_proxUP	protein phosphatase 4, regulatory subunit 3B	0	ENSCAFT00000004589.3	SMEK2	protein phosphatase 4, regulatory subunit 3B	0
CpG_55:chr10:56520509-56521279	CpG_55	chr10:56520509-56521279	771	ENSCAFT00000004640.3-exon,ENSCAFT00000004640.3-intron,ENSCAFT00000004640.3-proxUP	PNPT1_exon,PNPT1_intron,PNPT1_proxUP	polyribonucleotide nucleotidyltransferase 1	0	ENSCAFT00000004640.3	PNPT1	polyribonucleotide nucleotidyltransferase 1	0
CpG_59:chr10:5863352-5864430	CpG_59	chr10:5863352-5864430	1079	ENSCAFT00000000522.3-intron	PPM1H_intron	protein phosphatase, Mg2+/Mn2+ dependent, 1H	207993	ENSCAFT00000000513.4	MON2	MON2 homolog, regulator of endosome-to-Golgi trafficking	192963
CpG_208:chr10:6070361-6072996	CpG_208	chr10:6070361-6072996	2636	ENSCAFT00000000522.3-exon,ENSCAFT00000000522.3-intron,ENSCAFT00000000522.3-fiveUTR,ENSCAFT00000000522.3-proxUP	PPM1H_exon,PPM1H_intron,PPM1H_fiveUTR,PPM1H_proxUP	protein phosphatase, Mg2+/Mn2+ dependent, 1H	0	ENSCAFT00000000522.3	PPM1H	protein phosphatase, Mg2+/Mn2+ dependent, 1H	0
CpG_82:chr10:60990087-60990874	CpG_82	chr10:60990087-60990874	788	ENSCAFT00000004779.3-exon,ENSCAFT00000004779.3-intron,ENSCAFT00000004779.3-fiveUTR,ENSCAFT00000004779.3-proxUP	REL_exon,REL_intron,REL_fiveUTR,REL_proxUP	v-rel avian reticuloendotheliosis viral oncogene homolog	0	ENSCAFT00000004779.3	REL	v-rel avian reticuloendotheliosis viral oncogene homolog	0
CpG_108:chr10:61764188-61765271	CpG_108	chr10:61764188-61765271	1084	NA	NA	NA	NA	ENSCAFT00000034038.1	U6	NA	15045
CpG_22:chr10:65957078-65957488	CpG_22	chr10:65957078-65957488	411	NA	NA	NA	NA	ENSCAFT00000040987.2	NA	NA	77160
CpG_22:chr10:66690610-66691061	CpG_22	chr10:66690610-66691061	452	NA	NA	NA	NA	ENSCAFT00000005194.3	ETAA1	Ewing tumor-associated antigen 1	59065
CpG_17:chr10:67358409-67358819	CpG_17	chr10:67358409-67358819	411	ENSCAFT00000043556.1-proxUP	CNRIP1_proxUP	NA	634	ENSCAFT00000043556.1	CNRIP1	NA	634
CpG_22:chr10:67377279-67377681	CpG_22	chr10:67377279-67377681	403	NA	NA	NA	NA	ENSCAFT00000005230.3	PLEK	pleckstrin	18063
CpG_46:chr10:67554675-67555427	CpG_46	chr10:67554675-67555427	753	ENSCAFT00000043352.1-exon,ENSCAFT00000043352.1-intron	PROKR1_exon,PROKR1_intron	prokineticin receptor 1	6630	ENSCAFT00000043352.1	PROKR1	prokineticin receptor 1	6630
CpG_24:chr10:67688038-67688492	CpG_24	chr10:67688038-67688492	455	ENSCAFT00000005238.3-proxDOWN	ARHGAP25_proxDOWN	NA	51158	ENSCAFT00000005241.3	BMP10	bone morphogenetic protein 10	36282
CpG_21:chr10:67750515-67750918	CpG_21	chr10:67750515-67750918	404	NA	NA	NA	NA	ENSCAFT00000035332.2	GKN2	gastrokine 2	23057
CpG_28:chr10:67754267-67754783	CpG_28	chr10:67754267-67754783	517	NA	NA	NA	NA	ENSCAFT00000035332.2	GKN2	gastrokine 2	19192
CpG_30:chr10:67913983-67914535	CpG_30	chr10:67913983-67914535	553	ENSCAFT00000005248.3-intron	ANTXR1_intron	anthrax toxin receptor 1	65944	ENSCAFT00000005248.3	ANTXR1	anthrax toxin receptor 1	65944
CpG_39:chr10:67940635-67941325	CpG_39	chr10:67940635-67941325	691	ENSCAFT00000005248.3-intron	ANTXR1_intron	anthrax toxin receptor 1	92596	ENSCAFT00000005248.3	ANTXR1	anthrax toxin receptor 1	92596
CpG_415:chr10:67941781-67948157	CpG_415	chr10:67941781-67948157	6377	ENSCAFT00000005248.3-exon,ENSCAFT00000005248.3-intron	ANTXR1_exon,ANTXR1_intron	anthrax toxin receptor 1	93742	ENSCAFT00000005248.3	ANTXR1	anthrax toxin receptor 1	93742
CpG_26:chr10:67970065-67970606	CpG_26	chr10:67970065-67970606	542	ENSCAFT00000005248.3-intron	ANTXR1_intron	anthrax toxin receptor 1	122026	ENSCAFT00000005248.3	ANTXR1	anthrax toxin receptor 1	122026
CpG_259:chr10:67982330-67986052	CpG_259	chr10:67982330-67986052	3723	ENSCAFT00000005248.3-intron	ANTXR1_intron	anthrax toxin receptor 1	134291	ENSCAFT00000005248.3	ANTXR1	anthrax toxin receptor 1	134291
CpG_84:chr10:67987405-67988759	CpG_84	chr10:67987405-67988759	1355	ENSCAFT00000005248.3-intron	ANTXR1_intron	anthrax toxin receptor 1	139366	ENSCAFT00000005292.4	GFPT1	glutamine--fructose-6-phosphate transaminase 1	136272
CpG_24:chr10:68059657-68060165	CpG_24	chr10:68059657-68060165	509	NA	NA	NA	NA	ENSCAFT00000005292.4	GFPT1	glutamine--fructose-6-phosphate transaminase 1	64866
CpG_30:chr10:68086943-68087446	CpG_30	chr10:68086943-68087446	504	ENSCAFT00000005292.4-intron	GFPT1_intron	glutamine--fructose-6-phosphate transaminase 1	37585	ENSCAFT00000005292.4	GFPT1	glutamine--fructose-6-phosphate transaminase 1	37585
CpG_91:chr10:68177829-68178972	CpG_91	chr10:68177829-68178972	1144	NA	NA	NA	NA	ENSCAFT00000005296.3	NFU1	NFU1 iron-sulfur cluster scaffold	16001
CpG_25:chr10:68268541-68269021	CpG_25	chr10:68268541-68269021	481	ENSCAFT00000044943.1-intron,ENSCAFT00000005298.4-upstr	AAK1_intron,AAK1_upstr	AP2 associated kinase 1	669667786	ENSCAFT00000005298.4	AAK1	AP2 associated kinase 1	7786
CpG_21:chr10:68888107-68888584	CpG_21	chr10:68888107-68888584	478	NA	NA	NA	NA	ENSCAFT00000005389.1	NA	NA	9277
CpG_139:chr10:69076387-69078601	CpG_139	chr10:69076387-69078601	2215	ENSCAFT00000005489.3-exon,ENSCAFT00000005489.3-intron	ADD2_exon,ADD2_intron	adducin 2 (beta)	20184	ENSCAFT00000005489.3	ADD2	adducin 2 (beta)	20184
CpG_41:chr10:69184971-69185651	CpG_41	chr10:69184971-69185651	681	ENSCAFT00000005521.3-upstr,ENSCAFT00000035196.2-proxDOWN	CLEC4F_upstr,CD207_proxDOWN	C-type lectin domain family 4, member F,NA	53974637	ENSCAFT00000035196.2	CD207	NA	4637
CpG_151:chr10:6997590-6999208	CpG_151	chr10:6997590-6999208	1619	ENSCAFT00000047612.1-exon,ENSCAFT00000047612.1-intron,ENSCAFT00000047612.1-proxUP,ENSCAFT00000040617.1-upstr	C12orf66_exon,C12orf66_intron,C12orf66_proxUP,SNORA42_upstr	chromosome 10 open reading frame, human C12orf66,NA	0,6058	ENSCAFT00000047612.1	C12orf66	chromosome 10 open reading frame, human C12orf66	0
CpG_59:chr10:8086241-8087290	CpG_59	chr10:8086241-8087290	1050	NA	NA	NA	NA	ENSCAFT00000041505.1	U6	NA	109835
CpG_68:chr10:8772169-8773334	CpG_68	chr10:8772169-8773334	1166	ENSCAFT00000035720.3-exon,ENSCAFT00000000592.3-exon,ENSCAFT00000035720.3-intron,ENSCAFT00000000592.3-intron	HELB_exon,HELB_intron	helicase (DNA) B	62325917	ENSCAFT00000000592.3	HELB	helicase (DNA) B	5917
CpG_186:chr10:908048-910070	CpG_186	chr10:908048-910070	2023	ENSCAFT00000046584.1-exon,ENSCAFT00000046584.1-intron,ENSCAFT00000046584.1-proxUP	PTGES3_exon,PTGES3_intron,PTGES3_proxUP	NA	0	ENSCAFT00000046584.1	PTGES3	NA	0
CpG_115:chr10:9187430-9189054	CpG_115	chr10:9187430-9189054	1625	NA	NA	NA	NA	ENSCAFT00000000618.3	NA	NA	77562
CpG_124:chr11:10103304-10104963	CpG_124	chr11:10103304-10104963	1660	ENSCAFT00000049455.1-exon,ENSCAFT00000000795.3-exon,ENSCAFT00000000795.3-intron,ENSCAFT00000000795.3-proxUP,ENSCAFT00000049455.1-proxDOWN	NA_exon,PRR16_exon,PRR16_intron,PRR16_proxUP,NA_proxDOWN	NA,proline rich 16	22,0	ENSCAFT00000000795.3	PRR16	proline rich 16	0
CpG_43:chr11:10259480-10260173	CpG_43	chr11:10259480-10260173	694	NA	NA	NA	NA	ENSCAFT00000042708.1	U6	NA	32578
CpG_41:chr11:12226447-12227231	CpG_41	chr11:12226447-12227231	785	ENSCAFT00000000818.3-proxUP	SNCAIP_proxUP	synuclein, alpha interacting protein	1102	ENSCAFT00000000818.3	SNCAIP	synuclein, alpha interacting protein	1102
CpG_38:chr11:17552741-17553335	CpG_38	chr11:17552741-17553335	595	ENSCAFT00000001089.4-proxUP	FBN2_proxUP	fibrillin 2	711	ENSCAFT00000001089.4	FBN2	fibrillin 2	711
CpG_74:chr11:18272413-18273324	CpG_74	chr11:18272413-18273324	912	ENSCAFT00000038819.3-exon,ENSCAFT00000001124.3-exon,ENSCAFT00000001124.3-intron,ENSCAFT00000038819.3-fiveUTR,ENSCAFT00000038819.3-proxUP,ENSCAFT00000001124.3-proxUP	ADAMTS19_exon,ADAMTS19_intron,ADAMTS19_fiveUTR,ADAMTS19_proxUP	ADAM metallopeptidase with thrombospondin type 1 motif, 19	0	ENSCAFT00000038819.3	ADAMTS19	ADAM metallopeptidase with thrombospondin type 1 motif, 19	0
CpG_67:chr11:20219628-20220605	CpG_67	chr11:20219628-20220605	978	NA	NA	NA	NA	ENSCAFT00000043409.1	MEIKIN	NA	56776
CpG_126:chr11:21313215-21314623	CpG_126	chr11:21313215-21314623	1409	ENSCAFT00000001485.3-exon,ENSCAFT00000001485.3-intron,ENSCAFT00000001485.3-proxUP	HSPA4_exon,HSPA4_intron,HSPA4_proxUP	heat shock 70kDa protein 4	0	ENSCAFT00000001485.3	HSPA4	heat shock 70kDa protein 4	0
CpG_45:chr11:22606655-22607424	CpG_45	chr11:22606655-22607424	770	NA	NA	NA	NA	ENSCAFT00000043964.2	JADE2	jade family PHD finger 2	40124
CpG_37:chr11:23446414-23447039	CpG_37	chr11:23446414-23447039	626	ENSCAFT00000001648.3-upstr,ENSCAFT00000001647.4-upstr	H2AFY_upstr	core histone macro-H2A.1	82408204	ENSCAFT00000001647.4	H2AFY	core histone macro-H2A.1	8204
CpG_137:chr11:23534524-23536471	CpG_137	chr11:23534524-23536471	1948	NA	NA	NA	NA	ENSCAFT00000001650.3	NEUROG1	neurogenin 1	28071
CpG_21:chr11:23905935-23906351	CpG_21	chr11:23905935-23906351	417	ENSCAFT00000001654.4-intron	SLC25A48_intron	solute carrier family 25, member 48	144076	ENSCAFT00000001661.3	LECT2	leukocyte cell-derived chemotaxin 2	32371
CpG_16:chr11:25109889-25110325	CpG_16	chr11:25109889-25110325	437	NA	NA	NA	NA	ENSCAFT00000049320.1	SPOCK1	NA	102457
CpG_48:chr11:25825584-25826468	CpG_48	chr11:25825584-25826468	885	ENSCAFT00000001853.4-exon,ENSCAFT00000001853.4-intron,ENSCAFT00000001853.4-fiveUTR,ENSCAFT00000001855.4-proxUP,ENSCAFT00000043530.1-proxUP,ENSCAFT00000001867.4-proxUP,ENSCAFT00000001856.3-upstr	BRD8_exon,BRD8_intron,BRD8_fiveUTR,BRD8_proxUP,KIF20A_proxUP,BRD8_upstr	bromodomain containing 8_NME/NM23 family member 5,kinesin family member 20A	358722446851	ENSCAFT00000001853.4	BRD8	bromodomain containing 8_NME/NM23 family member 5	35
CpG_115:chr11:26141824-26143250	CpG_115	chr11:26141824-26143250	1427	ENSCAFT00000002001.3-exon,ENSCAFT00000002001.3-intron,ENSCAFT00000002001.3-proxUP	HSPA9_exon,HSPA9_intron,HSPA9_proxUP	heat shock 70kDa protein 9 (mortalin)	0	ENSCAFT00000002001.3	HSPA9	heat shock 70kDa protein 9 (mortalin)	0
CpG_132:chr11:27041928-27043538	CpG_132	chr11:27041928-27043538	1611	ENSCAFT00000047102.2-exon,ENSCAFT00000043130.2-exon,ENSCAFT00000002100.3-exon,ENSCAFT00000048349.1-exon,ENSCAFT00000047102.2-intron,ENSCAFT00000043130.2-intron,ENSCAFT00000002100.3-intron,ENSCAFT00000047102.2-fiveUTR,ENSCAFT00000043130.2-fiveUTR,ENSCAFT00000002100.3-proxUP,ENSCAFT00000047102.2-proxUP,ENSCAFT00000043130.2-proxUP,ENSCAFT00000048349.1-proxDOWN	KIAA2026_exon,NA_exon,KIAA2026_intron,KIAA2026_fiveUTR,KIAA2026_proxUP,NA_proxDOWN	KIAA2026 ortholog,NA	0,6760	ENSCAFT00000002100.3	KIAA2026	KIAA2026 ortholog	0
CpG_47:chr11:28660264-28660932	CpG_47	chr11:28660264-28660932	669	ENSCAFT00000045406.1-exon,ENSCAFT00000045406.1-intron,ENSCAFT00000045406.1-fiveUTR	TMEM261_exon,TMEM261_intron,TMEM261_fiveUTR	transmembrane protein 261	445	ENSCAFT00000045406.1	TMEM261	transmembrane protein 261	445
CpG_62:chr11:34112749-34113605	CpG_62	chr11:34112749-34113605	857	NA	NA	NA	NA	ENSCAFT00000002345.4	MPDZ	multiple PDZ domain protein	286248
CpG_75:chr11:38751137-38752416	CpG_75	chr11:38751137-38752416	1280	ENSCAFT00000002481.3-exon,ENSCAFT00000002481.3-intron,ENSCAFT00000002481.3-threeUTR	ADAMTSL1_exon,ADAMTSL1_intron,ADAMTSL1_threeUTR	ADAMTS-like 1	378511	ENSCAFT00000045132.2	SAXO1	stabilizer of axonemal microtubules 1	46598
CpG_99:chr11:3967475-3968772	CpG_99	chr11:3967475-3968772	1298	NA	NA	NA	NA	ENSCAFT00000000351.4	KCNN2	potassium channel, calcium activated intermediate/small conductance subfamily N alpha, member 2	310627
CpG_26:chr11:41148099-41148680	CpG_26	chr11:41148099-41148680	582	ENSCAFT00000045057.2-upstr	NA_upstr	methylthioadenosine phosphorylase	7197	ENSCAFT00000045057.2	NA	methylthioadenosine phosphorylase	7197
CpG_48:chr11:42641096-42641712	CpG_48	chr11:42641096-42641712	617	ENSCAFT00000002645.3-intron	ELAVL2_intron	ELAV like neuron-specific RNA binding protein 2	5373	ENSCAFT00000002645.3	ELAVL2	ELAV like neuron-specific RNA binding protein 2	5373
CpG_255:chr11:4278045-4281014	CpG_255	chr11:4278045-4281014	2970	ENSCAFT00000000351.4-exon,ENSCAFT00000000351.4-intron,ENSCAFT00000000351.4-fiveUTR,ENSCAFT00000000351.4-proxUP	KCNN2_exon,KCNN2_intron,KCNN2_fiveUTR,KCNN2_proxUP	potassium channel, calcium activated intermediate/small conductance subfamily N alpha, member 2	0	ENSCAFT00000000351.4	KCNN2	potassium channel, calcium activated intermediate/small conductance subfamily N alpha, member 2	0
CpG_272:chr11:47113868-47117738	CpG_272	chr11:47113868-47117738	3871	NA	NA	NA	NA	ENSCAFT00000002713.2	NA	NA	128915
CpG_68:chr11:49980220-49981093	CpG_68	chr11:49980220-49981093	874	ENSCAFT00000002843.1-proxUP	TMEM215_proxUP	transmembrane protein 215	351	ENSCAFT00000002843.1	TMEM215	transmembrane protein 215	351
CpG_98:chr11:50275946-50277028	CpG_98	chr11:50275946-50277028	1083	ENSCAFT00000002903.3-exon,ENSCAFT00000002903.3-intron,ENSCAFT00000002903.3-fiveUTR,ENSCAFT00000002903.3-proxUP	B4GALT1_exon,B4GALT1_intron,B4GALT1_fiveUTR,B4GALT1_proxUP	UDP-Gal:betaGlcNAc beta 1,4- galactosyltransferase, polypeptide 1	0	ENSCAFT00000002903.3	B4GALT1	UDP-Gal:betaGlcNAc beta 1,4- galactosyltransferase, polypeptide 1	0
CpG_85:chr11:50877002-50878122	CpG_85	chr11:50877002-50878122	1121	ENSCAFT00000037563.2-exon,ENSCAFT00000037563.2-intron,ENSCAFT00000037563.2-proxUP	DCAF12_exon,DCAF12_intron,DCAF12_proxUP	DDB1 and CUL4 associated factor 12	0	ENSCAFT00000037563.2	DCAF12	DDB1 and CUL4 associated factor 12	0
CpG_176:chr11:51071630-51073912	CpG_176	chr11:51071630-51073912	2283	ENSCAFT00000047362.1-exon,ENSCAFT00000047362.1-proxUP,ENSCAFT00000047362.1-proxDOWN	KIAA1161_exon,KIAA1161_proxUP,KIAA1161_proxDOWN	KIAA1161 ortholog	0	ENSCAFT00000047362.1	KIAA1161	KIAA1161 ortholog	0
CpG_56:chr11:51286071-51286947	CpG_56	chr11:51286071-51286947	877	ENSCAFT00000003037.2-proxUP,ENSCAFT00000003060.3-proxDOWN	NA_proxUP,DCTN3_proxDOWN	ribonuclease P/MRP 25kDa subunit-like,dynactin 3 (p22)	8777530	ENSCAFT00000003037.2	NA	ribonuclease P/MRP 25kDa subunit-like	877
CpG_81:chr11:52659328-52660238	CpG_81	chr11:52659328-52660238	911	ENSCAFT00000003597.3-exon,ENSCAFT00000003598.4-exon,ENSCAFT00000003597.3-intron,ENSCAFT00000003598.4-intron,ENSCAFT00000003597.3-proxUP,ENSCAFT00000003598.4-proxUP	CLTA_exon,CLTA_intron,CLTA_proxUP	clathrin, light chain A	0	ENSCAFT00000003597.3	CLTA	clathrin, light chain A	0
CpG_20:chr11:5312440-5312872	CpG_20	chr11:5312440-5312872	433	ENSCAFT00000000331.5-exon	TMED7-TICAM2_exon	NA	43955	ENSCAFT00000000333.3	FEM1C	NA	40548
CpG_51:chr11:55005693-55006562	CpG_51	chr11:55005693-55006562	870	ENSCAFT00000003869.4-upstr	XPA_upstr	xeroderma pigmentosum, complementation group A	9248	ENSCAFT00000003869.4	XPA	xeroderma pigmentosum, complementation group A	9248
CpG_169:chr11:55816363-55818043	CpG_169	chr11:55816363-55818043	1681	ENSCAFT00000003925.3-exon,ENSCAFT00000003925.3-intron,ENSCAFT00000003925.3-fiveUTR,ENSCAFT00000003925.3-proxUP	GABBR2_exon,GABBR2_intron,GABBR2_fiveUTR,GABBR2_proxUP	gamma-aminobutyric acid (GABA) B receptor, 2	0	ENSCAFT00000003925.3	GABBR2	gamma-aminobutyric acid (GABA) B receptor, 2	0
CpG_204:chr11:5683256-5685564	CpG_204	chr11:5683256-5685564	2309	ENSCAFT00000000321.3-exon,ENSCAFT00000000321.3-intron,ENSCAFT00000000321.3-fiveUTR,ENSCAFT00000000321.3-proxUP	LVRN_exon,LVRN_intron,LVRN_fiveUTR,LVRN_proxUP	laeverin	0	ENSCAFT00000000321.3	LVRN	laeverin	0
CpG_99:chr11:58199422-58200928	CpG_99	chr11:58199422-58200928	1507	ENSCAFT00000004098.3-exon,ENSCAFT00000004098.3-proxDOWN	TMEM246_exon,TMEM246_proxDOWN	transmembrane protein 246	333	ENSCAFT00000004098.3	TMEM246	transmembrane protein 246	333
CpG_69:chr11:62398353-62399319	CpG_69	chr11:62398353-62399319	967	ENSCAFT00000004432.4-upstr	ZNF462_upstr	zinc finger protein 462	2400	ENSCAFT00000004432.4	ZNF462	zinc finger protein 462	2400
CpG_96:chr11:67589666-67590864	CpG_96	chr11:67589666-67590864	1199	ENSCAFT00000005155.3-exon,ENSCAFT00000005155.3-intron,ENSCAFT00000005155.3-proxUP	FKBP15_exon,FKBP15_intron,FKBP15_proxUP	FK506 binding protein 15, 133kDa	0	ENSCAFT00000005155.3	FKBP15	FK506 binding protein 15, 133kDa	0
CpG_23:chr11:67921846-67922310	CpG_23	chr11:67921846-67922310	465	ENSCAFT00000047495.2-proxDOWN	RGS3_proxDOWN	regulator of G-protein signaling 3	140464	ENSCAFT00000005247.3	RGS3	regulator of G-protein signaling 3	123917
CpG_51:chr11:67959357-67960159	CpG_51	chr11:67959357-67960159	803	NA	NA	NA	NA	ENSCAFT00000005247.3	RGS3	regulator of G-protein signaling 3	161428
CpG_43:chr11:68486453-68487238	CpG_43	chr11:68486453-68487238	786	ENSCAFT00000005319.4-intron	NA_intron	NA	73639	ENSCAFT00000048620.1	NA	NA	22908
CpG_88:chr11:68567770-68569333	CpG_88	chr11:68567770-68569333	1564	ENSCAFT00000005347.5-exon,ENSCAFT00000048912.1-exon,ENSCAFT00000005347.5-intron,ENSCAFT00000048912.1-intron	AKNA_exon,AKNA_intron	AT-hook transcription factor	29110	ENSCAFT00000005333.3	NA	alpha-1-acid glycoprotein 1	10715
CpG_125:chr11:70451995-70453958	CpG_125	chr11:70451995-70453958	1964	ENSCAFT00000005648.4-intron,ENSCAFT00000005650.3-intron,ENSCAFT00000005652.3-upstr	ASTN2_intron,TRIM32_upstr	astrotactin 2,tripartite motif containing 32	5239325239378050	ENSCAFT00000005652.3	TRIM32	tripartite motif containing 32	8054
CpG_49:chr11:70512967-70513653	CpG_49	chr11:70512967-70513653	687	ENSCAFT00000005648.4-intron,ENSCAFT00000005650.3-intron	ASTN2_intron	astrotactin 2	464237464242	ENSCAFT00000005652.3	TRIM32	tripartite motif containing 32	50953
CpG_20:chr11:71002926-71003378	CpG_20	chr11:71002926-71003378	453	NA	NA	NA	NA	ENSCAFT00000005650.3	ASTN2	astrotactin 2	25029
CpG_118:chr11:72769317-72771186	CpG_118	chr11:72769317-72771186	1870	ENSCAFT00000005666.3-upstr	BRINP1_upstr	bone morphogenetic protein/retinoic acid inducible neural-specific 1	5239	ENSCAFT00000005666.3	BRINP1	bone morphogenetic protein/retinoic acid inducible neural-specific 1	5239
CpG_122:chr11:72905185-72907074	CpG_122	chr11:72905185-72907074	1890	NA	NA	NA	NA	ENSCAFT00000005686.3	NA	NA	80451
CpG_111:chr11:73028923-73030704	CpG_111	chr11:73028923-73030704	1782	NA	NA	NA	NA	ENSCAFT00000005689.3	NA	NA	8984
CpG_113:chr11:73315705-73317686	CpG_113	chr11:73315705-73317686	1982	NA	NA	NA	NA	ENSCAFT00000005689.3	NA	NA	295766
CpG_20:chr11:73430831-73431307	CpG_20	chr11:73430831-73431307	477	NA	NA	NA	NA	ENSCAFT00000005724.3	CDK5RAP2	CDK5 regulatory subunit associated protein 2	261793
CpG_463:chr11:73497095-73504291	CpG_463	chr11:73497095-73504291	7197	NA	NA	NA	NA	ENSCAFT00000005724.3	CDK5RAP2	CDK5 regulatory subunit associated protein 2	188809
CpG_1838:chr11:73522524-73551946	CpG_1838	chr11:73522524-73551946	29423	ENSCAFT00000005724.3-exon,ENSCAFT00000005724.3-intron,ENSCAFT00000005724.3-threeUTR,ENSCAFT00000005724.3-proxDOWN	CDK5RAP2_exon,CDK5RAP2_intron,CDK5RAP2_threeUTR,CDK5RAP2_proxDOWN	CDK5 regulatory subunit associated protein 2	141154	ENSCAFT00000005724.3	CDK5RAP2	CDK5 regulatory subunit associated protein 2	141154
CpG_143:chr11:73692505-73694382	CpG_143	chr11:73692505-73694382	1878	ENSCAFT00000005724.3-exon,ENSCAFT00000005724.3-intron,ENSCAFT00000005724.3-fiveUTR,ENSCAFT00000005724.3-proxUP	CDK5RAP2_exon,CDK5RAP2_intron,CDK5RAP2_fiveUTR,CDK5RAP2_proxUP	CDK5 regulatory subunit associated protein 2	0	ENSCAFT00000005724.3	CDK5RAP2	CDK5 regulatory subunit associated protein 2	0
CpG_25:chr11:73993460-73993963	CpG_25	chr11:73993460-73993963	504	ENSCAFT00000005779.3-intron	C5_intron	complement component 5	35887	ENSCAFT00000033637.1	U2	NA	30937
CpG_19:chr12:10374525-10374945	CpG_19	chr12:10374525-10374945	421	ENSCAFT00000002508.4-exon,ENSCAFT00000002508.4-intron,ENSCAFT00000002508.4-fiveUTR	TFEB_exon,TFEB_intron,TFEB_fiveUTR	transcription factor EB	12549	ENSCAFT00000002508.4	TFEB	transcription factor EB	12549
CpG_68:chr12:11166732-11167780	CpG_68	chr12:11166732-11167780	1049	ENSCAFT00000045937.2-exon,ENSCAFT00000002679.3-exon,ENSCAFT00000045937.2-intron,ENSCAFT00000002679.3-intron,ENSCAFT00000045937.2-fiveUTR,ENSCAFT00000002679.3-proxUP	UBR2_exon,UBR2_intron,UBR2_fiveUTR,UBR2_proxUP	ubiquitin protein ligase E3 component n-recognin 2	67,0	ENSCAFT00000002679.3	UBR2	ubiquitin protein ligase E3 component n-recognin 2	0
CpG_100:chr12:11514137-11515418	CpG_100	chr12:11514137-11515418	1282	ENSCAFT00000002738.4-exon,ENSCAFT00000048353.2-intron,ENSCAFT00000002738.4-fiveUTR,ENSCAFT00000002747.3-upstr	PEX6_exon,PTCRA_intron,PEX6_fiveUTR,PPP2R5D_upstr	peroxisomal biogenesis factor 6,NA,protein phosphatase 2, regulatory subunit B', delta	485451613766	ENSCAFT00000002738.4	PEX6	peroxisomal biogenesis factor 6	485
CpG_73:chr12:1181794-1182769	CpG_73	chr12:1181794-1182769	976	ENSCAFT00000000934.3-exon,ENSCAFT00000037840.2-intron,ENSCAFT00000000934.3-intron,ENSCAFT00000000934.3-fiveUTR,ENSCAFT00000000934.3-proxUP,ENSCAFT00000000936.2-upstr	ABHD16A_exon,CSNK2B_intron,ABHD16A_intron,ABHD16A_fiveUTR,ABHD16A_proxUP,NA_upstr	abhydrolase domain containing 16A,NA,lymphocyte antigen 6 complex, locus G6F	0,30846,3012	ENSCAFT00000000934.3	ABHD16A	abhydrolase domain containing 16A	0
CpG_87:chr12:12034032-12035072	CpG_87	chr12:12034032-12035072	1041	ENSCAFT00000048857.2-exon,ENSCAFT00000003010.3-exon,ENSCAFT00000048857.2-intron,ENSCAFT00000003010.3-intron,ENSCAFT00000048857.2-fiveUTR,ENSCAFT00000003010.3-proxUP,ENSCAFT00000003028.3-upstr	XPO5_exon,XPO5_intron,XPO5_fiveUTR,XPO5_proxUP,POLH_upstr	exportin 5,polymerase (DNA directed), eta	338,0,6841	ENSCAFT00000003010.3	XPO5	exportin 5	0
CpG_82:chr12:1278466-1279529	CpG_82	chr12:1278466-1279529	1064	ENSCAFT00000047782.1-upstr,ENSCAFT00000000984.2-upstr,ENSCAFT00000049788.2-upstr,ENSCAFT00000000982.4-upstr,ENSCAFT00000000983.2-proxDOWN	NA_upstr,VARS_upstr,HSPA1L_proxDOWN	NA,valyl-tRNA synthetase,heat shock 70 kDa protein 1-like	3.10459e+19	ENSCAFT00000047782.1	NA	NA	3104
CpG_32:chr12:13058189-13058849	CpG_32	chr12:13058189-13058849	661	NA	NA	NA	NA	ENSCAFT00000042332.1	snR65	NA	195580
CpG_66:chr12:18447812-18448906	CpG_66	chr12:18447812-18448906	1095	ENSCAFT00000003384.2-exon,ENSCAFT00000003384.2-intron	TFAP2D_exon,TFAP2D_intron	transcription factor AP-2 delta (activating enhancer binding protein 2 delta)	468	ENSCAFT00000003384.2	TFAP2D	transcription factor AP-2 delta (activating enhancer binding protein 2 delta)	468
CpG_39:chr12:18548920-18549582	CpG_39	chr12:18548920-18549582	663	ENSCAFT00000003387.3-exon,ENSCAFT00000003387.3-intron	TFAP2B_exon,TFAP2B_intron	transcription factor AP-2 beta (activating enhancer binding protein 2 beta)	4467	ENSCAFT00000003387.3	TFAP2B	transcription factor AP-2 beta (activating enhancer binding protein 2 beta)	4467
CpG_25:chr12:18551241-18551728	CpG_25	chr12:18551241-18551728	488	ENSCAFT00000003387.3-intron	TFAP2B_intron	transcription factor AP-2 beta (activating enhancer binding protein 2 beta)	6788	ENSCAFT00000003387.3	TFAP2B	transcription factor AP-2 beta (activating enhancer binding protein 2 beta)	6788
CpG_21:chr12:18552624-18553033	CpG_21	chr12:18552624-18553033	410	ENSCAFT00000003387.3-intron	TFAP2B_intron	transcription factor AP-2 beta (activating enhancer binding protein 2 beta)	8171	ENSCAFT00000003387.3	TFAP2B	transcription factor AP-2 beta (activating enhancer binding protein 2 beta)	8171
CpG_56:chr12:18572103-18572855	CpG_56	chr12:18572103-18572855	753	ENSCAFT00000003387.3-proxDOWN	TFAP2B_proxDOWN	transcription factor AP-2 beta (activating enhancer binding protein 2 beta)	27650	ENSCAFT00000003387.3	TFAP2B	transcription factor AP-2 beta (activating enhancer binding protein 2 beta)	27650
CpG_55:chr12:22517318-22518168	CpG_55	chr12:22517318-22518168	851	ENSCAFT00000003647.1-exon,ENSCAFT00000003647.1-intron,ENSCAFT00000003647.1-fiveUTR,ENSCAFT00000003647.1-proxUP	HCRTR2_exon,HCRTR2_intron,HCRTR2_fiveUTR,HCRTR2_proxUP	hypocretin (orexin) receptor 2	0	ENSCAFT00000003647.1	HCRTR2	hypocretin (orexin) receptor 2	0
CpG_74:chr12:22953465-22954367	CpG_74	chr12:22953465-22954367	903	NA	NA	NA	NA	ENSCAFT00000003666.3	HMGCLL1	3-hydroxymethyl-3-methylglutaryl-CoA lyase-like 1	53565
CpG_66:chr12:2416912-2417685	CpG_66	chr12:2416912-2417685	774	ENSCAFT00000001291.3-proxUP,ENSCAFT00000001293.3-proxDOWN	NA_proxUP,PSMB8_proxDOWN	transporter 2, ATP-binding cassette, sub-family B (MDR/TAP),proteasome subunit beta 8	135146	ENSCAFT00000001291.3	NA	transporter 2, ATP-binding cassette, sub-family B (MDR/TAP)	13
CpG_104:chr12:26141634-26142714	CpG_104	chr12:26141634-26142714	1081	ENSCAFT00000003891.3-exon,ENSCAFT00000003891.3-intron,ENSCAFT00000003891.3-fiveUTR,ENSCAFT00000003891.3-proxUP	KHDRBS2_exon,KHDRBS2_intron,KHDRBS2_fiveUTR,KHDRBS2_proxUP	KH domain containing, RNA binding, signal transduction associated 2	0	ENSCAFT00000003891.3	KHDRBS2	KH domain containing, RNA binding, signal transduction associated 2	0
CpG_39:chr12:26294527-26295015	CpG_39	chr12:26294527-26295015	489	ENSCAFT00000003893.3-exon,ENSCAFT00000003893.3-intron,ENSCAFT00000003893.3-proxUP	NA_exon,NA_intron,NA_proxUP	NA	0	ENSCAFT00000003893.3	NA	NA	0
CpG_22:chr12:2655507-2655977	CpG_22	chr12:2655507-2655977	471	ENSCAFT00000001409.4-exon,ENSCAFT00000001407.3-exon,ENSCAFT00000001409.4-intron,ENSCAFT00000001407.3-intron,ENSCAFT00000001409.4-fiveUTR,ENSCAFT00000001407.3-fiveUTR,ENSCAFT00000001409.4-proxUP,ENSCAFT00000001407.3-proxUP,ENSCAFT00000001426.3-upstr,ENSCAFT00000001418.3-proxDOWN	COL11A2_exon,COL11A2_intron,COL11A2_fiveUTR,COL11A2_proxUP,SLC39A7_upstr,RXRB_proxDOWN	collagen, type XI, alpha 2,solute carrier family 39 (zinc transporter), member 7,retinoid X receptor, beta	0,7861,7556	ENSCAFT00000001409.4	COL11A2	collagen, type XI, alpha 2	0
CpG_53:chr12:2828730-2829530	CpG_53	chr12:2828730-2829530	801	ENSCAFT00000001551.4-exon,ENSCAFT00000043937.1-exon,ENSCAFT00000043299.1-intron,ENSCAFT00000001551.4-intron,ENSCAFT00000043937.1-intron,ENSCAFT00000001551.4-proxUP,ENSCAFT00000043937.1-proxUP,ENSCAFT00000001558.3-upstr,ENSCAFT00000001542.3-proxDOWN	CUTA_exon,KIFC1_intron,CUTA_intron,CUTA_proxUP,SYNGAP1_upstr,PHF1_proxDOWN	cutA divalent cation tolerance homolog (E. coli),kinesin family member C1,synaptic Ras GTPase activating protein 1,PHD finger protein 1	0,12549,5245,5498	ENSCAFT00000043937.1	CUTA	cutA divalent cation tolerance homolog (E. coli)	0
CpG_65:chr12:32825156-32826259	CpG_65	chr12:32825156-32826259	1104	ENSCAFT00000004081.3-exon,ENSCAFT00000004081.3-intron	COL9A1_exon,COL9A1_intron	NA	21016	ENSCAFT00000004081.3	COL9A1	NA	21016
CpG_116:chr12:40875968-40877274	CpG_116	chr12:40875968-40877274	1307	ENSCAFT00000047184.1-exon,ENSCAFT00000047184.1-intron,ENSCAFT00000047184.1-proxUP	ELOVL4_exon,ELOVL4_intron,ELOVL4_proxUP	ELOVL fatty acid elongase 4	0	ENSCAFT00000047184.1	ELOVL4	ELOVL fatty acid elongase 4	0
CpG_24:chr12:4093760-4094263	CpG_24	chr12:4093760-4094263	504	ENSCAFT00000001929.3-exon,ENSCAFT00000001929.3-intron,ENSCAFT00000001982.3-proxUP,ENSCAFT00000001929.3-proxUP	TAF11_exon,TAF11_intron,ANKS1A_proxUP,TAF11_proxUP	TAF11 RNA polymerase II, TATA box binding protein (TBP)-associated factor, 28kDa,ankyrin repeat and sterile alpha motif domain containing 1A	0,1226	ENSCAFT00000001929.3	TAF11	TAF11 RNA polymerase II, TATA box binding protein (TBP)-associated factor, 28kDa	0
CpG_49:chr12:441499-442216	CpG_49	chr12:441499-442216	718	ENSCAFT00000000652.1-exon,ENSCAFT00000000652.1-intron,ENSCAFT00000000652.1-proxUP,ENSCAFT00000000648.3-proxDOWN	ATAT1_exon,ATAT1_intron,ATAT1_proxUP,MRPS18B_proxDOWN	alpha tubulin acetyltransferase 1,mitochondrial ribosomal protein S18B	0,6304	ENSCAFT00000000652.1	ATAT1	alpha tubulin acetyltransferase 1	0
CpG_207:chr12:44927016-44929549	CpG_207	chr12:44927016-44929549	2534	ENSCAFT00000004787.2-exon,ENSCAFT00000004787.2-intron,ENSCAFT00000004787.2-proxUP	TBX18_exon,TBX18_intron,TBX18_proxUP	T-box 18	0	ENSCAFT00000004787.2	TBX18	T-box 18	0
CpG_198:chr12:44937543-44939882	CpG_198	chr12:44937543-44939882	2340	ENSCAFT00000004787.2-upstr	TBX18_upstr	T-box 18	8337	ENSCAFT00000004787.2	TBX18	T-box 18	8337
CpG_47:chr12:492817-493553	CpG_47	chr12:492817-493553	737	ENSCAFT00000000694.5-exon,ENSCAFT00000000697.3-exon,ENSCAFT00000000694.5-intron,ENSCAFT00000000697.3-intron,ENSCAFT00000000694.5-proxUP,ENSCAFT00000000697.3-proxUP	NRM_exon,NRM_intron,NRM_proxUP	nurim (nuclear envelope membrane protein)	0	ENSCAFT00000000697.3	NRM	nurim (nuclear envelope membrane protein)	0
CpG_163:chr12:512494-514602	CpG_163	chr12:512494-514602	2109	ENSCAFT00000000705.3-exon,ENSCAFT00000000705.3-intron,ENSCAFT00000000705.3-proxUP,ENSCAFT00000000703.3-upstr,ENSCAFT00000000700.4-upstr,ENSCAFT00000043014.2-upstr,ENSCAFT00000000706.3-proxDOWN	TUBB_exon,TUBB_intron,TUBB_proxUP,MDC1_upstr,FLOT1_proxDOWN	tubulin, beta class I,mediator of DNA-damage checkpoint 1,flotillin 1	0,6047,5054,13629	ENSCAFT00000000705.3	TUBB	tubulin, beta class I	0
CpG_78:chr12:57095916-57096896	CpG_78	chr12:57095916-57096896	981	ENSCAFT00000043152.1-upstr	POU3F2_upstr	NA	7119	ENSCAFT00000043152.1	POU3F2	NA	7119
CpG_44:chr12:57633894-57634531	CpG_44	chr12:57633894-57634531	638	ENSCAFT00000005590.4-upstr	PNISR_upstr	PNN-interacting serine/arginine-rich protein	8068	ENSCAFT00000005590.4	PNISR	PNN-interacting serine/arginine-rich protein	8068
CpG_75:chr12:57800555-57801852	CpG_75	chr12:57800555-57801852	1298	ENSCAFT00000035796.2-proxUP,ENSCAFT00000035796.2-upstr	PRDM13_proxUP,PRDM13_upstr	NA	1215	ENSCAFT00000035796.2	PRDM13	NA	1215
CpG_176:chr12:57802769-57804596	CpG_176	chr12:57802769-57804596	1828	ENSCAFT00000035796.2-exon,ENSCAFT00000035796.2-intron,ENSCAFT00000035796.2-proxUP	PRDM13_exon,PRDM13_intron,PRDM13_proxUP	NA	0	ENSCAFT00000035796.2	PRDM13	NA	0
CpG_88:chr12:57810020-57811233	CpG_88	chr12:57810020-57811233	1214	ENSCAFT00000035796.2-exon,ENSCAFT00000035796.2-intron,ENSCAFT00000035796.2-proxDOWN	PRDM13_exon,PRDM13_intron,PRDM13_proxDOWN	NA	6951	ENSCAFT00000035796.2	PRDM13	NA	6951
CpG_33:chr12:5816615-5817266	CpG_33	chr12:5816615-5817266	652	ENSCAFT00000002212.4-exon,ENSCAFT00000002211.1-exon,ENSCAFT00000002212.4-intron,ENSCAFT00000002211.1-intron	CPNE5_exon,CPNE5_intron	copine V	8547685011	ENSCAFT00000002192.3	NA	NA	8375
CpG_144:chr12:59347822-59349865	CpG_144	chr12:59347822-59349865	2044	NA	NA	NA	NA	ENSCAFT00000005766.4	GRIK2	glutamate receptor, ionotropic, kainate 2	240365
CpG_65:chr12:5935473-5936307	CpG_65	chr12:5935473-5936307	835	ENSCAFT00000002223.3-exon,ENSCAFT00000002223.3-intron,ENSCAFT00000002223.3-fiveUTR,ENSCAFT00000002228.3-upstr	PPIL1_exon,PPIL1_intron,PPIL1_fiveUTR,C6orf89_upstr	peptidylprolyl isomerase (cyclophilin)-like 1,chromosome 12 open reading frame, human C6orf89	2165688	ENSCAFT00000002223.3	PPIL1	peptidylprolyl isomerase (cyclophilin)-like 1	216
CpG_40:chr12:63528247-63528933	CpG_40	chr12:63528247-63528933	687	NA	NA	NA	NA	ENSCAFT00000005944.3	PRDM1	PR domain containing 1, with ZNF domain	56726
CpG_168:chr12:65165923-65168274	CpG_168	chr12:65165923-65168274	2352	NA	NA	NA	NA	ENSCAFT00000006050.4	NR2E1	nuclear receptor subfamily 2, group E, member 1	40569
CpG_431:chr12:65207300-65213060	CpG_431	chr12:65207300-65213060	5761	ENSCAFT00000006050.4-exon,ENSCAFT00000035327.2-exon,ENSCAFT00000006050.4-intron,ENSCAFT00000006050.4-fiveUTR,ENSCAFT00000006050.4-proxUP,ENSCAFT00000035327.2-proxUP,ENSCAFT00000035327.2-upstr	NR2E1_exon,NR2E1_intron,NR2E1_fiveUTR,NR2E1_proxUP,NR2E1_upstr	nuclear receptor subfamily 2, group E, member 1	0	ENSCAFT00000035327.2	NR2E1	nuclear receptor subfamily 2, group E, member 1	0
CpG_76:chr12:65218675-65219923	CpG_76	chr12:65218675-65219923	1249	ENSCAFT00000006050.4-exon,ENSCAFT00000035327.2-exon,ENSCAFT00000006050.4-intron,ENSCAFT00000035327.2-intron	NR2E1_exon,NR2E1_intron	nuclear receptor subfamily 2, group E, member 1	98305671	ENSCAFT00000035327.2	NR2E1	nuclear receptor subfamily 2, group E, member 1	5671
CpG_21:chr12:65533561-65534007	CpG_21	chr12:65533561-65534007	447	ENSCAFT00000047848.1-upstr	U6_upstr	NA	8332	ENSCAFT00000047848.1	U6	NA	8332
CpG_64:chr12:67102025-67102810	CpG_64	chr12:67102025-67102810	786	ENSCAFT00000047463.2-exon,ENSCAFT00000006247.3-exon,ENSCAFT00000047463.2-intron,ENSCAFT00000006247.3-intron,ENSCAFT00000047463.2-fiveUTR,ENSCAFT00000006247.3-proxUP	DDO_exon,DDO_intron,DDO_fiveUTR,DDO_proxUP	D-aspartate oxidase	1632,0	ENSCAFT00000006247.3	DDO	D-aspartate oxidase	0
CpG_43:chr12:68239882-68240648	CpG_43	chr12:68239882-68240648	767	NA	NA	NA	NA	ENSCAFT00000006410.4	FYN	FYN proto-oncogene, Src family tyrosine kinase	77003
CpG_23:chr12:68680965-68681455	CpG_23	chr12:68680965-68681455	491	NA	NA	NA	NA	ENSCAFT00000006483.3	LAMA4	laminin, alpha 4	41786
CpG_27:chr12:70102805-70103298	CpG_27	chr12:70102805-70103298	494	NA	NA	NA	NA	ENSCAFT00000006490.3	HDAC2	histone deacetylase 2	28764
CpG_82:chr12:70103949-70105464	CpG_82	chr12:70103949-70105464	1516	NA	NA	NA	NA	ENSCAFT00000006490.3	HDAC2	histone deacetylase 2	29908
CpG_22:chr12:70138700-70139140	CpG_22	chr12:70138700-70139140	441	ENSCAFT00000006492.1-proxDOWN	HS3ST5_proxDOWN	heparan sulfate (glucosamine) 3-O-sulfotransferase 5	8978	ENSCAFT00000006492.1	HS3ST5	heparan sulfate (glucosamine) 3-O-sulfotransferase 5	8978
CpG_48:chr12:70243478-70244307	CpG_48	chr12:70243478-70244307	830	NA	NA	NA	NA	ENSCAFT00000006492.1	HS3ST5	heparan sulfate (glucosamine) 3-O-sulfotransferase 5	95358
CpG_51:chr12:70331429-70332292	CpG_51	chr12:70331429-70332292	864	NA	NA	NA	NA	ENSCAFT00000006492.1	HS3ST5	heparan sulfate (glucosamine) 3-O-sulfotransferase 5	183309
CpG_23:chr12:70384911-70385316	CpG_23	chr12:70384911-70385316	406	NA	NA	NA	NA	ENSCAFT00000006492.1	HS3ST5	heparan sulfate (glucosamine) 3-O-sulfotransferase 5	236791
CpG_15:chr12:71640984-71641398	CpG_15	chr12:71640984-71641398	415	NA	NA	NA	NA	ENSCAFT00000048606.1	NA	NA	15711
CpG_23:chr12:71785266-71785734	CpG_23	chr12:71785266-71785734	469	ENSCAFT00000006504.3-upstr	NT5DC1_upstr	NA	5948	ENSCAFT00000006504.3	NT5DC1	NA	5948
CpG_970:chr12:72031887-72046527	CpG_970	chr12:72031887-72046527	14641	ENSCAFT00000006531.3-intron	PHF10_intron	PHD finger protein 10	125203	ENSCAFT00000006543.3	ERMARD	ER membrane-associated RNA degradation	30879
CpG_55:chr12:8613099-8613946	CpG_55	chr12:8613099-8613946	848	ENSCAFT00000002437.4-exon,ENSCAFT00000002433.3-exon,ENSCAFT00000002437.4-intron,ENSCAFT00000002433.3-intron,ENSCAFT00000002433.3-fiveUTR,ENSCAFT00000002437.4-proxUP	KIF6_exon,KIF6_intron,KIF6_fiveUTR,KIF6_proxUP	kinesin family member 6	0,321	ENSCAFT00000002437.4	KIF6	kinesin family member 6	0
CpG_72:chr13:21618794-21619632	CpG_72	chr13:21618794-21619632	839	ENSCAFT00000043446.2-exon,ENSCAFT00000001540.3-exon,ENSCAFT00000043446.2-intron,ENSCAFT00000001540.3-intron,ENSCAFT00000001540.3-proxUP,ENSCAFT00000043446.2-proxUP	NA_exon,NA_intron,NA_proxUP	chromosome 13 open reading frame, human C8orf76	0	ENSCAFT00000001540.3	NA	chromosome 13 open reading frame, human C8orf76	0
CpG_37:chr13:22036883-22037509	CpG_37	chr13:22036883-22037509	627	ENSCAFT00000048627.2-intron,ENSCAFT00000001587.3-upstr	FAM91A1_intron,FAM91A1_upstr	family with sequence similarity 91, member A1	3973080	ENSCAFT00000048627.2	FAM91A1	family with sequence similarity 91, member A1	397
CpG_24:chr13:27099370-27099776	CpG_24	chr13:27099370-27099776	407	NA	NA	NA	NA	ENSCAFT00000001666.4	FAM49B	family with sequence similarity 49, member B	53940
CpG_23:chr13:29661113-29661616	CpG_23	chr13:29661113-29661616	504	ENSCAFT00000001732.4-intron,ENSCAFT00000048758.1-upstr	WISP1_intron,WISP1_upstr	NA	121425340	ENSCAFT00000048758.1	WISP1	NA	5340
CpG_21:chr13:34505065-34505475	CpG_21	chr13:34505065-34505475	411	NA	NA	NA	NA	ENSCAFT00000001826.2	KCNK9	NA	28004
CpG_61:chr13:34635546-34636712	CpG_61	chr13:34635546-34636712	1167	ENSCAFT00000001830.3-intron	TRAPPC9_intron	trafficking protein particle complex 9	479105	ENSCAFT00000001826.2	KCNK9	NA	158485
CpG_29:chr13:35252096-35252732	CpG_29	chr13:35252096-35252732	637	NA	NA	NA	NA	ENSCAFT00000001857.3	AGO2	argonaute RISC catalytic component 2	21339
CpG_50:chr13:35279801-35280660	CpG_50	chr13:35279801-35280660	860	NA	NA	NA	NA	ENSCAFT00000001857.3	AGO2	argonaute RISC catalytic component 2	49044
CpG_16:chr13:35357042-35357449	CpG_16	chr13:35357042-35357449	408	ENSCAFT00000001888.3-intron,ENSCAFT00000001885.4-intron,ENSCAFT00000034866.1-upstr	PTK2_intron,cfa-mir-151_upstr	protein tyrosine kinase 2,NA	1222721838443290	ENSCAFT00000034866.1	cfa-mir-151	NA	3297
CpG_33:chr13:35586463-35587094	CpG_33	chr13:35586463-35587094	632	NA	NA	NA	NA	ENSCAFT00000001885.4	PTK2	protein tyrosine kinase 2	45168
CpG_75:chr13:35619126-35620380	CpG_75	chr13:35619126-35620380	1255	NA	NA	NA	NA	ENSCAFT00000001907.4	DENND3	DENN/MADD domain containing 3	32073
CpG_25:chr13:35685499-35686062	CpG_25	chr13:35685499-35686062	564	ENSCAFT00000001907.4-exon,ENSCAFT00000045939.1-exon,ENSCAFT00000001907.4-intron,ENSCAFT00000045939.1-intron	DENND3_exon,DENND3_intron	DENN/MADD domain containing 3	3304433014	ENSCAFT00000045939.1	DENND3	DENN/MADD domain containing 3	33014
CpG_33:chr13:35686597-35687245	CpG_33	chr13:35686597-35687245	649	ENSCAFT00000001907.4-intron,ENSCAFT00000045939.1-intron	DENND3_intron	DENN/MADD domain containing 3	3414234112	ENSCAFT00000045939.1	DENND3	DENN/MADD domain containing 3	34112
CpG_24:chr13:35756546-35757021	CpG_24	chr13:35756546-35757021	476	ENSCAFT00000001916.3-upstr	SLC45A4_upstr	solute carrier family 45, member 4	8362	ENSCAFT00000001916.3	SLC45A4	solute carrier family 45, member 4	8362
CpG_264:chr13:35882394-35886252	CpG_264	chr13:35882394-35886252	3859	ENSCAFT00000001928.3-exon,ENSCAFT00000001928.3-intron,ENSCAFT00000001928.3-proxDOWN	PTP4A3_exon,PTP4A3_intron,PTP4A3_proxDOWN	protein tyrosine phosphatase type IVA, member 3	1824	ENSCAFT00000001928.3	PTP4A3	protein tyrosine phosphatase type IVA, member 3	1824
CpG_47:chr13:35993060-35993925	CpG_47	chr13:35993060-35993925	866	NA	NA	NA	NA	ENSCAFT00000049002.1	NA	NA	24287
CpG_39:chr13:36076642-36077384	CpG_39	chr13:36076642-36077384	743	NA	NA	NA	NA	ENSCAFT00000049002.1	NA	NA	107869
CpG_30:chr13:36102200-36102814	CpG_30	chr13:36102200-36102814	615	NA	NA	NA	NA	ENSCAFT00000049002.1	NA	NA	133427
CpG_92:chr13:36762300-36763731	CpG_92	chr13:36762300-36763731	1432	ENSCAFT00000048257.1-upstr	PSCA_upstr	prostate stem cell antigen	9967	ENSCAFT00000048257.1	PSCA	prostate stem cell antigen	9967
CpG_24:chr13:37115862-37116389	CpG_24	chr13:37115862-37116389	528	NA	NA	NA	NA	ENSCAFT00000049608.1	MAFA	v-maf avian musculoaponeurotic fibrosarcoma oncogene homolog A	7381
CpG_19:chr13:37471444-37471872	CpG_19	chr13:37471444-37471872	429	ENSCAFT00000047267.2-intron,ENSCAFT00000002240.3-intron	PLEC_intron	plectin	3071611038	ENSCAFT00000002240.3	PLEC	plectin	11038
CpG_38:chr13:37476662-37477331	CpG_38	chr13:37476662-37477331	670	ENSCAFT00000047267.2-intron,ENSCAFT00000002240.3-intron,ENSCAFT00000046990.1-upstr	PLEC_intron,NA_upstr	plectin,NA	2525755797382	ENSCAFT00000002240.3	PLEC	plectin	5579
CpG_257:chr13:37574174-37578080	CpG_257	chr13:37574174-37578080	3907	ENSCAFT00000002371.3-exon,ENSCAFT00000002378.3-exon,ENSCAFT00000045933.2-exon,ENSCAFT00000002371.3-intron,ENSCAFT00000002378.3-intron,ENSCAFT00000045933.2-intron,ENSCAFT00000002371.3-proxUP,ENSCAFT00000002378.3-proxUP,ENSCAFT00000045933.2-proxUP,ENSCAFT00000002378.3-upstr,ENSCAFT00000045933.2-upstr,ENSCAFT00000002350.4-upstr,ENSCAFT00000002371.3-proxDOWN	EXOSC4_exon,GPAA1_exon,EXOSC4_intron,GPAA1_intron,EXOSC4_proxUP,GPAA1_proxUP,GPAA1_upstr,OPLAH_upstr,EXOSC4_proxDOWN	exosome component 4,glycosylphosphatidylinositol anchor attachment 1,5-oxoprolinase (ATP-hydrolysing)	0,6444	ENSCAFT00000002371.3	EXOSC4	exosome component 4	0
CpG_16:chr13:37592088-37592504	CpG_16	chr13:37592088-37592504	417	ENSCAFT00000002390.4-exon,ENSCAFT00000050000.2-exon,ENSCAFT00000002390.4-intron,ENSCAFT00000050000.2-threeUTR,ENSCAFT00000049607.1-upstr,ENSCAFT00000002402.3-upstr,ENSCAFT00000002395.4-proxDOWN	CYC1_exon,SHARPIN_exon,CYC1_intron,SHARPIN_threeUTR,NA_upstr,KIAA1875_upstr,SHARPIN_proxDOWN	cytochrome c-1,NA,WD repeat-containing protein KIAA1875	1.14862e+19	ENSCAFT00000002390.4	CYC1	cytochrome c-1	1148
CpG_549:chr13:37597144-37605217	CpG_549	chr13:37597144-37605217	8074	ENSCAFT00000049607.1-exon,ENSCAFT00000002402.3-exon,ENSCAFT00000050000.2-exon,ENSCAFT00000002395.4-exon,ENSCAFT00000002402.3-intron,ENSCAFT00000050000.2-intron,ENSCAFT00000002395.4-intron,ENSCAFT00000045304.1-intron,ENSCAFT00000050000.2-fiveUTR,ENSCAFT00000002402.3-fiveUTR,ENSCAFT00000049607.1-proxUP,ENSCAFT00000002395.4-proxUP,ENSCAFT00000050000.2-proxUP,ENSCAFT00000002402.3-proxUP,ENSCAFT000000…	NA_exon,KIAA1875_exon,SHARPIN_exon,KIAA1875_intron,SHARPIN_intron,SHARPIN_fiveUTR,KIAA1875_fiveUTR,NA_proxUP,SHARPIN_proxUP,KIAA1875_proxUP,KIAA1875_upstr,NA_upstr,SHARPIN_upstr,NA_proxDOWN	NA,WD repeat-containing protein KIAA1875	0,260289,1625	ENSCAFT00000049607.1	NA	NA	0
CpG_72:chr13:37767220-37768275	CpG_72	chr13:37767220-37768275	1056	ENSCAFT00000045304.1-intron,ENSCAFT00000045353.2-intron	SHARPIN_intron,VPS28_intron	NA,vacuolar protein sorting 28 homolog (S. cerevisiae)	9723176350	ENSCAFT00000002462.3	DGAT1	diacylglycerol O-acyltransferase 1	10636
CpG_20:chr13:37812625-37813109	CpG_20	chr13:37812625-37813109	485	ENSCAFT00000002499.2-intron,ENSCAFT00000045304.1-intron,ENSCAFT00000045353.2-intron,ENSCAFT00000043656.2-proxDOWN	ADCK5_intron,SHARPIN_intron,VPS28_intron,CPSF1_proxDOWN	aarF domain containing kinase 5,NA,vacuolar protein sorting 28 homolog (S. cerevisiae),cleavage and polyadenylation specific factor 1, 160kDa	3.04752e+18	ENSCAFT00000002499.2	ADCK5	aarF domain containing kinase 5	3047
CpG_17:chr13:37932490-37932930	CpG_17	chr13:37932490-37932930	441	ENSCAFT00000044183.2-exon,ENSCAFT00000002463.3-exon,ENSCAFT00000002463.3-intron,ENSCAFT00000044183.2-threeUTR,ENSCAFT00000002604.3-upstr,ENSCAFT00000046259.1-upstr,ENSCAFT00000002600.3-proxDOWN,ENSCAFT00000044183.2-proxDOWN	MFSD3_exon,RECQL4_exon,RECQL4_intron,MFSD3_threeUTR,LRRC14_upstr,MFSD3_proxDOWN	major facilitator superfamily domain containing 3,NA,leucine rich repeat containing 14	3493431659956030	ENSCAFT00000002600.3	MFSD3	major facilitator superfamily domain containing 3	3493
CpG_39:chr13:38411429-38412162	CpG_39	chr13:38411429-38412162	734	ENSCAFT00000002778.3-exon,ENSCAFT00000002778.3-intron	IREB2_exon,IREB2_intron	iron-responsive element binding protein 2	29029	ENSCAFT00000042941.1	HYKK	hydroxylysine kinase	14991
CpG_181:chr13:38493419-38496316	CpG_181	chr13:38493419-38496316	2898	NA	NA	NA	NA	ENSCAFT00000002810.4	LIMCH1	LIM and calponin homology domains 1	22314
CpG_265:chr13:38576309-38579785	CpG_265	chr13:38576309-38579785	3477	ENSCAFT00000002810.4-intron,ENSCAFT00000002813.3-intron	LIMCH1_intron	LIM and calponin homology domains 1	5767757631	ENSCAFT00000002813.3	LIMCH1	LIM and calponin homology domains 1	57631
CpG_45:chr13:38878366-38879204	CpG_45	chr13:38878366-38879204	839	ENSCAFT00000002818.4-upstr	PHOX2B_upstr	paired-like homeobox 2b	9407	ENSCAFT00000002818.4	PHOX2B	paired-like homeobox 2b	9407
CpG_33:chr13:39168476-39169158	CpG_33	chr13:39168476-39169158	683	ENSCAFT00000002832.3-intron	BEND4_intron	BEN domain containing 4	17610	ENSCAFT00000002832.3	BEND4	BEN domain containing 4	17610
CpG_16:chr13:39293639-39294041	CpG_16	chr13:39293639-39294041	403	NA	NA	NA	NA	ENSCAFT00000042680.1	U6	NA	24844
CpG_30:chr13:39377029-39377546	CpG_30	chr13:39377029-39377546	518	ENSCAFT00000043202.2-intron,ENSCAFT00000002869.3-intron	ATP8A1_intron	ATPase, aminophospholipid transporter (APLT), class I, type 8A, member 1	144689211242	ENSCAFT00000002835.3	SHISA3	NA	17741
CpG_30:chr13:39394250-39394734	CpG_30	chr13:39394250-39394734	485	ENSCAFT00000043202.2-intron,ENSCAFT00000002869.3-intron	ATP8A1_intron	ATPase, aminophospholipid transporter (APLT), class I, type 8A, member 1	127501194054	ENSCAFT00000002835.3	SHISA3	NA	34962
CpG_36:chr13:42957109-42957612	CpG_36	chr13:42957109-42957612	504	ENSCAFT00000037915.2-exon,ENSCAFT00000037915.2-intron,ENSCAFT00000037915.2-fiveUTR	GABRA4_exon,GABRA4_intron,GABRA4_fiveUTR	NA	93	ENSCAFT00000037915.2	GABRA4	NA	93
CpG_52:chr13:43736699-43737518	CpG_52	chr13:43736699-43737518	820	NA	NA	NA	NA	ENSCAFT00000003024.4	CORIN	corin, serine peptidase	38412
CpG_24:chr13:43903243-43903658	CpG_24	chr13:43903243-43903658	416	NA	NA	NA	NA	ENSCAFT00000044482.1	NA	NA	25694
CpG_22:chr13:44025979-44026488	CpG_22	chr13:44025979-44026488	510	NA	NA	NA	NA	ENSCAFT00000040821.1	NA	NA	5722
CpG_58:chr13:45548409-45549311	CpG_58	chr13:45548409-45549311	903	NA	NA	NA	NA	ENSCAFT00000003200.4	RASL11B	NA	30116
CpG_25:chr13:45596574-45597067	CpG_25	chr13:45596574-45597067	494	ENSCAFT00000003218.3-intron	SCFD2_intron	sec1 family domain containing 2	405553	ENSCAFT00000003200.4	RASL11B	NA	17145
CpG_30:chr13:46110798-46111407	CpG_30	chr13:46110798-46111407	610	ENSCAFT00000003234.2-exon,ENSCAFT00000003234.2-intron	LNX1_exon,LNX1_intron	ligand of numb-protein X 1, E3 ubiquitin protein ligase	75597	ENSCAFT00000003234.2	LNX1	ligand of numb-protein X 1, E3 ubiquitin protein ligase	75597
CpG_172:chr13:46639361-46642037	CpG_172	chr13:46639361-46642037	2677	ENSCAFT00000003252.4-exon,ENSCAFT00000003252.4-intron,ENSCAFT00000003252.4-proxUP,ENSCAFT00000003252.4-proxDOWN	GSX2_exon,GSX2_intron,GSX2_proxUP,GSX2_proxDOWN	GS homeobox 2	0	ENSCAFT00000003252.4	GSX2	GS homeobox 2	0
CpG_33:chr13:62532981-62533497	CpG_33	chr13:62532981-62533497	517	ENSCAFT00000048323.1-proxDOWN	PPBP_proxDOWN	pro-platelet basic protein (chemokine (C-X-C motif) ligand 7)	6468	ENSCAFT00000048323.1	PPBP	pro-platelet basic protein (chemokine (C-X-C motif) ligand 7)	6468
CpG_190:chr13:8753917-8756039	CpG_190	chr13:8753917-8756039	2123	ENSCAFT00000001085.3-exon,ENSCAFT00000001085.3-intron,ENSCAFT00000001085.3-fiveUTR,ENSCAFT00000001085.3-proxUP	RSPO2_exon,RSPO2_intron,RSPO2_fiveUTR,RSPO2_proxUP	R-spondin 2	0	ENSCAFT00000001085.3	RSPO2	R-spondin 2	0
CpG_126:chr14:12860183-12861815	CpG_126	chr14:12860183-12861815	1633	NA	NA	NA	NA	ENSCAFT00000046641.2	GRM3	glutamate receptor, metabotropic 3	118364
CpG_141:chr14:17766052-17767859	CpG_141	chr14:17766052-17767859	1808	ENSCAFT00000003074.3-exon,ENSCAFT00000003074.3-intron,ENSCAFT00000003074.3-proxUP	CYP51A1_exon,CYP51A1_intron,CYP51A1_proxUP	cytochrome P450, family 51, subfamily A, polypeptide 1	0	ENSCAFT00000003074.3	CYP51A1	cytochrome P450, family 51, subfamily A, polypeptide 1	0
CpG_51:chr14:21256563-21257293	CpG_51	chr14:21256563-21257293	731	ENSCAFT00000003385.3-exon,ENSCAFT00000003385.3-intron	DYNC1I1_exon,DYNC1I1_intron	dynein, cytoplasmic 1, intermediate chain 1	289128	ENSCAFT00000032896.1	U1	NA	20040
CpG_75:chr14:22084290-22085238	CpG_75	chr14:22084290-22085238	949	ENSCAFT00000003444.3-exon,ENSCAFT00000003444.3-intron,ENSCAFT00000003444.3-fiveUTR,ENSCAFT00000003444.3-proxUP	DLX5_exon,DLX5_intron,DLX5_fiveUTR,DLX5_proxUP	distal-less homeobox 5	0	ENSCAFT00000003444.3	DLX5	distal-less homeobox 5	0
CpG_197:chr14:22631645-22634074	CpG_197	chr14:22631645-22634074	2430	ENSCAFT00000003470.4-exon,ENSCAFT00000003473.2-exon,ENSCAFT00000003470.4-intron,ENSCAFT00000003473.2-intron,ENSCAFT00000003470.4-fiveUTR,ENSCAFT00000003470.4-proxUP,ENSCAFT00000003473.2-proxUP,ENSCAFT00000003473.2-upstr	TAC1_exon,TAC1_intron,TAC1_fiveUTR,TAC1_proxUP,TAC1_upstr	tachykinin, precursor 1	0	ENSCAFT00000003470.4	TAC1	tachykinin, precursor 1	0
CpG_61:chr14:27140499-27141162	CpG_61	chr14:27140499-27141162	664	ENSCAFT00000003616.3-exon,ENSCAFT00000003616.3-intron,ENSCAFT00000003616.3-proxUP	NA_exon,NA_intron,NA_proxUP	NA	0	ENSCAFT00000003616.3	NA	NA	0
CpG_133:chr14:2991188-2992875	CpG_133	chr14:2991188-2992875	1688	ENSCAFT00000002002.4-exon,ENSCAFT00000002002.4-intron,ENSCAFT00000002002.4-proxUP,ENSCAFT00000002000.3-upstr	NA_exon,NA_intron,NA_proxUP,NA_upstr	aldo-keto reductase family 1, member B1 (aldose reductase)	0,7028	ENSCAFT00000002002.4	NA	aldo-keto reductase family 1, member B1 (aldose reductase)	0
CpG_29:chr14:34783666-34784185	CpG_29	chr14:34783666-34784185	520	NA	NA	NA	NA	ENSCAFT00000004202.3	ABCB5	NA	146382
CpG_139:chr14:39644155-39645861	CpG_139	chr14:39644155-39645861	1707	ENSCAFT00000044061.1-exon,ENSCAFT00000044061.1-threeUTR,ENSCAFT00000044061.1-proxDOWN	SNX10_exon,SNX10_threeUTR,SNX10_proxDOWN	sorting nexin 10	76681	ENSCAFT00000044061.1	SNX10	sorting nexin 10	76681
CpG_97:chr14:40324649-40325709	CpG_97	chr14:40324649-40325709	1061	ENSCAFT00000004723.4-upstr,ENSCAFT00000004729.2-upstr	HOXA5_upstr,HOXA6_upstr	NA	60712848	ENSCAFT00000004729.2	HOXA6	NA	2848
CpG_83:chr14:40343625-40344817	CpG_83	chr14:40343625-40344817	1193	ENSCAFT00000032714.1-exon,ENSCAFT00000032714.1-proxUP,ENSCAFT00000004746.1-upstr,ENSCAFT00000032714.1-proxDOWN,ENSCAFT00000004748.4-proxDOWN	NA_exon,NA_proxUP,HOXA9_upstr,NA_proxDOWN,HOXA10_proxDOWN	NA,homeobox A9,homeobox A10	0,3701,4082	ENSCAFT00000032714.1	NA	NA	0
CpG_174:chr14:40347127-40349342	CpG_174	chr14:40347127-40349342	2216	ENSCAFT00000004748.4-exon,ENSCAFT00000004748.4-intron,ENSCAFT00000004748.4-proxUP,ENSCAFT00000004746.1-upstr,ENSCAFT00000032714.1-upstr	HOXA10_exon,HOXA10_intron,HOXA10_proxUP,HOXA9_upstr,NA_upstr	homeobox A10,homeobox A9,NA	0,7203,3049	ENSCAFT00000004748.4	HOXA10	homeobox A10	0
CpG_29:chr14:40385452-40385949	CpG_29	chr14:40385452-40385949	498	NA	NA	NA	NA	ENSCAFT00000004756.3	HOXA13	NA	10553
CpG_93:chr14:40845308-40846692	CpG_93	chr14:40845308-40846692	1385	ENSCAFT00000004812.3-upstr,ENSCAFT00000004815.4-upstr	TAX1BP1_upstr	Tax1 (human T-cell leukemia virus type I) binding protein 1	6324	ENSCAFT00000004812.3	TAX1BP1	Tax1 (human T-cell leukemia virus type I) binding protein 1	6324
CpG_33:chr14:43030143-43030641	CpG_33	chr14:43030143-43030641	499	NA	NA	NA	NA	ENSCAFT00000042475.1	SNORD2	NA	120811
CpG_60:chr14:44860341-44861187	CpG_60	chr14:44860341-44861187	847	ENSCAFT00000044367.1-exon,ENSCAFT00000044367.1-intron,ENSCAFT00000044367.1-fiveUTR	NA_exon,NA_intron,NA_fiveUTR	NA	238	ENSCAFT00000044367.1	NA	NA	238
CpG_40:chr14:4681940-4682621	CpG_40	chr14:4681940-4682621	682	NA	NA	NA	NA	ENSCAFT00000002128.3	PLXNA4	plexin A4	64936
CpG_115:chr14:46950719-46952397	CpG_115	chr14:46950719-46952397	1679	ENSCAFT00000047819.1-upstr	TBX20_upstr	T-box 20	3387	ENSCAFT00000047819.1	TBX20	T-box 20	3387
CpG_103:chr14:46954542-46955969	CpG_103	chr14:46954542-46955969	1428	ENSCAFT00000047819.1-upstr	TBX20_upstr	T-box 20	7210	ENSCAFT00000047819.1	TBX20	T-box 20	7210
CpG_162:chr14:47284916-47286690	CpG_162	chr14:47284916-47286690	1775	ENSCAFT00000005136.3-proxUP,ENSCAFT00000005136.3-upstr	HERPUD2_proxUP,HERPUD2_upstr	HERPUD family member 2	330	ENSCAFT00000005136.3	HERPUD2	HERPUD family member 2	330
CpG_17:chr14:47699633-47700068	CpG_17	chr14:47699633-47700068	436	ENSCAFT00000005183.3-intron	EEPD1_intron	endonuclease/exonuclease/phosphatase family domain containing 1	87350	ENSCAFT00000005183.3	EEPD1	endonuclease/exonuclease/phosphatase family domain containing 1	87350
CpG_24:chr14:5058142-5058587	CpG_24	chr14:5058142-5058587	446	ENSCAFT00000002128.3-exon,ENSCAFT00000002128.3-intron	PLXNA4_exon,PLXNA4_intron	plexin A4	310583	ENSCAFT00000002161.2	NA	NA	300296
CpG_51:chr14:51831272-51832101	CpG_51	chr14:51831272-51832101	830	ENSCAFT00000005304.3-intron	DOCK4_intron	dedicator of cytokinesis 4	27320	ENSCAFT00000005304.3	DOCK4	dedicator of cytokinesis 4	27320
CpG_104:chr14:53793163-53794331	CpG_104	chr14:53793163-53794331	1169	ENSCAFT00000005440.5-intron	FOXP2_intron	forkhead box P2	482175	ENSCAFT00000048911.1	NA	NA	31405
CpG_23:chr14:56083054-56083535	CpG_23	chr14:56083054-56083535	482	ENSCAFT00000005483.3-intron	ST7_intron	suppression of tumorigenicity 7	229808	ENSCAFT00000042726.1	U6	NA	28953
CpG_19:chr14:56524146-56524562	CpG_19	chr14:56524146-56524562	417	ENSCAFT00000047010.2-exon,ENSCAFT00000005522.3-exon,ENSCAFT00000047010.2-intron,ENSCAFT00000005522.3-intron,ENSCAFT00000042166.1-upstr	CTTNBP2_exon,CTTNBP2_intron,U6_upstr	cortactin binding protein 2,NA	121656748654255	ENSCAFT00000042166.1	U6	NA	4255
CpG_46:chr14:58852954-58853780	CpG_46	chr14:58852954-58853780	827	NA	NA	NA	NA	ENSCAFT00000005565.3	NA	NA	43383
CpG_43:chr14:58882021-58882807	CpG_43	chr14:58882021-58882807	787	NA	NA	NA	NA	ENSCAFT00000005565.3	NA	NA	14356
CpG_101:chr14:59490125-59491668	CpG_101	chr14:59490125-59491668	1544	NA	NA	NA	NA	ENSCAFT00000005627.3	FAM3C	family with sequence similarity 3, member C	42867
CpG_130:chr14:59512551-59514394	CpG_130	chr14:59512551-59514394	1844	NA	NA	NA	NA	ENSCAFT00000005627.3	FAM3C	family with sequence similarity 3, member C	65293
CpG_350:chr14:59519664-59524844	CpG_350	chr14:59519664-59524844	5181	NA	NA	NA	NA	ENSCAFT00000005627.3	FAM3C	family with sequence similarity 3, member C	72406
CpG_102:chr14:598906-600250	CpG_102	chr14:598906-600250	1345	ENSCAFT00000037582.2-exon,ENSCAFT00000037582.2-proxUP,ENSCAFT00000037570.2-upstr,ENSCAFT00000037582.2-proxDOWN	NA_exon,NA_proxUP,HIST3H2A_upstr,NA_proxDOWN	NA,histone cluster 3, H2a	0,4254	ENSCAFT00000037582.2	NA	NA	0
CpG_64:chr14:59899906-59900672	CpG_64	chr14:59899906-59900672	767	ENSCAFT00000045335.1-exon,ENSCAFT00000005646.4-exon,ENSCAFT00000045335.1-intron,ENSCAFT00000005646.4-intron	PTPRZ1_exon,PTPRZ1_intron	NA	71429	ENSCAFT00000045610.2	AASS	aminoadipate-semialdehyde synthase	56961
CpG_50:chr14:59928132-59928981	CpG_50	chr14:59928132-59928981	850	ENSCAFT00000005646.4-exon,ENSCAFT00000005646.4-intron	PTPRZ1_exon,PTPRZ1_intron	NA	99655	ENSCAFT00000045610.2	AASS	aminoadipate-semialdehyde synthase	28652
CpG_58:chr14:60537071-60538029	CpG_58	chr14:60537071-60538029	959	ENSCAFT00000005713.3-intron	CADPS2_intron	Ca++-dependent secretion activator 2	19554	ENSCAFT00000005713.3	CADPS2	Ca++-dependent secretion activator 2	19554
CpG_26:chr14:60540107-60540527	CpG_26	chr14:60540107-60540527	421	ENSCAFT00000005713.3-intron	CADPS2_intron	Ca++-dependent secretion activator 2	17056	ENSCAFT00000005713.3	CADPS2	Ca++-dependent secretion activator 2	17056
CpG_23:chr14:60570223-60570631	CpG_23	chr14:60570223-60570631	409	NA	NA	NA	NA	ENSCAFT00000005713.3	CADPS2	Ca++-dependent secretion activator 2	12638
CpG_51:chr14:6830690-6831437	CpG_51	chr14:6830690-6831437	748	ENSCAFT00000002339.3-exon,ENSCAFT00000002339.3-intron,ENSCAFT00000002339.3-proxUP	NA_exon,NA_intron,NA_proxUP	zinc finger, C3HC-type containing 1	0	ENSCAFT00000002339.3	NA	zinc finger, C3HC-type containing 1	0
CpG_60:chr14:7283354-7284128	CpG_60	chr14:7283354-7284128	775	NA	NA	NA	NA	ENSCAFT00000002366.4	STRIP2	striatin interacting protein 2	57438
CpG_23:chr14:737455-737884	CpG_23	chr14:737455-737884	430	ENSCAFT00000050108.2-exon,ENSCAFT00000001792.3-exon,ENSCAFT00000050108.2-intron,ENSCAFT00000001792.3-intron	OBSCN_exon,OBSCN_intron	obscurin, cytoskeletal calmodulin and titin-interacting RhoGEF	41500	ENSCAFT00000001792.3	OBSCN	obscurin, cytoskeletal calmodulin and titin-interacting RhoGEF	41500
CpG_32:chr14:7509176-7509808	CpG_32	chr14:7509176-7509808	633	ENSCAFT00000002379.3-exon,ENSCAFT00000002379.3-fiveUTR,ENSCAFT00000002385.3-upstr	AHCYL2_exon,AHCYL2_fiveUTR,NA_upstr	adenosylhomocysteinase-like 2,ATP synthase F(0) complex subunit C2, mitochondrial pseudogene	3247150	ENSCAFT00000002379.3	AHCYL2	adenosylhomocysteinase-like 2	324
CpG_25:chr14:7996138-7996588	CpG_25	chr14:7996138-7996588	451	ENSCAFT00000002605.4-proxUP,ENSCAFT00000048234.1-upstr	IMPDH1_proxUP,IMPDH1_upstr	IMP (inosine 5'-monophosphate) dehydrogenase 1	3046852	ENSCAFT00000002605.4	IMPDH1	IMP (inosine 5'-monophosphate) dehydrogenase 1	304
CpG_19:chr15:1103919-1104333	CpG_19	chr15:1103919-1104333	415	ENSCAFT00000004053.3-upstr	GUCA2B_upstr	guanylate cyclase activator 2B (uroguanylin)	7399	ENSCAFT00000004053.3	GUCA2B	guanylate cyclase activator 2B (uroguanylin)	7399
CpG_22:chr15:12631295-12631771	CpG_22	chr15:12631295-12631771	477	ENSCAFT00000044627.2-proxDOWN,ENSCAFT00000006433.3-proxDOWN	SLC5A9_proxDOWN	solute carrier family 5 (sodium/sugar cotransporter), member 9	1704725406	ENSCAFT00000044627.2	SLC5A9	solute carrier family 5 (sodium/sugar cotransporter), member 9	17047
CpG_30:chr15:13051229-13051794	CpG_30	chr15:13051229-13051794	566	NA	NA	NA	NA	ENSCAFT00000006444.3	FOXE3	NA	242544
CpG_134:chr15:13266516-13268307	CpG_134	chr15:13266516-13268307	1792	NA	NA	NA	NA	ENSCAFT00000006444.3	FOXE3	NA	26031
CpG_18:chr15:13933632-13934056	CpG_18	chr15:13933632-13934056	425	ENSCAFT00000006786.3-proxDOWN,ENSCAFT00000047515.2-proxDOWN	DMBX1_proxDOWN	diencephalon/mesencephalon homeobox 1	5584	ENSCAFT00000006786.3	DMBX1	diencephalon/mesencephalon homeobox 1	5584
CpG_112:chr15:15590377-15591903	CpG_112	chr15:15590377-15591903	1527	ENSCAFT00000007706.3-exon,ENSCAFT00000007706.3-intron,ENSCAFT00000042418.1-upstr,ENSCAFT00000007706.3-proxDOWN	C1orf228_exon,C1orf228_intron,U5_upstr,C1orf228_proxDOWN	chromosome 15 open reading frame, human C1orf228,NA	333572453	ENSCAFT00000042418.1	U5	NA	2453
CpG_37:chr15:16590176-16590877	CpG_37	chr15:16590176-16590877	702	ENSCAFT00000008256.4-exon,ENSCAFT00000008256.4-threeUTR,ENSCAFT00000008255.3-proxDOWN	PTPRF_exon,PTPRF_threeUTR,PTPRF_proxDOWN	protein tyrosine phosphatase, receptor type, F	7600868975	ENSCAFT00000008368.3	HYI	NA	12510
CpG_25:chr15:16694890-16695424	CpG_25	chr15:16694890-16695424	535	ENSCAFT00000008368.3-intron	HYI_intron	NA	91501	ENSCAFT00000008256.4	PTPRF	protein tyrosine phosphatase, receptor type, F	28003
CpG_15:chr15:17781211-17781624	CpG_15	chr15:17781211-17781624	414	ENSCAFT00000046551.1-exon,ENSCAFT00000046551.1-intron,ENSCAFT00000048382.1-upstr	OSGEP_exon,OSGEP_intron,NA_upstr	O-sialoglycoprotein endopeptidase,APEX nuclease (multifunctional DNA repair enzyme) 1	50775119	ENSCAFT00000046551.1	OSGEP	O-sialoglycoprotein endopeptidase	5077
CpG_120:chr15:17897210-17898978	CpG_120	chr15:17897210-17898978	1769	NA	NA	NA	NA	ENSCAFT00000037492.2	RNASE12	ribonuclease, RNase A family, 12 (non-active)	7679
CpG_25:chr15:18142941-18143461	CpG_25	chr15:18142941-18143461	521	NA	NA	NA	NA	ENSCAFT00000008831.3	ARHGEF40	Rho guanine nucleotide exchange factor (GEF) 40	17355
CpG_19:chr15:18641440-18641877	CpG_19	chr15:18641440-18641877	438	ENSCAFT00000009149.3-exon	OR4E2_exon	NA	246	ENSCAFT00000009149.3	OR4E2	NA	246
CpG_50:chr15:18705004-18705789	CpG_50	chr15:18705004-18705789	786	ENSCAFT00000009137.3-exon,ENSCAFT00000009137.3-intron,ENSCAFT00000009137.3-fiveUTR,ENSCAFT00000009137.3-proxUP	NA_exon,NA_intron,NA_fiveUTR,NA_proxUP	KRR1 small subunit processome component homolog	0	ENSCAFT00000009137.3	NA	KRR1 small subunit processome component homolog	0
CpG_39:chr15:19129966-19130685	CpG_39	chr15:19129966-19130685	720	ENSCAFT00000009168.4-proxUP	PHLDA1_proxUP	NA	1048	ENSCAFT00000009168.4	PHLDA1	NA	1048
CpG_30:chr15:2208909-2209450	CpG_30	chr15:2208909-2209450	542	ENSCAFT00000004502.3-exon,ENSCAFT00000004502.3-intron	KCNQ4_exon,KCNQ4_intron	potassium channel, voltage gated KQT-like subfamily Q, member 4	36934	ENSCAFT00000046420.1	NA	NA	24024
CpG_61:chr15:23950163-23951040	CpG_61	chr15:23950163-23951040	878	ENSCAFT00000009520.3-exon,ENSCAFT00000009520.3-intron,ENSCAFT00000009520.3-fiveUTR,ENSCAFT00000009520.3-proxUP	PPFIA2_exon,PPFIA2_intron,PPFIA2_fiveUTR,PPFIA2_proxUP	protein tyrosine phosphatase, receptor type, f polypeptide (PTPRF), interacting protein (liprin), alpha 2	0	ENSCAFT00000009520.3	PPFIA2	protein tyrosine phosphatase, receptor type, f polypeptide (PTPRF), interacting protein (liprin), alpha 2	0
CpG_61:chr15:29182655-29183402	CpG_61	chr15:29182655-29183402	748	ENSCAFT00000009677.3-exon,ENSCAFT00000009677.3-intron,ENSCAFT00000009677.3-proxUP,ENSCAFT00000009670.3-upstr	C12orf29_exon,C12orf29_intron,C12orf29_proxUP,C12orf50_upstr	chromosome 15 open reading frame, human C12orf29,chromosome 15 open reading frame, human C12orf50	0,6808	ENSCAFT00000009677.3	C12orf29	chromosome 15 open reading frame, human C12orf29	0
CpG_99:chr15:30536270-30537476	CpG_99	chr15:30536270-30537476	1207	NA	NA	NA	NA	ENSCAFT00000009886.3	POC1B	POC1 centriolar protein B	55044
CpG_68:chr15:3157105-3158244	CpG_68	chr15:3157105-3158244	1140	ENSCAFT00000004892.4-exon,ENSCAFT00000046678.1-exon,ENSCAFT00000004892.4-intron,ENSCAFT00000046678.1-intron,ENSCAFT00000046537.1-upstr	NA_exon,NA_intron,NA_upstr	peptidylprolyl isomerase E (cyclophilin E),NA	14721148357015	ENSCAFT00000046537.1	NA	NA	7015
CpG_28:chr15:3199487-3199940	CpG_28	chr15:3199487-3199940	454	ENSCAFT00000046898.1-exon,ENSCAFT00000046898.1-intron,ENSCAFT00000004931.4-upstr	HPCAL4_exon,HPCAL4_intron,NT5C1A_upstr	hippocalcin like 4,5'-nucleotidase, cytosolic IA	4769685	ENSCAFT00000046898.1	HPCAL4	hippocalcin like 4	476
CpG_87:chr15:32750962-32751991	CpG_87	chr15:32750962-32751991	1030	NA	NA	NA	NA	ENSCAFT00000009955.3	BTG1	B-cell translocation gene 1, anti-proliferative	103049
CpG_111:chr15:35829663-35831151	CpG_111	chr15:35829663-35831151	1489	ENSCAFT00000010410.3-exon,ENSCAFT00000010410.3-intron,ENSCAFT00000010410.3-fiveUTR	LTA4H_exon,LTA4H_intron,LTA4H_fiveUTR	leukotriene A4 hydrolase	250	ENSCAFT00000010410.3	LTA4H	leukotriene A4 hydrolase	250
CpG_69:chr15:3687900-3688749	CpG_69	chr15:3687900-3688749	850	NA	NA	NA	NA	ENSCAFT00000050149.2	MACF1	microtubule-actin crosslinking factor 1	48068
CpG_47:chr15:37209489-37210168	CpG_47	chr15:37209489-37210168	680	NA	NA	NA	NA	ENSCAFT00000045731.1	RMST_10	NA	27721
CpG_138:chr15:39728188-39729646	CpG_138	chr15:39728188-39729646	1459	NA	NA	NA	NA	ENSCAFT00000011119.3	ANO4	anoctamin 4	76460
CpG_56:chr15:41957483-41958116	CpG_56	chr15:41957483-41958116	634	NA	NA	NA	NA	ENSCAFT00000041174.1	snoU2_19	NA	94563
CpG_43:chr15:45025176-45025844	CpG_43	chr15:45025176-45025844	669	ENSCAFT00000012393.4-upstr	POU4F2_upstr	POU class 4 homeobox 2	5249	ENSCAFT00000012393.4	POU4F2	POU class 4 homeobox 2	5249
CpG_214:chr15:45029916-45032825	CpG_214	chr15:45029916-45032825	2910	ENSCAFT00000012393.4-exon,ENSCAFT00000012393.4-intron,ENSCAFT00000012393.4-proxUP,ENSCAFT00000012393.4-proxDOWN	POU4F2_exon,POU4F2_intron,POU4F2_proxUP,POU4F2_proxDOWN	POU class 4 homeobox 2	0	ENSCAFT00000012393.4	POU4F2	POU class 4 homeobox 2	0
CpG_124:chr15:4755101-4756547	CpG_124	chr15:4755101-4756547	1447	ENSCAFT00000005246.3-exon,ENSCAFT00000005246.3-intron,ENSCAFT00000005223.3-intron,ENSCAFT00000005246.3-proxUP	NA_exon,NA_intron,MANEAL_intron,NA_proxUP	NA	0,354805	ENSCAFT00000005246.3	NA	NA	0
CpG_33:chr15:4828826-4829439	CpG_33	chr15:4828826-4829439	614	ENSCAFT00000005223.3-intron	MANEAL_intron	NA	281913	ENSCAFT00000050048.1	C1orf109	chromosome 15 open reading frame, human C1orf109	18774
CpG_30:chr15:51455394-51455964	CpG_30	chr15:51455394-51455964	571	ENSCAFT00000013259.2-upstr	TLR2_upstr	toll-like receptor 2	6914	ENSCAFT00000013259.2	TLR2	toll-like receptor 2	6914
CpG_23:chr15:5308141-5308607	CpG_23	chr15:5308141-5308607	467	NA	NA	NA	NA	ENSCAFT00000048003.2	GRIK3	glutamate receptor, ionotropic, kainate 3	22700
CpG_27:chr15:54428552-54428983	CpG_27	chr15:54428552-54428983	432	ENSCAFT00000013690.3-proxUP	GLRB_proxUP	glycine receptor, beta	810	ENSCAFT00000013690.3	GLRB	glycine receptor, beta	810
CpG_55:chr15:5580665-5581554	CpG_55	chr15:5580665-5581554	890	NA	NA	NA	NA	ENSCAFT00000005411.2	CSF3R	colony stimulating factor 3 receptor (granulocyte)	237302
CpG_29:chr15:5724970-5725581	CpG_29	chr15:5724970-5725581	612	NA	NA	NA	NA	ENSCAFT00000005411.2	CSF3R	colony stimulating factor 3 receptor (granulocyte)	93275
CpG_43:chr15:5762857-5763548	CpG_43	chr15:5762857-5763548	692	NA	NA	NA	NA	ENSCAFT00000005411.2	CSF3R	colony stimulating factor 3 receptor (granulocyte)	55308
CpG_63:chr15:6074064-6074730	CpG_63	chr15:6074064-6074730	667	ENSCAFT00000005661.3-exon,ENSCAFT00000005661.3-intron,ENSCAFT00000005661.3-fiveUTR,ENSCAFT00000044513.2-upstr	TRAPPC3_exon,TRAPPC3_intron,TRAPPC3_fiveUTR,MAP7D1_upstr	trafficking protein particle complex 3,MAP7 domain containing 1	3725604	ENSCAFT00000005661.3	TRAPPC3	trafficking protein particle complex 3	372
CpG_28:chr15:60797620-60798098	CpG_28	chr15:60797620-60798098	479	NA	NA	NA	NA	ENSCAFT00000044520.1	NA	NA	47757
CpG_28:chr15:61428455-61428962	CpG_28	chr15:61428455-61428962	508	NA	NA	NA	NA	ENSCAFT00000014070.3	CPE	carboxypeptidase E	32257
CpG_47:chr15:61887618-61888409	CpG_47	chr15:61887618-61888409	792	ENSCAFT00000014157.3-intron	TLL1_intron	tolloid-like 1	131464	ENSCAFT00000040127.1	SNORA62	NA	42628
CpG_71:chr15:62763226-62764137	CpG_71	chr15:62763226-62764137	912	NA	NA	NA	NA	ENSCAFT00000014213.3	SPOCK3	sparc/osteonectin, cwcv and kazal-like domains proteoglycan (testican) 3	101917
CpG_24:chr15:62795369-62795924	CpG_24	chr15:62795369-62795924	556	NA	NA	NA	NA	ENSCAFT00000014213.3	SPOCK3	sparc/osteonectin, cwcv and kazal-like domains proteoglycan (testican) 3	134060
CpG_107:chr15:63358679-63360373	CpG_107	chr15:63358679-63360373	1695	NA	NA	NA	NA	ENSCAFT00000014264.3	ANXA10	NA	179994
CpG_533:chr15:63946207-63954518	CpG_533	chr15:63946207-63954518	8312	ENSCAFT00000049906.1-exon,ENSCAFT00000049906.1-intron,ENSCAFT00000049906.1-proxUP,ENSCAFT00000049906.1-upstr	PARM1_exon,PARM1_intron,PARM1_proxUP,PARM1_upstr	NA	0	ENSCAFT00000049906.1	PARM1	NA	0
CpG_223:chr15:64002351-64005378	CpG_223	chr15:64002351-64005378	3028	NA	NA	NA	NA	ENSCAFT00000049906.1	PARM1	NA	50347
CpG_22:chr15:64010729-64011177	CpG_22	chr15:64010729-64011177	449	NA	NA	NA	NA	ENSCAFT00000049906.1	PARM1	NA	58725
CpG_195:chr15:664304-667177	CpG_195	chr15:664304-667177	2874	ENSCAFT00000004010.3-exon,ENSCAFT00000004010.3-intron,ENSCAFT00000004010.3-proxUP	YBX1_exon,YBX1_intron,YBX1_proxUP	Y box binding protein 1	0	ENSCAFT00000004010.3	YBX1	Y box binding protein 1	0
CpG_52:chr15:6965203-6965979	CpG_52	chr15:6965203-6965979	777	ENSCAFT00000046593.1-exon,ENSCAFT00000050199.2-proxUP,ENSCAFT00000005791.4-proxUP,ENSCAFT00000050199.2-upstr,ENSCAFT00000005791.4-upstr,ENSCAFT00000046593.1-proxDOWN	NA_exon,ZMYM6_proxUP,ZMYM6_upstr,NA_proxDOWN	NA,zinc finger, MYM-type 6	63916011675	ENSCAFT00000046593.1	NA	NA	639
CpG_27:chr15:7286192-7286694	CpG_27	chr15:7286192-7286694	503	NA	NA	NA	NA	ENSCAFT00000005808.1	GJB5	gap junction protein, beta 5, 31.1kDa	88407
CpG_18:chr15:7668538-7668944	CpG_18	chr15:7668538-7668944	407	ENSCAFT00000038362.2-exon,ENSCAFT00000043074.1-exon,ENSCAFT00000038362.2-intron,ENSCAFT00000043074.1-intron	C1orf94_exon,C1orf94_intron	NA	35821347	ENSCAFT00000038362.2	C1orf94	NA	358
CpG_395:chr15:7776668-7783070	CpG_395	chr15:7776668-7783070	6403	ENSCAFT00000048078.2-intron	CSMD2_intron	CUB and Sushi multiple domains 2	72015	ENSCAFT00000048078.2	CSMD2	CUB and Sushi multiple domains 2	72015
CpG_163:chr15:816002-817781	CpG_163	chr15:816002-817781	1780	ENSCAFT00000046854.2-exon,ENSCAFT00000004026.3-exon,ENSCAFT00000046854.2-intron,ENSCAFT00000004026.3-intron,ENSCAFT00000004026.3-fiveUTR,ENSCAFT00000046854.2-proxUP,ENSCAFT00000004026.3-proxUP,ENSCAFT00000004030.3-upstr	ZMYND12_exon,PPCS_exon,ZMYND12_intron,PPCS_intron,PPCS_fiveUTR,ZMYND12_proxUP,PPCS_proxUP,ZMYND12_upstr	zinc finger, MYND-type containing 12,phosphopantothenoylcysteine synthetase	0,9304	ENSCAFT00000004026.3	PPCS	phosphopantothenoylcysteine synthetase	0
CpG_116:chr15:8761091-8762392	CpG_116	chr15:8761091-8762392	1302	ENSCAFT00000005998.3-exon,ENSCAFT00000005998.3-intron,ENSCAFT00000005998.3-proxUP	FAM159A_exon,FAM159A_intron,FAM159A_proxUP	family with sequence similarity 159, member A	0	ENSCAFT00000005998.3	FAM159A	family with sequence similarity 159, member A	0
CpG_36:chr16:110983-111628	CpG_36	chr16:110983-111628	646	NA	NA	NA	NA	ENSCAFT00000042831.2	PKD1L1	polycystic kidney disease 1 like 1	12097
CpG_95:chr16:12601451-12602786	CpG_95	chr16:12601451-12602786	1336	NA	NA	NA	NA	ENSCAFT00000005315.3	SLC13A4	solute carrier family 13 (sodium/sulfate symporter), member 4	61091
CpG_51:chr16:13009730-13010419	CpG_51	chr16:13009730-13010419	690	ENSCAFT00000005117.3-intron	C7orf49_intron	NA	15269	ENSCAFT00000005116.2	TMEM140	transmembrane protein 140	10322
CpG_50:chr16:14137789-14138398	CpG_50	chr16:14137789-14138398	610	NA	NA	NA	NA	ENSCAFT00000007028.3	ZNF786	zinc finger protein 425	28535
CpG_52:chr16:14393627-14394379	CpG_52	chr16:14393627-14394379	753	ENSCAFT00000007118.3-upstr	ZNF777_upstr	zinc finger protein 777	4668	ENSCAFT00000007118.3	ZNF777	zinc finger protein 777	4668
CpG_105:chr16:14688511-14689941	CpG_105	chr16:14688511-14689941	1431	ENSCAFT00000048690.1-exon,ENSCAFT00000007316.3-intron,ENSCAFT00000048690.1-threeUTR,ENSCAFT00000044092.1-upstr	REPIN1_exon,ATP6V0E2_intron,REPIN1_threeUTR,ZNF775_upstr	NA,zinc finger protein 775	2655464544386	ENSCAFT00000048690.1	REPIN1	NA	2655
CpG_64:chr16:15082486-15083514	CpG_64	chr16:15082486-15083514	1029	ENSCAFT00000007562.3-exon,ENSCAFT00000007562.3-intron,ENSCAFT00000007562.3-fiveUTR	ABCB8_exon,ABCB8_intron,ABCB8_fiveUTR	ATP-binding cassette, sub-family B (MDR/TAP), member 8	338	ENSCAFT00000007562.3	ABCB8	ATP-binding cassette, sub-family B (MDR/TAP), member 8	338
CpG_250:chr16:15958095-15961538	CpG_250	chr16:15958095-15961538	3444	NA	NA	NA	NA	ENSCAFT00000041823.1	SNORA15	NA	32631
CpG_34:chr16:18199858-18200474	CpG_34	chr16:18199858-18200474	617	NA	NA	NA	NA	ENSCAFT00000008169.3	HTR5A	5-hydroxytryptamine (serotonin) receptor 5A, G protein-coupled	57027
CpG_97:chr16:18351029-18352266	CpG_97	chr16:18351029-18352266	1238	ENSCAFT00000008172.3-upstr,ENSCAFT00000041284.1-proxDOWN	EN2_upstr,SNORA1_proxDOWN	NA	58571823	ENSCAFT00000041284.1	SNORA1	NA	1823
CpG_17:chr16:19035658-19036064	CpG_17	chr16:19035658-19036064	407	NA	NA	NA	NA	ENSCAFT00000008227.3	RNF32	ring finger protein 32	200901
CpG_70:chr16:19523695-19524633	CpG_70	chr16:19523695-19524633	939	ENSCAFT00000008288.4-upstr	MNX1_upstr	motor neuron and pancreas homeobox 1	9377	ENSCAFT00000008288.4	MNX1	motor neuron and pancreas homeobox 1	9377
CpG_18:chr16:19932589-19933049	CpG_18	chr16:19932589-19933049	461	ENSCAFT00000049020.1-intron,ENSCAFT00000032622.1-proxUP	PTPRN2_intron,cfa-mir-153_proxUP	protein tyrosine phosphatase, receptor type, N polypeptide 2,NA	629603131	ENSCAFT00000032622.1	cfa-mir-153	NA	131
CpG_69:chr16:20195014-20195959	CpG_69	chr16:20195014-20195959	946	ENSCAFT00000049020.1-intron	PTPRN2_intron	protein tyrosine phosphatase, receptor type, N polypeptide 2	366693	ENSCAFT00000007691.3	NA	NA	165999
CpG_20:chr16:20299507-20299921	CpG_20	chr16:20299507-20299921	415	ENSCAFT00000049020.1-exon,ENSCAFT00000049020.1-intron	PTPRN2_exon,PTPRN2_intron	protein tyrosine phosphatase, receptor type, N polypeptide 2	262731	ENSCAFT00000007691.3	NA	NA	62037
CpG_72:chr16:23968457-23969424	CpG_72	chr16:23968457-23969424	968	ENSCAFT00000009208.4-intron	NKX6-3_intron	NA	110620	ENSCAFT00000040855.1	NA	NA	9524
CpG_53:chr16:24556120-24556739	CpG_53	chr16:24556120-24556739	620	ENSCAFT00000009247.3-upstr	ZMAT4_upstr	zinc finger, matrin-type 4	5127	ENSCAFT00000009247.3	ZMAT4	zinc finger, matrin-type 4	5127
CpG_55:chr16:251346-252357	CpG_55	chr16:251346-252357	1012	NA	NA	NA	NA	ENSCAFT00000019533.3	NA	tensin 3	93475
CpG_28:chr16:255123-255648	CpG_28	chr16:255123-255648	526	NA	NA	NA	NA	ENSCAFT00000019533.3	NA	tensin 3	90184
CpG_78:chr16:27323453-27324658	CpG_78	chr16:27323453-27324658	1206	ENSCAFT00000009932.3-proxUP,ENSCAFT00000009932.3-upstr	STAR_proxUP,STAR_upstr	steroidogenic acute regulatory protein	1377	ENSCAFT00000009932.3	STAR	steroidogenic acute regulatory protein	1377
CpG_88:chr16:27639277-27640324	CpG_88	chr16:27639277-27640324	1048	ENSCAFT00000010037.3-proxUP	ERLIN2_proxUP	ER lipid raft associated 2	532	ENSCAFT00000010037.3	ERLIN2	ER lipid raft associated 2	532
CpG_37:chr16:27688944-27689632	CpG_37	chr16:27688944-27689632	689	NA	NA	NA	NA	ENSCAFT00000010058.4	ZNF703	zinc finger protein 703	15135
CpG_24:chr16:405103-405637	CpG_24	chr16:405103-405637	535	ENSCAFT00000019533.3-intron	NA_intron	tensin 3	59269	ENSCAFT00000019533.3	NA	tensin 3	59269
CpG_24:chr16:40888860-40889332	CpG_24	chr16:40888860-40889332	473	ENSCAFT00000011162.3-exon,ENSCAFT00000011162.3-fiveUTR	PDGFRL_exon,PDGFRL_fiveUTR	platelet-derived growth factor receptor-like	181	ENSCAFT00000011162.3	PDGFRL	platelet-derived growth factor receptor-like	181
CpG_320:chr16:44113357-44117466	CpG_320	chr16:44113357-44117466	4110	ENSCAFT00000011726.3-exon,ENSCAFT00000011726.3-intron,ENSCAFT00000011726.3-fiveUTR	MTNR1A_exon,MTNR1A_intron,MTNR1A_fiveUTR	FAT atypical cadherin 1	305	ENSCAFT00000011726.3	MTNR1A	FAT atypical cadherin 1	305
CpG_68:chr16:45853341-45854458	CpG_68	chr16:45853341-45854458	1118	ENSCAFT00000012373.3-exon,ENSCAFT00000012373.3-intron	CENPU_exon,CENPU_intron	centromere protein U	32473	ENSCAFT00000012373.3	CENPU	centromere protein U	32473
CpG_28:chr16:46211824-46212339	CpG_28	chr16:46211824-46212339	516	NA	NA	NA	NA	ENSCAFT00000012456.3	ENPP6	ectonucleotide pyrophosphatase/phosphodiesterase 6	34792
CpG_57:chr16:463773-464649	CpG_57	chr16:463773-464649	877	NA	NA	NA	NA	ENSCAFT00000019533.3	NA	tensin 3	117939
CpG_116:chr16:46678572-46679857	CpG_116	chr16:46678572-46679857	1286	NA	NA	NA	NA	ENSCAFT00000043121.2	STOX2	storkhead box 2	40553
CpG_28:chr16:47391495-47392046	CpG_28	chr16:47391495-47392046	552	NA	NA	NA	NA	ENSCAFT00000045329.1	DCTD	NA	41037
CpG_17:chr16:530910-531317	CpG_17	chr16:530910-531317	408	NA	NA	NA	NA	ENSCAFT00000019533.3	NA	tensin 3	185076
CpG_23:chr16:54292175-54292631	CpG_23	chr16:54292175-54292631	457	NA	NA	NA	NA	ENSCAFT00000022836.3	ARHGEF10	Rho guanine nucleotide exchange factor (GEF) 10	16872
CpG_167:chr16:54421260-54423797	CpG_167	chr16:54421260-54423797	2538	NA	NA	NA	NA	ENSCAFT00000021678.3	ARHGEF10	Rho guanine nucleotide exchange factor (GEF) 10	103378
CpG_130:chr16:54603677-54605489	CpG_130	chr16:54603677-54605489	1813	NA	NA	NA	NA	ENSCAFT00000021678.3	ARHGEF10	Rho guanine nucleotide exchange factor (GEF) 10	285795
CpG_272:chr16:55087552-55091401	CpG_272	chr16:55087552-55091401	3850	NA	NA	NA	NA	ENSCAFT00000042969.1	NA	NA	349036
CpG_134:chr16:55182611-55184774	CpG_134	chr16:55182611-55184774	2164	ENSCAFT00000013889.4-exon,ENSCAFT00000013885.3-exon,ENSCAFT00000013889.4-intron,ENSCAFT00000013885.3-intron	CSMD1_exon,CSMD1_intron	CUB and Sushi multiple domains 1	642896320933	ENSCAFT00000042969.1	NA	NA	255663
CpG_65:chr16:55258955-55259959	CpG_65	chr16:55258955-55259959	1005	ENSCAFT00000013889.4-intron,ENSCAFT00000013885.3-intron	CSMD1_intron	CUB and Sushi multiple domains 1	567711245748	ENSCAFT00000042969.1	NA	NA	180478
CpG_39:chr16:55378191-55378753	CpG_39	chr16:55378191-55378753	563	ENSCAFT00000013889.4-exon,ENSCAFT00000013885.3-exon,ENSCAFT00000013889.4-intron,ENSCAFT00000013885.3-intron	CSMD1_exon,CSMD1_intron	CUB and Sushi multiple domains 1	448917126954	ENSCAFT00000042969.1	NA	NA	61684
CpG_22:chr16:55420713-55421172	CpG_22	chr16:55420713-55421172	460	ENSCAFT00000013889.4-intron,ENSCAFT00000013885.3-intron	CSMD1_intron	CUB and Sushi multiple domains 1	40649884535	ENSCAFT00000042969.1	NA	NA	19265
CpG_116:chr16:55521992-55523858	CpG_116	chr16:55521992-55523858	1867	ENSCAFT00000013889.4-intron	CSMD1_intron	CUB and Sushi multiple domains 1	303812	ENSCAFT00000013885.3	CSMD1	CUB and Sushi multiple domains 1	16283
CpG_86:chr16:55817358-55818533	CpG_86	chr16:55817358-55818533	1176	ENSCAFT00000013889.4-intron	CSMD1_intron	CUB and Sushi multiple domains 1	9137	ENSCAFT00000013889.4	CSMD1	CUB and Sushi multiple domains 1	9137
CpG_34:chr16:55841931-55842565	CpG_34	chr16:55841931-55842565	635	NA	NA	NA	NA	ENSCAFT00000013889.4	CSMD1	CUB and Sushi multiple domains 1	14259
CpG_36:chr16:56167373-56167954	CpG_36	chr16:56167373-56167954	582	NA	NA	NA	NA	ENSCAFT00000034175.1	U1	NA	71431
CpG_18:chr16:58507681-58508125	CpG_18	chr16:58507681-58508125	445	ENSCAFT00000046328.1-intron	MCPH1_intron	microcephalin 1	200915	ENSCAFT00000013697.3	ANGPT2	angiopoietin 2	49996
CpG_26:chr16:6086720-6087221	CpG_26	chr16:6086720-6087221	502	ENSCAFT00000043653.2-exon,ENSCAFT00000005664.3-exon,ENSCAFT00000043653.2-intron,ENSCAFT00000005664.3-intron	TCAF1_exon,TCAF1_intron	TRPM8 channel-associated factor 1	4043318002	ENSCAFT00000005664.3	TCAF1	TRPM8 channel-associated factor 1	18002
CpG_27:chr16:809036-809485	CpG_27	chr16:809036-809485	450	NA	NA	NA	NA	ENSCAFT00000019522.3	IGFBP3	insulin-like growth factor binding protein 3	211739
CpG_22:chr16:830476-830995	CpG_22	chr16:830476-830995	520	NA	NA	NA	NA	ENSCAFT00000019522.3	IGFBP3	insulin-like growth factor binding protein 3	190229
CpG_102:chr16:8340656-8341817	CpG_102	chr16:8340656-8341817	1162	ENSCAFT00000006318.3-exon,ENSCAFT00000006318.3-intron,ENSCAFT00000006318.3-proxUP	NDUFB2_exon,NDUFB2_intron,NDUFB2_proxUP	NADH dehydrogenase (ubiquinone) 1 beta subcomplex, 2, 8kDa	0	ENSCAFT00000006318.3	NDUFB2	NADH dehydrogenase (ubiquinone) 1 beta subcomplex, 2, 8kDa	0
CpG_52:chr16:9247292-9248056	CpG_52	chr16:9247292-9248056	765	NA	NA	NA	NA	ENSCAFT00000043153.1	CLEC2L	NA	21860
CpG_223:chr16:947973-951496	CpG_223	chr16:947973-951496	3524	NA	NA	NA	NA	ENSCAFT00000019522.3	IGFBP3	insulin-like growth factor binding protein 3	69728
CpG_114:chr16:987517-989295	CpG_114	chr16:987517-989295	1779	NA	NA	NA	NA	ENSCAFT00000019522.3	IGFBP3	insulin-like growth factor binding protein 3	31929
CpG_24:chr17:11049380-11049853	CpG_24	chr17:11049380-11049853	474	NA	NA	NA	NA	ENSCAFT00000005890.3	NBAS	neuroblastoma amplified sequence	360378
CpG_37:chr17:11069102-11069754	CpG_37	chr17:11069102-11069754	653	NA	NA	NA	NA	ENSCAFT00000005890.3	NBAS	neuroblastoma amplified sequence	340477
CpG_55:chr17:11496040-11497078	CpG_55	chr17:11496040-11497078	1039	NA	NA	NA	NA	ENSCAFT00000005967.1	NA	NA	6257
CpG_27:chr17:1172654-1173195	CpG_27	chr17:1172654-1173195	542	NA	NA	NA	NA	ENSCAFT00000005203.3	MYT1L	myelin transcription factor 1-like	115068
CpG_104:chr17:1180787-1182356	CpG_104	chr17:1180787-1182356	1570	NA	NA	NA	NA	ENSCAFT00000005203.3	MYT1L	myelin transcription factor 1-like	123201
CpG_39:chr17:1208931-1209602	CpG_39	chr17:1208931-1209602	672	NA	NA	NA	NA	ENSCAFT00000005203.3	MYT1L	myelin transcription factor 1-like	151345
CpG_40:chr17:1243534-1244229	CpG_40	chr17:1243534-1244229	696	NA	NA	NA	NA	ENSCAFT00000005203.3	MYT1L	myelin transcription factor 1-like	185948
CpG_30:chr17:1246020-1246570	CpG_30	chr17:1246020-1246570	551	NA	NA	NA	NA	ENSCAFT00000005203.3	MYT1L	myelin transcription factor 1-like	188434
CpG_29:chr17:1448310-1448894	CpG_29	chr17:1448310-1448894	585	NA	NA	NA	NA	ENSCAFT00000005203.3	MYT1L	myelin transcription factor 1-like	390724
CpG_42:chr17:1498598-1499257	CpG_42	chr17:1498598-1499257	660	NA	NA	NA	NA	ENSCAFT00000005203.3	MYT1L	myelin transcription factor 1-like	441012
CpG_52:chr17:1510560-1511439	CpG_52	chr17:1510560-1511439	880	NA	NA	NA	NA	ENSCAFT00000005203.3	MYT1L	myelin transcription factor 1-like	452974
CpG_28:chr17:15142439-15142926	CpG_28	chr17:15142439-15142926	488	NA	NA	NA	NA	ENSCAFT00000041295.1	NA	NA	43622
CpG_50:chr17:15216131-15216906	CpG_50	chr17:15216131-15216906	776	NA	NA	NA	NA	ENSCAFT00000006168.2	SDC1	syndecan 1	27376
CpG_36:chr17:15601040-15601715	CpG_36	chr17:15601040-15601715	676	ENSCAFT00000046794.2-exon,ENSCAFT00000006195.3-exon,ENSCAFT00000046794.2-intron,ENSCAFT00000006195.3-intron	HS1BP3_exon,HS1BP3_intron	HCLS1 binding protein 3	34888425	ENSCAFT00000046794.2	HS1BP3	HCLS1 binding protein 3	3488
CpG_123:chr17:1561160-1562904	CpG_123	chr17:1561160-1562904	1745	NA	NA	NA	NA	ENSCAFT00000005219.3	TSSC1	tumor suppressing subtransferable candidate 1	426816
CpG_347:chr17:1606237-1611718	CpG_347	chr17:1606237-1611718	5482	NA	NA	NA	NA	ENSCAFT00000005219.3	TSSC1	tumor suppressing subtransferable candidate 1	378002
CpG_169:chr17:1806003-1808760	CpG_169	chr17:1806003-1808760	2758	NA	NA	NA	NA	ENSCAFT00000005219.3	TSSC1	tumor suppressing subtransferable candidate 1	180960
CpG_31:chr17:18239618-18240219	CpG_31	chr17:18239618-18240219	602	ENSCAFT00000006294.3-exon,ENSCAFT00000038108.3-exon,ENSCAFT00000006294.3-intron,ENSCAFT00000038108.3-intron	KLHL29_exon,KLHL29_intron	kelch-like family member 29	294402	ENSCAFT00000043993.2	ATAD2B	ATPase family, AAA domain containing 2B	164962
CpG_18:chr17:1923293-1923730	CpG_18	chr17:1923293-1923730	438	ENSCAFT00000005219.3-intron	TSSC1_intron	tumor suppressing subtransferable candidate 1	65990	ENSCAFT00000005219.3	TSSC1	tumor suppressing subtransferable candidate 1	65990
CpG_19:chr17:19609904-19610350	CpG_19	chr17:19609904-19610350	447	NA	NA	NA	NA	ENSCAFT00000041035.1	NA	NA	33999
CpG_19:chr17:20806286-20806686	CpG_19	chr17:20806286-20806686	401	ENSCAFT00000048138.1-exon,ENSCAFT00000048138.1-intron,ENSCAFT00000007185.3-upstr	SLC35F6_exon,SLC35F6_intron,CENPA_upstr	solute carrier family 35, member F6,centromere protein A	124794774	ENSCAFT00000007185.3	CENPA	centromere protein A	4774
CpG_24:chr17:21078463-21078983	CpG_24	chr17:21078463-21078983	521	ENSCAFT00000007501.4-exon,ENSCAFT00000007501.4-intron,ENSCAFT00000050145.1-intron,ENSCAFT00000007501.4-threeUTR,ENSCAFT00000007514.3-proxUP,ENSCAFT00000044393.2-proxUP,ENSCAFT00000007501.4-proxDOWN	EMILIN1_exon,EMILIN1_intron,NA_intron,EMILIN1_threeUTR,KHK_proxUP,EMILIN1_proxDOWN	elastin microfibril interfacer 1,NA,ketohexokinase (fructokinase)	681145234923	ENSCAFT00000007514.3	KHK	ketohexokinase (fructokinase)	923
CpG_48:chr17:2174203-2174936	CpG_48	chr17:2174203-2174936	734	ENSCAFT00000045173.2-intron,ENSCAFT00000005235.3-intron	COLEC11_intron	collectin sub-family member 11	2250218699	ENSCAFT00000005235.3	COLEC11	collectin sub-family member 11	18699
CpG_284:chr17:2366105-2370694	CpG_284	chr17:2366105-2370694	4590	NA	NA	NA	NA	ENSCAFT00000005263.3	DCDC2C	NA	149745
CpG_200:chr17:25054939-25057067	CpG_200	chr17:25054939-25057067	2129	ENSCAFT00000049815.1-exon,ENSCAFT00000049815.1-intron,ENSCAFT00000049815.1-fiveUTR,ENSCAFT00000049815.1-proxUP	SRD5A2_exon,SRD5A2_intron,SRD5A2_fiveUTR,SRD5A2_proxUP	steroid-5-alpha-reductase, alpha polypeptide 2 (3-oxo-5 alpha-steroid delta 4-dehydrogenase alpha 2)	0	ENSCAFT00000049815.1	SRD5A2	steroid-5-alpha-reductase, alpha polypeptide 2 (3-oxo-5 alpha-steroid delta 4-dehydrogenase alpha 2)	0
CpG_39:chr17:28858247-28859033	CpG_39	chr17:28858247-28859033	787	ENSCAFT00000009500.3-intron	CRIM1_intron	cysteine rich transmembrane BMP regulator 1 (chordin-like)	596	ENSCAFT00000009500.3	CRIM1	cysteine rich transmembrane BMP regulator 1 (chordin-like)	596
CpG_18:chr17:350121-350528	CpG_18	chr17:350121-350528	408	NA	NA	NA	NA	ENSCAFT00000005150.2	NA	NA	102357
CpG_78:chr17:36566080-36566990	CpG_78	chr17:36566080-36566990	911	ENSCAFT00000043190.2-exon,ENSCAFT00000011460.2-exon,ENSCAFT00000043190.2-intron,ENSCAFT00000011460.2-intron	FBLN7_exon,FBLN7_intron	fibulin 7	4031718787	ENSCAFT00000011460.2	FBLN7	fibulin 7	18787
CpG_210:chr17:37360966-37363023	CpG_210	chr17:37360966-37363023	2058	ENSCAFT00000011697.4-exon,ENSCAFT00000011704.3-exon,ENSCAFT00000011697.4-intron,ENSCAFT00000011704.3-intron,ENSCAFT00000011697.4-fiveUTR,ENSCAFT00000011704.3-proxUP	PAX8_exon,PAX8_intron,PAX8_fiveUTR,PAX8_proxUP	paired box 8	201,0	ENSCAFT00000011704.3	PAX8	paired box 8	0
CpG_258:chr17:374956-379068	CpG_258	chr17:374956-379068	4113	NA	NA	NA	NA	ENSCAFT00000005150.2	NA	NA	73817
CpG_49:chr17:43833452-43834225	CpG_49	chr17:43833452-43834225	774	ENSCAFT00000012896.3-proxUP	LRRTM1_proxUP	leucine rich repeat transmembrane neuronal 1	336	ENSCAFT00000012896.3	LRRTM1	leucine rich repeat transmembrane neuronal 1	336
CpG_70:chr17:4602569-4603749	CpG_70	chr17:4602569-4603749	1181	ENSCAFT00000005284.3-intron	RNF144A_intron	ring finger protein 144A	54103	ENSCAFT00000042067.1	U6	NA	35456
CpG_55:chr17:47817037-47817720	CpG_55	chr17:47817037-47817720	684	ENSCAFT00000048331.1-exon,ENSCAFT00000048331.1-intron,ENSCAFT00000048331.1-threeUTR	EVA1A_exon,EVA1A_intron,EVA1A_threeUTR	eva-1 homolog A (C. elegans)	15030	ENSCAFT00000048331.1	EVA1A	eva-1 homolog A (C. elegans)	15030
CpG_30:chr17:48327967-48328583	CpG_30	chr17:48327967-48328583	617	ENSCAFT00000013192.3-intron	HK2_intron	hexokinase 2	960	ENSCAFT00000013192.3	HK2	hexokinase 2	960
CpG_57:chr17:48505359-48506036	CpG_57	chr17:48505359-48506036	678	ENSCAFT00000013225.3-exon,ENSCAFT00000013225.3-intron,ENSCAFT00000013225.3-fiveUTR,ENSCAFT00000041818.1-proxUP,ENSCAFT00000041818.1-upstr,ENSCAFT00000043253.2-upstr	SEMA4F_exon,SEMA4F_intron,SEMA4F_fiveUTR,U6_proxUP,U6_upstr,M1AP_upstr	sema domain, immunoglobulin domain (Ig), transmembrane domain (TM) and short cytoplasmic domain, (semaphorin) 4F,NA,meiosis 1 associated protein	23514434401	ENSCAFT00000013225.3	SEMA4F	sema domain, immunoglobulin domain (Ig), transmembrane domain (TM) and short cytoplasmic domain, (semaphorin) 4F	235
CpG_19:chr17:4923999-4924427	CpG_19	chr17:4923999-4924427	429	NA	NA	NA	NA	ENSCAFT00000040680.1	U6	NA	20755
CpG_87:chr17:496561-497691	CpG_87	chr17:496561-497691	1131	NA	NA	NA	NA	ENSCAFT00000005150.2	NA	NA	43674
CpG_126:chr17:49916888-49918299	CpG_126	chr17:49916888-49918299	1412	ENSCAFT00000048201.1-intron	EMX1_intron	NA	1827	ENSCAFT00000048201.1	EMX1	NA	1827
CpG_42:chr17:54027949-54028746	CpG_42	chr17:54027949-54028746	798	ENSCAFT00000015585.3-exon,ENSCAFT00000015585.3-intron	IGSF3_exon,IGSF3_intron	immunoglobulin superfamily, member 3	77451	ENSCAFT00000015556.3	CD58	NA	32160
CpG_130:chr17:54506676-54508401	CpG_130	chr17:54506676-54508401	1726	ENSCAFT00000015647.3-exon,ENSCAFT00000015647.3-intron,ENSCAFT00000015647.3-proxUP	TRIM45_exon,TRIM45_intron,TRIM45_proxUP	tripartite motif containing 45	0	ENSCAFT00000015647.3	TRIM45	tripartite motif containing 45	0
CpG_130:chr17:56184452-56186437	CpG_130	chr17:56184452-56186437	1986	ENSCAFT00000015871.2-intron	TBX15_intron	T-box 15	4186	ENSCAFT00000015871.2	TBX15	T-box 15	4186
CpG_19:chr17:56188253-56188691	CpG_19	chr17:56188253-56188691	439	ENSCAFT00000015871.2-intron	TBX15_intron	T-box 15	1932	ENSCAFT00000015871.2	TBX15	T-box 15	1932
CpG_249:chr17:567231-570896	CpG_249	chr17:567231-570896	3666	NA	NA	NA	NA	ENSCAFT00000005158.3	SNTG2	syntrophin, gamma 2	113507
CpG_80:chr17:58230118-58231177	CpG_80	chr17:58230118-58231177	1060	ENSCAFT00000017603.4-exon,ENSCAFT00000017603.4-intron,ENSCAFT00000017603.4-fiveUTR,ENSCAFT00000017603.4-proxUP	ACP6_exon,ACP6_intron,ACP6_fiveUTR,ACP6_proxUP	acid phosphatase 6, lysophosphatidic	0	ENSCAFT00000017603.4	ACP6	acid phosphatase 6, lysophosphatidic	0
CpG_56:chr17:58747676-58748407	CpG_56	chr17:58747676-58748407	732	ENSCAFT00000018074.4-exon,ENSCAFT00000018074.4-fiveUTR,ENSCAFT00000018074.4-proxUP,ENSCAFT00000042920.1-upstr	LIX1L_exon,LIX1L_fiveUTR,LIX1L_proxUP,POLR3GL_upstr	limb and CNS expressed 1 like,polymerase (RNA) III (DNA directed) polypeptide G (32kD)-like	0,3429	ENSCAFT00000018074.4	LIX1L	limb and CNS expressed 1 like	0
CpG_76:chr17:59106480-59107462	CpG_76	chr17:59106480-59107462	983	NA	NA	NA	NA	ENSCAFT00000043906.1	HIST1H2BM	histone H2B type 2-F	13471
CpG_22:chr17:5926156-5926670	CpG_22	chr17:5926156-5926670	515	NA	NA	NA	NA	ENSCAFT00000034153.1	U6	NA	54262
CpG_41:chr17:59513946-59514613	CpG_41	chr17:59513946-59514613	668	ENSCAFT00000018712.3-exon,ENSCAFT00000018712.3-intron,ENSCAFT00000018712.3-fiveUTR	APH1A_exon,APH1A_intron,APH1A_fiveUTR	APH1A gamma secretase subunit	351	ENSCAFT00000018712.3	APH1A	APH1A gamma secretase subunit	351
CpG_62:chr17:60154825-60155788	CpG_62	chr17:60154825-60155788	964	ENSCAFT00000019676.2-upstr,ENSCAFT00000019748.3-upstr,ENSCAFT00000019745.3-upstr	CDC42SE1_upstr,GABPB2_upstr	CDC42 small effector 1,GA binding protein transcription factor, beta subunit 2	855143384391	ENSCAFT00000037454.1	MLLT11	myeloid/lymphoid or mixed-lineage leukemia; translocated to, 11	2446
CpG_76:chr17:60230249-60231415	CpG_76	chr17:60230249-60231415	1167	ENSCAFT00000019855.3-exon,ENSCAFT00000019829.3-exon,ENSCAFT00000019855.3-intron,ENSCAFT00000019855.3-proxUP,ENSCAFT00000019829.3-proxUP	SCNM1_exon,LYSMD1_exon,SCNM1_intron,SCNM1_proxUP,LYSMD1_proxUP	sodium channel modifier 1,LysM, putative peptidoglycan-binding, domain containing 1	0	ENSCAFT00000019829.3	LYSMD1	LysM, putative peptidoglycan-binding, domain containing 1	0
CpG_110:chr17:60510606-60512030	CpG_110	chr17:60510606-60512030	1425	ENSCAFT00000046033.2-exon,ENSCAFT00000046033.2-intron,ENSCAFT00000046033.2-proxUP	POGZ_exon,POGZ_intron,POGZ_proxUP	pogo transposable element with ZNF domain	0	ENSCAFT00000046033.2	POGZ	pogo transposable element with ZNF domain	0
CpG_139:chr17:62857912-62859819	CpG_139	chr17:62857912-62859819	1908	ENSCAFT00000021264.4-exon,ENSCAFT00000021264.4-intron,ENSCAFT00000021264.4-proxUP,ENSCAFT00000021212.3-upstr,ENSCAFT00000021282.3-upstr	PPM1J_exon,PPM1J_intron,PPM1J_proxUP,FAM19A3_upstr,RHOC_upstr	protein phosphatase, Mg2+/Mn2+ dependent, 1J,NA,ras homolog family member C	0,4294,9763	ENSCAFT00000021264.4	PPM1J	protein phosphatase, Mg2+/Mn2+ dependent, 1J	0
CpG_31:chr17:63920504-63920959	CpG_31	chr17:63920504-63920959	456	ENSCAFT00000047370.2-exon,ENSCAFT00000021719.3-intron,ENSCAFT00000047370.2-intron	C1orf162_exon,C1orf162_intron	chromosome 17 open reading frame, human C1orf162	3305519	ENSCAFT00000021719.3	C1orf162	chromosome 17 open reading frame, human C1orf162	519
CpG_79:chr17:6577926-6578998	CpG_79	chr17:6577926-6578998	1073	ENSCAFT00000005424.3-exon,ENSCAFT00000005424.3-intron,ENSCAFT00000005424.3-proxUP	IAH1_exon,IAH1_intron,IAH1_proxUP	isoamyl acetate-hydrolyzing esterase 1 homolog	0	ENSCAFT00000005424.3	IAH1	isoamyl acetate-hydrolyzing esterase 1 homolog	0
CpG_22:chr17:7138448-7138870	CpG_22	chr17:7138448-7138870	423	NA	NA	NA	NA	ENSCAFT00000005482.3	RRM2	ribonucleotide reductase M2	32636
CpG_36:chr17:7171886-7172480	CpG_36	chr17:7171886-7172480	595	NA	NA	NA	NA	ENSCAFT00000005482.3	RRM2	ribonucleotide reductase M2	66074
CpG_19:chr17:7315947-7316352	CpG_19	chr17:7315947-7316352	406	ENSCAFT00000048188.1-intron	HPCAL1_intron	hippocalcin-like 1	68889	ENSCAFT00000033175.1	SNORA42	NA	59061
CpG_77:chr17:86055-87386	CpG_77	chr17:86055-87386	1332	NA	NA	NA	NA	ENSCAFT00000039016.2	FAM110C	NA	3506
CpG_187:chr17:912495-915402	CpG_187	chr17:912495-915402	2908	NA	NA	NA	NA	ENSCAFT00000005177.3	PXDN	peroxidasin	37377
CpG_159:chr17:968660-971179	CpG_159	chr17:968660-971179	2520	ENSCAFT00000005203.3-intron	MYT1L_intron	myelin transcription factor 1-like	86405	ENSCAFT00000048901.1	MYT1L	myelin transcription factor 1-like	57196
CpG_23:chr17:990397-990900	CpG_23	chr17:990397-990900	504	ENSCAFT00000005203.3-intron	MYT1L_intron	myelin transcription factor 1-like	66684	ENSCAFT00000048901.1	MYT1L	myelin transcription factor 1-like	37475
CpG_40:chr18:1234454-1235160	CpG_40	chr18:1234454-1235160	707	NA	NA	NA	NA	ENSCAFT00000005379.4	VWC2	NA	22216
CpG_21:chr18:12530103-12530574	CpG_21	chr18:12530103-12530574	472	ENSCAFT00000006090.3-exon,ENSCAFT00000006090.3-intron	LAMB4_exon,LAMB4_intron	laminin, beta 4	12945	ENSCAFT00000006090.3	LAMB4	laminin, beta 4	12945
CpG_44:chr18:1267719-1268474	CpG_44	chr18:1267719-1268474	756	ENSCAFT00000005379.4-intron	VWC2_intron	NA	10341	ENSCAFT00000005379.4	VWC2	NA	10341
CpG_88:chr18:1315292-1316479	CpG_88	chr18:1315292-1316479	1188	ENSCAFT00000005379.4-intron	VWC2_intron	NA	57914	ENSCAFT00000005379.4	VWC2	NA	57914
CpG_54:chr18:159264-160133	CpG_54	chr18:159264-160133	870	ENSCAFT00000005349.4-intron	ABCA13_intron	ATP-binding cassette, sub-family A (ABC1), member 13	3397	ENSCAFT00000005349.4	ABCA13	ATP-binding cassette, sub-family A (ABC1), member 13	3397
CpG_58:chr18:1599324-1600357	CpG_58	chr18:1599324-1600357	1034	ENSCAFT00000046314.1-intron	NA_intron	NA	18567	ENSCAFT00000046314.1	NA	NA	18567
CpG_117:chr18:16986688-16988042	CpG_117	chr18:16986688-16988042	1355	ENSCAFT00000006810.3-exon,ENSCAFT00000006810.3-intron,ENSCAFT00000006813.3-intron	NAPEPLD_exon,NAPEPLD_intron,ARMC10_intron	N-acyl phosphatidylethanolamine phospholipase D,NA	2043133786	ENSCAFT00000006810.3	NAPEPLD	N-acyl phosphatidylethanolamine phospholipase D	20431
CpG_111:chr18:1715888-1717567	CpG_111	chr18:1715888-1717567	1680	ENSCAFT00000005412.3-intron	IKZF1_intron	IKAROS family zinc finger 1 (Ikaros)	53482	ENSCAFT00000005412.3	IKZF1	IKAROS family zinc finger 1 (Ikaros)	53482
CpG_29:chr18:17698912-17699504	CpG_29	chr18:17698912-17699504	593	ENSCAFT00000048150.1-intron	NA_intron	NA	1457	ENSCAFT00000048150.1	NA	NA	1457
CpG_27:chr18:18075024-18075543	CpG_27	chr18:18075024-18075543	520	ENSCAFT00000049514.2-intron,ENSCAFT00000007010.2-intron	MAGI2_intron	membrane associated guanylate kinase, WW and PDZ domain containing 2	623509195918	ENSCAFT00000007008.3	PHTF2	putative homeodomain transcription factor 2	192348
CpG_106:chr18:1916806-1918583	CpG_106	chr18:1916806-1918583	1778	ENSCAFT00000005505.3-exon,ENSCAFT00000005505.3-intron	GRB10_exon,GRB10_intron	NA	96252	ENSCAFT00000005479.3	DDC	dopa decarboxylase (aromatic L-amino acid decarboxylase)	40074
CpG_32:chr18:2017311-2017936	CpG_32	chr18:2017311-2017936	626	ENSCAFT00000005505.3-upstr	GRB10_upstr	NA	2474	ENSCAFT00000005505.3	GRB10	NA	2474
CpG_102:chr18:2026316-2027711	CpG_102	chr18:2026316-2027711	1396	NA	NA	NA	NA	ENSCAFT00000005505.3	GRB10	NA	11479
CpG_28:chr18:2043800-2044376	CpG_28	chr18:2043800-2044376	577	NA	NA	NA	NA	ENSCAFT00000005505.3	GRB10	NA	28963
CpG_37:chr18:22036225-22036839	CpG_37	chr18:22036225-22036839	615	NA	NA	NA	NA	ENSCAFT00000010276.3	CACNA2D1	calcium channel, voltage-dependent, alpha 2/delta subunit 1	86678
CpG_94:chr18:2266815-2268188	CpG_94	chr18:2266815-2268188	1374	ENSCAFT00000005532.3-intron	COBL_intron	cordon-bleu WH2 repeat protein	90713	ENSCAFT00000005532.3	COBL	cordon-bleu WH2 repeat protein	90713
CpG_27:chr18:2307668-2308272	CpG_27	chr18:2307668-2308272	605	ENSCAFT00000005532.3-intron	COBL_intron	cordon-bleu WH2 repeat protein	50629	ENSCAFT00000005532.3	COBL	cordon-bleu WH2 repeat protein	50629
CpG_100:chr18:2315321-2316459	CpG_100	chr18:2315321-2316459	1139	ENSCAFT00000005532.3-intron	COBL_intron	cordon-bleu WH2 repeat protein	42442	ENSCAFT00000005532.3	COBL	cordon-bleu WH2 repeat protein	42442
CpG_48:chr18:24179279-24179968	CpG_48	chr18:24179279-24179968	690	NA	NA	NA	NA	ENSCAFT00000046185.1	NA	NA	151302
CpG_107:chr18:32350288-32351710	CpG_107	chr18:32350288-32351710	1423	ENSCAFT00000011015.3-exon,ENSCAFT00000011015.3-intron,ENSCAFT00000011015.3-fiveUTR,ENSCAFT00000011015.3-proxUP	TRIM44_exon,TRIM44_intron,TRIM44_fiveUTR,TRIM44_proxUP	tripartite motif containing 44	0	ENSCAFT00000011015.3	TRIM44	tripartite motif containing 44	0
CpG_181:chr18:32391561-32393457	CpG_181	chr18:32391561-32393457	1897	ENSCAFT00000037380.2-exon,ENSCAFT00000043784.1-exon,ENSCAFT00000037380.2-intron,ENSCAFT00000043784.1-intron,ENSCAFT00000037380.2-proxDOWN,ENSCAFT00000043784.1-proxDOWN	FJX1_exon,FJX1_intron,FJX1_proxDOWN	four jointed box 1	83918411	ENSCAFT00000037380.2	FJX1	four jointed box 1	839
CpG_40:chr18:33251976-33252563	CpG_40	chr18:33251976-33252563	588	NA	NA	NA	NA	ENSCAFT00000048527.1	EHF	ets homologous factor	18608
CpG_85:chr18:33615305-33616453	CpG_85	chr18:33615305-33616453	1149	ENSCAFT00000011214.3-intron,ENSCAFT00000011428.3-intron,ENSCAFT00000035016.1-proxUP,ENSCAFT00000035016.1-upstr	ABTB2_intron,LMO2_intron,NA_proxUP,NA_upstr	ankyrin repeat and BTB (POZ) domain containing 2,NA	131889121110981	ENSCAFT00000035016.1	NA	NA	981
CpG_171:chr18:33624010-33626267	CpG_171	chr18:33624010-33626267	2258	ENSCAFT00000011214.3-intron,ENSCAFT00000011428.3-intron,ENSCAFT00000035016.1-upstr	ABTB2_intron,LMO2_intron,NA_upstr	ankyrin repeat and BTB (POZ) domain containing 2,NA	1405941298159680	ENSCAFT00000035016.1	NA	NA	9686
CpG_59:chr18:34493633-34494459	CpG_59	chr18:34493633-34494459	827	ENSCAFT00000011665.3-exon,ENSCAFT00000011665.3-intron,ENSCAFT00000011665.3-fiveUTR,ENSCAFT00000011665.3-proxUP	CSTF3_exon,CSTF3_intron,CSTF3_fiveUTR,CSTF3_proxUP	cleavage stimulation factor, 3' pre-RNA, subunit 3, 77kDa	0	ENSCAFT00000011665.3	CSTF3	cleavage stimulation factor, 3' pre-RNA, subunit 3, 77kDa	0
CpG_85:chr18:35097510-35098635	CpG_85	chr18:35097510-35098635	1126	ENSCAFT00000011914.3-proxUP,ENSCAFT00000011914.3-upstr	WT1_proxUP,WT1_upstr	Wilms tumor 1	942	ENSCAFT00000011914.3	WT1	Wilms tumor 1	942
CpG_127:chr18:35105956-35107709	CpG_127	chr18:35105956-35107709	1754	ENSCAFT00000011914.3-exon,ENSCAFT00000011914.3-intron	WT1_exon,WT1_intron	Wilms tumor 1	6377	ENSCAFT00000011914.3	WT1	Wilms tumor 1	6377
CpG_19:chr18:35376847-35377250	CpG_19	chr18:35376847-35377250	404	ENSCAFT00000039726.2-intron	RCN1_intron	NA	8794	ENSCAFT00000039726.2	RCN1	NA	8794
CpG_158:chr18:35630501-35632576	CpG_158	chr18:35630501-35632576	2076	NA	NA	NA	NA	ENSCAFT00000039726.2	RCN1	NA	244455
CpG_24:chr18:366507-367031	CpG_24	chr18:366507-367031	525	NA	NA	NA	NA	ENSCAFT00000044856.1	ABCA13	ATP-binding cassette, sub-family A (ABC1), member 13	195240
CpG_46:chr18:37570337-37571036	CpG_46	chr18:37570337-37571036	700	ENSCAFT00000012238.3-exon,ENSCAFT00000012238.3-intron,ENSCAFT00000012238.3-proxUP	DTX4_exon,DTX4_intron,DTX4_proxUP	deltex 4, E3 ubiquitin ligase	0	ENSCAFT00000012238.3	DTX4	deltex 4, E3 ubiquitin ligase	0
CpG_19:chr18:383323-383728	CpG_19	chr18:383323-383728	406	NA	NA	NA	NA	ENSCAFT00000044856.1	ABCA13	ATP-binding cassette, sub-family A (ABC1), member 13	212056
CpG_206:chr18:42389450-42392031	CpG_206	chr18:42389450-42392031	2582	ENSCAFT00000043651.1-exon,ENSCAFT00000043651.1-proxUP,ENSCAFT00000014088.4-upstr,ENSCAFT00000014094.3-upstr,ENSCAFT00000014154.3-upstr,ENSCAFT00000043651.1-proxDOWN	NA_exon,NA_proxUP,PACSIN3_upstr,ARFGAP2_upstr,NA_proxDOWN	NA,protein kinase C and casein kinase substrate in neurons 3,ADP-ribosylation factor GTPase activating protein 2	0,2421,3514,7799	ENSCAFT00000043651.1	NA	NA	0
CpG_22:chr18:42415549-42416019	CpG_22	chr18:42415549-42416019	471	ENSCAFT00000014221.4-exon,ENSCAFT00000049167.1-exon,ENSCAFT00000014221.4-intron,ENSCAFT00000049167.1-intron	C11orf49_exon,C11orf49_intron	chromosome 18 open reading frame, human C11orf49	188865188974	ENSCAFT00000014154.3	ARFGAP2	ADP-ribosylation factor GTPase activating protein 2	15717
CpG_106:chr18:43082127-43083699	CpG_106	chr18:43082127-43083699	1573	ENSCAFT00000014635.3-exon,ENSCAFT00000014635.3-proxUP	CHRM4_exon,CHRM4_proxUP	cholinergic receptor, muscarinic 4	0	ENSCAFT00000014635.3	CHRM4	cholinergic receptor, muscarinic 4	0
CpG_157:chr18:44921938-44923416	CpG_157	chr18:44921938-44923416	1479	ENSCAFT00000015028.4-exon,ENSCAFT00000015028.4-intron,ENSCAFT00000015028.4-proxUP	ALX4_exon,ALX4_intron,ALX4_proxUP	ALX homeobox 4	0	ENSCAFT00000015028.4	ALX4	ALX homeobox 4	0
CpG_78:chr18:45201224-45202253	CpG_78	chr18:45201224-45202253	1030	ENSCAFT00000015182.3-proxDOWN,ENSCAFT00000048788.2-proxDOWN	CD151_proxDOWN	CD151 molecule (Raph blood group)	39975742	ENSCAFT00000015182.3	CD151	CD151 molecule (Raph blood group)	3997
CpG_19:chr18:45450110-45450519	CpG_19	chr18:45450110-45450519	410	NA	NA	NA	NA	ENSCAFT00000045408.2	MUC5B	mucin-5B	64331
CpG_158:chr18:46303923-46305681	CpG_158	chr18:46303923-46305681	1759	ENSCAFT00000042947.2-exon,ENSCAFT00000042947.2-intron,ENSCAFT00000042947.2-proxUP,ENSCAFT00000040873.1-upstr,ENSCAFT00000016038.4-upstr,ENSCAFT00000044168.1-upstr	IGF2_exon,IGF2_intron,IGF2_proxUP,cfa-mir-483_upstr,IGF2_upstr	insulin-like growth factor 2,NA	0,5462,4003,2231	ENSCAFT00000042947.2	IGF2	insulin-like growth factor 2	0
CpG_29:chr18:46613061-46613552	CpG_29	chr18:46613061-46613552	492	ENSCAFT00000049837.2-intron,ENSCAFT00000016239.3-intron	KCNQ1_intron	NA	29176858018	ENSCAFT00000048957.1	NA	NA	19668
CpG_144:chr18:47403952-47405636	CpG_144	chr18:47403952-47405636	1685	ENSCAFT00000016614.3-exon,ENSCAFT00000016593.4-exon,ENSCAFT00000016614.3-intron,ENSCAFT00000016593.4-intron,ENSCAFT00000016614.3-fiveUTR,ENSCAFT00000016593.4-fiveUTR,ENSCAFT00000016614.3-proxUP,ENSCAFT00000016593.4-proxUP	SHANK2_exon,SHANK2_intron,SHANK2_fiveUTR,SHANK2_proxUP	NA	0	ENSCAFT00000016593.4	SHANK2	NA	0
CpG_51:chr18:47746588-47747457	CpG_51	chr18:47746588-47747457	870	ENSCAFT00000016614.3-intron,ENSCAFT00000016593.4-intron	SHANK2_intron	NA	342547	ENSCAFT00000016647.3	CTTN	cortactin	210550
CpG_106:chr18:47811706-47813395	CpG_106	chr18:47811706-47813395	1690	ENSCAFT00000016614.3-intron,ENSCAFT00000016593.4-intron	SHANK2_intron	NA	407665	ENSCAFT00000016647.3	CTTN	cortactin	144612
CpG_27:chr18:47888208-47888721	CpG_27	chr18:47888208-47888721	514	ENSCAFT00000016614.3-exon,ENSCAFT00000016593.4-exon,ENSCAFT00000016614.3-intron,ENSCAFT00000016593.4-intron	SHANK2_exon,SHANK2_intron	NA	484167	ENSCAFT00000016647.3	CTTN	cortactin	69286
CpG_17:chr18:47910985-47911412	CpG_17	chr18:47910985-47911412	428	ENSCAFT00000016614.3-intron,ENSCAFT00000016593.4-intron	SHANK2_intron	NA	506944	ENSCAFT00000016647.3	CTTN	cortactin	46595
CpG_27:chr18:47911462-47911968	CpG_27	chr18:47911462-47911968	507	ENSCAFT00000016614.3-exon,ENSCAFT00000016614.3-intron,ENSCAFT00000016593.4-intron	SHANK2_exon,SHANK2_intron	NA	507421	ENSCAFT00000016647.3	CTTN	cortactin	46039
CpG_21:chr18:48264068-48264545	CpG_21	chr18:48264068-48264545	478	NA	NA	NA	NA	ENSCAFT00000016979.3	ANO1	anoctamin 1, calcium activated chloride channel	82200
CpG_98:chr18:48481974-48483071	CpG_98	chr18:48481974-48483071	1098	ENSCAFT00000017021.3-exon,ENSCAFT00000017021.3-intron	ORAOV1_exon,ORAOV1_intron	NA	772	ENSCAFT00000017021.3	ORAOV1	NA	772
CpG_15:chr18:48963919-48964325	CpG_15	chr18:48963919-48964325	407	ENSCAFT00000017062.3-exon,ENSCAFT00000017062.3-intron	TPCN2_exon,TPCN2_intron	two pore segment channel 2	20179	ENSCAFT00000017062.3	TPCN2	two pore segment channel 2	20179
CpG_125:chr18:50631182-50632859	CpG_125	chr18:50631182-50632859	1678	ENSCAFT00000019629.5-upstr,ENSCAFT00000047913.1-upstr	SPTBN2_upstr	spectrin, beta, non-erythrocytic 2	52155237	ENSCAFT00000019629.5	SPTBN2	spectrin, beta, non-erythrocytic 2	5215
CpG_17:chr18:51573880-51574305	CpG_17	chr18:51573880-51574305	426	ENSCAFT00000021250.3-exon,ENSCAFT00000021250.3-intron,ENSCAFT00000021198.3-upstr	PCNXL3_exon,PCNXL3_intron,SIPA1_upstr	pecanex-like 3 (Drosophila),signal-induced proliferation-associated 1	177985076	ENSCAFT00000021198.3	SIPA1	signal-induced proliferation-associated 1	5076
CpG_30:chr18:52148957-52149502	CpG_30	chr18:52148957-52149502	546	ENSCAFT00000022212.4-exon,ENSCAFT00000022212.4-intron,ENSCAFT00000022209.3-proxDOWN	SAC3D1_exon,SAC3D1_intron,NAALADL1_proxDOWN	SAC3 domain containing 1,NA	22403418	ENSCAFT00000022212.4	SAC3D1	SAC3 domain containing 1	2240
CpG_130:chr18:52753646-52755214	CpG_130	chr18:52753646-52755214	1569	ENSCAFT00000047089.2-exon,ENSCAFT00000022953.3-exon,ENSCAFT00000022937.3-exon,ENSCAFT00000047089.2-intron,ENSCAFT00000022953.3-intron,ENSCAFT00000023114.5-intron,ENSCAFT00000022937.3-intron,ENSCAFT00000047089.2-proxUP,ENSCAFT00000022953.3-proxUP,ENSCAFT00000022969.4-proxDOWN	TRPT1_exon,TRMT112_exon,PLCB3_exon,TRPT1_intron,TRMT112_intron,PLCB3_intron,TRPT1_proxUP,TRMT112_proxUP,ESRRA_proxDOWN	tRNA phosphotransferase 1,tRNA methyltransferase 11-2 homolog (S. cerevisiae),peroxiredoxin 5_phospholipase C, beta 3 (phosphatidylinositol-specific),NA	0,39149,53739,9847	ENSCAFT00000047089.2	TRPT1	tRNA phosphotransferase 1	0
CpG_36:chr18:53795853-53796519	CpG_36	chr18:53795853-53796519	667	ENSCAFT00000024531.3-exon	CHRM1_exon	cholinergic receptor, muscarinic 1	526	ENSCAFT00000024531.3	CHRM1	cholinergic receptor, muscarinic 1	526
CpG_115:chr18:54383752-54385241	CpG_115	chr18:54383752-54385241	1490	ENSCAFT00000025180.3-upstr,ENSCAFT00000046291.2-upstr	INCENP_upstr	inner centromere protein antigens 135/155kDa	24662459	ENSCAFT00000046291.2	INCENP	inner centromere protein antigens 135/155kDa	2459
CpG_16:chr18:81179-81592	CpG_16	chr18:81179-81592	414	ENSCAFT00000022427.3-proxUP,ENSCAFT00000022440.3-upstr	C7orf57_proxUP,SUN3_upstr	chromosome 18 open reading frame, human C7orf57,Sad1 and UNC84 domain containing 3	5627338	ENSCAFT00000022427.3	C7orf57	chromosome 18 open reading frame, human C7orf57	562
CpG_22:chr18:89721-90189	CpG_22	chr18:89721-90189	469	ENSCAFT00000022427.3-exon,ENSCAFT00000022427.3-intron	C7orf57_exon,C7orf57_intron	chromosome 18 open reading frame, human C7orf57	7565	ENSCAFT00000022427.3	C7orf57	chromosome 18 open reading frame, human C7orf57	7565
CpG_25:chr18:9350167-9350698	CpG_25	chr18:9350167-9350698	532	NA	NA	NA	NA	ENSCAFT00000042072.1	NA	NA	40779
CpG_45:chr19:12229640-12230264	CpG_45	chr19:12229640-12230264	625	ENSCAFT00000006136.3-intron	JADE1_intron	jade family PHD finger 1	20103	ENSCAFT00000006136.3	JADE1	jade family PHD finger 1	20103
CpG_26:chr19:1289466-1289997	CpG_26	chr19:1289466-1289997	532	NA	NA	NA	NA	ENSCAFT00000005832.3	IL15	interleukin 15	74762
CpG_26:chr19:1386560-1387076	CpG_26	chr19:1386560-1387076	517	NA	NA	NA	NA	ENSCAFT00000005832.3	IL15	interleukin 15	21799
CpG_50:chr19:1394575-1395485	CpG_50	chr19:1394575-1395485	911	NA	NA	NA	NA	ENSCAFT00000005832.3	IL15	interleukin 15	29814
CpG_68:chr19:18716957-18717796	CpG_68	chr19:18716957-18717796	840	ENSCAFT00000006671.4-exon,ENSCAFT00000006671.4-intron,ENSCAFT00000006671.4-proxUP	QRFPR_exon,QRFPR_intron,QRFPR_proxUP	NA	0	ENSCAFT00000006671.4	QRFPR	NA	0
CpG_48:chr19:1896368-1897250	CpG_48	chr19:1896368-1897250	883	ENSCAFT00000044982.2-intron,ENSCAFT00000043654.1-intron,ENSCAFT00000045602.1-intron	RNF150_intron,NA_intron	NA	791657916024909	ENSCAFT00000045602.1	NA	NA	24909
CpG_54:chr19:2029251-2030100	CpG_54	chr19:2029251-2030100	850	ENSCAFT00000044982.2-intron,ENSCAFT00000043654.1-proxDOWN	RNF150_intron,RNF150_proxDOWN	NA	212048212043	ENSCAFT00000045602.1	NA	NA	107090
CpG_79:chr19:2254716-2255786	CpG_79	chr19:2254716-2255786	1071	ENSCAFT00000047686.2-exon,ENSCAFT00000048876.2-exon,ENSCAFT00000005903.3-exon,ENSCAFT00000047686.2-intron,ENSCAFT00000048876.2-intron,ENSCAFT00000005903.3-intron,ENSCAFT00000047686.2-threeUTR,ENSCAFT00000048876.2-proxDOWN,ENSCAFT00000005903.3-proxDOWN	TBC1D9_exon,TBC1D9_intron,TBC1D9_threeUTR,TBC1D9_proxDOWN	NA	1117266075259490	ENSCAFT00000005925.3	UCP1	NA	26769
CpG_64:chr19:22753732-22754568	CpG_64	chr19:22753732-22754568	837	ENSCAFT00000006918.3-exon,ENSCAFT00000006918.3-intron,ENSCAFT00000006918.3-fiveUTR,ENSCAFT00000006918.3-proxUP	POLR2D_exon,POLR2D_intron,POLR2D_fiveUTR,POLR2D_proxUP	polymerase (RNA) II (DNA directed) polypeptide D	0	ENSCAFT00000006918.3	POLR2D	polymerase (RNA) II (DNA directed) polypeptide D	0
CpG_17:chr19:22895769-22896203	CpG_17	chr19:22895769-22896203	435	ENSCAFT00000006945.3-exon,ENSCAFT00000006945.3-intron	WDR33_exon,WDR33_intron	WD repeat domain 33	59918	ENSCAFT00000006997.4	LIMS2	LIM and senescent cell antigen-like domains 2	53778
CpG_31:chr19:29542726-29543286	CpG_31	chr19:29542726-29543286	561	NA	NA	NA	NA	ENSCAFT00000041996.1	U6	NA	81909
CpG_22:chr19:29582824-29583303	CpG_22	chr19:29582824-29583303	480	NA	NA	NA	NA	ENSCAFT00000041996.1	U6	NA	122007
CpG_51:chr19:30789948-30790628	CpG_51	chr19:30789948-30790628	681	ENSCAFT00000007886.3-intron	STEAP3_intron	STEAP family member 3, metalloreductase	4684	ENSCAFT00000007886.3	STEAP3	STEAP family member 3, metalloreductase	4684
CpG_173:chr19:31120983-31123944	CpG_173	chr19:31120983-31123944	2962	ENSCAFT00000048402.1-proxUP,ENSCAFT00000048402.1-upstr	EN1_proxUP,EN1_upstr	NA	1072	ENSCAFT00000048402.1	EN1	NA	1072
CpG_81:chr19:34030651-34031669	CpG_81	chr19:34030651-34031669	1019	NA	NA	NA	NA	ENSCAFT00000008003.3	DPP10	dipeptidyl-peptidase 10 (non-functional)	147098
CpG_246:chr19:35628501-35631578	CpG_246	chr19:35628501-35631578	3078	ENSCAFT00000008032.3-exon,ENSCAFT00000008032.3-intron,ENSCAFT00000008032.3-proxUP,ENSCAFT00000008040.3-proxDOWN	LYPD1_exon,LYPD1_intron,LYPD1_proxUP,NCKAP5_proxDOWN	LY6/PLAUR domain containing 1,NCK-associated protein 5	0,867237	ENSCAFT00000008032.3	LYPD1	LY6/PLAUR domain containing 1	0
CpG_38:chr19:36203308-36203881	CpG_38	chr19:36203308-36203881	574	ENSCAFT00000008040.3-intron	NCKAP5_intron	NCK-associated protein 5	294934	ENSCAFT00000034613.1	U6	NA	88843
CpG_83:chr19:50487690-50489079	CpG_83	chr19:50487690-50489079	1390	NA	NA	NA	NA	ENSCAFT00000009048.3	KIF5C	kinesin family member 5C	46284
CpG_37:chr19:50726368-50727114	CpG_37	chr19:50726368-50727114	747	NA	NA	NA	NA	ENSCAFT00000045428.1	LYPD6B	NA	119264
CpG_213:chr19:51906920-51909505	CpG_213	chr19:51906920-51909505	2586	ENSCAFT00000043479.1-exon,ENSCAFT00000043676.1-exon,ENSCAFT00000043479.1-intron,ENSCAFT00000043676.1-intron,ENSCAFT00000043676.1-fiveUTR,ENSCAFT00000043479.1-proxUP,ENSCAFT00000043676.1-proxUP,ENSCAFT00000043479.1-proxDOWN	NA_exon,RND3_exon,NA_intron,RND3_intron,RND3_fiveUTR,NA_proxUP,RND3_proxUP,NA_proxDOWN	NA,Rho family GTPase 3	0	ENSCAFT00000043479.1	NA	NA	0
CpG_40:chr19:52061085-52061814	CpG_40	chr19:52061085-52061814	730	NA	NA	NA	NA	ENSCAFT00000034193.1	U6	NA	36848
CpG_17:chr19:52610553-52610963	CpG_17	chr19:52610553-52610963	411	ENSCAFT00000009109.3-intron,ENSCAFT00000009252.3-intron,ENSCAFT00000049432.2-intron,ENSCAFT00000009249.4-intron,ENSCAFT00000049028.2-intron	TNFAIP6_intron,NA_intron	tumor necrosis factor, alpha-induced protein 6,NA	2.8392e+27	ENSCAFT00000009109.3	TNFAIP6	tumor necrosis factor, alpha-induced protein 6	2839
CpG_87:chr19:53020431-53021436	CpG_87	chr19:53020431-53021436	1006	ENSCAFT00000007225.3-intron,ENSCAFT00000009316.3-intron	CACNB4_intron	calcium channel, voltage-dependent, beta 4 subunit	240114841	ENSCAFT00000007225.3	CACNB4	calcium channel, voltage-dependent, beta 4 subunit	2401
CpG_65:chr19:53402089-53403104	CpG_65	chr19:53402089-53403104	1016	ENSCAFT00000043228.2-intron	FMNL2_intron	NA	15789	ENSCAFT00000043228.2	FMNL2	NA	15789
CpG_35:chr19:53407099-53407673	CpG_35	chr19:53407099-53407673	575	ENSCAFT00000043228.2-intron	FMNL2_intron	NA	20799	ENSCAFT00000043228.2	FMNL2	NA	20799
CpG_24:chr19:53426530-53427048	CpG_24	chr19:53426530-53427048	519	ENSCAFT00000043228.2-intron	FMNL2_intron	NA	40230	ENSCAFT00000043228.2	FMNL2	NA	40230
CpG_59:chr19:53427594-53428643	CpG_59	chr19:53427594-53428643	1050	ENSCAFT00000043228.2-intron	FMNL2_intron	NA	41294	ENSCAFT00000043228.2	FMNL2	NA	41294
CpG_103:chr19:53501045-53502565	CpG_103	chr19:53501045-53502565	1521	ENSCAFT00000043228.2-intron	FMNL2_intron	NA	114745	ENSCAFT00000009376.5	FMNL2	NA	27406
CpG_39:chr19:53536223-53536826	CpG_39	chr19:53536223-53536826	604	ENSCAFT00000043228.2-intron,ENSCAFT00000009376.5-intron,ENSCAFT00000041681.1-upstr	FMNL2_intron,7SK_upstr	NA	14992362508178	ENSCAFT00000009376.5	FMNL2	NA	6250
CpG_59:chr19:53638148-53639086	CpG_59	chr19:53638148-53639086	939	ENSCAFT00000043228.2-exon,ENSCAFT00000009376.5-exon,ENSCAFT00000043228.2-intron,ENSCAFT00000009376.5-intron	FMNL2_exon,FMNL2_intron	NA	251848108175	ENSCAFT00000043147.1	PRPF40A	PRP40 pre-mRNA processing factor 40 homolog A	70892
CpG_161:chr19:724571-726767	CpG_161	chr19:724571-726767	2197	NA	NA	NA	NA	ENSCAFT00000041456.1	U6	NA	36968
CpG_26:chr19:827973-828464	CpG_26	chr19:827973-828464	492	ENSCAFT00000005827.3-intron	INPP4B_intron	inositol polyphosphate-4-phosphatase type II B	1296	ENSCAFT00000005827.3	INPP4B	inositol polyphosphate-4-phosphatase type II B	1296
CpG_105:chr19:882925-884357	CpG_105	chr19:882925-884357	1433	ENSCAFT00000005827.3-intron	INPP4B_intron	inositol polyphosphate-4-phosphatase type II B	56248	ENSCAFT00000005827.3	INPP4B	inositol polyphosphate-4-phosphatase type II B	56248
CpG_102:chr2:16087348-16088515	CpG_102	chr2:16087348-16088515	1168	ENSCAFT00000050150.2-exon,ENSCAFT00000006428.3-exon,ENSCAFT00000050150.2-intron,ENSCAFT00000006428.3-intron	SVIL_exon,SVIL_intron	supervillin	30032888	ENSCAFT00000006428.3	SVIL	supervillin	2888
CpG_42:chr2:1829851-1830388	CpG_42	chr2:1829851-1830388	538	ENSCAFT00000005971.3-exon,ENSCAFT00000005971.3-intron,ENSCAFT00000005971.3-fiveUTR,ENSCAFT00000047121.2-proxUP	CUL2_exon,CUL2_intron,CUL2_fiveUTR,CREM_proxUP	cullin 2,cAMP responsive element modulator	179902	ENSCAFT00000005971.3	CUL2	cullin 2	179
CpG_51:chr2:18476859-18477641	CpG_51	chr2:18476859-18477641	783	ENSCAFT00000007127.3-exon,ENSCAFT00000007127.3-fiveUTR,ENSCAFT00000007127.3-proxUP,ENSCAFT00000007111.3-upstr	NSUN6_exon,NSUN6_fiveUTR,NSUN6_proxUP,ARL5B_upstr	NOP2/Sun domain family, member 6,ADP-ribosylation factor-like 5B	0,5789	ENSCAFT00000007127.3	NSUN6	NOP2/Sun domain family, member 6	0
CpG_35:chr2:21683948-21684453	CpG_35	chr2:21683948-21684453	506	ENSCAFT00000049399.1-exon,ENSCAFT00000049399.1-fiveUTR,ENSCAFT00000007553.3-upstr	MEIG1_exon,MEIG1_fiveUTR,DCLRE1C_upstr	meiosis/spermiogenesis associated 1,DNA cross-link repair 1C	1754445	ENSCAFT00000049399.1	MEIG1	meiosis/spermiogenesis associated 1	175
CpG_131:chr2:21748652-21750091	CpG_131	chr2:21748652-21750091	1440	ENSCAFT00000007559.3-exon,ENSCAFT00000007559.3-intron,ENSCAFT00000007559.3-proxUP	NA_exon,NA_intron,NA_proxUP	suppressor of variegation 3-9 homolog 2 (Drosophila)	0	ENSCAFT00000007559.3	NA	suppressor of variegation 3-9 homolog 2 (Drosophila)	0
CpG_16:chr2:24532949-24533377	CpG_16	chr2:24532949-24533377	429	ENSCAFT00000007824.2-intron	PROSER2_intron	proline and serine rich 2	17359	ENSCAFT00000007824.2	PROSER2	proline and serine rich 2	17359
CpG_25:chr2:28504422-28504976	CpG_25	chr2:28504422-28504976	555	ENSCAFT00000049262.2-exon,ENSCAFT00000008210.3-exon,ENSCAFT00000049262.2-intron,ENSCAFT00000008210.3-intron	ITIH5_exon,ITIH5_intron	inter-alpha-trypsin inhibitor heavy chain family, member 5	6347152964	ENSCAFT00000008210.3	ITIH5	inter-alpha-trypsin inhibitor heavy chain family, member 5	52964
CpG_56:chr2:29743314-29744160	CpG_56	chr2:29743314-29744160	847	ENSCAFT00000042828.2-intron,ENSCAFT00000008384.3-intron	PFKFB3_intron	6-phosphofructo-2-kinase/fructose-2,6-biphosphatase 3	39133923	ENSCAFT00000042828.2	PFKFB3	6-phosphofructo-2-kinase/fructose-2,6-biphosphatase 3	3913
CpG_36:chr2:29780817-29781485	CpG_36	chr2:29780817-29781485	669	NA	NA	NA	NA	ENSCAFT00000008384.3	PFKFB3	6-phosphofructo-2-kinase/fructose-2,6-biphosphatase 3	32732
CpG_21:chr2:30301896-30302368	CpG_21	chr2:30301896-30302368	473	ENSCAFT00000008435.3-exon,ENSCAFT00000008435.3-intron	ASB13_exon,ASB13_intron	NA	788	ENSCAFT00000008435.3	ASB13	NA	788
CpG_101:chr2:32139239-32140598	CpG_101	chr2:32139239-32140598	1360	NA	NA	NA	NA	ENSCAFT00000008673.3	PITRM1	pitrilysin metallopeptidase 1	42310
CpG_106:chr2:32141251-32142869	CpG_106	chr2:32141251-32142869	1619	NA	NA	NA	NA	ENSCAFT00000008673.3	PITRM1	pitrilysin metallopeptidase 1	40039
CpG_25:chr2:32185120-32185599	CpG_25	chr2:32185120-32185599	480	ENSCAFT00000008673.3-intron	PITRM1_intron	pitrilysin metallopeptidase 1	2210	ENSCAFT00000008673.3	PITRM1	pitrilysin metallopeptidase 1	2210
CpG_20:chr2:32347237-32347668	CpG_20	chr2:32347237-32347668	432	NA	NA	NA	NA	ENSCAFT00000008866.4	PFKP	phosphofructokinase, platelet	92823
CpG_287:chr2:32349518-32354244	CpG_287	chr2:32349518-32354244	4727	NA	NA	NA	NA	ENSCAFT00000008866.4	PFKP	phosphofructokinase, platelet	95104
CpG_69:chr2:32355620-32356875	CpG_69	chr2:32355620-32356875	1256	NA	NA	NA	NA	ENSCAFT00000008866.4	PFKP	phosphofructokinase, platelet	101206
CpG_27:chr2:32633599-32634120	CpG_27	chr2:32633599-32634120	522	NA	NA	NA	NA	ENSCAFT00000025823.3	NA	NA	132743
CpG_71:chr2:32950176-32951330	CpG_71	chr2:32950176-32951330	1155	NA	NA	NA	NA	ENSCAFT00000025823.3	NA	NA	183311
CpG_22:chr2:33263654-33264072	CpG_22	chr2:33263654-33264072	419	NA	NA	NA	NA	ENSCAFT00000008891.3	NA	NA	492690
CpG_134:chr2:33485768-33487797	CpG_134	chr2:33485768-33487797	2030	NA	NA	NA	NA	ENSCAFT00000008891.3	NA	NA	268965
CpG_47:chr2:33502505-33503267	CpG_47	chr2:33502505-33503267	763	NA	NA	NA	NA	ENSCAFT00000008891.3	NA	NA	253495
CpG_109:chr2:33510550-33512057	CpG_109	chr2:33510550-33512057	1508	NA	NA	NA	NA	ENSCAFT00000008891.3	NA	NA	244705
CpG_55:chr2:33622289-33623302	CpG_55	chr2:33622289-33623302	1014	NA	NA	NA	NA	ENSCAFT00000008891.3	NA	NA	133460
CpG_32:chr2:33676855-33677432	CpG_32	chr2:33676855-33677432	578	NA	NA	NA	NA	ENSCAFT00000008891.3	NA	NA	79330
CpG_44:chr2:33738061-33738876	CpG_44	chr2:33738061-33738876	816	NA	NA	NA	NA	ENSCAFT00000008891.3	NA	NA	17886
CpG_434:chr2:33760032-33766088	CpG_434	chr2:33760032-33766088	6057	ENSCAFT00000008891.3-exon,ENSCAFT00000008891.3-intron	NA_exon,NA_intron	NA	3268	ENSCAFT00000008891.3	NA	NA	3268
CpG_93:chr2:33767518-33768771	CpG_93	chr2:33767518-33768771	1254	ENSCAFT00000008891.3-intron	NA_intron	NA	10754	ENSCAFT00000008891.3	NA	NA	10754
CpG_129:chr2:34191443-34193128	CpG_129	chr2:34191443-34193128	1686	NA	NA	NA	NA	ENSCAFT00000009094.4	DIP2C	NA	141820
CpG_94:chr2:34244217-34245699	CpG_94	chr2:34244217-34245699	1483	NA	NA	NA	NA	ENSCAFT00000009094.4	DIP2C	NA	89249
CpG_70:chr2:34348858-34349934	CpG_70	chr2:34348858-34349934	1077	ENSCAFT00000009094.4-intron,ENSCAFT00000044342.1-intron	DIP2C_intron	NA	1390813456	ENSCAFT00000044342.1	DIP2C	NA	13456
CpG_168:chr2:34372614-34375144	CpG_168	chr2:34372614-34375144	2531	ENSCAFT00000009094.4-exon,ENSCAFT00000044342.1-exon,ENSCAFT00000009094.4-intron,ENSCAFT00000044342.1-intron	DIP2C_exon,DIP2C_intron	NA	3766437212	ENSCAFT00000044342.1	DIP2C	NA	37212
CpG_16:chr2:34419423-34419828	CpG_16	chr2:34419423-34419828	406	ENSCAFT00000009094.4-intron,ENSCAFT00000044342.1-intron	DIP2C_intron	NA	8447384021	ENSCAFT00000049626.1	NA	NA	51088
CpG_37:chr2:34468317-34469012	CpG_37	chr2:34468317-34469012	696	ENSCAFT00000009094.4-proxDOWN,ENSCAFT00000049626.1-proxDOWN	DIP2C_proxDOWN,NA_proxDOWN	NA	1333671904	ENSCAFT00000049626.1	NA	NA	1904
CpG_100:chr2:34670615-34671960	CpG_100	chr2:34670615-34671960	1346	NA	NA	NA	NA	ENSCAFT00000046214.1	PAIP2	NA	19065
CpG_29:chr2:3588602-3589090	CpG_29	chr2:3588602-3589090	489	NA	NA	NA	NA	ENSCAFT00000045637.1	NA	NA	122087
CpG_152:chr2:35926090-35927480	CpG_152	chr2:35926090-35927480	1391	NA	NA	NA	NA	ENSCAFT00000009730.3	NA	protocadherin alpha 6	16524
CpG_101:chr2:36328031-36329070	CpG_101	chr2:36328031-36329070	1040	ENSCAFT00000009858.3-exon	NA_exon	NA	1203	ENSCAFT00000009858.3	NA	NA	1203
CpG_103:chr2:36369380-36370403	CpG_103	chr2:36369380-36370403	1024	ENSCAFT00000046327.1-exon,ENSCAFT00000046327.1-intron	NA_exon,NA_intron	NA	1218	ENSCAFT00000046327.1	NA	NA	1218
CpG_78:chr2:38906828-38907883	CpG_78	chr2:38906828-38907883	1056	ENSCAFT00000010224.3-exon,ENSCAFT00000010224.3-intron,ENSCAFT00000010224.3-fiveUTR,ENSCAFT00000010224.3-proxUP	YIPF5_exon,YIPF5_intron,YIPF5_fiveUTR,YIPF5_proxUP	Yip1 domain family, member 5	0	ENSCAFT00000010224.3	YIPF5	Yip1 domain family, member 5	0
CpG_263:chr2:40760838-40764438	CpG_263	chr2:40760838-40764438	3601	ENSCAFT00000010452.2-exon,ENSCAFT00000010452.2-intron,ENSCAFT00000010452.2-proxUP,ENSCAFT00000010452.2-proxDOWN	POU4F3_exon,POU4F3_intron,POU4F3_proxUP,POU4F3_proxDOWN	POU class 4 homeobox 3	0	ENSCAFT00000010452.2	POU4F3	POU class 4 homeobox 3	0
CpG_59:chr2:41808658-41809581	CpG_59	chr2:41808658-41809581	924	NA	NA	NA	NA	ENSCAFT00000025069.3	DPYSL3	dihydropyrimidinase-like 3	58138
CpG_28:chr2:41965750-41966377	CpG_28	chr2:41965750-41966377	628	ENSCAFT00000010703.4-exon,ENSCAFT00000035221.2-exon,ENSCAFT00000010703.4-intron,ENSCAFT00000035221.2-intron	JAKMIP2_exon,JAKMIP2_intron	janus kinase and microtubule interacting protein 2	12198112102	ENSCAFT00000010703.4	JAKMIP2	janus kinase and microtubule interacting protein 2	12198
CpG_34:chr2:52630929-52631599	CpG_34	chr2:52630929-52631599	671	ENSCAFT00000012140.3-exon	MAST4_exon	microtubule associated serine/threonine kinase family member 4	363661	ENSCAFT00000012150.3	CD180	CD180 molecule	29223
CpG_32:chr2:53646280-53646860	CpG_32	chr2:53646280-53646860	581	NA	NA	NA	NA	ENSCAFT00000012216.3	PIK3R1	phosphoinositide-3-kinase, regulatory subunit 1 (alpha)	190062
CpG_35:chr2:54864975-54865536	CpG_35	chr2:54864975-54865536	562	ENSCAFT00000048241.1-exon,ENSCAFT00000048241.1-intron,ENSCAFT00000048241.1-fiveUTR	CARTPT_exon,CARTPT_intron,CARTPT_fiveUTR	CART prepropeptide	215	ENSCAFT00000048241.1	CARTPT	CART prepropeptide	215
CpG_89:chr2:55586796-55588176	CpG_89	chr2:55586796-55588176	1381	NA	NA	NA	NA	ENSCAFT00000012751.3	ZNF366	zinc finger protein 366	60985
CpG_22:chr2:55695441-55695924	CpG_22	chr2:55695441-55695924	484	NA	NA	NA	NA	ENSCAFT00000043648.1	NA	NA	65244
CpG_67:chr2:55707824-55708611	CpG_67	chr2:55707824-55708611	788	NA	NA	NA	NA	ENSCAFT00000043648.1	NA	NA	52557
CpG_20:chr2:56084607-56085031	CpG_20	chr2:56084607-56085031	425	NA	NA	NA	NA	ENSCAFT00000013034.2	TMEM174	transmembrane protein 174	18250
CpG_61:chr2:56613616-56614513	CpG_61	chr2:56613616-56614513	898	ENSCAFT00000013142.4-exon,ENSCAFT00000013142.4-intron,ENSCAFT00000013139.3-intron	ARHGEF28_exon,ARHGEF28_intron	Rho guanine nucleotide exchange factor (GEF) 28	148575148564	ENSCAFT00000033440.1	U4	NA	84230
CpG_18:chr2:56642979-56643384	CpG_18	chr2:56642979-56643384	406	ENSCAFT00000013142.4-intron,ENSCAFT00000013139.3-intron	ARHGEF28_intron	Rho guanine nucleotide exchange factor (GEF) 28	177938177927	ENSCAFT00000033440.1	U4	NA	113593
CpG_99:chr2:56857105-56858761	CpG_99	chr2:56857105-56858761	1657	NA	NA	NA	NA	ENSCAFT00000013146.1	ENC1	ectodermal-neural cortex 1 (with BTB domain)	325487
CpG_22:chr2:56957603-56958042	CpG_22	chr2:56957603-56958042	440	NA	NA	NA	NA	ENSCAFT00000013146.1	ENC1	ectodermal-neural cortex 1 (with BTB domain)	226206
CpG_30:chr2:57016745-57017369	CpG_30	chr2:57016745-57017369	625	NA	NA	NA	NA	ENSCAFT00000013146.1	ENC1	ectodermal-neural cortex 1 (with BTB domain)	166879
CpG_138:chr2:57054808-57056814	CpG_138	chr2:57054808-57056814	2007	NA	NA	NA	NA	ENSCAFT00000013146.1	ENC1	ectodermal-neural cortex 1 (with BTB domain)	127434
CpG_25:chr2:57091912-57092459	CpG_25	chr2:57091912-57092459	548	NA	NA	NA	NA	ENSCAFT00000013146.1	ENC1	ectodermal-neural cortex 1 (with BTB domain)	91789
CpG_169:chr2:57159004-57161198	CpG_169	chr2:57159004-57161198	2195	NA	NA	NA	NA	ENSCAFT00000013146.1	ENC1	ectodermal-neural cortex 1 (with BTB domain)	23050
CpG_124:chr2:59133089-59134365	CpG_124	chr2:59133089-59134365	1277	ENSCAFT00000013951.3-exon,ENSCAFT00000013951.3-intron,ENSCAFT00000013951.3-proxUP	ARL2BP_exon,ARL2BP_intron,ARL2BP_proxUP	ADP-ribosylation factor-like 2 binding protein	0	ENSCAFT00000013951.3	ARL2BP	ADP-ribosylation factor-like 2 binding protein	0
CpG_197:chr2:60635624-60638028	CpG_197	chr2:60635624-60638028	2405	ENSCAFT00000014998.4-exon,ENSCAFT00000014998.4-intron,ENSCAFT00000014998.4-fiveUTR,ENSCAFT00000014998.4-proxUP	IRX6_exon,IRX6_intron,IRX6_fiveUTR,IRX6_proxUP	iroquois homeobox 6	0	ENSCAFT00000014998.4	IRX6	iroquois homeobox 6	0
CpG_30:chr2:61353807-61354401	CpG_30	chr2:61353807-61354401	595	NA	NA	NA	NA	ENSCAFT00000049282.1	IRX3	iroquois homeobox 3	201084
CpG_64:chr2:62983296-62984113	CpG_64	chr2:62983296-62984113	818	ENSCAFT00000015432.3-intron	TOX3_intron	TOX high mobility group box family member 3	1618	ENSCAFT00000015432.3	TOX3	TOX high mobility group box family member 3	1618
CpG_508:chr2:64239269-64246641	CpG_508	chr2:64239269-64246641	7373	ENSCAFT00000048551.1-exon,ENSCAFT00000015496.4-exon,ENSCAFT00000048551.1-intron,ENSCAFT00000015496.4-intron,ENSCAFT00000048551.1-fiveUTR,ENSCAFT00000048551.1-proxUP,ENSCAFT00000015496.4-proxUP,ENSCAFT00000048551.1-upstr,ENSCAFT00000015496.4-upstr,ENSCAFT00000046712.1-upstr	SALL1_exon,SALL1_intron,SALL1_fiveUTR,SALL1_proxUP,SALL1_upstr	spalt-like transcription factor 1	0,7285	ENSCAFT00000048551.1	SALL1	spalt-like transcription factor 1	0
CpG_70:chr2:64255322-64256666	CpG_70	chr2:64255322-64256666	1345	ENSCAFT00000048551.1-exon,ENSCAFT00000015496.4-exon,ENSCAFT00000046712.1-exon	SALL1_exon	spalt-like transcription factor 1	10747107301394	ENSCAFT00000046712.1	SALL1	spalt-like transcription factor 1	1394
CpG_29:chr2:64942923-64943513	CpG_29	chr2:64942923-64943513	591	NA	NA	NA	NA	ENSCAFT00000015674.4	BRD7	bromodomain containing 7	21918
CpG_70:chr2:65015627-65016837	CpG_70	chr2:65015627-65016837	1211	ENSCAFT00000015776.3-exon,ENSCAFT00000015776.3-intron	ADCY7_exon,ADCY7_intron	adenylate cyclase 7	23930	ENSCAFT00000015776.3	ADCY7	adenylate cyclase 7	23930
CpG_89:chr2:65590327-65591836	CpG_89	chr2:65590327-65591836	1510	NA	NA	NA	NA	ENSCAFT00000015894.3	ZNF423	zinc finger protein 423	47830
CpG_23:chr2:65616561-65617028	CpG_23	chr2:65616561-65617028	468	NA	NA	NA	NA	ENSCAFT00000015894.3	ZNF423	zinc finger protein 423	22638
CpG_59:chr2:65639503-65640608	CpG_59	chr2:65639503-65640608	1106	ENSCAFT00000015894.3-exon,ENSCAFT00000015894.3-proxUP	ZNF423_exon,ZNF423_proxUP	zinc finger protein 423	0	ENSCAFT00000015894.3	ZNF423	zinc finger protein 423	0
CpG_30:chr2:65815103-65815645	CpG_30	chr2:65815103-65815645	543	NA	NA	NA	NA	ENSCAFT00000015903.3	C16orf78	chromosome 2 open reading frame, human C16orf78	65218
CpG_197:chr2:65972992-65975688	CpG_197	chr2:65972992-65975688	2697	ENSCAFT00000015914.3-exon,ENSCAFT00000015914.3-intron,ENSCAFT00000015914.3-fiveUTR,ENSCAFT00000015914.3-proxUP	CBLN1_exon,CBLN1_intron,CBLN1_fiveUTR,CBLN1_proxUP	cerebellin 1 precursor	0	ENSCAFT00000015914.3	CBLN1	cerebellin 1 precursor	0
CpG_49:chr2:65977817-65978631	CpG_49	chr2:65977817-65978631	815	ENSCAFT00000015914.3-exon,ENSCAFT00000015914.3-threeUTR,ENSCAFT00000015914.3-proxDOWN	CBLN1_exon,CBLN1_threeUTR,CBLN1_proxDOWN	cerebellin 1 precursor	2848	ENSCAFT00000015914.3	CBLN1	cerebellin 1 precursor	2848
CpG_31:chr2:70872129-70872654	CpG_31	chr2:70872129-70872654	526	NA	NA	NA	NA	ENSCAFT00000044349.1	U6	NA	301448
CpG_68:chr2:71461181-71462104	CpG_68	chr2:71461181-71462104	924	ENSCAFT00000018515.4-upstr	TMEM200B_upstr	transmembrane protein 200B	8969	ENSCAFT00000049865.1	NA	NA	7708
CpG_45:chr2:71943650-71944356	CpG_45	chr2:71943650-71944356	707	ENSCAFT00000018643.3-exon,ENSCAFT00000018643.3-intron,ENSCAFT00000018643.3-fiveUTR,ENSCAFT00000049908.2-proxDOWN	TRNAU1AP_exon,TRNAU1AP_intron,TRNAU1AP_fiveUTR,RCC1_proxDOWN	tRNA selenocysteine 1 associated protein 1,regulator of chromosome condensation 1	3021338	ENSCAFT00000018643.3	TRNAU1AP	tRNA selenocysteine 1 associated protein 1	30
CpG_78:chr2:72640211-72641230	CpG_78	chr2:72640211-72641230	1020	ENSCAFT00000019124.3-exon,ENSCAFT00000019124.3-intron,ENSCAFT00000019124.3-fiveUTR	IFI6_exon,IFI6_intron,IFI6_fiveUTR	interferon, alpha-inducible protein 6	1516	ENSCAFT00000019124.3	IFI6	interferon, alpha-inducible protein 6	1516
CpG_27:chr2:72747756-72748278	CpG_27	chr2:72747756-72748278	523	ENSCAFT00000019191.3-exon	AHDC1_exon	AT hook, DNA binding motif, containing 1	54	ENSCAFT00000019191.3	AHDC1	AT hook, DNA binding motif, containing 1	54
CpG_39:chr2:74606378-74607113	CpG_39	chr2:74606378-74607113	736	NA	NA	NA	NA	ENSCAFT00000042249.1	U6	NA	10523
CpG_15:chr2:77318710-77319116	CpG_15	chr2:77318710-77319116	407	ENSCAFT00000044491.2-exon,ENSCAFT00000045470.2-exon,ENSCAFT00000023453.4-exon,ENSCAFT00000044491.2-intron,ENSCAFT00000045470.2-intron,ENSCAFT00000023453.4-intron	HSPG2_exon,HSPG2_intron	heparan sulfate proteoglycan 2	496381713415942	ENSCAFT00000023453.4	HSPG2	heparan sulfate proteoglycan 2	15942
CpG_18:chr2:77367269-77367694	CpG_18	chr2:77367269-77367694	426	ENSCAFT00000045470.2-exon,ENSCAFT00000023453.4-exon,ENSCAFT00000045470.2-intron,ENSCAFT00000023453.4-intron,ENSCAFT00000023461.4-proxDOWN,ENSCAFT00000045470.2-proxDOWN,ENSCAFT00000023453.4-proxDOWN	HSPG2_exon,HSPG2_intron,LDLRAD2_proxDOWN,HSPG2_proxDOWN	heparan sulfate proteoglycan 2,NA	65693645019431	ENSCAFT00000023461.4	LDLRAD2	NA	9431
CpG_105:chr2:77400398-77401680	CpG_105	chr2:77400398-77401680	1283	ENSCAFT00000023542.3-exon,ENSCAFT00000023542.3-intron,ENSCAFT00000023542.3-fiveUTR,ENSCAFT00000023542.3-proxUP	USP48_exon,USP48_intron,USP48_fiveUTR,USP48_proxUP	ubiquitin specific peptidase 48	0	ENSCAFT00000023542.3	USP48	ubiquitin specific peptidase 48	0
CpG_19:chr2:80593883-80594349	CpG_19	chr2:80593883-80594349	467	ENSCAFT00000024745.3-intron	ACTL8_intron	actin-like 8	30523	ENSCAFT00000024745.3	ACTL8	actin-like 8	30523
CpG_101:chr2:80726394-80727974	CpG_101	chr2:80726394-80727974	1581	ENSCAFT00000024946.4-exon,ENSCAFT00000024924.3-exon,ENSCAFT00000024946.4-intron,ENSCAFT00000024924.3-intron	ARHGEF10L_exon,ARHGEF10L_intron	Rho guanine nucleotide exchange factor (GEF) 10-like	7738447342	ENSCAFT00000024924.3	ARHGEF10L	Rho guanine nucleotide exchange factor (GEF) 10-like	47342
CpG_26:chr2:80879869-80880400	CpG_26	chr2:80879869-80880400	532	ENSCAFT00000024961.4-exon,ENSCAFT00000024961.4-intron	RCC2_exon,RCC2_intron	regulator of chromosome condensation 2	9812	ENSCAFT00000024961.4	RCC2	regulator of chromosome condensation 2	9812
CpG_18:chr2:80887171-80887576	CpG_18	chr2:80887171-80887576	406	ENSCAFT00000024961.4-proxDOWN,ENSCAFT00000024976.3-proxDOWN	RCC2_proxDOWN,PADI6_proxDOWN	regulator of chromosome condensation 2,peptidyl arginine deiminase, type VI	1711420203	ENSCAFT00000024961.4	RCC2	regulator of chromosome condensation 2	17114
CpG_45:chr2:80928183-80928987	CpG_45	chr2:80928183-80928987	805	ENSCAFT00000024991.3-intron,ENSCAFT00000035689.2-intron	PADI4_intron	peptidyl arginine deiminase, type IV	13797	ENSCAFT00000024991.3	PADI4	peptidyl arginine deiminase, type IV	13797
CpG_55:chr2:80942418-80943315	CpG_55	chr2:80942418-80943315	898	ENSCAFT00000024991.3-exon,ENSCAFT00000035689.2-exon,ENSCAFT00000024991.3-intron,ENSCAFT00000035689.2-intron,ENSCAFT00000024991.3-fiveUTR,ENSCAFT00000035689.2-fiveUTR,ENSCAFT00000024991.3-proxUP,ENSCAFT00000035689.2-proxUP	PADI4_exon,PADI4_intron,PADI4_fiveUTR,PADI4_proxUP	peptidyl arginine deiminase, type IV	0	ENSCAFT00000024991.3	PADI4	peptidyl arginine deiminase, type IV	0
CpG_19:chr2:81049717-81050167	CpG_19	chr2:81049717-81050167	451	NA	NA	NA	NA	ENSCAFT00000025038.4	PADI1	peptidyl arginine deiminase, type I	12774
CpG_23:chr2:82338191-82338627	CpG_23	chr2:82338191-82338627	437	ENSCAFT00000025922.3-exon,ENSCAFT00000025922.3-threeUTR	KAZN_exon,KAZN_threeUTR	kazrin, periplakin interacting protein	110703	ENSCAFT00000025899.3	TMEM51	transmembrane protein 51	79096
CpG_60:chr2:82339315-82340319	CpG_60	chr2:82339315-82340319	1005	ENSCAFT00000025922.3-exon,ENSCAFT00000025922.3-intron,ENSCAFT00000025922.3-threeUTR	KAZN_exon,KAZN_intron,KAZN_threeUTR	kazrin, periplakin interacting protein	109011	ENSCAFT00000025899.3	TMEM51	transmembrane protein 51	80220
CpG_17:chr2:82359924-82360349	CpG_17	chr2:82359924-82360349	426	ENSCAFT00000025922.3-intron	KAZN_intron	kazrin, periplakin interacting protein	88981	ENSCAFT00000025922.3	KAZN	kazrin, periplakin interacting protein	88981
CpG_23:chr2:82452875-82453360	CpG_23	chr2:82452875-82453360	486	ENSCAFT00000025922.3-upstr	KAZN_upstr	kazrin, periplakin interacting protein	3543	ENSCAFT00000025922.3	KAZN	kazrin, periplakin interacting protein	3543
CpG_74:chr2:82666807-82667871	CpG_74	chr2:82666807-82667871	1065	NA	NA	NA	NA	ENSCAFT00000025922.3	KAZN	kazrin, periplakin interacting protein	217475
CpG_44:chr2:82730065-82730868	CpG_44	chr2:82730065-82730868	804	NA	NA	NA	NA	ENSCAFT00000025922.3	KAZN	kazrin, periplakin interacting protein	280733
CpG_67:chr2:83154762-83155817	CpG_67	chr2:83154762-83155817	1056	NA	NA	NA	NA	ENSCAFT00000025939.1	NA	NA	140081
CpG_169:chr2:83628922-83631187	CpG_169	chr2:83628922-83631187	2266	ENSCAFT00000025946.3-intron,ENSCAFT00000043421.2-intron	LRRC38_intron	NA	5980	ENSCAFT00000025946.3	LRRC38	NA	5980
CpG_50:chr2:83672962-83673706	CpG_50	chr2:83672962-83673706	745	NA	NA	NA	NA	ENSCAFT00000025946.3	LRRC38	NA	50020
CpG_22:chr2:83791678-83792165	CpG_22	chr2:83791678-83792165	488	ENSCAFT00000025959.3-intron	AADACL4_intron	NA	37320	ENSCAFT00000041940.1	5S_rRNA	NA	15876
CpG_477:chr2:84225706-84232853	CpG_477	chr2:84225706-84232853	7148	ENSCAFT00000026043.2-exon,ENSCAFT00000026043.2-intron,ENSCAFT00000026043.2-proxUP	TNFRSF8_exon,TNFRSF8_intron,TNFRSF8_proxUP	tumor necrosis factor receptor superfamily, member 8	0	ENSCAFT00000026043.2	TNFRSF8	tumor necrosis factor receptor superfamily, member 8	0
CpG_48:chr2:84415876-84416646	CpG_48	chr2:84415876-84416646	771	ENSCAFT00000026203.3-exon,ENSCAFT00000026203.3-intron	CLCN6_exon,CLCN6_intron	chloride channel, voltage-sensitive 6	27264	ENSCAFT00000026190.3	NPPA	natriuretic peptide A	9670
CpG_40:chr2:84456706-84457327	CpG_40	chr2:84456706-84457327	622	ENSCAFT00000026230.3-exon,ENSCAFT00000026230.3-threeUTR,ENSCAFT00000026240.3-proxDOWN	MTHFR_exon,MTHFR_threeUTR,C1orf167_proxDOWN	methylenetetrahydrofolate reductase (NAD(P)H),NA	109526691	ENSCAFT00000026240.3	C1orf167	NA	6691
CpG_281:chr2:84511903-84516433	CpG_281	chr2:84511903-84516433	4531	ENSCAFT00000026251.3-exon,ENSCAFT00000026251.3-intron,ENSCAFT00000026251.3-threeUTR,ENSCAFT00000026251.3-proxDOWN	DRAXIN_exon,DRAXIN_intron,DRAXIN_threeUTR,DRAXIN_proxDOWN	dorsal inhibitory axon guidance protein	9460	ENSCAFT00000026251.3	DRAXIN	dorsal inhibitory axon guidance protein	9460
CpG_24:chr2:84553594-84554120	CpG_24	chr2:84553594-84554120	527	ENSCAFT00000049774.1-exon,ENSCAFT00000049774.1-intron,ENSCAFT00000049774.1-fiveUTR,ENSCAFT00000007408.3-upstr	FBXO6_exon,FBXO6_intron,FBXO6_fiveUTR,FBXO2_upstr	F-box protein 6,F-box protein 2	8908851	ENSCAFT00000049774.1	FBXO6	F-box protein 6	890
CpG_55:chr2:84662055-84662970	CpG_55	chr2:84662055-84662970	916	ENSCAFT00000026281.3-exon,ENSCAFT00000026281.3-intron	PTCHD2_exon,PTCHD2_intron	patched domain containing 2	13888	ENSCAFT00000026281.3	PTCHD2	patched domain containing 2	13888
CpG_995:chr2:84970010-84984979	CpG_995	chr2:84970010-84984979	14970	ENSCAFT00000045201.1-exon,ENSCAFT00000026513.3-exon,ENSCAFT00000045201.1-intron,ENSCAFT00000026513.3-intron,ENSCAFT00000045201.1-fiveUTR,ENSCAFT00000026513.3-fiveUTR,ENSCAFT00000045201.1-threeUTR,ENSCAFT00000026513.3-proxUP,ENSCAFT00000026513.3-upstr,ENSCAFT00000045201.1-proxDOWN	SRM_exon,MASP2_exon,SRM_intron,MASP2_intron,SRM_fiveUTR,MASP2_fiveUTR,SRM_threeUTR,MASP2_proxUP,MASP2_upstr,SRM_proxDOWN	NA,mannan-binding lectin serine peptidase 2	11,0	ENSCAFT00000026513.3	MASP2	mannan-binding lectin serine peptidase 2	0
CpG_51:chr2:85161855-85162686	CpG_51	chr2:85161855-85162686	832	NA	NA	NA	NA	ENSCAFT00000026548.3	CASZ1	NA	32119
CpG_19:chr2:85211483-85211958	CpG_19	chr2:85211483-85211958	476	ENSCAFT00000026548.3-exon,ENSCAFT00000026548.3-intron,ENSCAFT00000044825.1-upstr	CASZ1_exon,CASZ1_intron,NA_upstr	NA	166762194	ENSCAFT00000044825.1	NA	NA	2194
CpG_44:chr2:8667572-8668264	CpG_44	chr2:8667572-8668264	693	NA	NA	NA	NA	ENSCAFT00000044603.1	NA	NA	72465
CpG_207:chr2:9633504-9635448	CpG_207	chr2:9633504-9635448	1945	NA	NA	NA	NA	ENSCAFT00000006768.3	OTUD1	OTU deubiquitinase 1	201389
CpG_30:chr2:9835541-9836084	CpG_30	chr2:9835541-9836084	544	ENSCAFT00000006768.3-exon,ENSCAFT00000006768.3-intron	OTUD1_exon,OTUD1_intron	OTU deubiquitinase 1	753	ENSCAFT00000006768.3	OTUD1	OTU deubiquitinase 1	753
CpG_203:chr20:11056953-11059737	CpG_203	chr20:11056953-11059737	2785	ENSCAFT00000008998.3-exon,ENSCAFT00000008998.3-intron,ENSCAFT00000008998.3-proxUP	GRM7_exon,GRM7_intron,GRM7_proxUP	glutamate receptor, metabotropic 7	0	ENSCAFT00000008998.3	GRM7	glutamate receptor, metabotropic 7	0
CpG_30:chr20:11766128-11766612	CpG_30	chr20:11766128-11766612	485	NA	NA	NA	NA	ENSCAFT00000033004.1	U6	NA	259112
CpG_29:chr20:12776430-12777045	CpG_29	chr20:12776430-12777045	616	ENSCAFT00000009530.4-exon,ENSCAFT00000009554.3-exon,ENSCAFT00000009530.4-intron,ENSCAFT00000009554.3-intron	ITPR1_exon,ITPR1_intron	inositol 1,4,5-trisphosphate receptor, type 1	288283265314	ENSCAFT00000049757.1	EGOT	NA	55929
CpG_25:chr20:17703117-17703592	CpG_25	chr20:17703117-17703592	476	ENSCAFT00000010310.3-proxUP	CNTN3_proxUP	contactin 3 (plasmacytoma associated)	740	ENSCAFT00000010310.3	CNTN3	contactin 3 (plasmacytoma associated)	740
CpG_139:chr20:18621156-18622956	CpG_139	chr20:18621156-18622956	1801	NA	NA	NA	NA	ENSCAFT00000043571.1	PDZRN3	NA	215346
CpG_84:chr20:19165896-19167043	CpG_84	chr20:19165896-19167043	1148	ENSCAFT00000049357.2-exon,ENSCAFT00000010367.3-exon,ENSCAFT00000049357.2-intron,ENSCAFT00000010367.3-intron,ENSCAFT00000049357.2-fiveUTR,ENSCAFT00000010367.3-proxUP	PPP4R2_exon,PPP4R2_intron,PPP4R2_fiveUTR,PPP4R2_proxUP	protein phosphatase 4, regulatory subunit 2	598,0	ENSCAFT00000010367.3	PPP4R2	protein phosphatase 4, regulatory subunit 2	0
CpG_270:chr20:26588772-26592408	CpG_270	chr20:26588772-26592408	3637	ENSCAFT00000010923.3-exon,ENSCAFT00000010923.3-intron,ENSCAFT00000010923.3-proxUP	ADAMTS9_exon,ADAMTS9_intron,ADAMTS9_proxUP	ADAM metallopeptidase with thrombospondin type 1 motif, 9	0	ENSCAFT00000010923.3	ADAMTS9	ADAM metallopeptidase with thrombospondin type 1 motif, 9	0
CpG_76:chr20:26810000-26811201	CpG_76	chr20:26810000-26811201	1202	NA	NA	NA	NA	ENSCAFT00000010961.4	PRICKLE2	prickle homolog 2	41027
CpG_94:chr20:27206372-27207614	CpG_94	chr20:27206372-27207614	1243	ENSCAFT00000011009.3-exon,ENSCAFT00000011009.3-intron,ENSCAFT00000011009.3-fiveUTR	PSMD6_exon,PSMD6_intron,PSMD6_fiveUTR	NA	175	ENSCAFT00000011009.3	PSMD6	NA	175
CpG_104:chr20:27869265-27870851	CpG_104	chr20:27869265-27870851	1587	ENSCAFT00000044457.1-exon,ENSCAFT00000044457.1-intron,ENSCAFT00000044457.1-fiveUTR	SYNPR_exon,SYNPR_intron,SYNPR_fiveUTR	synaptoporin	148	ENSCAFT00000044457.1	SYNPR	synaptoporin	148
CpG_102:chr20:2792244-2793806	CpG_102	chr20:2792244-2793806	1563	ENSCAFT00000038482.2-intron	RAB7A_intron	RAB7A, member RAS oncogene family	36763	ENSCAFT00000006676.3	HMCES	5-hydroxymethylcytosine (hmC) binding, ES cell-specific	36678
CpG_221:chr20:2797915-2800916	CpG_221	chr20:2797915-2800916	3002	ENSCAFT00000038482.2-intron	RAB7A_intron	RAB7A, member RAS oncogene family	42434	ENSCAFT00000006676.3	HMCES	5-hydroxymethylcytosine (hmC) binding, ES cell-specific	29568
CpG_32:chr20:28699373-28699900	CpG_32	chr20:28699373-28699900	528	ENSCAFT00000011406.4-upstr	FEZF2_upstr	FEZ family zinc finger 2	3652	ENSCAFT00000011406.4	FEZF2	FEZ family zinc finger 2	3652
CpG_385:chr20:28703952-28710157	CpG_385	chr20:28703952-28710157	6206	ENSCAFT00000011406.4-exon,ENSCAFT00000011406.4-intron,ENSCAFT00000011406.4-fiveUTR,ENSCAFT00000011406.4-threeUTR,ENSCAFT00000011406.4-proxDOWN	FEZF2_exon,FEZF2_intron,FEZF2_fiveUTR,FEZF2_threeUTR,FEZF2_proxDOWN	FEZ family zinc finger 2	398	ENSCAFT00000011406.4	FEZF2	FEZ family zinc finger 2	398
CpG_81:chr20:28759019-28759951	CpG_81	chr20:28759019-28759951	933	ENSCAFT00000011412.3-exon,ENSCAFT00000011412.3-intron,ENSCAFT00000011412.3-fiveUTR,ENSCAFT00000011412.3-proxUP	C3orf14_exon,C3orf14_intron,C3orf14_fiveUTR,C3orf14_proxUP	chromosome 20 open reading frame, human C3orf14	0	ENSCAFT00000011412.3	C3orf14	chromosome 20 open reading frame, human C3orf14	0
CpG_77:chr20:28872801-28873812	CpG_77	chr20:28872801-28873812	1012	ENSCAFT00000011507.4-exon,ENSCAFT00000011505.5-exon,ENSCAFT00000011507.4-intron,ENSCAFT00000011505.5-intron	PTPRG_exon,PTPRG_intron	protein tyrosine phosphatase, receptor type, G	198437198179	ENSCAFT00000034691.1	U4	NA	30105
CpG_145:chr20:32532281-32533817	CpG_145	chr20:32532281-32533817	1537	ENSCAFT00000012236.3-exon,ENSCAFT00000012236.3-intron,ENSCAFT00000012236.3-proxUP	FLNB_exon,FLNB_intron,FLNB_proxUP	filamin B, beta	0	ENSCAFT00000012236.3	FLNB	filamin B, beta	0
CpG_111:chr20:33165699-33167113	CpG_111	chr20:33165699-33167113	1415	ENSCAFT00000012718.2-exon,ENSCAFT00000012718.2-intron,ENSCAFT00000012718.2-proxUP	APPL1_exon,APPL1_intron,APPL1_proxUP	adaptor protein, phosphotyrosine interaction, PH domain and leucine zipper containing 1	0	ENSCAFT00000012718.2	APPL1	adaptor protein, phosphotyrosine interaction, PH domain and leucine zipper containing 1	0
CpG_170:chr20:37674513-37677002	CpG_170	chr20:37674513-37677002	2490	ENSCAFT00000049410.1-exon,ENSCAFT00000049410.1-intron,ENSCAFT00000049410.1-fiveUTR,ENSCAFT00000049410.1-proxUP	DUSP7_exon,DUSP7_intron,DUSP7_fiveUTR,DUSP7_proxUP	dual specificity phosphatase 7	0	ENSCAFT00000049410.1	DUSP7	dual specificity phosphatase 7	0
CpG_73:chr20:38758519-38759394	CpG_73	chr20:38758519-38759394	876	ENSCAFT00000016320.3-proxUP,ENSCAFT00000045397.1-upstr,ENSCAFT00000016332.3-upstr	MAPKAPK3_proxUP,CISH_upstr	mitogen-activated protein kinase-activated protein kinase 3,cytokine inducible SH2-containing protein	2429834369	ENSCAFT00000016320.3	MAPKAPK3	mitogen-activated protein kinase-activated protein kinase 3	24
CpG_106:chr20:396589-398126	CpG_106	chr20:396589-398126	1538	NA	NA	NA	NA	ENSCAFT00000006120.2	NA	cytosolic 10-formyltetrahydrofolate dehydrogenase	24241
CpG_122:chr20:40822690-40824252	CpG_122	chr20:40822690-40824252	1563	ENSCAFT00000020522.2-exon,ENSCAFT00000020522.2-intron,ENSCAFT00000020522.2-proxUP	CDC25A_exon,CDC25A_intron,CDC25A_proxUP	cell division cycle 25A	0	ENSCAFT00000020522.2	CDC25A	cell division cycle 25A	0
CpG_17:chr20:4154207-4154610	CpG_17	chr20:4154207-4154610	404	ENSCAFT00000041669.1-upstr	U6_upstr	NA	3696	ENSCAFT00000041669.1	U6	NA	3696
CpG_70:chr20:42247279-42248066	CpG_70	chr20:42247279-42248066	788	ENSCAFT00000021862.2-exon,ENSCAFT00000021862.2-intron	LTF_exon,LTF_intron	lactotransferrin	15443	ENSCAFT00000021862.2	LTF	lactotransferrin	15443
CpG_31:chr20:43432469-43433075	CpG_31	chr20:43432469-43433075	607	ENSCAFT00000036833.2-proxDOWN	ZDHHC3_proxDOWN	zinc finger, DHHC-type containing 3	16491	ENSCAFT00000036833.2	ZDHHC3	zinc finger, DHHC-type containing 3	16491
CpG_62:chr20:44488700-44489501	CpG_62	chr20:44488700-44489501	802	ENSCAFT00000023391.3-exon,ENSCAFT00000023391.3-intron,ENSCAFT00000023391.3-fiveUTR,ENSCAFT00000023391.3-proxUP,ENSCAFT00000023383.3-upstr,ENSCAFT00000047073.2-upstr,ENSCAFT00000023424.5-upstr,ENSCAFT00000046487.1-upstr	KXD1_exon,KXD1_intron,KXD1_fiveUTR,KXD1_proxUP,UBA52_upstr,FKBP8_upstr	KxDL motif containing 1,ubiquitin A-52 residue ribosomal protein fusion product 1,FK506 binding protein 8, 38kDa	0,8751,5096,5483,5990	ENSCAFT00000023391.3	KXD1	KxDL motif containing 1	0
CpG_98:chr20:45055151-45056629	CpG_98	chr20:45055151-45056629	1479	ENSCAFT00000043662.2-exon,ENSCAFT00000024100.3-exon,ENSCAFT00000043662.2-intron,ENSCAFT00000024100.3-intron	JAK3_exon,JAK3_intron	Janus kinase 3	40151814	ENSCAFT00000024100.3	JAK3	Janus kinase 3	1814
CpG_110:chr20:46773104-46774358	CpG_110	chr20:46773104-46774358	1255	ENSCAFT00000025467.4-exon,ENSCAFT00000025467.4-intron,ENSCAFT00000025467.4-proxUP	AKAP8L_exon,AKAP8L_intron,AKAP8L_proxUP	A kinase (PRKA) anchor protein 8-like	0	ENSCAFT00000025467.4	AKAP8L	A kinase (PRKA) anchor protein 8-like	0
CpG_117:chr20:47022621-47023948	CpG_117	chr20:47022621-47023948	1328	ENSCAFT00000025608.3-exon,ENSCAFT00000025630.3-exon,ENSCAFT00000025630.3-intron,ENSCAFT00000025608.3-threeUTR,ENSCAFT00000025630.3-proxDOWN,ENSCAFT00000025608.3-proxDOWN	ILVBL_exon,SYDE1_exon,SYDE1_intron,ILVBL_threeUTR,SYDE1_proxDOWN,ILVBL_proxDOWN	ilvB (bacterial acetolactate synthase)-like,synapse defective 1, Rho GTPase, homolog 1 (C. elegans)	100454656	ENSCAFT00000025630.3	SYDE1	synapse defective 1, Rho GTPase, homolog 1 (C. elegans)	4656
CpG_91:chr20:47126454-47127641	CpG_91	chr20:47126454-47127641	1188	ENSCAFT00000025669.3-intron	SLC1A6_intron	solute carrier family 1 (high affinity aspartate/glutamate transporter), member 6	28818	ENSCAFT00000046260.1	NA	olfactory receptor, family 7, subfamily C, member 2	18968
CpG_91:chr20:48195870-48196967	CpG_91	chr20:48195870-48196967	1098	ENSCAFT00000025943.3-exon,ENSCAFT00000025943.3-intron,ENSCAFT00000025943.3-fiveUTR,ENSCAFT00000025943.3-proxUP	DDX39A_exon,DDX39A_intron,DDX39A_fiveUTR,DDX39A_proxUP	DEAD (Asp-Glu-Ala-Asp) box polypeptide 39A	0	ENSCAFT00000025943.3	DDX39A	DEAD (Asp-Glu-Ala-Asp) box polypeptide 39A	0
CpG_76:chr20:48624328-48625352	CpG_76	chr20:48624328-48625352	1025	ENSCAFT00000026294.4-exon,ENSCAFT00000026294.4-intron,ENSCAFT00000026294.4-proxDOWN	ZSWIM4_exon,ZSWIM4_intron,ZSWIM4_proxDOWN	zinc finger, SWIM-type containing 4	15682	ENSCAFT00000034996.1	NA	NA	3653
CpG_51:chr20:48678367-48678999	CpG_51	chr20:48678367-48678999	633	ENSCAFT00000026339.2-upstr	CCDC130_upstr	coiled-coil domain containing 130	8874	ENSCAFT00000026339.2	CCDC130	coiled-coil domain containing 130	8874
CpG_60:chr20:48820699-48821459	CpG_60	chr20:48820699-48821459	761	ENSCAFT00000026809.3-exon,ENSCAFT00000026809.3-intron,ENSCAFT00000026809.3-proxUP	CACNA1A_exon,CACNA1A_intron,CACNA1A_proxUP	calcium channel, voltage-dependent, P/Q type, alpha 1A subunit	0	ENSCAFT00000026809.3	CACNA1A	calcium channel, voltage-dependent, P/Q type, alpha 1A subunit	0
CpG_58:chr20:49435520-49436374	CpG_58	chr20:49435520-49436374	855	ENSCAFT00000027315.3-exon,ENSCAFT00000027315.3-intron,ENSCAFT00000027315.3-fiveUTR,ENSCAFT00000027319.3-upstr,ENSCAFT00000027334.3-upstr	DHPS_exon,DHPS_intron,DHPS_fiveUTR,WDR83OS_upstr,NA_upstr	deoxyhypusine synthase,WD repeat domain 83 opposite strand,mannosidase, alpha, class 2B, member 1	24876059321	ENSCAFT00000027315.3	DHPS	deoxyhypusine synthase	248
CpG_166:chr20:50325318-50326972	CpG_166	chr20:50325318-50326972	1655	ENSCAFT00000027930.3-exon,ENSCAFT00000027925.3-exon,ENSCAFT00000027930.3-intron,ENSCAFT00000027925.3-intron,ENSCAFT00000027930.3-fiveUTR,ENSCAFT00000027930.3-proxUP,ENSCAFT00000027925.3-proxUP,ENSCAFT00000027925.3-proxDOWN	YIPF2_exon,C19orf52_exon,YIPF2_intron,C19orf52_intron,YIPF2_fiveUTR,YIPF2_proxUP,C19orf52_proxUP,C19orf52_proxDOWN	Yip1 domain family, member 2,chromosome 20 open reading frame, human C19orf52	0	ENSCAFT00000027925.3	C19orf52	chromosome 20 open reading frame, human C19orf52	0
CpG_18:chr20:50397964-50398380	CpG_18	chr20:50397964-50398380	417	ENSCAFT00000027957.3-exon,ENSCAFT00000027957.3-intron,ENSCAFT00000027957.3-proxDOWN	TMED1_exon,TMED1_intron,TMED1_proxDOWN	transmembrane p24 trafficking protein 1	1955	ENSCAFT00000027957.3	TMED1	transmembrane p24 trafficking protein 1	1955
CpG_158:chr20:50543469-50545473	CpG_158	chr20:50543469-50545473	2005	ENSCAFT00000028077.3-exon,ENSCAFT00000028077.3-intron,ENSCAFT00000028077.3-fiveUTR,ENSCAFT00000028077.3-proxUP	ILF3_exon,ILF3_intron,ILF3_fiveUTR,ILF3_proxUP	interleukin enhancer binding factor 3, 90kDa	0	ENSCAFT00000028077.3	ILF3	interleukin enhancer binding factor 3, 90kDa	0
CpG_26:chr20:50615613-50616149	CpG_26	chr20:50615613-50616149	537	ENSCAFT00000042879.2-exon,ENSCAFT00000028175.4-exon,ENSCAFT00000042879.2-intron,ENSCAFT00000028175.4-intron	KRI1_exon,KRI1_intron	KRI1 homolog	56305226	ENSCAFT00000028175.4	KRI1	KRI1 homolog	5226
CpG_242:chr20:50715302-50717821	CpG_242	chr20:50715302-50717821	2520	ENSCAFT00000028214.4-exon,ENSCAFT00000028214.4-intron,ENSCAFT00000023694.4-intron,ENSCAFT00000028214.4-proxUP,ENSCAFT00000028239.3-upstr	PDE4A_exon,PDE4A_intron,PDE4A_proxUP,CDC37_upstr	phosphodiesterase 4A, cAMP-specific,cell division cycle 37	0,1219,9642	ENSCAFT00000028214.4	PDE4A	phosphodiesterase 4A, cAMP-specific	0
CpG_65:chr20:50941289-50942127	CpG_65	chr20:50941289-50942127	839	ENSCAFT00000028426.3-exon,ENSCAFT00000028426.3-intron,ENSCAFT00000028426.3-proxUP	EIF3G_exon,EIF3G_intron,EIF3G_proxUP	eukaryotic translation initiation factor 3, subunit G	0	ENSCAFT00000028426.3	EIF3G	eukaryotic translation initiation factor 3, subunit G	0
CpG_106:chr20:51037460-51038900	CpG_106	chr20:51037460-51038900	1441	ENSCAFT00000028514.3-exon,ENSCAFT00000028514.3-intron,ENSCAFT00000028514.3-fiveUTR,ENSCAFT00000028505.3-proxUP,ENSCAFT00000028505.3-upstr	COL5A3_exon,COL5A3_intron,COL5A3_fiveUTR,RDH8_proxUP,RDH8_upstr	collagen, type V, alpha 3,retinol dehydrogenase 8 (all-trans)	811567	ENSCAFT00000028514.3	COL5A3	collagen, type V, alpha 3	81
CpG_30:chr20:52344519-52345061	CpG_30	chr20:52344519-52345061	543	ENSCAFT00000029033.3-exon,ENSCAFT00000029033.3-intron	PNPLA6_exon,PNPLA6_intron	patatin-like phospholipase domain containing 6	15487	ENSCAFT00000029033.3	PNPLA6	patatin-like phospholipase domain containing 6	15487
CpG_18:chr20:52443474-52443925	CpG_18	chr20:52443474-52443925	452	ENSCAFT00000046400.1-exon,ENSCAFT00000046400.1-intron,ENSCAFT00000046400.1-threeUTR,ENSCAFT00000037435.1-upstr	MCEMP1_exon,MCEMP1_intron,MCEMP1_threeUTR,TRAPPC5_upstr	mast cell-expressed membrane protein 1,trafficking protein particle complex 5	22292274	ENSCAFT00000046400.1	MCEMP1	mast cell-expressed membrane protein 1	2229
CpG_172:chr20:52569658-52571547	CpG_172	chr20:52569658-52571547	1890	ENSCAFT00000036976.3-exon,ENSCAFT00000029100.2-exon,ENSCAFT00000036976.3-intron,ENSCAFT00000029100.2-intron,ENSCAFT00000036976.3-proxDOWN,ENSCAFT00000029100.2-proxDOWN	EVI5L_exon,EVI5L_intron,EVI5L_proxDOWN	ecotropic viral integration site 5-like	2807515646	ENSCAFT00000029104.3	NA	NA	5816
CpG_85:chr20:52716355-52717477	CpG_85	chr20:52716355-52717477	1123	ENSCAFT00000029163.3-exon,ENSCAFT00000029163.3-intron,ENSCAFT00000029163.3-fiveUTR,ENSCAFT00000029163.3-proxUP	CCL25_exon,CCL25_intron,CCL25_fiveUTR,CCL25_proxUP	chemokine (C-C motif) ligand 25	0	ENSCAFT00000029163.3	CCL25	chemokine (C-C motif) ligand 25	0
CpG_45:chr20:52961437-52962282	CpG_45	chr20:52961437-52962282	846	ENSCAFT00000048184.1-intron	RAB11B_intron	RAB11B, member RAS oncogene family	4867	ENSCAFT00000048184.1	RAB11B	RAB11B, member RAS oncogene family	4867
CpG_57:chr20:53554316-53555048	CpG_57	chr20:53554316-53555048	733	ENSCAFT00000029561.3-exon,ENSCAFT00000029561.3-intron,ENSCAFT00000029561.3-proxUP,ENSCAFT00000029550.3-proxUP,ENSCAFT00000029547.4-upstr	GPR108_exon,GPR108_intron,GPR108_proxUP,TRIP10_proxUP,TRIP10_upstr	G protein-coupled receptor 108,thyroid hormone receptor interactor 10	0,45,2747	ENSCAFT00000029561.3	GPR108	G protein-coupled receptor 108	0
CpG_25:chr20:53585597-53586092	CpG_25	chr20:53585597-53586092	496	ENSCAFT00000036157.3-exon,ENSCAFT00000029568.3-exon,ENSCAFT00000036157.3-intron,ENSCAFT00000029568.3-intron	C3_exon,C3_intron	complement component 3	1973919290	ENSCAFT00000043156.1	TNFSF14	tumor necrosis factor (ligand) superfamily, member 14	17897
CpG_130:chr20:53711430-53713374	CpG_130	chr20:53711430-53713374	1945	ENSCAFT00000029583.3-exon,ENSCAFT00000029583.3-intron,ENSCAFT00000029609.4-upstr	DENND1C_exon,DENND1C_intron,SLC25A23_upstr	DENN/MADD domain containing 1C,solute carrier family 25 (mitochondrial carrier; phosphate carrier), member 23	16449567	ENSCAFT00000029583.3	DENND1C	DENN/MADD domain containing 1C	1644
CpG_135:chr20:53721795-53723469	CpG_135	chr20:53721795-53723469	1675	ENSCAFT00000029609.4-exon,ENSCAFT00000029609.4-intron,ENSCAFT00000029609.4-proxUP	SLC25A23_exon,SLC25A23_intron,SLC25A23_proxUP	solute carrier family 25 (mitochondrial carrier; phosphate carrier), member 23	0	ENSCAFT00000029609.4	SLC25A23	solute carrier family 25 (mitochondrial carrier; phosphate carrier), member 23	0
CpG_39:chr20:53765518-53766224	CpG_39	chr20:53765518-53766224	707	ENSCAFT00000047368.2-intron,ENSCAFT00000029645.3-intron,ENSCAFT00000029656.4-upstr	GTF2F1_intron,NA_intron,GTF2F1_upstr	general transcription factor IIF, polypeptide 1, 74kDa,adenylate kinase isoenzyme 1	1040634035340	ENSCAFT00000029645.3	NA	adenylate kinase isoenzyme 1	3403
CpG_214:chr20:54340678-54343009	CpG_214	chr20:54340678-54343009	2332	ENSCAFT00000029838.3-exon,ENSCAFT00000029838.3-intron,ENSCAFT00000029831.2-proxUP,ENSCAFT00000029838.3-proxUP,ENSCAFT00000029831.2-upstr	C19orf70_exon,C19orf70_intron,HSD11B1L_proxUP,C19orf70_proxUP,HSD11B1L_upstr	chromosome 20 open reading frame, human C19orf70,hydroxysteroid (11-beta) dehydrogenase 1-like	0,1133	ENSCAFT00000029838.3	C19orf70	chromosome 20 open reading frame, human C19orf70	0
CpG_44:chr20:54754768-54755599	CpG_44	chr20:54754768-54755599	832	ENSCAFT00000030040.3-intron	KDM4B_intron	lysine (K)-specific demethylase 4B	47202	ENSCAFT00000030040.3	KDM4B	lysine (K)-specific demethylase 4B	47202
CpG_21:chr20:55170765-55171232	CpG_21	chr20:55170765-55171232	468	ENSCAFT00000030197.3-exon,ENSCAFT00000049351.1-intron,ENSCAFT00000030197.3-intron,ENSCAFT00000046877.1-upstr,ENSCAFT00000030199.3-upstr	SEMA6B_exon,PLIN4_intron,SEMA6B_intron,LRG1_upstr	sema domain, transmembrane domain (TM), and cytoplasmic domain, (semaphorin) 6B,perilipin 4,leucine-rich alpha-2-glycoprotein 1	9.48293e+16	ENSCAFT00000046877.1	LRG1	leucine-rich alpha-2-glycoprotein 1	6595
CpG_81:chr20:55172040-55173270	CpG_81	chr20:55172040-55173270	1231	ENSCAFT00000030197.3-exon,ENSCAFT00000049351.1-intron,ENSCAFT00000030197.3-intron,ENSCAFT00000046877.1-upstr,ENSCAFT00000030199.3-upstr,ENSCAFT00000030208.3-upstr,ENSCAFT00000030197.3-proxDOWN	SEMA6B_exon,PLIN4_intron,SEMA6B_intron,LRG1_upstr,PLIN5_upstr,SEMA6B_proxDOWN	sema domain, transmembrane domain (TM), and cytoplasmic domain, (semaphorin) 6B,perilipin 4,leucine-rich alpha-2-glycoprotein 1,perilipin 5	1.07579e+21	ENSCAFT00000046877.1	LRG1	leucine-rich alpha-2-glycoprotein 1	4557
CpG_135:chr20:55802910-55804390	CpG_135	chr20:55802910-55804390	1481	ENSCAFT00000030495.3-exon,ENSCAFT00000030495.3-intron,ENSCAFT00000030495.3-fiveUTR,ENSCAFT00000030495.3-proxUP	CACTIN_exon,CACTIN_intron,CACTIN_fiveUTR,CACTIN_proxUP	cactin, spliceosome C complex subunit	0	ENSCAFT00000030495.3	CACTIN	cactin, spliceosome C complex subunit	0
CpG_26:chr20:55811074-55811662	CpG_26	chr20:55811074-55811662	589	ENSCAFT00000030495.3-exon,ENSCAFT00000030495.3-intron	CACTIN_exon,CACTIN_intron	cactin, spliceosome C complex subunit	7598	ENSCAFT00000030495.3	CACTIN	cactin, spliceosome C complex subunit	7598
CpG_192:chr20:55859956-55862461	CpG_192	chr20:55859956-55862461	2506	ENSCAFT00000030503.3-exon,ENSCAFT00000030503.3-intron,ENSCAFT00000030504.3-proxDOWN	MFSD12_exon,MFSD12_intron,C19orf71_proxDOWN	major facilitator superfamily domain containing 12,NA	49132158	ENSCAFT00000030504.3	C19orf71	NA	2158
CpG_25:chr20:56029523-56029988	CpG_25	chr20:56029523-56029988	466	ENSCAFT00000030591.3-proxDOWN	CELF5_proxDOWN	CUGBP, Elav-like family member 5	45488	ENSCAFT00000030591.3	CELF5	CUGBP, Elav-like family member 5	45488
CpG_28:chr20:56241470-56242028	CpG_28	chr20:56241470-56242028	559	NA	NA	NA	NA	ENSCAFT00000049840.1	ZNF77	zinc finger protein 77	31654
CpG_73:chr20:56312352-56313081	CpG_73	chr20:56312352-56313081	730	ENSCAFT00000047090.1-upstr	NA_upstr	NA	5733	ENSCAFT00000047090.1	NA	NA	5733
CpG_156:chr20:56375674-56377248	CpG_156	chr20:56375674-56377248	1575	ENSCAFT00000043397.1-exon,ENSCAFT00000043397.1-intron,ENSCAFT00000043397.1-proxUP	ZNF555_exon,ZNF555_intron,ZNF555_proxUP	zinc finger protein 555	0	ENSCAFT00000043397.1	ZNF555	zinc finger protein 555	0
CpG_44:chr20:57073676-57074334	CpG_44	chr20:57073676-57074334	659	ENSCAFT00000046454.1-exon,ENSCAFT00000046454.1-intron,ENSCAFT00000046454.1-fiveUTR,ENSCAFT00000046454.1-proxUP,ENSCAFT00000030926.3-upstr	SCAMP4_exon,SCAMP4_intron,SCAMP4_fiveUTR,SCAMP4_proxUP,ABHD17A_upstr	secretory carrier membrane protein 4,abhydrolase domain containing 17A	0,8935	ENSCAFT00000046454.1	SCAMP4	secretory carrier membrane protein 4	0
CpG_26:chr20:57105383-57105918	CpG_26	chr20:57105383-57105918	536	NA	NA	NA	NA	ENSCAFT00000030942.4	REXO1	REX1, RNA exonuclease 1 homolog	11862
CpG_101:chr20:57212131-57213472	CpG_101	chr20:57212131-57213472	1342	NA	NA	NA	NA	ENSCAFT00000030959.3	ONECUT3	one cut homeobox 3	30290
CpG_15:chr20:58058844-58059247	CpG_15	chr20:58058844-58059247	404	ENSCAFT00000031374.3-upstr,ENSCAFT00000031371.3-proxDOWN,ENSCAFT00000031370.4-proxDOWN	MIER2_upstr,THEG_proxDOWN	mesoderm induction early response 1, family member 2,theg spermatid protein	87531244712509	ENSCAFT00000031374.3	MIER2	mesoderm induction early response 1, family member 2	8753
CpG_19:chr20:752605-753015	CpG_19	chr20:752605-753015	411	ENSCAFT00000043756.1-exon,ENSCAFT00000043756.1-intron,ENSCAFT00000043756.1-threeUTR	C3orf22_exon,C3orf22_intron,C3orf22_threeUTR	chromosome 20 open reading frame, human C3orf22	5166	ENSCAFT00000043756.1	C3orf22	chromosome 20 open reading frame, human C3orf22	5166
CpG_110:chr20:8342071-8343387	CpG_110	chr20:8342071-8343387	1317	ENSCAFT00000008459.3-exon,ENSCAFT00000008459.3-intron,ENSCAFT00000036518.2-proxUP,ENSCAFT00000008459.3-proxDOWN	IL17RC_exon,IL17RC_intron,CRELD1_proxUP,IL17RC_proxDOWN	interleukin 17 receptor C,cysteine-rich with EGF-like domains 1	11799267	ENSCAFT00000036518.2	CRELD1	cysteine-rich with EGF-like domains 1	267
CpG_77:chr20:8375562-8376385	CpG_77	chr20:8375562-8376385	824	ENSCAFT00000044430.1-exon,ENSCAFT00000044430.1-intron,ENSCAFT00000044430.1-fiveUTR,ENSCAFT00000041126.1-proxUP,ENSCAFT00000041126.1-upstr,ENSCAFT00000008477.2-upstr,ENSCAFT00000008497.3-upstr	JAGN1_exon,JAGN1_intron,JAGN1_fiveUTR,NA_proxUP,NA_upstr,IL17RE_upstr,CIDEC_upstr	interleukin 17 receptor E,NA,cell death-inducing DFFA-like effector c	524166179039872	ENSCAFT00000044430.1	JAGN1	interleukin 17 receptor E	524
CpG_90:chr21:10252859-10253990	CpG_90	chr21:10252859-10253990	1132	ENSCAFT00000006924.3-exon,ENSCAFT00000006924.3-intron,ENSCAFT00000006924.3-fiveUTR,ENSCAFT00000006924.3-proxUP	NAALAD2_exon,NAALAD2_intron,NAALAD2_fiveUTR,NAALAD2_proxUP	N-acetylated-alpha-linked acidic dipeptidase 2	0	ENSCAFT00000006924.3	NAALAD2	N-acetylated-alpha-linked acidic dipeptidase 2	0
CpG_112:chr21:21136309-21137504	CpG_112	chr21:21136309-21137504	1196	ENSCAFT00000007881.2-exon,ENSCAFT00000007881.2-intron,ENSCAFT00000007881.2-fiveUTR,ENSCAFT00000007881.2-proxUP	NA_exon,NA_intron,NA_fiveUTR,NA_proxUP	chloride channel, nucleotide-sensitive, 1A	0	ENSCAFT00000007881.2	NA	chloride channel, nucleotide-sensitive, 1A	0
CpG_111:chr21:22820130-22821591	CpG_111	chr21:22820130-22821591	1462	ENSCAFT00000008580.3-exon,ENSCAFT00000008580.3-intron,ENSCAFT00000008580.3-proxUP	UVRAG_exon,UVRAG_intron,UVRAG_proxUP	UV radiation resistance associated	0	ENSCAFT00000008580.3	UVRAG	UV radiation resistance associated	0
CpG_73:chr21:23186307-23187208	CpG_73	chr21:23186307-23187208	902	ENSCAFT00000008686.3-exon,ENSCAFT00000008686.3-intron,ENSCAFT00000008686.3-fiveUTR,ENSCAFT00000008686.3-proxUP,ENSCAFT00000034183.1-proxUP,ENSCAFT00000033754.1-upstr	RPS3_exon,RPS3_intron,RPS3_fiveUTR,RPS3_proxUP,SNORD15_proxUP,SNORD15_upstr	ribosomal protein S3,NA	0,368,4467	ENSCAFT00000008686.3	RPS3	ribosomal protein S3	0
CpG_110:chr21:24491843-24493337	CpG_110	chr21:24491843-24493337	1495	ENSCAFT00000046399.2-exon,ENSCAFT00000046399.2-intron,ENSCAFT00000046399.2-proxUP	NA_exon,NA_intron,NA_proxUP	RAB6A, member RAS oncogene family	0	ENSCAFT00000046399.2	NA	RAB6A, member RAS oncogene family	0
CpG_172:chr21:29936671-29938081	CpG_172	chr21:29936671-29938081	1411	ENSCAFT00000010588.5-exon,ENSCAFT00000010588.5-intron,ENSCAFT00000010498.3-upstr,ENSCAFT00000040689.1-upstr	DCHS1_exon,DCHS1_intron,TPP1_upstr,5S_rRNA_upstr	NA,tripeptidyl peptidase I	1107796693417	ENSCAFT00000040689.1	5S_rRNA	NA	3417
CpG_45:chr21:31311984-31312791	CpG_45	chr21:31311984-31312791	808	ENSCAFT00000046883.2-exon,ENSCAFT00000010909.3-exon,ENSCAFT00000046883.2-intron,ENSCAFT00000010909.3-threeUTR,ENSCAFT00000046883.2-proxDOWN	PPFIBP2_exon,CYB5R2_exon,PPFIBP2_intron,CYB5R2_threeUTR,PPFIBP2_proxDOWN	PTPRF interacting protein, binding protein 2 (liprin beta 2),cytochrome b5 reductase 2	14661411556	ENSCAFT00000010909.3	CYB5R2	cytochrome b5 reductase 2	11556
CpG_36:chr21:31623960-31624611	CpG_36	chr21:31623960-31624611	652	ENSCAFT00000011073.4-exon,ENSCAFT00000044088.1-exon,ENSCAFT00000011073.4-intron,ENSCAFT00000044088.1-intron	TUB_exon,TUB_intron	tubby bipartite transcription factor	5778536487	ENSCAFT00000044088.1	TUB	tubby bipartite transcription factor	36487
CpG_23:chr21:31682094-31682594	CpG_23	chr21:31682094-31682594	501	ENSCAFT00000011088.4-exon,ENSCAFT00000011088.4-fiveUTR,ENSCAFT00000011088.4-proxUP	RIC3_exon,RIC3_fiveUTR,RIC3_proxUP	RIC3 acetylcholine receptor chaperone	0	ENSCAFT00000011088.4	RIC3	RIC3 acetylcholine receptor chaperone	0
CpG_26:chr21:36305514-36305995	CpG_26	chr21:36305514-36305995	482	ENSCAFT00000012969.3-exon,ENSCAFT00000044767.2-exon,ENSCAFT00000012969.3-intron,ENSCAFT00000044767.2-intron	ARNTL_exon,ARNTL_intron	aryl hydrocarbon receptor nuclear translocator-like	11791	ENSCAFT00000012969.3	ARNTL	aryl hydrocarbon receptor nuclear translocator-like	11791
CpG_68:chr21:36312764-36313861	CpG_68	chr21:36312764-36313861	1098	ENSCAFT00000012969.3-exon,ENSCAFT00000044767.2-exon,ENSCAFT00000012969.3-intron,ENSCAFT00000044767.2-intron	ARNTL_exon,ARNTL_intron	aryl hydrocarbon receptor nuclear translocator-like	19041	ENSCAFT00000012969.3	ARNTL	aryl hydrocarbon receptor nuclear translocator-like	19041
CpG_43:chr21:38708023-38708742	CpG_43	chr21:38708023-38708742	720	NA	NA	NA	NA	ENSCAFT00000013736.3	SOX6	SRY (sex determining region Y)-box 6	443050
CpG_30:chr21:38737917-38738579	CpG_30	chr21:38737917-38738579	663	ENSCAFT00000013736.3-intron	SOX6_intron	SRY (sex determining region Y)-box 6	413213	ENSCAFT00000013736.3	SOX6	SRY (sex determining region Y)-box 6	413213
CpG_53:chr21:39312075-39312895	CpG_53	chr21:39312075-39312895	821	NA	NA	NA	NA	ENSCAFT00000044335.1	NA	chromosome 21 open reading frame, human C11orf58_small acidic protein pseudogene	84450
CpG_24:chr21:39669277-39669805	CpG_24	chr21:39669277-39669805	529	NA	NA	NA	NA	ENSCAFT00000042583.1	U6	NA	8506
CpG_18:chr21:40077866-40078267	CpG_18	chr21:40077866-40078267	402	ENSCAFT00000014325.4-intron,ENSCAFT00000014322.3-proxDOWN	USH1C_intron,USH1C_proxDOWN	Usher syndrome 1C	22570	ENSCAFT00000014322.3	USH1C	Usher syndrome 1C	22570
CpG_45:chr21:42215008-42215785	CpG_45	chr21:42215008-42215785	778	ENSCAFT00000015579.4-upstr	DBX1_upstr	NA	2592	ENSCAFT00000015579.4	DBX1	NA	2592
CpG_49:chr21:42217684-42218461	CpG_49	chr21:42217684-42218461	778	ENSCAFT00000015579.4-upstr	DBX1_upstr	NA	5268	ENSCAFT00000015579.4	DBX1	NA	5268
CpG_90:chr21:42596029-42597214	CpG_90	chr21:42596029-42597214	1186	ENSCAFT00000015664.3-intron	SLC6A5_intron	solute carrier family 6 (neurotransmitter transporter), member 5	12301	ENSCAFT00000015664.3	SLC6A5	solute carrier family 6 (neurotransmitter transporter), member 5	12301
CpG_77:chr21:42652382-42653303	CpG_77	chr21:42652382-42653303	922	ENSCAFT00000015919.3-upstr	NELL1_upstr	neural EGFL like 1	6392	ENSCAFT00000015919.3	NELL1	neural EGFL like 1	6392
CpG_23:chr21:44015460-44015862	CpG_23	chr21:44015460-44015862	403	ENSCAFT00000016047.3-proxUP	SLC17A6_proxUP	solute carrier family 17 (vesicular glutamate transporter), member 6	511	ENSCAFT00000016047.3	SLC17A6	solute carrier family 17 (vesicular glutamate transporter), member 6	511
CpG_192:chr21:44018398-44021428	CpG_192	chr21:44018398-44021428	3031	ENSCAFT00000016047.3-exon,ENSCAFT00000016047.3-intron	SLC17A6_exon,SLC17A6_intron	solute carrier family 17 (vesicular glutamate transporter), member 6	2023	ENSCAFT00000016047.3	SLC17A6	solute carrier family 17 (vesicular glutamate transporter), member 6	2023
CpG_29:chr21:44101409-44101946	CpG_29	chr21:44101409-44101946	538	NA	NA	NA	NA	ENSCAFT00000016060.3	NA	NA	10468
CpG_33:chr21:45717812-45718369	CpG_33	chr21:45717812-45718369	558	NA	NA	NA	NA	ENSCAFT00000016095.3	LUZP2	NA	208575
CpG_111:chr21:50160539-50162157	CpG_111	chr21:50160539-50162157	1619	NA	NA	NA	NA	ENSCAFT00000016301.4	KCNA4	potassium channel, voltage gated shaker related subfamily A, member 4	43032
CpG_16:chr21:50547737-50548165	CpG_16	chr21:50547737-50548165	429	NA	NA	NA	NA	ENSCAFT00000049214.1	NA	NA	13084
CpG_22:chr21:6956735-6957234	CpG_22	chr21:6956735-6957234	500	ENSCAFT00000006744.3-intron	VSTM5_intron	V-set and transmembrane domain containing 5	27860	ENSCAFT00000006744.3	VSTM5	V-set and transmembrane domain containing 5	27860
CpG_51:chr21:7227601-7228561	CpG_51	chr21:7227601-7228561	961	ENSCAFT00000048765.1-exon,ENSCAFT00000049898.2-exon,ENSCAFT00000048765.1-intron,ENSCAFT00000049898.2-intron,ENSCAFT00000048765.1-fiveUTR,ENSCAFT00000048765.1-threeUTR,ENSCAFT00000049898.2-threeUTR	NA_exon,NA_intron,NA_fiveUTR,NA_threeUTR	single-pass membrane protein with coiled-coil domains 4	34806	ENSCAFT00000048765.1	NA	single-pass membrane protein with coiled-coil domains 4	34806
CpG_204:chr21:8353704-8355989	CpG_204	chr21:8353704-8355989	2286	NA	NA	NA	NA	ENSCAFT00000006831.3	FAT3	FAT atypical cadherin 3	140437
CpG_346:chr22:13865046-13868600	CpG_346	chr22:13865046-13868600	3555	ENSCAFT00000007840.3-exon,ENSCAFT00000007840.3-intron,ENSCAFT00000007840.3-proxUP	PCDH17_exon,PCDH17_intron,PCDH17_proxUP	protocadherin 17	0	ENSCAFT00000007840.3	PCDH17	protocadherin 17	0
CpG_61:chr22:16472105-16473051	CpG_61	chr22:16472105-16473051	947	NA	NA	NA	NA	ENSCAFT00000007914.3	NA	NA	29747
CpG_126:chr22:1820693-1822047	CpG_126	chr22:1820693-1822047	1355	NA	NA	NA	NA	ENSCAFT00000033070.1	U6	NA	19796
CpG_37:chr22:2120173-2120897	CpG_37	chr22:2120173-2120897	725	ENSCAFT00000006955.3-intron,ENSCAFT00000046616.1-upstr	EBPL_intron,NA_upstr	emopamil binding protein-like,NA	35613536	ENSCAFT00000046616.1	NA	NA	3536
CpG_91:chr22:26934643-26935706	CpG_91	chr22:26934643-26935706	1064	ENSCAFT00000008080.3-exon,ENSCAFT00000008080.3-intron,ENSCAFT00000008090.3-proxUP,ENSCAFT00000008080.3-proxUP	DIS3_exon,DIS3_intron,PIBF1_proxUP,DIS3_proxUP	DIS3 homolog, exosome endoribonuclease and 3'-5' exoribonuclease,progesterone immunomodulatory binding factor 1	0,860	ENSCAFT00000008080.3	DIS3	DIS3 homolog, exosome endoribonuclease and 3'-5' exoribonuclease	0
CpG_21:chr22:2766216-2766658	CpG_21	chr22:2766216-2766658	443	NA	NA	NA	NA	ENSCAFT00000046254.2	FNDC3A	fibronectin type III domain containing 3A	66002
CpG_75:chr22:30873382-30874220	CpG_75	chr22:30873382-30874220	839	ENSCAFT00000044597.2-exon,ENSCAFT00000008311.3-exon,ENSCAFT00000044597.2-intron,ENSCAFT00000008311.3-intron,ENSCAFT00000008311.3-proxUP,ENSCAFT00000044597.2-proxUP	MYCBP2_exon,MYCBP2_intron,MYCBP2_proxUP	MYC binding protein 2, E3 ubiquitin protein ligase	0	ENSCAFT00000008311.3	MYCBP2	MYC binding protein 2, E3 ubiquitin protein ligase	0
CpG_25:chr22:36070629-36071128	CpG_25	chr22:36070629-36071128	500	ENSCAFT00000043385.2-exon,ENSCAFT00000008518.3-exon,ENSCAFT00000043385.2-intron,ENSCAFT00000008518.3-intron	NA_exon,NA_intron	NA	10911088	ENSCAFT00000008518.3	NA	NA	1088
CpG_23:chr22:379859-380357	CpG_23	chr22:379859-380357	499	ENSCAFT00000006873.3-intron	WDFY2_intron	NA	19799	ENSCAFT00000006873.3	WDFY2	NA	19799
CpG_76:chr22:407417-408778	CpG_76	chr22:407417-408778	1362	ENSCAFT00000006873.3-upstr	WDFY2_upstr	NA	7259	ENSCAFT00000006873.3	WDFY2	NA	7259
CpG_191:chr22:44154285-44156607	CpG_191	chr22:44154285-44156607	2323	NA	NA	NA	NA	ENSCAFT00000034226.1	5S_rRNA	NA	95070
CpG_178:chr22:45498556-45501292	CpG_178	chr22:45498556-45501292	2737	NA	NA	NA	NA	ENSCAFT00000046322.1	NA	NA	7588
CpG_65:chr22:45501905-45502999	CpG_65	chr22:45501905-45502999	1095	NA	NA	NA	NA	ENSCAFT00000046322.1	NA	NA	5881
CpG_75:chr22:45508084-45508890	CpG_75	chr22:45508084-45508890	807	ENSCAFT00000046322.1-exon,ENSCAFT00000046322.1-proxUP,ENSCAFT00000046322.1-proxDOWN	NA_exon,NA_proxUP,NA_proxDOWN	NA	0	ENSCAFT00000046322.1	NA	NA	0
CpG_57:chr22:47377015-47377688	CpG_57	chr22:47377015-47377688	674	ENSCAFT00000008890.3-upstr,ENSCAFT00000041175.1-upstr	OXGR1_upstr,U6_upstr	NA	46718124	ENSCAFT00000008890.3	OXGR1	NA	4671
CpG_19:chr22:4896617-4897106	CpG_19	chr22:4896617-4897106	490	ENSCAFT00000007212.3-exon,ENSCAFT00000007212.3-intron	KIAA0226L_exon,KIAA0226L_intron	KIAA0226-like ortholog	17324	ENSCAFT00000007212.3	KIAA0226L	KIAA0226-like ortholog	17324
CpG_296:chr22:49933994-49937852	CpG_296	chr22:49933994-49937852	3859	ENSCAFT00000009407.4-exon,ENSCAFT00000043174.1-exon,ENSCAFT00000009407.4-intron,ENSCAFT00000043174.1-intron,ENSCAFT00000043174.1-fiveUTR,ENSCAFT00000043174.1-proxUP,ENSCAFT00000009410.4-upstr,ENSCAFT00000043174.1-proxDOWN	ZIC5_exon,ZIC5_intron,ZIC5_fiveUTR,ZIC5_proxUP,ZIC2_upstr,ZIC5_proxDOWN	Zic family member 5,NA	1325,0,9563	ENSCAFT00000043174.1	ZIC5	Zic family member 5	0
CpG_21:chr22:521920-522375	CpG_21	chr22:521920-522375	456	ENSCAFT00000048980.2-proxDOWN	SERPINE3_proxDOWN	serpin peptidase inhibitor, clade E (nexin, plasminogen activator inhibitor type 1), member 3	141220	ENSCAFT00000030026.4	INTS6	integrator complex subunit 6	26782
CpG_116:chr22:56757134-56758751	CpG_116	chr22:56757134-56758751	1618	ENSCAFT00000045039.1-proxUP,ENSCAFT00000045039.1-upstr	NA_proxUP,NA_upstr	NA	521	ENSCAFT00000045039.1	NA	NA	521
CpG_26:chr22:56853217-56853667	CpG_26	chr22:56853217-56853667	451	NA	NA	NA	NA	ENSCAFT00000029987.3	NA	NA	91878
CpG_48:chr22:59349297-59350143	CpG_48	chr22:59349297-59350143	847	NA	NA	NA	NA	ENSCAFT00000042769.1	TEX29	testis expressed 29	36262
CpG_99:chr22:59888382-59889354	CpG_99	chr22:59888382-59889354	973	NA	NA	NA	NA	ENSCAFT00000009930.4	SOX1	NA	11799
CpG_28:chr22:59901044-59901451	CpG_28	chr22:59901044-59901451	408	ENSCAFT00000009930.4-exon,ENSCAFT00000009930.4-intron,ENSCAFT00000009930.4-proxUP,ENSCAFT00000043442.1-proxUP	SOX1_exon,SOX1_intron,SOX1_proxUP,NA_proxUP	NA	0,1110	ENSCAFT00000009930.4	SOX1	NA	0
CpG_36:chr22:60563458-60564151	CpG_36	chr22:60563458-60564151	694	ENSCAFT00000010077.4-exon,ENSCAFT00000010079.4-exon,ENSCAFT00000010082.3-exon,ENSCAFT00000010077.4-intron,ENSCAFT00000010079.4-intron,ENSCAFT00000010082.3-intron,ENSCAFT00000010113.3-upstr	MCF2L_exon,MCF2L_intron,F7_upstr	MCF.2 cell line derived transforming sequence-like,coagulation factor VII (serum prothrombin conversion accelerator)	8.90577e+18	ENSCAFT00000010113.3	F7	coagulation factor VII (serum prothrombin conversion accelerator)	8359
CpG_60:chr22:61171391-61172432	CpG_60	chr22:61171391-61172432	1042	ENSCAFT00000010454.3-intron	RASA3_intron	RAS p21 protein activator 3	29673	ENSCAFT00000046964.1	NA	NA	8388
CpG_70:chr22:7491698-7492752	CpG_70	chr22:7491698-7492752	1055	ENSCAFT00000007484.3-exon,ENSCAFT00000007484.3-intron	ENOX1_exon,ENOX1_intron	ecto-NOX disulfide-thiol exchanger 1	95421	ENSCAFT00000007484.3	ENOX1	ecto-NOX disulfide-thiol exchanger 1	95421
CpG_245:chr22:75399-77668	CpG_245	chr22:75399-77668	2270	NA	NA	NA	NA	ENSCAFT00000037887.2	NA	NA	11807
CpG_88:chr22:7825177-7826162	CpG_88	chr22:7825177-7826162	986	ENSCAFT00000007502.3-exon,ENSCAFT00000007502.3-intron,ENSCAFT00000007502.3-fiveUTR,ENSCAFT00000007502.3-proxUP	DNAJC15_exon,DNAJC15_intron,DNAJC15_fiveUTR,DNAJC15_proxUP	DnaJ (Hsp40) homolog, subfamily C, member 15	0	ENSCAFT00000007502.3	DNAJC15	DnaJ (Hsp40) homolog, subfamily C, member 15	0
CpG_126:chr22:866899-868840	CpG_126	chr22:866899-868840	1942	NA	NA	NA	NA	ENSCAFT00000006889.3	NA	guanylate cyclase soluble subunit beta-2-like	12979
CpG_27:chr22:992438-992913	CpG_27	chr22:992438-992913	476	ENSCAFT00000044242.2-proxUP,ENSCAFT00000006902.3-proxUP,ENSCAFT00000044242.2-upstr,ENSCAFT00000006902.3-upstr	RNASEH2B_proxUP,RNASEH2B_upstr	ribonuclease H2, subunit B	19111884	ENSCAFT00000006902.3	RNASEH2B	ribonuclease H2, subunit B	1884
CpG_75:chr23:11713454-11714366	CpG_75	chr23:11713454-11714366	913	ENSCAFT00000008514.2-exon,ENSCAFT00000008514.2-intron,ENSCAFT00000008514.2-proxUP,ENSCAFT00000008509.3-upstr	SS18L2_exon,SS18L2_intron,SS18L2_proxUP,SEC22C_upstr	synovial sarcoma translocation gene on chromosome 18-like 2,SEC22 homolog C, vesicle trafficking protein	0,4853	ENSCAFT00000008514.2	SS18L2	synovial sarcoma translocation gene on chromosome 18-like 2	0
CpG_93:chr23:1567431-1568626	CpG_93	chr23:1567431-1568626	1196	ENSCAFT00000045013.1-exon,ENSCAFT00000045013.1-intron,ENSCAFT00000045013.1-fiveUTR,ENSCAFT00000045013.1-proxUP,ENSCAFT00000007062.3-upstr,ENSCAFT00000044576.1-upstr	NA_exon,NA_intron,NA_fiveUTR,NA_proxUP,ABHD12_upstr,NA_upstr	NA,abhydrolase domain containing 12	0,4586,9146	ENSCAFT00000045013.1	NA	NA	0
CpG_29:chr23:16460855-16461452	CpG_29	chr23:16460855-16461452	598	NA	NA	NA	NA	ENSCAFT00000008885.5	EOMES	eomesodermin	44170
CpG_75:chr23:1776109-1777115	CpG_75	chr23:1776109-1777115	1007	ENSCAFT00000043915.1-exon,ENSCAFT00000043915.1-intron,ENSCAFT00000043915.1-proxUP	NA_exon,NA_intron,NA_proxUP	N-acetylneuraminic acid phosphatase	0	ENSCAFT00000043915.1	NA	N-acetylneuraminic acid phosphatase	0
CpG_108:chr23:18930219-18931441	CpG_108	chr23:18930219-18931441	1223	NA	NA	NA	NA	ENSCAFT00000009235.3	RARB	retinoic acid receptor, beta	552558
CpG_62:chr23:19248495-19249319	CpG_62	chr23:19248495-19249319	825	NA	NA	NA	NA	ENSCAFT00000038637.2	THRB	thyroid hormone receptor, beta	297825
CpG_20:chr23:27796357-27796814	CpG_20	chr23:27796357-27796814	458	ENSCAFT00000009739.3-exon,ENSCAFT00000009739.3-intron	COL6A6_exon,COL6A6_intron	collagen, type VI, alpha 6	36959	ENSCAFT00000009739.3	COL6A6	collagen, type VI, alpha 6	36959
CpG_99:chr23:31369649-31370909	CpG_99	chr23:31369649-31370909	1261	ENSCAFT00000046154.1-exon,ENSCAFT00000046154.1-intron,ENSCAFT00000046154.1-fiveUTR	KY_exon,KY_intron,KY_fiveUTR	kyphoscoliosis peptidase	103	ENSCAFT00000046154.1	KY	kyphoscoliosis peptidase	103
CpG_221:chr23:32662784-32664848	CpG_221	chr23:32662784-32664848	2065	ENSCAFT00000011331.3-exon,ENSCAFT00000011331.3-fiveUTR,ENSCAFT00000011331.3-proxUP,ENSCAFT00000011331.3-upstr	MSL2_exon,MSL2_fiveUTR,MSL2_proxUP,MSL2_upstr	male-specific lethal 2 homolog (Drosophila)	0	ENSCAFT00000011331.3	MSL2	male-specific lethal 2 homolog (Drosophila)	0
CpG_33:chr23:33251449-33252124	CpG_33	chr23:33251449-33252124	676	NA	NA	NA	NA	ENSCAFT00000011927.2	SLC35G2	solute carrier family 35, member G2	38835
CpG_160:chr23:34078372-34080802	CpG_160	chr23:34078372-34080802	2431	ENSCAFT00000011974.2-exon,ENSCAFT00000011974.2-intron,ENSCAFT00000011974.2-proxUP,ENSCAFT00000011974.2-proxDOWN	NA_exon,NA_intron,NA_proxUP,NA_proxDOWN	NA	0	ENSCAFT00000011974.2	NA	NA	0
CpG_309:chr23:34082930-34087270	CpG_309	chr23:34082930-34087270	4341	NA	NA	NA	NA	ENSCAFT00000011974.2	NA	NA	3391
CpG_74:chr23:35206020-35206975	CpG_74	chr23:35206020-35206975	956	ENSCAFT00000046223.1-exon,ENSCAFT00000046223.1-proxUP	NA_exon,NA_proxUP	proline rich 23A	0	ENSCAFT00000046223.1	NA	proline rich 23A	0
CpG_28:chr23:42480126-42480553	CpG_28	chr23:42480126-42480553	428	NA	NA	NA	NA	ENSCAFT00000013026.3	ZIC4	zinc finger protein ZIC 4	49710
CpG_49:chr23:42501851-42502574	CpG_49	chr23:42501851-42502574	724	NA	NA	NA	NA	ENSCAFT00000013026.3	ZIC4	zinc finger protein ZIC 4	27689
CpG_109:chr23:42536422-42537615	CpG_109	chr23:42536422-42537615	1194	ENSCAFT00000042806.1-exon,ENSCAFT00000042806.1-intron,ENSCAFT00000042806.1-fiveUTR,ENSCAFT00000042806.1-threeUTR,ENSCAFT00000013026.3-upstr	NA_exon,NA_intron,NA_fiveUTR,NA_threeUTR,ZIC4_upstr	NA,zinc finger protein ZIC 4	6056157	ENSCAFT00000042806.1	NA	NA	605
CpG_51:chr23:42548078-42548867	CpG_51	chr23:42548078-42548867	790	NA	NA	NA	NA	ENSCAFT00000042806.1	NA	NA	12261
CpG_19:chr23:43568838-43569251	CpG_19	chr23:43568838-43569251	414	NA	NA	NA	NA	ENSCAFT00000013045.3	AGTR1	angiotensin II receptor, type 1	45907
CpG_126:chr23:48365522-48366976	CpG_126	chr23:48365522-48366976	1455	ENSCAFT00000013704.3-intron	ARHGEF26_intron	Rho guanine nucleotide exchange factor (GEF) 26	75475	ENSCAFT00000013704.3	ARHGEF26	Rho guanine nucleotide exchange factor (GEF) 26	75475
CpG_20:chr23:48381129-48381591	CpG_20	chr23:48381129-48381591	463	ENSCAFT00000013704.3-intron	ARHGEF26_intron	Rho guanine nucleotide exchange factor (GEF) 26	91082	ENSCAFT00000013769.4	DHX36	DEAH (Asp-Glu-Ala-His) box polypeptide 36	87968
CpG_404:chr23:48393030-48399511	CpG_404	chr23:48393030-48399511	6482	ENSCAFT00000013704.3-exon,ENSCAFT00000013704.3-intron,ENSCAFT00000013704.3-threeUTR	ARHGEF26_exon,ARHGEF26_intron,ARHGEF26_threeUTR	Rho guanine nucleotide exchange factor (GEF) 26	102983	ENSCAFT00000013769.4	DHX36	DEAH (Asp-Glu-Ala-His) box polypeptide 36	70048
CpG_15:chr23:49400600-49401011	CpG_15	chr23:49400600-49401011	412	ENSCAFT00000013905.4-intron,ENSCAFT00000013907.3-intron	PLCH1_intron	phospholipase C, eta 1	8139719778	ENSCAFT00000013907.3	PLCH1	phospholipase C, eta 1	19778
CpG_141:chr23:49766872-49768783	CpG_141	chr23:49766872-49768783	1912	ENSCAFT00000014066.4-upstr	KCNAB1_upstr	potassium channel, voltage gated subfamily A regulatory beta subunit 1	7305	ENSCAFT00000014066.4	KCNAB1	potassium channel, voltage gated subfamily A regulatory beta subunit 1	7305
CpG_88:chr23:50249175-50250206	CpG_88	chr23:50249175-50250206	1032	ENSCAFT00000045071.2-upstr,ENSCAFT00000043705.2-upstr,ENSCAFT00000014090.3-upstr	TIPARP_upstr	TCDD-inducible poly(ADP-ribose) polymerase	345934883500	ENSCAFT00000045071.2	TIPARP	TCDD-inducible poly(ADP-ribose) polymerase	3459
CpG_272:chr23:50588322-50592527	CpG_272	chr23:50588322-50592527	4206	NA	NA	NA	NA	ENSCAFT00000014104.3	CCNL1	NA	59775
CpG_41:chr23:51056626-51057337	CpG_41	chr23:51056626-51057337	712	NA	NA	NA	NA	ENSCAFT00000014121.3	VEPH1	ventricular zone expressed PH domain-containing 1	54160
CpG_19:chr23:51187446-51187872	CpG_19	chr23:51187446-51187872	427	NA	NA	NA	NA	ENSCAFT00000014121.3	VEPH1	ventricular zone expressed PH domain-containing 1	184980
CpG_29:chr23:51886107-51886703	CpG_29	chr23:51886107-51886703	597	ENSCAFT00000014152.3-intron	RSRC1_intron	NA	390047	ENSCAFT00000014162.4	MLF1	myeloid leukemia factor 1	31428
CpG_111:chr23:52262938-52264456	CpG_111	chr23:52262938-52264456	1519	NA	NA	NA	NA	ENSCAFT00000043449.1	NA	NA	159789
CpG_143:chr23:7105629-7107210	CpG_143	chr23:7105629-7107210	1582	ENSCAFT00000007747.3-exon,ENSCAFT00000007747.3-intron,ENSCAFT00000007747.3-proxUP	GOLGA4_exon,GOLGA4_intron,GOLGA4_proxUP	golgin A4	0	ENSCAFT00000007747.3	GOLGA4	golgin A4	0
CpG_30:chr23:8091809-8092411	CpG_30	chr23:8091809-8092411	603	ENSCAFT00000008078.3-exon,ENSCAFT00000008078.3-intron	SLC22A14_exon,SLC22A14_intron	solute carrier family 22, member 14	16269	ENSCAFT00000008078.3	SLC22A14	solute carrier family 22, member 14	16269
CpG_70:chr24:1007275-1008206	CpG_70	chr24:1007275-1008206	932	ENSCAFT00000008326.3-upstr	FOXA2_upstr	forkhead box A2	2444	ENSCAFT00000008326.3	FOXA2	forkhead box A2	2444
CpG_290:chr24:1009301-1012909	CpG_290	chr24:1009301-1012909	3609	ENSCAFT00000008326.3-exon,ENSCAFT00000008326.3-intron,ENSCAFT00000008326.3-proxUP	FOXA2_exon,FOXA2_intron,FOXA2_proxUP	forkhead box A2	0	ENSCAFT00000008326.3	FOXA2	forkhead box A2	0
CpG_212:chr24:1015439-1018415	CpG_212	chr24:1015439-1018415	2977	ENSCAFT00000008326.3-proxDOWN	FOXA2_proxDOWN	forkhead box A2	4787	ENSCAFT00000008326.3	FOXA2	forkhead box A2	4787
CpG_158:chr24:12691883-12694090	CpG_158	chr24:12691883-12694090	2208	ENSCAFT00000009177.2-exon,ENSCAFT00000009177.2-intron,ENSCAFT00000009177.2-proxUP	LAMP5_exon,LAMP5_intron,LAMP5_proxUP	lysosomal-associated membrane protein family, member 5	0	ENSCAFT00000009177.2	LAMP5	lysosomal-associated membrane protein family, member 5	0
CpG_181:chr24:12699119-12701386	CpG_181	chr24:12699119-12701386	2268	ENSCAFT00000009177.2-upstr	LAMP5_upstr	lysosomal-associated membrane protein family, member 5	5389	ENSCAFT00000009177.2	LAMP5	lysosomal-associated membrane protein family, member 5	5389
CpG_64:chr24:14013573-14014411	CpG_64	chr24:14013573-14014411	839	NA	NA	NA	NA	ENSCAFT00000009484.3	TMX4	NA	122396
CpG_49:chr24:16945393-16946048	CpG_49	chr24:16945393-16946048	656	NA	NA	NA	NA	ENSCAFT00000009809.2	PRNP	prion protein	97760
CpG_93:chr24:1748616-1750118	CpG_93	chr24:1748616-1750118	1503	ENSCAFT00000008330.4-exon,ENSCAFT00000008330.4-intron	PAX1_exon,PAX1_intron	paired box 1	2459	ENSCAFT00000008330.4	PAX1	paired box 1	2459
CpG_120:chr24:1755070-1756890	CpG_120	chr24:1755070-1756890	1821	ENSCAFT00000008330.4-upstr	PAX1_upstr	paired box 1	2491	ENSCAFT00000008330.4	PAX1	paired box 1	2491
CpG_123:chr24:17585507-17587244	CpG_123	chr24:17585507-17587244	1738	ENSCAFT00000010021.4-exon,ENSCAFT00000010090.4-intron,ENSCAFT00000010021.4-intron,ENSCAFT00000010021.4-fiveUTR,ENSCAFT00000010021.4-proxUP,ENSCAFT00000037769.2-upstr	SIGLEC1_exon,ADAM33_intron,SIGLEC1_intron,SIGLEC1_fiveUTR,SIGLEC1_proxUP,SIGLEC1_upstr	sialic acid binding Ig-like lectin 1, sialoadhesin,ADAM metallopeptidase domain 33	0,32569,6893	ENSCAFT00000010021.4	SIGLEC1	sialic acid binding Ig-like lectin 1, sialoadhesin	0
CpG_69:chr24:18673738-18674553	CpG_69	chr24:18673738-18674553	816	ENSCAFT00000030343.3-exon,ENSCAFT00000030343.3-intron,ENSCAFT00000030343.3-fiveUTR,ENSCAFT00000042330.1-upstr	NA_exon,NA_intron,NA_fiveUTR,SNORD64_upstr	small nuclear ribonucleoprotein polypeptides B and B1,NA	1127396	ENSCAFT00000030343.3	NA	small nuclear ribonucleoprotein polypeptides B and B1	112
CpG_181:chr24:1924200-1926322	CpG_181	chr24:1924200-1926322	2123	ENSCAFT00000008335.3-upstr	NKX2-2_upstr	NK2 homeobox 2	4753	ENSCAFT00000008335.3	NKX2-2	NK2 homeobox 2	4753
CpG_63:chr24:1938716-1939576	CpG_63	chr24:1938716-1939576	861	NA	NA	NA	NA	ENSCAFT00000008335.3	NKX2-2	NK2 homeobox 2	7639
CpG_44:chr24:20096298-20097117	CpG_44	chr24:20096298-20097117	820	ENSCAFT00000011048.3-exon,ENSCAFT00000011048.3-proxDOWN	FAM110A_exon,FAM110A_proxDOWN	NA	142	ENSCAFT00000011048.3	FAM110A	NA	142
CpG_51:chr24:20158031-20158825	CpG_51	chr24:20158031-20158825	795	NA	NA	NA	NA	ENSCAFT00000011091.2	SLC52A3	solute carrier family 52 (riboflavin transporter), member 3	30220
CpG_240:chr24:21937455-21940657	CpG_240	chr24:21937455-21940657	3203	ENSCAFT00000042793.2-exon,ENSCAFT00000042793.2-intron,ENSCAFT00000042793.2-fiveUTR,ENSCAFT00000042793.2-proxUP	NOL4L_exon,NOL4L_intron,NOL4L_fiveUTR,NOL4L_proxUP	nucleolar protein 4-like	0	ENSCAFT00000042793.2	NOL4L	nucleolar protein 4-like	0
CpG_140:chr24:23172338-23174056	CpG_140	chr24:23172338-23174056	1719	NA	NA	NA	NA	ENSCAFT00000011990.2	NA	NA	5249
CpG_23:chr24:23393319-23393774	CpG_23	chr24:23393319-23393774	456	ENSCAFT00000038625.2-exon,ENSCAFT00000038625.2-intron,ENSCAFT00000038625.2-threeUTR	ASIP_exon,ASIP_intron,ASIP_threeUTR	agouti signaling protein	38676	ENSCAFT00000012019.3	AHCY	adenosylhomocysteinase	29592
CpG_106:chr24:24547054-24548490	CpG_106	chr24:24547054-24548490	1437	ENSCAFT00000013024.3-proxUP,ENSCAFT00000013004.3-upstr	SPAG4_proxUP,NA_upstr	NA,fer-1-like protein 4	1573501	ENSCAFT00000013024.3	SPAG4	NA	157
CpG_84:chr24:26552046-26553104	CpG_84	chr24:26552046-26553104	1059	ENSCAFT00000014042.2-exon,ENSCAFT00000014042.2-intron,ENSCAFT00000014042.2-fiveUTR,ENSCAFT00000014042.2-proxUP	RPRD1B_exon,RPRD1B_intron,RPRD1B_fiveUTR,RPRD1B_proxUP	regulation of nuclear pre-mRNA domain containing 1B	0	ENSCAFT00000014042.2	RPRD1B	regulation of nuclear pre-mRNA domain containing 1B	0
CpG_68:chr24:30775624-30776713	CpG_68	chr24:30775624-30776713	1090	NA	NA	NA	NA	ENSCAFT00000014756.3	PTPRT	protein tyrosine phosphatase, receptor type, T	11141
CpG_21:chr24:31947227-31947683	CpG_21	chr24:31947227-31947683	457	ENSCAFT00000014989.2-exon,ENSCAFT00000014989.2-intron,ENSCAFT00000014989.2-fiveUTR	TTPAL_exon,TTPAL_intron,TTPAL_fiveUTR	tocopherol (alpha) transfer protein-like	3849	ENSCAFT00000014989.2	TTPAL	tocopherol (alpha) transfer protein-like	3849
CpG_53:chr24:32368492-32369192	CpG_53	chr24:32368492-32369192	701	ENSCAFT00000015238.3-exon,ENSCAFT00000015238.3-intron,ENSCAFT00000015238.3-fiveUTR,ENSCAFT00000015238.3-proxUP,ENSCAFT00000015285.3-upstr	TOMM34_exon,TOMM34_intron,TOMM34_fiveUTR,TOMM34_proxUP,STK4_upstr	translocase of outer mitochondrial membrane 34,serine/threonine kinase 4	0,6556	ENSCAFT00000015238.3	TOMM34	translocase of outer mitochondrial membrane 34	0
CpG_81:chr24:3294148-3295270	CpG_81	chr24:3294148-3295270	1123	ENSCAFT00000047479.2-exon,ENSCAFT00000008599.3-exon,ENSCAFT00000047479.2-intron,ENSCAFT00000008599.3-intron,ENSCAFT00000047479.2-fiveUTR,ENSCAFT00000047479.2-proxUP,ENSCAFT00000008599.3-proxUP,ENSCAFT00000008504.3-upstr	CRNKL1_exon,CRNKL1_intron,CRNKL1_fiveUTR,CRNKL1_proxUP,CFAP61_upstr	crooked neck pre-mRNA splicing factor 1,cilia and flagella associated protein 61	0,6557	ENSCAFT00000047479.2	CRNKL1	crooked neck pre-mRNA splicing factor 1	0
CpG_182:chr24:33213296-33215433	CpG_182	chr24:33213296-33215433	2138	ENSCAFT00000015641.3-proxUP,ENSCAFT00000015641.3-upstr	PCIF1_proxUP,PCIF1_upstr	PDX1 C-terminal inhibiting factor 1	1294	ENSCAFT00000015641.3	PCIF1	PDX1 C-terminal inhibiting factor 1	1294
CpG_36:chr24:33799079-33799712	CpG_36	chr24:33799079-33799712	634	ENSCAFT00000039166.2-exon	OCSTAMP_exon	NA	18	ENSCAFT00000039166.2	OCSTAMP	NA	18
CpG_116:chr24:34044475-34045768	CpG_116	chr24:34044475-34045768	1294	NA	NA	NA	NA	ENSCAFT00000016995.2	EYA2	EYA transcriptional coactivator and phosphatase 2	80433
CpG_18:chr24:34748677-34749108	CpG_18	chr24:34748677-34749108	432	ENSCAFT00000017345.3-exon,ENSCAFT00000017345.3-intron	SULF2_exon,SULF2_intron	sulfatase 2	79460	ENSCAFT00000017345.3	SULF2	sulfatase 2	79460
CpG_100:chr24:36936022-36937105	CpG_100	chr24:36936022-36937105	1084	ENSCAFT00000039526.2-exon,ENSCAFT00000039526.2-intron,ENSCAFT00000039526.2-fiveUTR,ENSCAFT00000039526.2-proxUP	PTPN1_exon,PTPN1_intron,PTPN1_fiveUTR,PTPN1_proxUP	protein tyrosine phosphatase, non-receptor type 1	0	ENSCAFT00000039526.2	PTPN1	protein tyrosine phosphatase, non-receptor type 1	0
CpG_53:chr24:37550918-37551657	CpG_53	chr24:37550918-37551657	740	NA	NA	NA	NA	ENSCAFT00000018458.3	NFATC2	nuclear factor of activated T-cells, cytoplasmic, calcineurin-dependent 2	201177
CpG_65:chr24:37742335-37743573	CpG_65	chr24:37742335-37743573	1239	ENSCAFT00000045569.2-intron,ENSCAFT00000018458.3-intron	NFATC2_intron	nuclear factor of activated T-cells, cytoplasmic, calcineurin-dependent 2	92829261	ENSCAFT00000018458.3	NFATC2	nuclear factor of activated T-cells, cytoplasmic, calcineurin-dependent 2	9261
CpG_151:chr24:39169880-39172346	CpG_151	chr24:39169880-39172346	2467	ENSCAFT00000018740.4-exon,ENSCAFT00000048827.1-exon,ENSCAFT00000048827.1-fiveUTR	TSHZ2_exon,TSHZ2_fiveUTR	NA	1260408	ENSCAFT00000048827.1	TSHZ2	NA	408
CpG_35:chr24:39535545-39536108	CpG_35	chr24:39535545-39536108	564	NA	NA	NA	NA	ENSCAFT00000043771.2	ZNF217	zinc finger protein 217	97340
CpG_46:chr24:41842880-41843782	CpG_46	chr24:41842880-41843782	903	NA	NA	NA	NA	ENSCAFT00000019057.3	TFAP2C	transcription factor AP-2 gamma (activating enhancer binding protein 2 gamma)	55057
CpG_16:chr24:42144022-42144439	CpG_16	chr24:42144022-42144439	418	NA	NA	NA	NA	ENSCAFT00000019076.3	BMP7	bone morphogenetic protein 7	149547
CpG_184:chr24:42292420-42294665	CpG_184	chr24:42292420-42294665	2246	ENSCAFT00000047209.2-exon,ENSCAFT00000019076.3-exon,ENSCAFT00000047209.2-intron,ENSCAFT00000019076.3-intron,ENSCAFT00000047209.2-fiveUTR,ENSCAFT00000019076.3-proxUP,ENSCAFT00000047209.2-proxUP	BMP7_exon,BMP7_intron,BMP7_fiveUTR,BMP7_proxUP	bone morphogenetic protein 7	0	ENSCAFT00000019076.3	BMP7	bone morphogenetic protein 7	0
CpG_17:chr24:42406171-42406580	CpG_17	chr24:42406171-42406580	410	ENSCAFT00000043486.1-intron	RBM38_intron	RNA binding motif protein 38	9859	ENSCAFT00000043486.1	RBM38	RNA binding motif protein 38	9859
CpG_63:chr24:42515562-42516402	CpG_63	chr24:42515562-42516402	841	ENSCAFT00000019144.4-upstr	CTCFL_upstr	CCCTC-binding factor (zinc finger protein)-like	8347	ENSCAFT00000019144.4	CTCFL	CCCTC-binding factor (zinc finger protein)-like	8347
CpG_18:chr24:43369047-43369470	CpG_18	chr24:43369047-43369470	424	NA	NA	NA	NA	ENSCAFT00000019266.4	STX16	syntaxin 16	56999
CpG_50:chr24:43574340-43575111	CpG_50	chr24:43574340-43575111	772	ENSCAFT00000040773.1-upstr	NA_upstr	NA	4073	ENSCAFT00000040773.1	NA	NA	4073
CpG_29:chr24:43623934-43624492	CpG_29	chr24:43623934-43624492	559	ENSCAFT00000036718.3-intron	GNAS_intron	GNAS complex locus	20568	ENSCAFT00000048454.1	GNAS	GNAS complex locus	18912
CpG_125:chr24:43783339-43784988	CpG_125	chr24:43783339-43784988	1650	ENSCAFT00000019429.3-exon,ENSCAFT00000019429.3-intron,ENSCAFT00000019429.3-proxUP	SLMO2_exon,SLMO2_intron,SLMO2_proxUP	PRELI domain containing 3B	0	ENSCAFT00000019429.3	SLMO2	PRELI domain containing 3B	0
CpG_17:chr24:4419271-4419680	CpG_17	chr24:4419271-4419680	410	ENSCAFT00000008651.2-upstr	SCP2D1_upstr	NA	8111	ENSCAFT00000008651.2	SCP2D1	NA	8111
CpG_69:chr24:44249337-44250221	CpG_69	chr24:44249337-44250221	885	ENSCAFT00000036705.2-exon,ENSCAFT00000036705.2-intron,ENSCAFT00000036705.2-fiveUTR	PHACTR3_exon,PHACTR3_intron,PHACTR3_fiveUTR	phosphatase and actin regulator 3	316	ENSCAFT00000036705.2	PHACTR3	phosphatase and actin regulator 3	316
CpG_36:chr24:44307720-44308360	CpG_36	chr24:44307720-44308360	641	ENSCAFT00000036705.2-intron	PHACTR3_intron	phosphatase and actin regulator 3	58699	ENSCAFT00000036705.2	PHACTR3	phosphatase and actin regulator 3	58699
CpG_66:chr24:44645206-44646127	CpG_66	chr24:44645206-44646127	922	NA	NA	NA	NA	ENSCAFT00000033282.1	U6	NA	63905
CpG_22:chr24:44846429-44846857	CpG_22	chr24:44846429-44846857	429	NA	NA	NA	NA	ENSCAFT00000033282.1	U6	NA	265128
CpG_22:chr24:44852654-44853056	CpG_22	chr24:44852654-44853056	403	NA	NA	NA	NA	ENSCAFT00000033282.1	U6	NA	271353
CpG_94:chr24:45087528-45089021	CpG_94	chr24:45087528-45089021	1494	NA	NA	NA	NA	ENSCAFT00000033282.1	U6	NA	506227
CpG_19:chr24:45194287-45194741	CpG_19	chr24:45194287-45194741	455	NA	NA	NA	NA	ENSCAFT00000033282.1	U6	NA	612986
CpG_42:chr24:45199307-45200025	CpG_42	chr24:45199307-45200025	719	NA	NA	NA	NA	ENSCAFT00000033282.1	U6	NA	618006
CpG_25:chr24:45442080-45442552	CpG_25	chr24:45442080-45442552	473	NA	NA	NA	NA	ENSCAFT00000019847.3	CDH4	NA	487735
CpG_55:chr24:45537045-45537984	CpG_55	chr24:45537045-45537984	940	NA	NA	NA	NA	ENSCAFT00000019847.3	CDH4	NA	392303
CpG_29:chr24:45583933-45584400	CpG_29	chr24:45583933-45584400	468	NA	NA	NA	NA	ENSCAFT00000019847.3	CDH4	NA	345887
CpG_17:chr24:45611433-45611876	CpG_17	chr24:45611433-45611876	444	NA	NA	NA	NA	ENSCAFT00000019847.3	CDH4	NA	318411
CpG_38:chr24:45662277-45662895	CpG_38	chr24:45662277-45662895	619	NA	NA	NA	NA	ENSCAFT00000019847.3	CDH4	NA	267392
CpG_46:chr24:45682669-45683250	CpG_46	chr24:45682669-45683250	582	NA	NA	NA	NA	ENSCAFT00000019847.3	CDH4	NA	247037
CpG_72:chr24:45882726-45883793	CpG_72	chr24:45882726-45883793	1068	ENSCAFT00000020104.3-intron	NA_intron	NA	653833	ENSCAFT00000019847.3	CDH4	NA	46494
CpG_47:chr24:45945337-45946044	CpG_47	chr24:45945337-45946044	708	ENSCAFT00000019847.3-intron,ENSCAFT00000020104.3-intron	CDH4_intron,NA_intron	NA	15048591582	ENSCAFT00000019847.3	CDH4	NA	15048
CpG_31:chr24:46099511-46100047	CpG_31	chr24:46099511-46100047	537	ENSCAFT00000019863.3-exon,ENSCAFT00000020104.3-intron,ENSCAFT00000019863.3-intron	TAF4_exon,NA_intron,TAF4_intron	TAF4 RNA polymerase II, TATA box binding protein (TBP)-associated factor, 135kDa,NA	7648437579	ENSCAFT00000019863.3	TAF4	TAF4 RNA polymerase II, TATA box binding protein (TBP)-associated factor, 135kDa	7648
CpG_138:chr24:46214059-46216032	CpG_138	chr24:46214059-46216032	1974	ENSCAFT00000045814.2-exon,ENSCAFT00000020104.3-intron,ENSCAFT00000045814.2-threeUTR,ENSCAFT00000019968.3-proxUP,ENSCAFT00000019968.3-upstr,ENSCAFT00000045814.2-proxDOWN	SS18L1_exon,NA_intron,SS18L1_threeUTR,MTG2_proxUP,MTG2_upstr,SS18L1_proxDOWN	synovial sarcoma translocation gene on chromosome 18-like 1,NA,mitochondrial ribosome-associated GTPase 2	366533215941612	ENSCAFT00000019968.3	MTG2	mitochondrial ribosome-associated GTPase 2	1612
CpG_165:chr24:46301285-46303984	CpG_165	chr24:46301285-46303984	2700	ENSCAFT00000043087.2-intron,ENSCAFT00000020104.3-intron,ENSCAFT00000020054.3-upstr	OSBPL2_intron,NA_intron,ADRM1_upstr	oxysterol binding protein-like 2,NA,adhesion regulating molecule 1	260972336425520	ENSCAFT00000020054.3	ADRM1	adhesion regulating molecule 1	5520
CpG_2639:chr24:46413363-46458488	CpG_2639	chr24:46413363-46458488	45126	ENSCAFT00000020138.4-exon,ENSCAFT00000020104.3-intron,ENSCAFT00000020138.4-intron,ENSCAFT00000020138.4-fiveUTR,ENSCAFT00000020138.4-threeUTR,ENSCAFT00000020138.4-proxUP,ENSCAFT00000020138.4-upstr,ENSCAFT00000020138.4-proxDOWN	GATA5_exon,NA_intron,GATA5_intron,GATA5_fiveUTR,GATA5_threeUTR,GATA5_proxUP,GATA5_upstr,GATA5_proxDOWN	GATA binding protein 5,NA	0,79138	ENSCAFT00000020138.4	GATA5	GATA binding protein 5	0
CpG_30:chr24:46668552-46669148	CpG_30	chr24:46668552-46669148	597	ENSCAFT00000049868.2-exon,ENSCAFT00000049868.2-threeUTR,ENSCAFT00000044499.2-proxUP,ENSCAFT00000044735.1-proxUP,ENSCAFT00000044499.2-upstr,ENSCAFT00000044735.1-upstr,ENSCAFT00000049868.2-proxDOWN,ENSCAFT00000020179.3-proxDOWN,ENSCAFT00000038353.2-proxDOWN	TCFL5_exon,TCFL5_threeUTR,NA_proxUP,NA_upstr,TCFL5_proxDOWN,COL9A3_proxDOWN	transcription factor-like 5 (basic helix-loop-helix),NA,collagen, type IX, alpha 3	1.46422e+23	ENSCAFT00000044735.1	NA	NA	1740
CpG_27:chr24:46827585-46828085	CpG_27	chr24:46827585-46828085	501	ENSCAFT00000038353.2-intron	TCFL5_intron	transcription factor-like 5 (basic helix-loop-helix)	447457	ENSCAFT00000042578.1	HAR1A	NA	23641
CpG_22:chr24:47162538-47162973	CpG_22	chr24:47162538-47162973	436	ENSCAFT00000038353.2-intron,ENSCAFT00000020582.3-proxUP,ENSCAFT00000020632.3-upstr	TCFL5_intron,HELZ2_proxUP,NA_upstr	transcription factor-like 5 (basic helix-loop-helix),helicase with zinc finger 2, transcriptional coactivator,NA	11256911593039	ENSCAFT00000020582.3	HELZ2	helicase with zinc finger 2, transcriptional coactivator	1159
CpG_34:chr24:47228498-47229134	CpG_34	chr24:47228498-47229134	637	ENSCAFT00000020689.3-exon,ENSCAFT00000020689.3-intron,ENSCAFT00000038353.2-intron	RTEL1_exon,RTEL1_intron,TCFL5_intron	regulator of telomere elongation helicase 1,transcription factor-like 5 (basic helix-loop-helix)	774046408	ENSCAFT00000020689.3	RTEL1	regulator of telomere elongation helicase 1	7740
CpG_111:chr24:47534976-47536657	CpG_111	chr24:47534976-47536657	1682	ENSCAFT00000020925.3-exon,ENSCAFT00000020925.3-intron,ENSCAFT00000020925.3-threeUTR	OPRL1_exon,OPRL1_intron,OPRL1_threeUTR	opiate receptor-like 1	5119	ENSCAFT00000020925.3	OPRL1	opiate receptor-like 1	5119
CpG_152:chr24:47560090-47562395	CpG_152	chr24:47560090-47562395	2306	NA	NA	NA	NA	ENSCAFT00000020925.3	OPRL1	opiate receptor-like 1	30233
CpG_15:chr24:5764814-5765217	CpG_15	chr24:5764814-5765217	404	ENSCAFT00000008876.3-intron	PCSK2_intron	proprotein convertase subtilisin/kexin type 2	911	ENSCAFT00000008876.3	PCSK2	proprotein convertase subtilisin/kexin type 2	911
CpG_42:chr24:5765664-5766351	CpG_42	chr24:5765664-5766351	688	ENSCAFT00000008876.3-exon,ENSCAFT00000008876.3-fiveUTR,ENSCAFT00000008876.3-proxUP	PCSK2_exon,PCSK2_fiveUTR,PCSK2_proxUP	proprotein convertase subtilisin/kexin type 2	0	ENSCAFT00000008876.3	PCSK2	proprotein convertase subtilisin/kexin type 2	0
CpG_26:chr24:903809-904318	CpG_26	chr24:903809-904318	510	ENSCAFT00000008316.3-exon,ENSCAFT00000008316.3-intron	NA_exon,NA_intron	NA	4	ENSCAFT00000008316.3	NA	NA	4
CpG_100:chr25:10364242-10365326	CpG_100	chr25:10364242-10365326	1085	ENSCAFT00000038628.3-proxDOWN	MTUS2_proxDOWN	microtubule associated tumor suppressor candidate 2	400548	ENSCAFT00000010744.3	SLC7A1	solute carrier family 7 (cationic amino acid transporter, y+ system), member 1	77646
CpG_222:chr25:11231149-11233572	CpG_222	chr25:11231149-11233572	2424	ENSCAFT00000010807.3-exon,ENSCAFT00000010807.3-intron,ENSCAFT00000010807.3-fiveUTR,ENSCAFT00000010807.3-proxUP	FLT1_exon,FLT1_intron,FLT1_fiveUTR,FLT1_proxUP	fms-related tyrosine kinase 1	0	ENSCAFT00000010807.3	FLT1	fms-related tyrosine kinase 1	0
CpG_129:chr25:11691429-11693080	CpG_129	chr25:11691429-11693080	1652	ENSCAFT00000045968.1-exon,ENSCAFT00000045968.1-intron,ENSCAFT00000045968.1-threeUTR,ENSCAFT00000010860.4-upstr	URAD_exon,URAD_intron,URAD_threeUTR,CDX2_upstr	ureidoimidazoline (2-oxo-4-hydroxy-4-carboxy-5-) decarboxylase,caudal type homeobox 2	91478145	ENSCAFT00000010860.4	CDX2	caudal type homeobox 2	8145
CpG_133:chr25:11737963-11739613	CpG_133	chr25:11737963-11739613	1651	NA	NA	NA	NA	ENSCAFT00000010866.4	PDX1	pancreatic and duodenal homeobox 1	7173
CpG_168:chr25:11744898-11747074	CpG_168	chr25:11744898-11747074	2177	ENSCAFT00000010866.4-exon,ENSCAFT00000010866.4-intron,ENSCAFT00000010866.4-proxUP	PDX1_exon,PDX1_intron,PDX1_proxUP	pancreatic and duodenal homeobox 1	0	ENSCAFT00000010866.4	PDX1	pancreatic and duodenal homeobox 1	0
CpG_179:chr25:11853224-11855565	CpG_179	chr25:11853224-11855565	2342	ENSCAFT00000010870.3-exon,ENSCAFT00000010870.3-intron,ENSCAFT00000010870.3-proxUP,ENSCAFT00000010870.3-proxDOWN	GSX1_exon,GSX1_intron,GSX1_proxUP,GSX1_proxDOWN	GS homeobox 1	0	ENSCAFT00000010870.3	GSX1	GS homeobox 1	0
CpG_100:chr25:12330624-12331944	CpG_100	chr25:12330624-12331944	1321	ENSCAFT00000010959.3-exon,ENSCAFT00000010959.3-intron,ENSCAFT00000010959.3-fiveUTR,ENSCAFT00000040031.1-proxUP,ENSCAFT00000010959.3-proxUP,ENSCAFT00000033496.1-upstr,ENSCAFT00000040031.1-upstr	NA_exon,NA_intron,NA_fiveUTR,SNORD102_proxUP,NA_proxUP,SNORA27_upstr,SNORD102_upstr	ribosomal protein L21,NA	0,1900,2244	ENSCAFT00000010959.3	NA	ribosomal protein L21	0
CpG_89:chr25:14182717-14183788	CpG_89	chr25:14182717-14183788	1072	ENSCAFT00000011353.3-exon,ENSCAFT00000011353.3-intron,ENSCAFT00000011353.3-fiveUTR,ENSCAFT00000011353.3-proxUP	MTMR6_exon,MTMR6_intron,MTMR6_fiveUTR,MTMR6_proxUP	myotubularin related protein 6	0	ENSCAFT00000011353.3	MTMR6	myotubularin related protein 6	0
CpG_30:chr25:14287153-14287657	CpG_30	chr25:14287153-14287657	505	ENSCAFT00000049797.1-exon,ENSCAFT00000049797.1-proxDOWN	AMER2_exon,AMER2_proxDOWN	NA	208	ENSCAFT00000049797.1	AMER2	NA	208
CpG_133:chr25:18002830-18004566	CpG_133	chr25:18002830-18004566	1737	ENSCAFT00000011715.3-exon,ENSCAFT00000011715.3-proxDOWN	GJA3_exon,GJA3_proxDOWN	gap junction protein, alpha 3, 46kDa	12	ENSCAFT00000011715.3	GJA3	gap junction protein, alpha 3, 46kDa	12
CpG_19:chr25:18728005-18728440	CpG_19	chr25:18728005-18728440	436	ENSCAFT00000046118.2-exon,ENSCAFT00000011897.4-exon,ENSCAFT00000047188.1-exon,ENSCAFT00000046118.2-fiveUTR,ENSCAFT00000011897.4-proxUP,ENSCAFT00000047188.1-proxUP,ENSCAFT00000046118.2-proxUP	RNF17_exon,RNF17_fiveUTR,RNF17_proxUP	ring finger protein 17	0	ENSCAFT00000011897.4	RNF17	ring finger protein 17	0
CpG_127:chr25:26206671-26208316	CpG_127	chr25:26206671-26208316	1646	NA	NA	NA	NA	ENSCAFT00000048684.1	GATA4	GATA binding protein 4	23943
CpG_98:chr25:26624391-26625788	CpG_98	chr25:26624391-26625788	1398	ENSCAFT00000012867.3-exon,ENSCAFT00000012867.3-intron,ENSCAFT00000012867.3-fiveUTR,ENSCAFT00000012867.3-proxUP	MTMR9_exon,MTMR9_intron,MTMR9_fiveUTR,MTMR9_proxUP	myotubularin related protein 9	0	ENSCAFT00000012867.3	MTMR9	myotubularin related protein 9	0
CpG_43:chr25:26912788-26913347	CpG_43	chr25:26912788-26913347	560	ENSCAFT00000042356.1-upstr	5S_rRNA_upstr	NA	7415	ENSCAFT00000042356.1	5S_rRNA	NA	7415
CpG_36:chr25:30133227-30133922	CpG_36	chr25:30133227-30133922	696	ENSCAFT00000013549.4-exon	CHRNA2_exon	cholinergic receptor, nicotinic, alpha 2 (neuronal)	8059	ENSCAFT00000013549.4	CHRNA2	cholinergic receptor, nicotinic, alpha 2 (neuronal)	8059
CpG_73:chr25:31102824-31103782	CpG_73	chr25:31102824-31103782	959	NA	NA	NA	NA	ENSCAFT00000038903.2	NA	NA	45047
CpG_530:chr25:31474971-31482133	CpG_530	chr25:31474971-31482133	7163	ENSCAFT00000014211.3-exon,ENSCAFT00000014211.3-intron,ENSCAFT00000014211.3-fiveUTR,ENSCAFT00000014211.3-proxUP,ENSCAFT00000014211.3-upstr	EBF2_exon,EBF2_intron,EBF2_fiveUTR,EBF2_proxUP,EBF2_upstr	early B-cell factor 2	0	ENSCAFT00000014211.3	EBF2	early B-cell factor 2	0
CpG_211:chr25:32462191-32464753	CpG_211	chr25:32462191-32464753	2563	ENSCAFT00000014332.3-exon,ENSCAFT00000014332.3-intron,ENSCAFT00000014332.3-proxUP	NEFL_exon,NEFL_intron,NEFL_proxUP	neurofilament, light polypeptide	0	ENSCAFT00000014332.3	NEFL	neurofilament, light polypeptide	0
CpG_75:chr25:32475106-32476319	CpG_75	chr25:32475106-32476319	1214	NA	NA	NA	NA	ENSCAFT00000014332.3	NEFL	neurofilament, light polypeptide	11608
CpG_34:chr25:37496414-37497033	CpG_34	chr25:37496414-37497033	620	ENSCAFT00000045501.1-intron	TDRP_intron	testis development related protein	28746	ENSCAFT00000045501.1	TDRP	testis development related protein	28746
CpG_27:chr25:37679076-37679568	CpG_27	chr25:37679076-37679568	493	ENSCAFT00000016202.3-upstr	FAM124B_upstr	family with sequence similarity 124B	3609	ENSCAFT00000016202.3	FAM124B	family with sequence similarity 124B	3609
CpG_21:chr25:39855383-39855821	CpG_21	chr25:39855383-39855821	439	ENSCAFT00000016552.4-exon,ENSCAFT00000049972.1-exon,ENSCAFT00000016552.4-intron,ENSCAFT00000049972.1-intron	COL4A4_exon,COL4A4_intron	collagen, type IV, alpha 4	102928120365	ENSCAFT00000041768.1	SNORA70	NA	64291
CpG_72:chr25:43298058-43298845	CpG_72	chr25:43298058-43298845	788	NA	NA	NA	NA	ENSCAFT00000017530.3	B3GNT7	UDP-GlcNAc:betaGal beta-1,3-N-acetylglucosaminyltransferase 7	10598
CpG_63:chr25:43399624-43400657	CpG_63	chr25:43399624-43400657	1034	ENSCAFT00000049569.1-exon,ENSCAFT00000049569.1-intron,ENSCAFT00000049569.1-fiveUTR	NMUR1_exon,NMUR1_intron,NMUR1_fiveUTR	NA	16	ENSCAFT00000049569.1	NMUR1	NA	16
CpG_78:chr25:4345155-4346229	CpG_78	chr25:4345155-4346229	1075	ENSCAFT00000010028.3-exon,ENSCAFT00000010028.3-intron,ENSCAFT00000010028.3-fiveUTR,ENSCAFT00000010028.3-proxUP	NA_exon,NA_intron,NA_fiveUTR,NA_proxUP	spermatogenesis- and oogenesis-specific basic helix-loop-helix-containing protein 2	0	ENSCAFT00000010028.3	NA	spermatogenesis- and oogenesis-specific basic helix-loop-helix-containing protein 2	0
CpG_26:chr25:45953457-45953936	CpG_26	chr25:45953457-45953936	480	NA	NA	NA	NA	ENSCAFT00000019079.3	SH3BP4	SH3-domain binding protein 4	95534
CpG_38:chr25:46048503-46049084	CpG_38	chr25:46048503-46049084	582	ENSCAFT00000019079.3-proxUP	SH3BP4_proxUP	SH3-domain binding protein 4	386	ENSCAFT00000019079.3	SH3BP4	SH3-domain binding protein 4	386
CpG_24:chr25:46092211-46092679	CpG_24	chr25:46092211-46092679	469	ENSCAFT00000019079.3-intron	SH3BP4_intron	SH3-domain binding protein 4	42739	ENSCAFT00000019079.3	SH3BP4	SH3-domain binding protein 4	42739
CpG_23:chr25:46544654-46545104	CpG_23	chr25:46544654-46545104	451	ENSCAFT00000019261.3-intron	AGAP1_intron	ArfGAP with GTPase domain, ankyrin repeat and PH domain 1	95375	ENSCAFT00000019261.3	AGAP1	ArfGAP with GTPase domain, ankyrin repeat and PH domain 1	95375
CpG_83:chr25:46730993-46732285	CpG_83	chr25:46730993-46732285	1293	ENSCAFT00000019261.3-intron	AGAP1_intron	ArfGAP with GTPase domain, ankyrin repeat and PH domain 1	281714	ENSCAFT00000044105.1	NA	NA	275508
CpG_46:chr25:46887691-46888405	CpG_46	chr25:46887691-46888405	715	ENSCAFT00000019261.3-intron	AGAP1_intron	ArfGAP with GTPase domain, ankyrin repeat and PH domain 1	438412	ENSCAFT00000044105.1	NA	NA	119388
CpG_146:chr25:47336916-47339132	CpG_146	chr25:47336916-47339132	2217	ENSCAFT00000019378.3-exon,ENSCAFT00000019378.3-fiveUTR,ENSCAFT00000019378.3-threeUTR,ENSCAFT00000019378.3-proxUP	ACKR3_exon,ACKR3_fiveUTR,ACKR3_threeUTR,ACKR3_proxUP	atypical chemokine receptor 3	0	ENSCAFT00000019378.3	ACKR3	atypical chemokine receptor 3	0
CpG_67:chr25:47431927-47433075	CpG_67	chr25:47431927-47433075	1149	NA	NA	NA	NA	ENSCAFT00000019378.3	ACKR3	atypical chemokine receptor 3	94270
CpG_88:chr25:47464892-47466268	CpG_88	chr25:47464892-47466268	1377	NA	NA	NA	NA	ENSCAFT00000019378.3	ACKR3	atypical chemokine receptor 3	127235
CpG_46:chr25:48192125-48192937	CpG_46	chr25:48192125-48192937	813	ENSCAFT00000019472.3-exon,ENSCAFT00000019472.3-intron	RAB17_exon,RAB17_intron	RAB17, member RAS oncogene family	10286	ENSCAFT00000019472.3	RAB17	RAB17, member RAS oncogene family	10286
CpG_32:chr25:48331965-48332544	CpG_32	chr25:48331965-48332544	580	ENSCAFT00000019565.3-intron	LRRFIP1_intron	leucine rich repeat (in FLII) interacting protein 1	24145	ENSCAFT00000019565.3	LRRFIP1	leucine rich repeat (in FLII) interacting protein 1	24145
CpG_52:chr25:48333975-48334677	CpG_52	chr25:48333975-48334677	703	ENSCAFT00000019565.3-exon,ENSCAFT00000019565.3-intron	LRRFIP1_exon,LRRFIP1_intron	leucine rich repeat (in FLII) interacting protein 1	26155	ENSCAFT00000019565.3	LRRFIP1	leucine rich repeat (in FLII) interacting protein 1	26155
CpG_313:chr25:48432024-48436431	CpG_313	chr25:48432024-48436431	4408	ENSCAFT00000036763.1-proxUP,ENSCAFT00000036763.1-upstr	RAMP1_proxUP,RAMP1_upstr	NA	1970	ENSCAFT00000036763.1	RAMP1	NA	1970
CpG_27:chr25:49004934-49005461	CpG_27	chr25:49004934-49005461	528	NA	NA	NA	NA	ENSCAFT00000019786.3	ASB1	NA	149619
CpG_103:chr25:49104576-49106309	CpG_103	chr25:49104576-49106309	1734	NA	NA	NA	NA	ENSCAFT00000019798.2	TWIST2	twist family bHLH transcription factor 2	59331
CpG_39:chr25:49206831-49207611	CpG_39	chr25:49206831-49207611	781	NA	NA	NA	NA	ENSCAFT00000019798.2	TWIST2	twist family bHLH transcription factor 2	41189
CpG_67:chr25:49289720-49290754	CpG_67	chr25:49289720-49290754	1035	NA	NA	NA	NA	ENSCAFT00000019798.2	TWIST2	twist family bHLH transcription factor 2	124078
CpG_58:chr25:49525469-49526357	CpG_58	chr25:49525469-49526357	889	ENSCAFT00000019989.3-intron	HDAC4_intron	histone deacetylase 4	59575	ENSCAFT00000019989.3	HDAC4	histone deacetylase 4	59575
CpG_69:chr25:49575292-49576485	CpG_69	chr25:49575292-49576485	1194	ENSCAFT00000019989.3-intron	HDAC4_intron	histone deacetylase 4	9447	ENSCAFT00000019989.3	HDAC4	histone deacetylase 4	9447
CpG_59:chr25:49763444-49764337	CpG_59	chr25:49763444-49764337	894	NA	NA	NA	NA	ENSCAFT00000020000.3	ROMO1	reactive oxygen species modulator 1	49819
CpG_1296:chr25:49905693-49923865	CpG_1296	chr25:49905693-49923865	18173	ENSCAFT00000020004.3-exon,ENSCAFT00000020004.3-intron,ENSCAFT00000020004.3-threeUTR,ENSCAFT00000020004.3-proxDOWN	NDUFA10_exon,NDUFA10_intron,NDUFA10_threeUTR,NDUFA10_proxDOWN	NADH dehydrogenase (ubiquinone) 1 alpha subcomplex, 10, 42kDa	45113	ENSCAFT00000020004.3	NDUFA10	NADH dehydrogenase (ubiquinone) 1 alpha subcomplex, 10, 42kDa	45113
CpG_143:chr25:50317222-50319285	CpG_143	chr25:50317222-50319285	2064	NA	NA	NA	NA	ENSCAFT00000049248.1	OTOS	otospiralin	10780
CpG_143:chr25:51160127-51162293	CpG_143	chr25:51160127-51162293	2167	ENSCAFT00000020384.3-exon,ENSCAFT00000020384.3-intron	PASK_exon,PASK_intron	PAS domain containing serine/threonine kinase	15524	ENSCAFT00000020384.3	PASK	PAS domain containing serine/threonine kinase	15524
CpG_2111:chr25:51201012-51230358	CpG_2111	chr25:51201012-51230358	29347	ENSCAFT00000020423.3-exon,ENSCAFT00000020452.3-exon,ENSCAFT00000047404.1-exon,ENSCAFT00000038084.3-exon,ENSCAFT00000020547.3-exon,ENSCAFT00000020423.3-intron,ENSCAFT00000020452.3-intron,ENSCAFT00000047404.1-intron,ENSCAFT00000038084.3-intron,ENSCAFT00000020547.3-intron,ENSCAFT00000020423.3-threeUTR,ENSCAFT00000038084.3-threeUTR,ENSCAFT00000020452.3-proxUP,ENSCAFT00000047404.1-proxUP,ENSCAFT000000…	NA_exon,ANO7_exon,HDLBP_exon,NA_intron,ANO7_intron,HDLBP_intron,NA_threeUTR,HDLBP_threeUTR,ANO7_proxUP,NA_proxUP,ANO7_upstr,NA_upstr,NA_proxDOWN,HDLBP_proxDOWN,ANO7_proxDOWN	protein phosphatase 1, regulatory subunit 7,NA,high density lipoprotein binding protein	19958,0,26168,29019	ENSCAFT00000020452.3	ANO7	NA	0
CpG_128:chr25:51549698-51551488	CpG_128	chr25:51549698-51551488	1791	ENSCAFT00000020786.2-intron	ING5_intron	inhibitor of growth family, member 5	14120	ENSCAFT00000020891.3	D2HGDH	D-2-hydroxyglutarate dehydrogenase	11169
CpG_35:chr25:6486541-6487109	CpG_35	chr25:6486541-6487109	569	ENSCAFT00000010156.3-exon,ENSCAFT00000010156.3-intron,ENSCAFT00000010156.3-fiveUTR,ENSCAFT00000010156.3-proxUP	RFC3_exon,RFC3_intron,RFC3_fiveUTR,RFC3_proxUP	replication factor C (activator 1) 3, 38kDa	0	ENSCAFT00000010156.3	RFC3	replication factor C (activator 1) 3, 38kDa	0
CpG_142:chr26:10784884-10786945	CpG_142	chr26:10784884-10786945	2062	ENSCAFT00000014514.2-exon,ENSCAFT00000014514.2-intron,ENSCAFT00000014514.2-proxUP	LHX5_exon,LHX5_intron,LHX5_proxUP	LIM homeobox 5	0	ENSCAFT00000014514.2	LHX5	LIM homeobox 5	0
CpG_28:chr26:10792222-10792761	CpG_28	chr26:10792222-10792761	540	ENSCAFT00000014514.2-upstr	LHX5_upstr	LIM homeobox 5	6758	ENSCAFT00000014514.2	LHX5	LIM homeobox 5	6758
CpG_17:chr26:10979107-10979515	CpG_17	chr26:10979107-10979515	409	NA	NA	NA	NA	ENSCAFT00000014561.4	RBM19	RNA binding motif protein 19	190375
CpG_54:chr26:11502862-11503916	CpG_54	chr26:11502862-11503916	1055	ENSCAFT00000014621.3-intron	TBX5_intron	T-box 5	4237	ENSCAFT00000014621.3	TBX5	T-box 5	4237
CpG_121:chr26:11506889-11508452	CpG_121	chr26:11506889-11508452	1564	ENSCAFT00000014621.3-exon,ENSCAFT00000014621.3-intron,ENSCAFT00000014621.3-fiveUTR,ENSCAFT00000014621.3-proxUP	TBX5_exon,TBX5_intron,TBX5_fiveUTR,TBX5_proxUP	T-box 5	0	ENSCAFT00000014621.3	TBX5	T-box 5	0
CpG_317:chr26:11707889-11712433	CpG_317	chr26:11707889-11712433	4545	ENSCAFT00000014674.5-exon,ENSCAFT00000046183.1-exon,ENSCAFT00000014674.5-proxUP,ENSCAFT00000046183.1-proxUP,ENSCAFT00000014674.5-upstr,ENSCAFT00000046183.1-upstr	TBX3_exon,TBX3_proxUP,TBX3_upstr	NA	0	ENSCAFT00000014674.5	TBX3	NA	0
CpG_55:chr26:12496451-12497277	CpG_55	chr26:12496451-12497277	827	NA	NA	NA	NA	ENSCAFT00000046279.1	NA	NA	183132
CpG_22:chr26:13279688-13280138	CpG_22	chr26:13279688-13280138	451	NA	NA	NA	NA	ENSCAFT00000041294.1	U6	NA	14119
CpG_29:chr26:1716913-1717516	CpG_29	chr26:1716913-1717516	604	ENSCAFT00000010815.2-exon,ENSCAFT00000010818.4-exon,ENSCAFT00000010815.2-intron,ENSCAFT00000010818.4-intron	RIMBP2_exon,RIMBP2_intron	RIMS binding protein 2	44891	ENSCAFT00000010815.2	RIMBP2	RIMS binding protein 2	44891
CpG_47:chr26:17317386-17318039	CpG_47	chr26:17317386-17318039	654	ENSCAFT00000017196.3-exon,ENSCAFT00000017196.3-intron	GLTP_exon,GLTP_intron	transient receptor potential cation channel, subfamily V, member 4_glycolipid transfer protein	36634	ENSCAFT00000017204.4	FAM222A	family with sequence similarity 222, member A	24335
CpG_89:chr26:17948408-17949780	CpG_89	chr26:17948408-17949780	1373	ENSCAFT00000017755.3-exon,ENSCAFT00000048296.2-intron,ENSCAFT00000017755.3-intron,ENSCAFT00000017755.3-proxUP	USP30_exon,USP30_intron,USP30_proxUP	ubiquitin specific peptidase 30	0,32713	ENSCAFT00000017755.3	USP30	ubiquitin specific peptidase 30	0
CpG_45:chr26:18532519-18533324	CpG_45	chr26:18532519-18533324	806	ENSCAFT00000018084.3-exon	CMKLR1_exon	chemerin chemokine-like receptor 1	39	ENSCAFT00000018084.3	CMKLR1	chemerin chemokine-like receptor 1	39
CpG_111:chr26:195661-196722	CpG_111	chr26:195661-196722	1062	ENSCAFT00000048927.1-intron	NA_intron	zinc finger protein 26	20094	ENSCAFT00000048927.1	NA	zinc finger protein 26	20094
CpG_27:chr26:21220766-21221289	CpG_27	chr26:21220766-21221289	524	ENSCAFT00000044814.1-intron	MN1_intron	NA	38004	ENSCAFT00000046472.1	NA	NA	36319
CpG_238:chr26:24295641-24298320	CpG_238	chr26:24295641-24298320	2680	ENSCAFT00000020768.3-exon,ENSCAFT00000020764.3-exon,ENSCAFT00000020764.3-proxUP,ENSCAFT00000020768.3-proxUP,ENSCAFT00000020764.3-upstr,ENSCAFT00000020768.3-upstr	PATZ1_exon,PATZ1_proxUP,PATZ1_upstr	POZ (BTB) and AT hook containing zinc finger 1	0	ENSCAFT00000020764.3	PATZ1	POZ (BTB) and AT hook containing zinc finger 1	0
CpG_89:chr26:24327186-24328207	CpG_89	chr26:24327186-24328207	1022	ENSCAFT00000049874.1-exon,ENSCAFT00000046304.2-exon,ENSCAFT00000049874.1-intron,ENSCAFT00000046304.2-intron,ENSCAFT00000049874.1-proxUP,ENSCAFT00000046304.2-proxUP	DRG1_exon,DRG1_intron,DRG1_proxUP	developmentally regulated GTP binding protein 1	0	ENSCAFT00000046304.2	DRG1	developmentally regulated GTP binding protein 1	0
CpG_18:chr26:24496866-24497271	CpG_18	chr26:24496866-24497271	406	ENSCAFT00000049951.2-exon,ENSCAFT00000020965.4-exon,ENSCAFT00000049951.2-intron,ENSCAFT00000020965.4-intron	SFI1_exon,SFI1_intron	SFI1 centrin binding protein	8267082642	ENSCAFT00000020997.3	PISD	phosphatidylserine decarboxylase	11771
CpG_153:chr26:27781454-27783160	CpG_153	chr26:27781454-27783160	1707	ENSCAFT00000021681.3-exon,ENSCAFT00000036313.2-exon,ENSCAFT00000021681.3-intron,ENSCAFT00000021641.4-intron,ENSCAFT00000036313.2-intron,ENSCAFT00000021681.3-proxUP	GNAZ_exon,RSPH14_exon,GNAZ_intron,RSPH14_intron,GNAZ_proxUP	guanine nucleotide binding protein (G protein), alpha z polypeptide,radial spoke head 14 homolog (Chlamydomonas)	0,42046,42105	ENSCAFT00000021681.3	GNAZ	guanine nucleotide binding protein (G protein), alpha z polypeptide	0
CpG_56:chr26:28361839-28362827	CpG_56	chr26:28361839-28362827	989	ENSCAFT00000022094.4-exon,ENSCAFT00000022094.4-intron,ENSCAFT00000045963.1-intron	SUSD2_exon,SUSD2_intron	sushi domain containing 2	1096	ENSCAFT00000022094.4	SUSD2	sushi domain containing 2	1096
CpG_64:chr26:28678682-28679564	CpG_64	chr26:28678682-28679564	883	ENSCAFT00000022364.4-upstr,ENSCAFT00000045398.1-upstr,ENSCAFT00000022379.3-upstr	NA_upstr,DERL3_upstr	solute carrier family 2 (facilitated glucose transporter), member 11,derlin 3	784849578766	ENSCAFT00000045398.1	NA	solute carrier family 2 (facilitated glucose transporter), member 11	4957
CpG_21:chr26:28802982-28803448	CpG_21	chr26:28802982-28803448	467	ENSCAFT00000022445.2-intron	NA_intron	immunoglobulin lambda-like polypeptide 5	1125	ENSCAFT00000022445.2	NA	immunoglobulin lambda-like polypeptide 5	1125
CpG_30:chr26:29146283-29146863	CpG_30	chr26:29146283-29146863	581	NA	NA	NA	NA	ENSCAFT00000046691.2	NA	uncharacterized LOC100687283	42873
CpG_30:chr26:29173732-29174267	CpG_30	chr26:29173732-29174267	536	NA	NA	NA	NA	ENSCAFT00000046691.2	NA	uncharacterized LOC100687283	15469
CpG_18:chr26:29518653-29519088	CpG_18	chr26:29518653-29519088	436	ENSCAFT00000022635.3-intron	ARVCF_intron	armadillo repeat gene deleted in velocardiofacial syndrome	204508	ENSCAFT00000023037.4	TBX1	NA	13607
CpG_33:chr26:31166610-31167160	CpG_33	chr26:31166610-31167160	551	ENSCAFT00000049586.1-exon,ENSCAFT00000024489.3-exon,ENSCAFT00000049586.1-intron,ENSCAFT00000024489.3-intron	PPM1F_exon,PPM1F_intron	protein phosphatase, Mg2+/Mn2+ dependent, 1F	1019119880	ENSCAFT00000049586.1	PPM1F	protein phosphatase, Mg2+/Mn2+ dependent, 1F	10191
CpG_44:chr26:31180047-31180667	CpG_44	chr26:31180047-31180667	621	ENSCAFT00000024489.3-intron,ENSCAFT00000049586.1-upstr	PPM1F_intron,PPM1F_upstr	protein phosphatase, Mg2+/Mn2+ dependent, 1F	63732694	ENSCAFT00000049586.1	PPM1F	protein phosphatase, Mg2+/Mn2+ dependent, 1F	2694
CpG_46:chr26:3186851-3187486	CpG_46	chr26:3186851-3187486	636	NA	NA	NA	NA	ENSCAFT00000046094.2	TMEM132C	transmembrane protein 132C	73908
CpG_45:chr26:33132190-33132801	CpG_45	chr26:33132190-33132801	612	NA	NA	NA	NA	ENSCAFT00000024605.3	ZWINT	ZW10 interacting kinetochore protein	699989
CpG_20:chr26:36252595-36253097	CpG_20	chr26:36252595-36253097	503	NA	NA	NA	NA	ENSCAFT00000024677.3	CSTF2T	cleavage stimulation factor, 3' pre-RNA, subunit 2, 64kDa, tau variant	11077
CpG_36:chr26:36522229-36522925	CpG_36	chr26:36522229-36522925	697	NA	NA	NA	NA	ENSCAFT00000049986.1	CSTF2T	cleavage stimulation factor, 3' pre-RNA, subunit 2, 64kDa, tau variant	258041
CpG_45:chr26:36897366-36898120	CpG_45	chr26:36897366-36898120	755	ENSCAFT00000035994.2-intron	NA_intron	NA	34608	ENSCAFT00000035994.2	NA	NA	34608
CpG_19:chr26:37075163-37075615	CpG_19	chr26:37075163-37075615	453	ENSCAFT00000024715.3-intron	A1CF_intron	APOBEC1 complementation factor	48093	ENSCAFT00000024715.3	A1CF	APOBEC1 complementation factor	48093
CpG_19:chr26:37257757-37258209	CpG_19	chr26:37257757-37258209	453	ENSCAFT00000024774.3-intron	SGMS1_intron	sphingomyelin synthase 1	19875	ENSCAFT00000024774.3	SGMS1	sphingomyelin synthase 1	19875
CpG_30:chr26:37263121-37263678	CpG_30	chr26:37263121-37263678	558	ENSCAFT00000024774.3-intron	SGMS1_intron	sphingomyelin synthase 1	14406	ENSCAFT00000024774.3	SGMS1	sphingomyelin synthase 1	14406
CpG_47:chr26:37276261-37277168	CpG_47	chr26:37276261-37277168	908	ENSCAFT00000024774.3-intron	SGMS1_intron	sphingomyelin synthase 1	916	ENSCAFT00000024774.3	SGMS1	sphingomyelin synthase 1	916
CpG_42:chr26:37416323-37417126	CpG_42	chr26:37416323-37417126	804	NA	NA	NA	NA	ENSCAFT00000034623.1	7SK	NA	100270
CpG_41:chr26:37458958-37459612	CpG_41	chr26:37458958-37459612	655	NA	NA	NA	NA	ENSCAFT00000047870.1	MINPP1	multiple inositol-polyphosphate phosphatase 1	127116
CpG_18:chr26:37487292-37487699	CpG_18	chr26:37487292-37487699	408	NA	NA	NA	NA	ENSCAFT00000047870.1	MINPP1	multiple inositol-polyphosphate phosphatase 1	99029
CpG_87:chr26:37509162-37510587	CpG_87	chr26:37509162-37510587	1426	NA	NA	NA	NA	ENSCAFT00000047870.1	MINPP1	multiple inositol-polyphosphate phosphatase 1	76141
CpG_39:chr26:38128426-38129029	CpG_39	chr26:38128426-38129029	604	NA	NA	NA	NA	ENSCAFT00000042986.1	NA	NA	232356
CpG_66:chr26:38135308-38136483	CpG_66	chr26:38135308-38136483	1176	NA	NA	NA	NA	ENSCAFT00000042986.1	NA	NA	224902
CpG_50:chr26:38205058-38205848	CpG_50	chr26:38205058-38205848	791	ENSCAFT00000047273.1-intron	RNLS_intron	renalase, FAD-dependent amine oxidase	208228	ENSCAFT00000042986.1	NA	NA	155537
CpG_312:chr26:38276094-38280710	CpG_312	chr26:38276094-38280710	4617	ENSCAFT00000047273.1-intron	RNLS_intron	renalase, FAD-dependent amine oxidase	133366	ENSCAFT00000042986.1	NA	NA	80675
CpG_56:chr26:38563639-38564553	CpG_56	chr26:38563639-38564553	915	NA	NA	NA	NA	ENSCAFT00000036401.2	LIPK	NA	29509
CpG_27:chr26:38939601-38940149	CpG_27	chr26:38939601-38940149	549	NA	NA	NA	NA	ENSCAFT00000035174.3	LIPA	lipase A, lysosomal acid, cholesterol esterase	21165
CpG_53:chr26:5232546-5233287	CpG_53	chr26:5232546-5233287	742	NA	NA	NA	NA	ENSCAFT00000011198.5	NCOR2	nuclear receptor corepressor 2	82372
CpG_15:chr26:5479848-5480249	CpG_15	chr26:5479848-5480249	402	ENSCAFT00000011198.5-exon,ENSCAFT00000011198.5-intron	NCOR2_exon,NCOR2_intron	nuclear receptor corepressor 2	164187	ENSCAFT00000011199.3	FAM101A	family with sequence similarity 101, member A	24419
CpG_170:chr26:7147092-7149355	CpG_170	chr26:7147092-7149355	2264	ENSCAFT00000038085.1-proxUP,ENSCAFT00000038085.1-upstr	B3GNT4_proxUP,B3GNT4_upstr	NA	1038	ENSCAFT00000038085.1	B3GNT4	NA	1038
CpG_80:chr26:8383295-8384144	CpG_80	chr26:8383295-8384144	850	ENSCAFT00000049833.1-exon,ENSCAFT00000049833.1-intron,ENSCAFT00000049833.1-fiveUTR	PPTC7_exon,PPTC7_intron,PPTC7_fiveUTR	PTC7 protein phosphatase homolog	123	ENSCAFT00000049833.1	PPTC7	PTC7 protein phosphatase homolog	123
CpG_58:chr26:9005191-9005911	CpG_58	chr26:9005191-9005911	721	ENSCAFT00000036592.2-exon,ENSCAFT00000036592.2-intron,ENSCAFT00000036592.2-proxUP	FAM109A_exon,FAM109A_intron,FAM109A_proxUP	NA	0	ENSCAFT00000036592.2	FAM109A	NA	0
CpG_25:chr27:1062107-1062542	CpG_25	chr27:1062107-1062542	436	NA	NA	NA	NA	ENSCAFT00000010645.3	CBX5	chromobox homolog 5	22477
CpG_38:chr27:1120690-1121421	CpG_38	chr27:1120690-1121421	732	NA	NA	NA	NA	ENSCAFT00000010648.4	SMUG1	single-strand-selective monofunctional uracil-DNA glycosylase 1	31051
CpG_147:chr27:14619284-14621065	CpG_147	chr27:14619284-14621065	1782	ENSCAFT00000016572.3-exon,ENSCAFT00000043375.1-exon,ENSCAFT00000016572.3-intron,ENSCAFT00000016572.3-fiveUTR,ENSCAFT00000016572.3-proxUP,ENSCAFT00000043375.1-proxUP,ENSCAFT00000043375.1-proxDOWN	CPNE8_exon,NA_exon,CPNE8_intron,CPNE8_fiveUTR,CPNE8_proxUP,NA_proxUP,NA_proxDOWN	copine VIII,NA	0	ENSCAFT00000043375.1	NA	NA	0
CpG_55:chr27:1525159-1526054	CpG_55	chr27:1525159-1526054	896	ENSCAFT00000010788.3-exon,ENSCAFT00000010788.3-intron,ENSCAFT00000010788.3-fiveUTR,ENSCAFT00000010788.3-proxUP	CALCOCO1_exon,CALCOCO1_intron,CALCOCO1_fiveUTR,CALCOCO1_proxUP	calcium binding and coiled-coil domain 1	0	ENSCAFT00000010788.3	CALCOCO1	calcium binding and coiled-coil domain 1	0
CpG_109:chr27:15593550-15595127	CpG_109	chr27:15593550-15595127	1578	ENSCAFT00000016633.3-exon,ENSCAFT00000016633.3-intron,ENSCAFT00000016633.3-fiveUTR,ENSCAFT00000016633.3-proxUP	SYT10_exon,SYT10_intron,SYT10_fiveUTR,SYT10_proxUP	synaptotagmin X	0	ENSCAFT00000016633.3	SYT10	synaptotagmin X	0
CpG_67:chr27:16857413-16858226	CpG_67	chr27:16857413-16858226	814	ENSCAFT00000043052.1-proxUP	KIAA1551_proxUP	KIAA1551 ortholog	1101	ENSCAFT00000043052.1	KIAA1551	KIAA1551 ortholog	1101
CpG_113:chr27:1908914-1910024	CpG_113	chr27:1908914-1910024	1111	ENSCAFT00000011241.4-exon,ENSCAFT00000011245.3-exon,ENSCAFT00000011241.4-intron,ENSCAFT00000011245.3-intron,ENSCAFT00000011241.4-fiveUTR,ENSCAFT00000011245.3-fiveUTR,ENSCAFT00000011241.4-proxUP,ENSCAFT00000011245.3-proxUP,ENSCAFT00000011220.3-upstr,ENSCAFT00000011275.3-proxDOWN	NA_exon,NA_intron,NA_fiveUTR,NA_proxUP,C12orf10_upstr,ESPL1_proxDOWN	prefoldin subunit 5,chromosome 27 open reading frame, human C12orf10,extra spindle pole bodies like 1, separase	0,2982,24473	ENSCAFT00000011245.3	NA	prefoldin subunit 5	0
CpG_47:chr27:1979305-1980090	CpG_47	chr27:1979305-1980090	786	ENSCAFT00000011330.3-upstr,ENSCAFT00000011309.3-proxDOWN	ITGB7_upstr,RARG_proxDOWN	integrin, beta 7,retinoic acid receptor, gamma	569121366	ENSCAFT00000011330.3	ITGB7	integrin, beta 7	5691
CpG_37:chr27:2238961-2239616	CpG_37	chr27:2238961-2239616	656	NA	NA	NA	NA	ENSCAFT00000011536.3	NA	keratin 8, type II	17271
CpG_56:chr27:2248774-2249753	CpG_56	chr27:2248774-2249753	980	ENSCAFT00000039436.2-upstr	KRT78_upstr	keratin 78, type II	7530	ENSCAFT00000039436.2	KRT78	keratin 78, type II	7530
CpG_33:chr27:2508638-2509233	CpG_33	chr27:2508638-2509233	596	ENSCAFT00000039400.3-intron	KRT4_intron	keratin 71, type II_keratin, type II cytoskeletal 73_keratin 4, type II	218552	ENSCAFT00000039348.2	KRT74	keratin 74, type II	10522
CpG_136:chr27:26877790-26879716	CpG_136	chr27:26877790-26879716	1927	ENSCAFT00000019685.4-exon,ENSCAFT00000019685.4-intron,ENSCAFT00000019685.4-proxUP	PDE3A_exon,PDE3A_intron,PDE3A_proxUP	phosphodiesterase 3A, cGMP-inhibited	0	ENSCAFT00000019685.4	PDE3A	phosphodiesterase 3A, cGMP-inhibited	0
CpG_32:chr27:2711813-2712416	CpG_32	chr27:2711813-2712416	604	ENSCAFT00000011662.3-exon,ENSCAFT00000044206.1-intron,ENSCAFT00000011662.3-intron	KRT85_exon,KRT5_intron,KRT85_intron	keratin, type II cuticular Hb5,keratin, type II cuticular Hb1_keratin 5, type II_keratin, type II cytoskeletal 6A	5460119862	ENSCAFT00000011662.3	KRT85	keratin, type II cuticular Hb5	5460
CpG_80:chr27:2928754-2929684	CpG_80	chr27:2928754-2929684	931	ENSCAFT00000023467.2-exon,ENSCAFT00000023467.2-proxUP,ENSCAFT00000023467.2-proxDOWN,ENSCAFT00000047933.1-proxDOWN	NA_exon,NA_proxUP,NA_proxDOWN,ATG101_proxDOWN	NA,autophagy related 101	0,5237	ENSCAFT00000023467.2	NA	NA	0
CpG_150:chr27:39452799-39454753	CpG_150	chr27:39452799-39454753	1955	ENSCAFT00000024266.4-exon,ENSCAFT00000024266.4-intron,ENSCAFT00000024266.4-fiveUTR,ENSCAFT00000024266.4-proxUP	NTF3_exon,NTF3_intron,NTF3_fiveUTR,NTF3_proxUP	neurotrophin 3	0	ENSCAFT00000024266.4	NTF3	neurotrophin 3	0
CpG_16:chr27:40046669-40047073	CpG_16	chr27:40046669-40047073	405	ENSCAFT00000046627.1-proxUP	KCNA6_proxUP	potassium channel, voltage gated shaker related subfamily A, member 6	856	ENSCAFT00000046627.1	KCNA6	potassium channel, voltage gated shaker related subfamily A, member 6	856
CpG_180:chr27:4013191-4015576	CpG_180	chr27:4013191-4015576	2386	ENSCAFT00000012942.3-exon,ENSCAFT00000012942.3-intron	DIP2B_exon,DIP2B_intron	disco-interacting protein 2 homolog B	211826	ENSCAFT00000012672.3	ATF1	activating transcription factor 1	27872
CpG_125:chr27:41336983-41338944	CpG_125	chr27:41336983-41338944	1962	ENSCAFT00000024507.3-exon,ENSCAFT00000024507.3-intron,ENSCAFT00000024507.3-proxUP	PRMT8_exon,PRMT8_intron,PRMT8_proxUP	protein arginine methyltransferase 8	0	ENSCAFT00000024507.3	PRMT8	protein arginine methyltransferase 8	0
CpG_38:chr27:41891470-41892151	CpG_38	chr27:41891470-41892151	682	ENSCAFT00000024793.1-upstr,ENSCAFT00000024749.3-upstr,ENSCAFT00000024753.3-upstr	FOXM1_upstr,TULP3_upstr,RHNO1_upstr	forkhead box M1,tubby like protein 3,RAD9-HUS1-RAD1 interacting nuclear orphan 1	252073723573	ENSCAFT00000024793.1	FOXM1	forkhead box M1	2520
CpG_59:chr27:5288817-5289576	CpG_59	chr27:5288817-5289576	760	ENSCAFT00000013658.3-exon,ENSCAFT00000013658.3-intron,ENSCAFT00000013658.3-fiveUTR,ENSCAFT00000013658.3-proxUP	TROAP_exon,TROAP_intron,TROAP_fiveUTR,TROAP_proxUP	trophinin associated protein	0	ENSCAFT00000013658.3	TROAP	trophinin associated protein	0
CpG_52:chr27:6390103-6390882	CpG_52	chr27:6390103-6390882	780	ENSCAFT00000014317.2-exon,ENSCAFT00000014317.2-proxUP	H1FNT_exon,H1FNT_proxUP	NA	0	ENSCAFT00000014317.2	H1FNT	NA	0
CpG_43:chr27:7508342-7509140	CpG_43	chr27:7508342-7509140	799	ENSCAFT00000014676.2-exon,ENSCAFT00000014676.2-proxDOWN	AMIGO2_exon,AMIGO2_proxDOWN	adhesion molecule with Ig-like domain 2	852	ENSCAFT00000014676.2	AMIGO2	adhesion molecule with Ig-like domain 2	852
CpG_20:chr27:9218574-9219006	CpG_20	chr27:9218574-9219006	433	NA	NA	NA	NA	ENSCAFT00000014915.3	DBX2	developing brain homeobox 2	14277
CpG_133:chr27:9360873-9362712	CpG_133	chr27:9360873-9362712	1840	ENSCAFT00000015264.3-exon,ENSCAFT00000015264.3-intron,ENSCAFT00000015264.3-fiveUTR,ENSCAFT00000015264.3-proxUP	NELL2_exon,NELL2_intron,NELL2_fiveUTR,NELL2_proxUP	neural EGFL like 2	0	ENSCAFT00000015264.3	NELL2	neural EGFL like 2	0
CpG_20:chr27:953299-953745	CpG_20	chr27:953299-953745	447	ENSCAFT00000010518.3-exon	GPR84_exon	G protein-coupled receptor 84	412	ENSCAFT00000010518.3	GPR84	G protein-coupled receptor 84	412
CpG_32:chr28:1192726-1193371	CpG_32	chr28:1192726-1193371	646	NA	NA	NA	NA	ENSCAFT00000010660.3	GALNT7	N-acetylgalactosaminyltransferase 7_polypeptide N-acetylgalactosaminyltransferase 7	32910
CpG_107:chr28:14614113-14615219	CpG_107	chr28:14614113-14615219	1107	ENSCAFT00000015875.1-exon,ENSCAFT00000015875.1-proxUP	HPS6_exon,HPS6_proxUP	Hermansky-Pudlak syndrome 6	0	ENSCAFT00000015875.1	HPS6	Hermansky-Pudlak syndrome 6	0
CpG_20:chr28:15218392-15218827	CpG_20	chr28:15218392-15218827	436	ENSCAFT00000038764.3-proxUP	WBP1L_proxUP	WW domain binding protein 1-like	8	ENSCAFT00000038764.3	WBP1L	WW domain binding protein 1-like	8
CpG_70:chr28:15944615-15945857	CpG_70	chr28:15944615-15945857	1243	ENSCAFT00000016636.4-exon	SH3PXD2A_exon	SH3 and PX domains 2A	219980	ENSCAFT00000048537.1	NEURL1	neuralized E3 ubiquitin protein ligase 1	42870
CpG_371:chr28:16907217-16911808	CpG_371	chr28:16907217-16911808	4592	ENSCAFT00000048390.2-exon,ENSCAFT00000016888.3-exon,ENSCAFT00000048390.2-intron,ENSCAFT00000016888.3-intron,ENSCAFT00000048390.2-fiveUTR,ENSCAFT00000048390.2-proxUP,ENSCAFT00000016888.3-proxUP,ENSCAFT00000048390.2-upstr,ENSCAFT00000016888.3-upstr	SORCS3_exon,SORCS3_intron,SORCS3_fiveUTR,SORCS3_proxUP,SORCS3_upstr	sortilin-related VPS10 domain containing receptor 3	0	ENSCAFT00000048390.2	SORCS3	sortilin-related VPS10 domain containing receptor 3	0
CpG_18:chr28:19697127-19697538	CpG_18	chr28:19697127-19697538	412	NA	NA	NA	NA	ENSCAFT00000033572.1	U4	NA	228408
CpG_402:chr28:28001800-28007279	CpG_402	chr28:28001800-28007279	5480	ENSCAFT00000043720.2-exon,ENSCAFT00000019038.4-exon,ENSCAFT00000045424.1-exon,ENSCAFT00000043720.2-intron,ENSCAFT00000019038.4-intron,ENSCAFT00000019038.4-proxUP,ENSCAFT00000045424.1-proxUP,ENSCAFT00000045424.1-upstr,ENSCAFT00000045424.1-proxDOWN	EMX2_exon,NA_exon,EMX2_intron,EMX2_proxUP,NA_proxUP,NA_upstr,NA_proxDOWN	empty spiracles homeobox 2,NA	98784,0	ENSCAFT00000045424.1	NA	NA	0
CpG_38:chr28:29682158-29682866	CpG_38	chr28:29682158-29682866	709	ENSCAFT00000046934.1-intron,ENSCAFT00000043158.2-intron	RGS10_intron	regulator of G-protein signaling 10	1926524342	ENSCAFT00000046934.1	RGS10	regulator of G-protein signaling 10	19265
CpG_116:chr28:29749811-29751347	CpG_116	chr28:29749811-29751347	1537	ENSCAFT00000019370.3-exon,ENSCAFT00000019370.3-intron,ENSCAFT00000019370.3-proxUP	TIAL1_exon,TIAL1_intron,TIAL1_proxUP	TIA1 cytotoxic granule-associated RNA binding protein-like 1	0	ENSCAFT00000019370.3	TIAL1	TIA1 cytotoxic granule-associated RNA binding protein-like 1	0
CpG_49:chr28:31389700-31390435	CpG_49	chr28:31389700-31390435	736	ENSCAFT00000009748.4-intron,ENSCAFT00000019648.3-intron,ENSCAFT00000019669.4-intron	FGFR2_intron	fibroblast growth factor receptor 2	2113916329	ENSCAFT00000019648.3	FGFR2	fibroblast growth factor receptor 2	16329
CpG_14:chr28:32682278-32682679	CpG_14	chr28:32682278-32682679	402	ENSCAFT00000020127.3-intron,ENSCAFT00000046242.1-upstr	HMX2_intron,NA_upstr	H6 family homeobox 2,NA	27168501	ENSCAFT00000020127.3	HMX2	H6 family homeobox 2	2716
CpG_52:chr28:32683271-32684034	CpG_52	chr28:32683271-32684034	764	ENSCAFT00000020127.3-intron,ENSCAFT00000046242.1-upstr,ENSCAFT00000020147.3-upstr	HMX2_intron,NA_upstr,BUB3_upstr	H6 family homeobox 2,NA,BUB3 mitotic checkpoint protein	370994948655	ENSCAFT00000020127.3	HMX2	H6 family homeobox 2	3709
CpG_39:chr28:33527254-33527861	CpG_39	chr28:33527254-33527861	608	ENSCAFT00000020154.3-intron	CPXM2_intron	carboxypeptidase X (M14 family), member 2	159958	ENSCAFT00000020187.3	CHST15	carbohydrate (N-acetylgalactosamine 4-sulfate 6-O) sulfotransferase 15	66342
CpG_33:chr28:33978448-33978994	CpG_33	chr28:33978448-33978994	547	ENSCAFT00000020224.3-intron	FAM53B_intron	family with sequence similarity 53, member B	48652	ENSCAFT00000020224.3	FAM53B	family with sequence similarity 53, member B	48652
CpG_219:chr28:34293900-34296440	CpG_219	chr28:34293900-34296440	2541	ENSCAFT00000026432.4-intron	CTBP2_intron	C-terminal binding protein 2	119292	ENSCAFT00000020285.3	CTBP2	C-terminal binding protein 2	21535
CpG_40:chr28:34414888-34415351	CpG_40	chr28:34414888-34415351	464	ENSCAFT00000026432.4-exon,ENSCAFT00000026432.4-intron,ENSCAFT00000026432.4-fiveUTR	CTBP2_exon,CTBP2_intron,CTBP2_fiveUTR	C-terminal binding protein 2	381	ENSCAFT00000026432.4	CTBP2	C-terminal binding protein 2	381
CpG_34:chr28:34948172-34948733	CpG_34	chr28:34948172-34948733	562	ENSCAFT00000020394.3-upstr,ENSCAFT00000020409.2-proxDOWN	MMP21_upstr,UROS_proxDOWN	matrix metallopeptidase 21,uroporphyrinogen III synthase	406134837	ENSCAFT00000020394.3	MMP21	matrix metallopeptidase 21	4061
CpG_24:chr28:36471922-36472397	CpG_24	chr28:36471922-36472397	476	NA	NA	NA	NA	ENSCAFT00000043753.1	NPS	NA	16112
CpG_28:chr28:36769235-36769790	CpG_28	chr28:36769235-36769790	556	ENSCAFT00000021005.3-intron	PTPRE_intron	protein tyrosine phosphatase, receptor type, E	22412	ENSCAFT00000021005.3	PTPRE	protein tyrosine phosphatase, receptor type, E	22412
CpG_36:chr28:36948683-36949276	CpG_36	chr28:36948683-36949276	594	ENSCAFT00000021024.3-upstr	MKI67_upstr	antigen identified by monoclonal antibody Ki-67	9245	ENSCAFT00000021024.3	MKI67	antigen identified by monoclonal antibody Ki-67	9245
CpG_20:chr28:37002116-37002523	CpG_20	chr28:37002116-37002523	408	NA	NA	NA	NA	ENSCAFT00000021024.3	MKI67	antigen identified by monoclonal antibody Ki-67	62678
CpG_28:chr28:37280012-37280500	CpG_28	chr28:37280012-37280500	489	NA	NA	NA	NA	ENSCAFT00000021024.3	MKI67	antigen identified by monoclonal antibody Ki-67	340574
CpG_24:chr28:37303614-37304105	CpG_24	chr28:37303614-37304105	492	NA	NA	NA	NA	ENSCAFT00000021024.3	MKI67	antigen identified by monoclonal antibody Ki-67	364176
CpG_63:chr28:37742521-37743605	CpG_63	chr28:37742521-37743605	1085	NA	NA	NA	NA	ENSCAFT00000039607.2	MGMT	O-6-methylguanine-DNA methyltransferase	459690
CpG_15:chr28:37762046-37762458	CpG_15	chr28:37762046-37762458	413	NA	NA	NA	NA	ENSCAFT00000039607.2	MGMT	O-6-methylguanine-DNA methyltransferase	440837
CpG_75:chr28:38078186-38079318	CpG_75	chr28:38078186-38079318	1133	NA	NA	NA	NA	ENSCAFT00000039607.2	MGMT	O-6-methylguanine-DNA methyltransferase	123977
CpG_22:chr28:38450442-38450903	CpG_22	chr28:38450442-38450903	462	NA	NA	NA	NA	ENSCAFT00000021050.3	EBF3	NA	150996
CpG_27:chr28:38510683-38511202	CpG_27	chr28:38510683-38511202	520	ENSCAFT00000021050.3-intron	EBF3_intron	NA	90697	ENSCAFT00000021050.3	EBF3	NA	90697
CpG_22:chr28:38515227-38515632	CpG_22	chr28:38515227-38515632	406	ENSCAFT00000021050.3-intron	EBF3_intron	NA	86267	ENSCAFT00000021050.3	EBF3	NA	86267
CpG_77:chr28:38597413-38598430	CpG_77	chr28:38597413-38598430	1018	ENSCAFT00000021050.3-exon,ENSCAFT00000021050.3-intron,ENSCAFT00000021050.3-fiveUTR	EBF3_exon,EBF3_intron,EBF3_fiveUTR	NA	3469	ENSCAFT00000021050.3	EBF3	NA	3469
CpG_74:chr28:38658797-38660023	CpG_74	chr28:38658797-38660023	1227	NA	NA	NA	NA	ENSCAFT00000021050.3	EBF3	NA	56896
CpG_33:chr28:38785610-38786185	CpG_33	chr28:38785610-38786185	576	NA	NA	NA	NA	ENSCAFT00000021070.3	GLRX3	glutaredoxin 3	61379
CpG_77:chr28:38802865-38804096	CpG_77	chr28:38802865-38804096	1232	NA	NA	NA	NA	ENSCAFT00000021070.3	GLRX3	glutaredoxin 3	78634
CpG_149:chr28:38835298-38837526	CpG_149	chr28:38835298-38837526	2229	NA	NA	NA	NA	ENSCAFT00000021070.3	GLRX3	glutaredoxin 3	111067
CpG_21:chr28:38860433-38860921	CpG_21	chr28:38860433-38860921	489	NA	NA	NA	NA	ENSCAFT00000021070.3	GLRX3	glutaredoxin 3	136202
CpG_23:chr28:39089655-39090071	CpG_23	chr28:39089655-39090071	417	NA	NA	NA	NA	ENSCAFT00000021070.3	GLRX3	glutaredoxin 3	365424
CpG_28:chr28:39110950-39111474	CpG_28	chr28:39110950-39111474	525	NA	NA	NA	NA	ENSCAFT00000021070.3	GLRX3	glutaredoxin 3	386719
CpG_16:chr28:39196614-39197027	CpG_16	chr28:39196614-39197027	414	NA	NA	NA	NA	ENSCAFT00000045984.1	TCERG1L	transcription elongation regulator 1-like	400492
CpG_44:chr28:39468189-39468975	CpG_44	chr28:39468189-39468975	787	ENSCAFT00000017279.4-intron,ENSCAFT00000045984.1-intron	TCERG1L_intron	transcription elongation regulator 1-like	130716128544	ENSCAFT00000045984.1	TCERG1L	transcription elongation regulator 1-like	128544
CpG_62:chr28:39547286-39548451	CpG_62	chr28:39547286-39548451	1166	ENSCAFT00000017279.4-intron,ENSCAFT00000045984.1-intron	TCERG1L_intron	transcription elongation regulator 1-like	5124049068	ENSCAFT00000045984.1	TCERG1L	transcription elongation regulator 1-like	49068
CpG_46:chr28:39606761-39607604	CpG_46	chr28:39606761-39607604	844	ENSCAFT00000045984.1-upstr,ENSCAFT00000017279.4-upstr	TCERG1L_upstr	transcription elongation regulator 1-like	92407068	ENSCAFT00000017279.4	TCERG1L	transcription elongation regulator 1-like	7068
CpG_57:chr28:3969965-3970924	CpG_57	chr28:3969965-3970924	960	ENSCAFT00000011340.4-exon,ENSCAFT00000050043.1-exon,ENSCAFT00000011340.4-intron,ENSCAFT00000050043.1-intron	RET_exon,RET_intron	ret proto-oncogene	739023300	ENSCAFT00000011340.4	RET	ret proto-oncogene	7390
CpG_240:chr28:39792788-39796409	CpG_240	chr28:39792788-39796409	3622	NA	NA	NA	NA	ENSCAFT00000017279.4	TCERG1L	transcription elongation regulator 1-like	193095
CpG_22:chr28:39837107-39837608	CpG_22	chr28:39837107-39837608	502	NA	NA	NA	NA	ENSCAFT00000017342.4	PPP2R2D	protein phosphatase 2, regulatory subunit B, delta	176847
CpG_885:chr28:39898540-39912121	CpG_885	chr28:39898540-39912121	13582	NA	NA	NA	NA	ENSCAFT00000017342.4	PPP2R2D	protein phosphatase 2, regulatory subunit B, delta	102334
CpG_46:chr28:39940547-39941362	CpG_46	chr28:39940547-39941362	816	NA	NA	NA	NA	ENSCAFT00000017342.4	PPP2R2D	protein phosphatase 2, regulatory subunit B, delta	73093
CpG_88:chr28:40091268-40092506	CpG_88	chr28:40091268-40092506	1239	ENSCAFT00000048559.1-intron,ENSCAFT00000044991.1-upstr	NA_intron,JAKMIP3_upstr	NA,Janus kinase and microtubule interacting protein 3	352849169	ENSCAFT00000044991.1	JAKMIP3	Janus kinase and microtubule interacting protein 3	9169
CpG_57:chr28:40620481-40621387	CpG_57	chr28:40620481-40621387	907	ENSCAFT00000048559.1-intron,ENSCAFT00000046927.2-intron,ENSCAFT00000017723.4-intron,ENSCAFT00000017743.3-intron	NA_intron,ZNF511_intron,CFAP46_intron	NA,zinc finger protein 511,cilia- and flagella-associated protein 46	5.64498e+20	ENSCAFT00000048528.1	NKX6-2	NK6 homeobox 2	50256
CpG_26:chr28:40770576-40771018	CpG_26	chr28:40770576-40771018	443	ENSCAFT00000046927.2-intron,ENSCAFT00000021723.3-upstr	ZNF511_intron,KNDC1_upstr	zinc finger protein 511,NA	2112786083	ENSCAFT00000021723.3	KNDC1	NA	6083
CpG_47:chr28:40982493-40983300	CpG_47	chr28:40982493-40983300	808	ENSCAFT00000046927.2-intron	ZNF511_intron	zinc finger protein 511	423195	ENSCAFT00000039424.2	NA	olfactory receptor 226	10168
CpG_113:chr28:41033987-41035511	CpG_113	chr28:41033987-41035511	1525	ENSCAFT00000046371.1-exon,ENSCAFT00000046371.1-proxUP,ENSCAFT00000046371.1-proxDOWN	NA_exon,NA_proxUP,NA_proxDOWN	cOR12J1 olfactory receptor family 12 subfamily J-like	0	ENSCAFT00000046371.1	NA	cOR12J1 olfactory receptor family 12 subfamily J-like	0
CpG_36:chr28:41046873-41047601	CpG_36	chr28:41046873-41047601	729	NA	NA	NA	NA	ENSCAFT00000046371.1	NA	cOR12J1 olfactory receptor family 12 subfamily J-like	11579
CpG_26:chr28:6981288-6981709	CpG_26	chr28:6981288-6981709	422	ENSCAFT00000012011.3-proxUP	KIF11_proxUP	kinesin family member 11	728	ENSCAFT00000012011.3	KIF11	kinesin family member 11	728
CpG_107:chr28:7829882-7831195	CpG_107	chr28:7829882-7831195	1314	ENSCAFT00000012608.3-exon,ENSCAFT00000012608.3-intron,ENSCAFT00000012608.3-proxUP	RBP4_exon,RBP4_intron,RBP4_proxUP	retinol binding protein 4, plasma	0	ENSCAFT00000012608.3	RBP4	retinol binding protein 4, plasma	0
CpG_97:chr28:9538202-9539636	CpG_97	chr28:9538202-9539636	1435	ENSCAFT00000040920.1-proxDOWN	SNORD88_proxDOWN	NA	202	ENSCAFT00000040920.1	SNORD88	NA	202
CpG_47:chr29:11065498-11066169	CpG_47	chr29:11065498-11066169	672	NA	NA	NA	NA	ENSCAFT00000011473.1	NA	NA	44192
CpG_167:chr29:1155910-1157701	CpG_167	chr29:1155910-1157701	1792	ENSCAFT00000010700.3-exon,ENSCAFT00000010700.3-intron,ENSCAFT00000010700.3-proxUP	SNAI2_exon,SNAI2_intron,SNAI2_proxUP	snail family zinc finger 2	0	ENSCAFT00000010700.3	SNAI2	snail family zinc finger 2	0
CpG_153:chr29:12502038-12504005	CpG_153	chr29:12502038-12504005	1968	NA	NA	NA	NA	ENSCAFT00000050096.1	NA	NA	479088
CpG_69:chr29:14896790-14897882	CpG_69	chr29:14896790-14897882	1093	NA	NA	NA	NA	ENSCAFT00000042200.1	7SK	NA	90491
CpG_42:chr29:16423883-16424526	CpG_42	chr29:16423883-16424526	644	ENSCAFT00000011813.3-upstr	MCMDC2_upstr	NA	4845	ENSCAFT00000011813.3	MCMDC2	NA	4845
CpG_127:chr29:16852059-16853554	CpG_127	chr29:16852059-16853554	1496	ENSCAFT00000012079.3-exon,ENSCAFT00000012079.3-intron,ENSCAFT00000012079.3-proxUP	ARFGEF1_exon,ARFGEF1_intron,ARFGEF1_proxUP	ADP-ribosylation factor guanine nucleotide-exchange factor 1 (brefeldin A-inhibited)	0	ENSCAFT00000012079.3	ARFGEF1	ADP-ribosylation factor guanine nucleotide-exchange factor 1 (brefeldin A-inhibited)	0
CpG_92:chr29:17817595-17818586	CpG_92	chr29:17817595-17818586	992	ENSCAFT00000012249.3-exon,ENSCAFT00000012249.3-intron,ENSCAFT00000012249.3-fiveUTR	C8orf34_exon,C8orf34_intron,C8orf34_fiveUTR	chromosome 29 open reading frame, human C8orf34	104	ENSCAFT00000012249.3	C8orf34	chromosome 29 open reading frame, human C8orf34	104
CpG_46:chr29:19136700-19137519	CpG_46	chr29:19136700-19137519	820	NA	NA	NA	NA	ENSCAFT00000012309.2	VTI1B	vesicle transport through interaction with t-SNAREs 1B	16794
CpG_95:chr29:1999183-2000557	CpG_95	chr29:1999183-2000557	1375	NA	NA	NA	NA	ENSCAFT00000024318.3	NA	NA	329777
CpG_34:chr29:20347316-20347739	CpG_34	chr29:20347316-20347739	424	ENSCAFT00000012639.3-intron	EYA1_intron	EYA transcriptional coactivator and phosphatase 1	247695	ENSCAFT00000012639.3	EYA1	EYA transcriptional coactivator and phosphatase 1	247695
CpG_196:chr29:20534235-20536787	CpG_196	chr29:20534235-20536787	2553	ENSCAFT00000012639.3-intron	EYA1_intron	EYA transcriptional coactivator and phosphatase 1	58647	ENSCAFT00000012639.3	EYA1	EYA transcriptional coactivator and phosphatase 1	58647
CpG_66:chr29:20807002-20807841	CpG_66	chr29:20807002-20807841	840	ENSCAFT00000012653.2-upstr,ENSCAFT00000033858.1-upstr	MSC_upstr,SNORA63_upstr	musculin,NA	43448086	ENSCAFT00000012653.2	MSC	musculin	4344
CpG_162:chr29:21219917-21222138	CpG_162	chr29:21219917-21222138	2222	NA	NA	NA	NA	ENSCAFT00000037414.2	NA	NA	26392
CpG_263:chr29:21883567-21886917	CpG_263	chr29:21883567-21886917	3351	ENSCAFT00000012827.3-exon,ENSCAFT00000012803.3-exon,ENSCAFT00000012827.3-intron,ENSCAFT00000012803.3-intron,ENSCAFT00000012803.3-fiveUTR,ENSCAFT00000012827.3-proxUP,ENSCAFT00000012803.3-proxUP,ENSCAFT00000012827.3-upstr,ENSCAFT00000012803.3-upstr	RDH10_exon,NA_exon,RDH10_intron,NA_intron,NA_fiveUTR,RDH10_proxUP,NA_proxUP,RDH10_upstr,NA_upstr	retinol dehydrogenase 10 (all-trans),ribosomal protein L7	0	ENSCAFT00000012803.3	NA	ribosomal protein L7	0
CpG_18:chr29:22443769-22444186	CpG_18	chr29:22443769-22444186	418	ENSCAFT00000012965.3-exon,ENSCAFT00000012965.3-intron,ENSCAFT00000012965.3-proxDOWN	NA_exon,NA_intron,NA_proxDOWN	NA	907	ENSCAFT00000012965.3	NA	NA	907
CpG_45:chr29:22816895-22817546	CpG_45	chr29:22816895-22817546	652	ENSCAFT00000013007.2-exon,ENSCAFT00000013007.2-intron,ENSCAFT00000013007.2-fiveUTR,ENSCAFT00000013007.2-proxUP	GDAP1_exon,GDAP1_intron,GDAP1_fiveUTR,GDAP1_proxUP	ganglioside induced differentiation associated protein 1	0	ENSCAFT00000013007.2	GDAP1	ganglioside induced differentiation associated protein 1	0
CpG_215:chr29:24832895-24836388	CpG_215	chr29:24832895-24836388	3494	ENSCAFT00000013195.4-exon,ENSCAFT00000013195.4-intron	ZFHX4_exon,ZFHX4_intron	zinc finger homeobox 4	167097	ENSCAFT00000013224.2	PEX2	peroxisomal biogenesis factor 2	108910
CpG_50:chr29:38869859-38870680	CpG_50	chr29:38869859-38870680	822	NA	NA	NA	NA	ENSCAFT00000014520.3	PDP1	pyruvate dehyrogenase phosphatase catalytic subunit 1	87440
CpG_43:chr29:39625681-39626424	CpG_43	chr29:39625681-39626424	744	NA	NA	NA	NA	ENSCAFT00000014983.3	TP53INP1	tumor protein p53 inducible nuclear protein 1	32162
CpG_61:chr29:39824514-39825458	CpG_61	chr29:39824514-39825458	945	NA	NA	NA	NA	ENSCAFT00000014988.3	C8orf37	NA	43656
CpG_35:chr29:39889584-39890291	CpG_35	chr29:39889584-39890291	708	NA	NA	NA	NA	ENSCAFT00000047098.1	NA	NA	16167
CpG_55:chr29:40686122-40686827	CpG_55	chr29:40686122-40686827	706	ENSCAFT00000015016.3-intron	GDF6_intron	NA	7346	ENSCAFT00000015016.3	GDF6	NA	7346
CpG_18:chr29:40763772-40764174	CpG_18	chr29:40763772-40764174	403	ENSCAFT00000015040.3-exon,ENSCAFT00000015040.3-intron,ENSCAFT00000015054.3-upstr	MTERF3_exon,MTERF3_intron,PTDSS1_upstr	mitochondrial transcription termination factor 3,phosphatidylserine synthase 1	47814078	ENSCAFT00000015054.3	PTDSS1	phosphatidylserine synthase 1	4078
CpG_48:chr29:40968046-40968773	CpG_48	chr29:40968046-40968773	728	ENSCAFT00000045696.1-intron	SDC2_intron	syndecan 2	28816	ENSCAFT00000045696.1	SDC2	syndecan 2	28816
CpG_23:chr29:40976615-40977124	CpG_23	chr29:40976615-40977124	510	ENSCAFT00000045696.1-intron	SDC2_intron	syndecan 2	37385	ENSCAFT00000045696.1	SDC2	syndecan 2	37385
CpG_35:chr29:41041371-41042059	CpG_35	chr29:41041371-41042059	689	NA	NA	NA	NA	ENSCAFT00000039387.2	CPQ	carboxypeptidase Q	44163
CpG_27:chr29:41240180-41240741	CpG_27	chr29:41240180-41240741	562	ENSCAFT00000039387.2-intron	CPQ_intron	carboxypeptidase Q	153956	ENSCAFT00000040207.1	SNORA63	NA	69323
CpG_80:chr29:41369308-41370580	CpG_80	chr29:41369308-41370580	1273	ENSCAFT00000039387.2-intron	CPQ_intron	carboxypeptidase Q	283084	ENSCAFT00000034732.1	5S_rRNA	NA	117437
CpG_95:chr29:41476754-41478067	CpG_95	chr29:41476754-41478067	1314	ENSCAFT00000034732.1-upstr	5S_rRNA_upstr	NA	9950	ENSCAFT00000034732.1	5S_rRNA	NA	9950
CpG_18:chr29:41562011-41562411	CpG_18	chr29:41562011-41562411	401	NA	NA	NA	NA	ENSCAFT00000033508.1	U6	NA	27933
CpG_204:chr29:5544794-5547153	CpG_204	chr29:5544794-5547153	2360	ENSCAFT00000011166.3-exon,ENSCAFT00000011166.3-intron	RGS20_exon,RGS20_intron	regulator of G-protein signaling 20	23152	ENSCAFT00000011166.3	RGS20	regulator of G-protein signaling 20	23152
CpG_242:chr29:5978734-5981281	CpG_242	chr29:5978734-5981281	2548	ENSCAFT00000042954.1-exon,ENSCAFT00000007037.4-exon,ENSCAFT00000042954.1-intron,ENSCAFT00000007037.4-intron,ENSCAFT00000042954.1-fiveUTR,ENSCAFT00000042954.1-threeUTR,ENSCAFT00000042954.1-proxUP,ENSCAFT00000007037.4-proxUP,ENSCAFT00000007037.4-proxDOWN	SOX17_exon,SOX17_intron,SOX17_fiveUTR,SOX17_threeUTR,SOX17_proxUP,SOX17_proxDOWN	SRY (sex determining region Y)-box 17	0	ENSCAFT00000042954.1	SOX17	SRY (sex determining region Y)-box 17	0
CpG_72:chr29:5993181-5994080	CpG_72	chr29:5993181-5994080	900	NA	NA	NA	NA	ENSCAFT00000007037.4	SOX17	SRY (sex determining region Y)-box 17	13735
CpG_184:chr29:7761847-7763977	CpG_184	chr29:7761847-7763977	2131	ENSCAFT00000011322.3-upstr	PENK_upstr	NA	3327	ENSCAFT00000011322.3	PENK	NA	3327
CpG_134:chr29:8214615-8216374	CpG_134	chr29:8214615-8216374	1760	ENSCAFT00000011337.3-exon,ENSCAFT00000011337.3-intron,ENSCAFT00000011337.3-fiveUTR,ENSCAFT00000011337.3-proxUP	IMPAD1_exon,IMPAD1_intron,IMPAD1_fiveUTR,IMPAD1_proxUP	inositol monophosphatase domain containing 1	0	ENSCAFT00000011337.3	IMPAD1	inositol monophosphatase domain containing 1	0
CpG_156:chr29:9000374-9002158	CpG_156	chr29:9000374-9002158	1785	ENSCAFT00000011354.3-exon,ENSCAFT00000011354.3-proxUP,ENSCAFT00000011354.3-proxDOWN	FAM110B_exon,FAM110B_proxUP,FAM110B_proxDOWN	NA	0	ENSCAFT00000011354.3	FAM110B	NA	0
CpG_65:chr29:964040-964822	CpG_65	chr29:964040-964822	783	ENSCAFT00000010686.3-exon,ENSCAFT00000010686.3-intron,ENSCAFT00000010686.3-fiveUTR	EFCAB1_exon,EFCAB1_intron,EFCAB1_fiveUTR	NA	253	ENSCAFT00000010686.3	EFCAB1	NA	253
CpG_26:chr3:12679083-12679572	CpG_26	chr3:12679083-12679572	490	ENSCAFT00000045526.1-proxDOWN	NA_proxDOWN	NA	905	ENSCAFT00000045526.1	NA	NA	905
CpG_94:chr3:14027238-14028632	CpG_94	chr3:14027238-14028632	1395	ENSCAFT00000012646.3-exon,ENSCAFT00000012646.3-intron,ENSCAFT00000012646.3-fiveUTR,ENSCAFT00000012646.3-proxUP,ENSCAFT00000012687.3-upstr	ARSK_exon,ARSK_intron,ARSK_fiveUTR,ARSK_proxUP,TTC37_upstr	arylsulfatase family, member K,tetratricopeptide repeat domain 37	0,9824	ENSCAFT00000012646.3	ARSK	arylsulfatase family, member K	0
CpG_177:chr3:14254217-14256659	CpG_177	chr3:14254217-14256659	2443	NA	NA	NA	NA	ENSCAFT00000012696.3	FAM81B	family with sequence similarity 81, member B	82752
CpG_111:chr3:2107428-2109031	CpG_111	chr3:2107428-2109031	1604	NA	NA	NA	NA	ENSCAFT00000044260.1	NA	NA	57366
CpG_36:chr3:2181863-2182426	CpG_36	chr3:2181863-2182426	564	NA	NA	NA	NA	ENSCAFT00000044260.1	NA	NA	131801
CpG_38:chr3:25524518-25525122	CpG_38	chr3:25524518-25525122	605	NA	NA	NA	NA	ENSCAFT00000013712.2	ATG10	autophagy related 10	88377
CpG_25:chr3:25526634-25527148	CpG_25	chr3:25526634-25527148	515	NA	NA	NA	NA	ENSCAFT00000013778.3	SSBP2	single-stranded DNA binding protein 2	89511
CpG_125:chr3:28893104-28894576	CpG_125	chr3:28893104-28894576	1473	NA	NA	NA	NA	ENSCAFT00000040106.1	7SK	NA	75787
CpG_58:chr3:29058214-29058983	CpG_58	chr3:29058214-29058983	770	ENSCAFT00000014646.3-upstr,ENSCAFT00000046395.2-upstr	OTP_upstr	orthopedia homeobox	4607	ENSCAFT00000014646.3	OTP	orthopedia homeobox	4607
CpG_105:chr3:33641369-33642613	CpG_105	chr3:33641369-33642613	1245	NA	NA	NA	NA	ENSCAFT00000015902.3	NA	NA	65732
CpG_38:chr3:39103756-39104380	CpG_38	chr3:39103756-39104380	625	ENSCAFT00000046974.2-intron	TJP1_intron	tight junction protein 1	128968	ENSCAFT00000016538.3	TJP1	tight junction protein 1	25628
CpG_46:chr3:39240490-39241128	CpG_46	chr3:39240490-39241128	639	ENSCAFT00000046974.2-upstr	TJP1_upstr	tight junction protein 1	7140	ENSCAFT00000046974.2	TJP1	tight junction protein 1	7140
CpG_40:chr3:398516-399285	CpG_40	chr3:398516-399285	770	NA	NA	NA	NA	ENSCAFT00000046430.1	NA	NA	75373
CpG_43:chr3:42089598-42090362	CpG_43	chr3:42089598-42090362	765	ENSCAFT00000017295.3-exon,ENSCAFT00000017295.3-intron,ENSCAFT00000017295.3-proxDOWN	IGF1R_exon,IGF1R_intron,IGF1R_proxDOWN	insulin-like growth factor 1 receptor	294968	ENSCAFT00000037350.2	PGPEP1L	NA	13664
CpG_90:chr3:426867-428392	CpG_90	chr3:426867-428392	1526	NA	NA	NA	NA	ENSCAFT00000011799.3	EPB41L4A	erythrocyte membrane protein band 4.1 like 4A	78639
CpG_78:chr3:42942858-42943963	CpG_78	chr3:42942858-42943963	1106	NA	NA	NA	NA	ENSCAFT00000017333.3	ARRDC4	arrestin domain containing 4	278434
CpG_17:chr3:4361548-4361971	CpG_17	chr3:4361548-4361971	424	NA	NA	NA	NA	ENSCAFT00000011937.3	EFNA5	NA	135966
CpG_34:chr3:4404166-4404706	CpG_34	chr3:4404166-4404706	541	NA	NA	NA	NA	ENSCAFT00000011937.3	EFNA5	NA	93231
CpG_41:chr3:44068794-44069542	CpG_41	chr3:44068794-44069542	749	NA	NA	NA	NA	ENSCAFT00000033518.1	Y_RNA	NA	18681
CpG_118:chr3:44111973-44114004	CpG_118	chr3:44111973-44114004	2032	ENSCAFT00000012887.4-intron	NR2F2_intron	nuclear receptor subfamily 2, group F, member 2	28316	ENSCAFT00000033518.1	Y_RNA	NA	23748
CpG_68:chr3:44116235-44117059	CpG_68	chr3:44116235-44117059	825	ENSCAFT00000012887.4-intron	NR2F2_intron	nuclear receptor subfamily 2, group F, member 2	25261	ENSCAFT00000041349.1	NA	NA	24070
CpG_329:chr3:44139684-44144392	CpG_329	chr3:44139684-44144392	4709	ENSCAFT00000012887.4-exon,ENSCAFT00000017350.3-exon,ENSCAFT00000041349.1-exon,ENSCAFT00000012887.4-intron,ENSCAFT00000017350.3-intron,ENSCAFT00000041349.1-proxUP,ENSCAFT00000012887.4-proxUP,ENSCAFT00000017350.3-proxUP,ENSCAFT00000041349.1-upstr,ENSCAFT00000012887.4-upstr,ENSCAFT00000017350.3-upstr,ENSCAFT00000041349.1-proxDOWN	NR2F2_exon,NA_exon,NR2F2_intron,NA_proxUP,NR2F2_proxUP,NA_upstr,NR2F2_upstr,NA_proxDOWN	nuclear receptor subfamily 2, group F, member 2,NA	0	ENSCAFT00000041349.1	NA	NA	0
CpG_21:chr3:44395456-44395898	CpG_21	chr3:44395456-44395898	443	NA	NA	NA	NA	ENSCAFT00000041017.1	NA	NA	228844
CpG_22:chr3:4501214-4501679	CpG_22	chr3:4501214-4501679	466	ENSCAFT00000011937.3-intron	EFNA5_intron	NA	3275	ENSCAFT00000011937.3	EFNA5	NA	3275
CpG_61:chr3:45106486-45107404	CpG_61	chr3:45106486-45107404	919	NA	NA	NA	NA	ENSCAFT00000042060.1	SNORA31	NA	176386
CpG_90:chr3:4540573-4542086	CpG_90	chr3:4540573-4542086	1514	ENSCAFT00000011937.3-exon,ENSCAFT00000011937.3-intron,ENSCAFT00000011937.3-proxDOWN	EFNA5_exon,EFNA5_intron,EFNA5_proxDOWN	NA	42634	ENSCAFT00000011937.3	EFNA5	NA	42634
CpG_217:chr3:47653366-47655868	CpG_217	chr3:47653366-47655868	2503	ENSCAFT00000017803.4-exon,ENSCAFT00000050197.1-exon,ENSCAFT00000017803.4-intron,ENSCAFT00000050197.1-intron,ENSCAFT00000017803.4-proxUP,ENSCAFT00000050197.1-proxUP	ST8SIA2_exon,ST8SIA2_intron,ST8SIA2_proxUP	ST8 alpha-N-acetyl-neuraminide alpha-2,8-sialyltransferase 2	0	ENSCAFT00000017803.4	ST8SIA2	ST8 alpha-N-acetyl-neuraminide alpha-2,8-sialyltransferase 2	0
CpG_110:chr3:53056573-53058242	CpG_110	chr3:53056573-53058242	1670	ENSCAFT00000019117.3-exon,ENSCAFT00000019117.3-intron,ENSCAFT00000019117.3-fiveUTR,ENSCAFT00000019117.3-proxUP	ZNF710_exon,ZNF710_intron,ZNF710_fiveUTR,ZNF710_proxUP	zinc finger protein 710	0	ENSCAFT00000019117.3	ZNF710	zinc finger protein 710	0
CpG_73:chr3:53337764-53338694	CpG_73	chr3:53337764-53338694	931	ENSCAFT00000019495.3-exon,ENSCAFT00000019495.3-intron,ENSCAFT00000019495.3-fiveUTR,ENSCAFT00000019495.3-proxUP	MAN2A2_exon,MAN2A2_intron,MAN2A2_fiveUTR,MAN2A2_proxUP	mannosidase, alpha, class 2A, member 2	0	ENSCAFT00000019495.3	MAN2A2	mannosidase, alpha, class 2A, member 2	0
CpG_24:chr3:53883363-53883922	CpG_24	chr3:53883363-53883922	560	ENSCAFT00000020402.4-exon,ENSCAFT00000043703.1-exon	ZSCAN2_exon	zinc finger and SCAN domain containing 2	1857217186	ENSCAFT00000043792.1	NA	NA	11342
CpG_47:chr3:552056-552786	CpG_47	chr3:552056-552786	731	ENSCAFT00000011799.3-intron	EPB41L4A_intron	erythrocyte membrane protein band 4.1 like 4A	45023	ENSCAFT00000011799.3	EPB41L4A	erythrocyte membrane protein band 4.1 like 4A	45023
CpG_27:chr3:56781074-56781626	CpG_27	chr3:56781074-56781626	553	ENSCAFT00000022000.3-exon,ENSCAFT00000022000.3-intron	CEMIP_exon,CEMIP_intron	cell migration inducing protein, hyaluronan binding	4870	ENSCAFT00000022000.3	CEMIP	cell migration inducing protein, hyaluronan binding	4870
CpG_133:chr3:56863420-56865089	CpG_133	chr3:56863420-56865089	1670	NA	NA	NA	NA	ENSCAFT00000047828.1	ABHD17C	abhydrolase domain containing 17C	22015
CpG_17:chr3:57788160-57788575	CpG_17	chr3:57788160-57788575	416	NA	NA	NA	NA	ENSCAFT00000022195.1	KIAA1024	KIAA1024 ortholog	39925
CpG_237:chr3:57994074-57996874	CpG_237	chr3:57994074-57996874	2801	ENSCAFT00000022320.3-exon,ENSCAFT00000022320.3-intron,ENSCAFT00000022320.3-fiveUTR,ENSCAFT00000022320.3-proxUP	RASGRF1_exon,RASGRF1_intron,RASGRF1_fiveUTR,RASGRF1_proxUP	Ras protein-specific guanine nucleotide-releasing factor 1	0	ENSCAFT00000022320.3	RASGRF1	Ras protein-specific guanine nucleotide-releasing factor 1	0
CpG_88:chr3:58451849-58453117	CpG_88	chr3:58451849-58453117	1269	NA	NA	NA	NA	ENSCAFT00000022589.4	WDR61	WD repeat domain 61	33104
CpG_23:chr3:59473382-59473849	CpG_23	chr3:59473382-59473849	468	ENSCAFT00000022915.3-intron	SORCS2_intron	sortilin-related VPS10 domain containing receptor 2	250399	ENSCAFT00000022934.3	PSAPL1	NA	43269
CpG_32:chr3:60427490-60428131	CpG_32	chr3:60427490-60428131	642	NA	NA	NA	NA	ENSCAFT00000042357.1	U6	NA	23096
CpG_78:chr3:60493352-60494351	CpG_78	chr3:60493352-60494351	1000	NA	NA	NA	NA	ENSCAFT00000023183.5	HMX1	H6 family homeobox 1	12447
CpG_27:chr3:60888724-60889248	CpG_27	chr3:60888724-60889248	525	ENSCAFT00000044952.2-exon,ENSCAFT00000023214.3-exon,ENSCAFT00000045517.2-exon,ENSCAFT00000044952.2-intron,ENSCAFT00000023214.3-intron,ENSCAFT00000045517.2-intron	DOK7_exon,DOK7_intron	NA	8008	ENSCAFT00000023214.3	DOK7	NA	8008
CpG_29:chr3:61067430-61067992	CpG_29	chr3:61067430-61067992	563	ENSCAFT00000023309.2-exon,ENSCAFT00000023309.2-intron	MSANTD1_exon,MSANTD1_intron	Myb/SANT-like DNA-binding domain containing 1	4167	ENSCAFT00000023309.2	MSANTD1	Myb/SANT-like DNA-binding domain containing 1	4167
CpG_52:chr3:62576352-62577135	CpG_52	chr3:62576352-62577135	784	NA	NA	NA	NA	ENSCAFT00000046621.1	NKX1-1	NK1 homeobox 1	57647
CpG_456:chr3:62633135-62639155	CpG_456	chr3:62633135-62639155	6021	ENSCAFT00000046621.1-exon,ENSCAFT00000046621.1-intron,ENSCAFT00000046621.1-proxUP,ENSCAFT00000046621.1-proxDOWN	NKX1-1_exon,NKX1-1_intron,NKX1-1_proxUP,NKX1-1_proxDOWN	NK1 homeobox 1	0	ENSCAFT00000046621.1	NKX1-1	NK1 homeobox 1	0
CpG_73:chr3:638733-640027	CpG_73	chr3:638733-640027	1295	ENSCAFT00000011799.3-intron	EPB41L4A_intron	erythrocyte membrane protein band 4.1 like 4A	131700	ENSCAFT00000044936.1	NA	NA	48344
CpG_118:chr3:66539256-66540855	CpG_118	chr3:66539256-66540855	1600	ENSCAFT00000024441.4-upstr	NKX3-2_upstr	NK3 homeobox 2	2190	ENSCAFT00000024441.4	NKX3-2	NK3 homeobox 2	2190
CpG_111:chr3:69103995-69105183	CpG_111	chr3:69103995-69105183	1189	NA	NA	NA	NA	ENSCAFT00000024522.2	ZNF518B	zinc finger protein 518B	13821
CpG_165:chr3:70228953-70231294	CpG_165	chr3:70228953-70231294	2342	ENSCAFT00000024872.4-proxUP,ENSCAFT00000024872.4-upstr	MSX1_proxUP,MSX1_upstr	NA	766	ENSCAFT00000024872.4	MSX1	NA	766
CpG_83:chr3:70232806-70234182	CpG_83	chr3:70232806-70234182	1377	ENSCAFT00000024872.4-exon,ENSCAFT00000024872.4-intron	MSX1_exon,MSX1_intron	NA	744	ENSCAFT00000024872.4	MSX1	NA	744
CpG_87:chr3:83755800-83756857	CpG_87	chr3:83755800-83756857	1058	NA	NA	NA	NA	ENSCAFT00000025937.3	STIM2	stromal interaction molecule 2	53257
CpG_32:chr3:84052184-84052817	CpG_32	chr3:84052184-84052817	634	NA	NA	NA	NA	ENSCAFT00000045520.1	CCKAR	cholecystokinin A receptor	41776
CpG_18:chr3:85288253-85288657	CpG_18	chr3:85288253-85288657	405	NA	NA	NA	NA	ENSCAFT00000026138.3	CCDC149	NA	21064
CpG_72:chr3:85694945-85695874	CpG_72	chr3:85694945-85695874	930	NA	NA	NA	NA	ENSCAFT00000026155.4	DHX15	DEAH (Asp-Glu-Ala-His) box helicase 15	145653
CpG_41:chr3:87432316-87433050	CpG_41	chr3:87432316-87433050	735	ENSCAFT00000026181.3-intron	ADGRA3_intron	adhesion G protein-coupled receptor A3	81486	ENSCAFT00000026181.3	ADGRA3	adhesion G protein-coupled receptor A3	81486
CpG_48:chr3:89087081-89087729	CpG_48	chr3:89087081-89087729	649	ENSCAFT00000044488.2-intron,ENSCAFT00000026343.3-intron	SLIT2_intron	slit guidance ligand 2	16540223875	ENSCAFT00000044488.2	SLIT2	slit guidance ligand 2	16540
CpG_114:chr3:89179989-89181750	CpG_114	chr3:89179989-89181750	1762	ENSCAFT00000026343.3-intron	SLIT2_intron	slit guidance ligand 2	129854	ENSCAFT00000044488.2	SLIT2	slit guidance ligand 2	75718
CpG_19:chr3:89354142-89354544	CpG_19	chr3:89354142-89354544	403	NA	NA	NA	NA	ENSCAFT00000026355.3	NA	NA	28655
CpG_28:chr3:90940858-90941360	CpG_28	chr3:90940858-90941360	503	NA	NA	NA	NA	ENSCAFT00000026390.2	NA	NA	194335
CpG_63:chr3:91002793-91003912	CpG_63	chr3:91002793-91003912	1120	NA	NA	NA	NA	ENSCAFT00000026394.3	ANAPC13	anaphase promoting complex subunit 13_anaphase-promoting complex subunit 13 pseudogene	166437
CpG_31:chr3:91072022-91072599	CpG_31	chr3:91072022-91072599	578	NA	NA	NA	NA	ENSCAFT00000026394.3	ANAPC13	anaphase promoting complex subunit 13_anaphase-promoting complex subunit 13 pseudogene	97750
CpG_49:chr3:91374718-91375450	CpG_49	chr3:91374718-91375450	733	NA	NA	NA	NA	ENSCAFT00000047481.2	CTBP1	C-terminal binding protein 1	10354
CpG_17:chr3:91563904-91564344	CpG_17	chr3:91563904-91564344	441	ENSCAFT00000026460.3-intron,ENSCAFT00000041922.1-proxDOWN	TMEM175_intron,5S_rRNA_proxDOWN	transmembrane protein 175,NA	7311223	ENSCAFT00000026460.3	TMEM175	transmembrane protein 175	731
CpG_36:chr3:91592833-91593436	CpG_36	chr3:91592833-91593436	604	ENSCAFT00000026527.3-intron	GAK_intron	cyclin G associated kinase	17177	ENSCAFT00000026527.3	GAK	cyclin G associated kinase	17177
CpG_79:chr30:10487735-10488561	CpG_79	chr30:10487735-10488561	827	ENSCAFT00000021164.3-exon,ENSCAFT00000045910.2-intron,ENSCAFT00000021164.3-intron,ENSCAFT00000021164.3-proxUP,ENSCAFT00000020945.5-proxUP,ENSCAFT00000048149.1-proxUP	NA_exon,NA_intron,NA_proxUP,CATSPER2_proxUP	protein disulfide isomerase family A, member 3,creatine kinase U-type, mitochondrial_huntingtin interacting protein K,cation channel, sperm associated 2	0,48062,823	ENSCAFT00000021164.3	NA	protein disulfide isomerase family A, member 3	0
CpG_50:chr30:18307132-18307904	CpG_50	chr30:18307132-18307904	773	ENSCAFT00000047700.2-proxUP	FAM214A_proxUP	family with sequence similarity 214, member A	345	ENSCAFT00000047700.2	FAM214A	family with sequence similarity 214, member A	345
CpG_81:chr30:18433289-18434472	CpG_81	chr30:18433289-18434472	1184	ENSCAFT00000025139.4-upstr	ONECUT1_upstr	one cut homeobox 1	7227	ENSCAFT00000025139.4	ONECUT1	one cut homeobox 1	7227
CpG_28:chr30:18436790-18437239	CpG_28	chr30:18436790-18437239	450	NA	NA	NA	NA	ENSCAFT00000025139.4	ONECUT1	one cut homeobox 1	10728
CpG_38:chr30:21066105-21066697	CpG_38	chr30:21066105-21066697	593	ENSCAFT00000025251.4-upstr,ENSCAFT00000049899.1-upstr	PRTG_upstr	protogenin	2521	ENSCAFT00000025251.4	PRTG	protogenin	2521
CpG_232:chr30:2230321-2232945	CpG_232	chr30:2230321-2232945	2625	ENSCAFT00000013043.2-upstr	GREM1_upstr	gremlin 1, DAN family BMP antagonist	6868	ENSCAFT00000013043.2	GREM1	gremlin 1, DAN family BMP antagonist	6868
CpG_88:chr30:23169557-23170424	CpG_88	chr30:23169557-23170424	868	ENSCAFT00000026216.3-exon,ENSCAFT00000026216.3-intron,ENSCAFT00000026216.3-fiveUTR	ALDH1A2_exon,ALDH1A2_intron,ALDH1A2_fiveUTR	aldehyde dehydrogenase 1 family, member A2	184	ENSCAFT00000026216.3	ALDH1A2	aldehyde dehydrogenase 1 family, member A2	184
CpG_45:chr30:24813744-24814423	CpG_45	chr30:24813744-24814423	680	ENSCAFT00000039029.2-upstr	FOXB1_upstr	forkhead box B1	9391	ENSCAFT00000039029.2	FOXB1	forkhead box B1	9391
CpG_98:chr30:25166374-25167489	CpG_98	chr30:25166374-25167489	1116	NA	NA	NA	NA	ENSCAFT00000026423.3	NA	annexin A2	42765
CpG_76:chr30:28599153-28600252	CpG_76	chr30:28599153-28600252	1100	ENSCAFT00000026989.3-exon,ENSCAFT00000026989.3-intron,ENSCAFT00000046899.2-intron,ENSCAFT00000026989.3-proxUP,ENSCAFT00000026978.3-proxUP,ENSCAFT00000026978.3-upstr	SNX1_exon,SNX1_intron,PPIB_intron,SNX1_proxUP,FAM96A_proxUP,FAM96A_upstr	sorting nexin 1,peptidylprolyl isomerase B (cyclophilin B),family with sequence similarity 96, member A	0,59815,1475	ENSCAFT00000026989.3	SNX1	sorting nexin 1	0
CpG_25:chr30:32341881-32342339	CpG_25	chr30:32341881-32342339	459	ENSCAFT00000038032.3-intron,ENSCAFT00000027712.3-intron	ITGA11_intron	integrin, alpha 11	4658663321	ENSCAFT00000027692.3	FEM1B	fem-1 homolog b (C. elegans)	44420
CpG_61:chr30:33522701-33523731	CpG_61	chr30:33522701-33523731	1031	NA	NA	NA	NA	ENSCAFT00000049393.1	KIF23	kinesin family member 23	209468
CpG_16:chr30:33566954-33567356	CpG_16	chr30:33566954-33567356	403	NA	NA	NA	NA	ENSCAFT00000049393.1	KIF23	kinesin family member 23	253721
CpG_43:chr30:33861910-33862692	CpG_43	chr30:33861910-33862692	783	ENSCAFT00000046938.2-intron,ENSCAFT00000027902.3-intron	TLE3_intron	transducin-like enhancer of split 3	3248532520	ENSCAFT00000046938.2	TLE3	transducin-like enhancer of split 3	32485
CpG_60:chr30:34001999-34003072	CpG_60	chr30:34001999-34003072	1074	NA	NA	NA	NA	ENSCAFT00000040908.1	NA	NA	91235
CpG_32:chr30:36115798-36116439	CpG_32	chr30:36115798-36116439	642	ENSCAFT00000028116.3-exon,ENSCAFT00000028116.3-threeUTR	ADPGK_exon,ADPGK_threeUTR	ADP-dependent glucokinase	31538	ENSCAFT00000049286.1	NA	NA	30829
CpG_29:chr30:37505013-37505574	CpG_29	chr30:37505013-37505574	562	NA	NA	NA	NA	ENSCAFT00000028390.3	CYP11A1	cytochrome P450, family 11, subfamily A, polypeptide 1	17672
CpG_19:chr30:37710067-37710515	CpG_19	chr30:37710067-37710515	449	ENSCAFT00000028420.4-exon,ENSCAFT00000048358.1-exon,ENSCAFT00000028420.4-intron,ENSCAFT00000048358.1-intron,ENSCAFT00000047469.1-upstr	CLK3_exon,CLK3_intron,NA_upstr	CDC-like kinase 3,NA	414233882076	ENSCAFT00000047469.1	NA	NA	2076
CpG_17:chr30:38677838-38678241	CpG_17	chr30:38677838-38678241	404	NA	NA	NA	NA	ENSCAFT00000028688.1	LINGO1	leucine rich repeat and Ig domain containing 1	57093
CpG_50:chr30:38704142-38705042	CpG_50	chr30:38704142-38705042	901	NA	NA	NA	NA	ENSCAFT00000028688.1	LINGO1	leucine rich repeat and Ig domain containing 1	30292
CpG_116:chr30:38760228-38761688	CpG_116	chr30:38760228-38761688	1461	NA	NA	NA	NA	ENSCAFT00000028688.1	LINGO1	leucine rich repeat and Ig domain containing 1	24892
CpG_107:chr30:38787257-38788941	CpG_107	chr30:38787257-38788941	1685	NA	NA	NA	NA	ENSCAFT00000028688.1	LINGO1	leucine rich repeat and Ig domain containing 1	51921
CpG_85:chr30:39217383-39218766	CpG_85	chr30:39217383-39218766	1384	NA	NA	NA	NA	ENSCAFT00000039100.1	TSPAN3	NA	29547
CpG_128:chr30:39799902-39801609	CpG_128	chr30:39799902-39801609	1708	ENSCAFT00000028796.3-intron	SCAPER_intron	S-phase cyclin A-associated protein in the ER	410821	ENSCAFT00000046950.1	ISL2	NA	16159
CpG_31:chr30:39942191-39942804	CpG_31	chr30:39942191-39942804	614	ENSCAFT00000028833.4-intron	C15orf27_intron	NA	81833	ENSCAFT00000046079.1	C15orf27	NA	53755
CpG_97:chr30:39962054-39963390	CpG_97	chr30:39962054-39963390	1337	ENSCAFT00000028833.4-intron,ENSCAFT00000046079.1-intron	C15orf27_intron	NA	6124733169	ENSCAFT00000046079.1	C15orf27	NA	33169
CpG_52:chr30:8358580-8359273	CpG_52	chr30:8358580-8359273	694	NA	NA	NA	NA	ENSCAFT00000040241.1	U6	NA	10773
CpG_91:chr30:9006473-9007615	CpG_91	chr30:9006473-9007615	1143	ENSCAFT00000015689.3-exon,ENSCAFT00000015689.3-intron,ENSCAFT00000015689.3-fiveUTR,ENSCAFT00000015689.3-proxUP	EHD4_exon,EHD4_intron,EHD4_fiveUTR,EHD4_proxUP	EH-domain containing 4	0	ENSCAFT00000015689.3	EHD4	EH-domain containing 4	0
CpG_83:chr30:935423-936332	CpG_83	chr30:935423-936332	910	NA	NA	NA	NA	ENSCAFT00000048658.1	EMC7	ER membrane protein complex subunit 7	16112
CpG_96:chr30:951715-952965	CpG_96	chr30:951715-952965	1251	ENSCAFT00000048658.1-exon,ENSCAFT00000048658.1-intron,ENSCAFT00000048658.1-proxUP	EMC7_exon,EMC7_intron,EMC7_proxUP	ER membrane protein complex subunit 7	0	ENSCAFT00000048658.1	EMC7	ER membrane protein complex subunit 7	0
CpG_50:chr31:1036460-1037148	CpG_50	chr31:1036460-1037148	689	NA	NA	NA	NA	ENSCAFT00000048183.1	VGLL3	vestigial-like family member 3	12652
CpG_199:chr31:22288507-22291378	CpG_199	chr31:22288507-22291378	2872	ENSCAFT00000013627.3-exon,ENSCAFT00000043116.2-exon,ENSCAFT00000013627.3-intron,ENSCAFT00000043116.2-intron,ENSCAFT00000043116.2-fiveUTR,ENSCAFT00000013627.3-proxUP,ENSCAFT00000043116.2-proxUP	ADAMTS5_exon,ADAMTS5_intron,ADAMTS5_fiveUTR,ADAMTS5_proxUP	ADAM metallopeptidase with thrombospondin type 1 motif, 5	0	ENSCAFT00000013627.3	ADAMTS5	ADAM metallopeptidase with thrombospondin type 1 motif, 5	0
CpG_68:chr31:2382853-2383810	CpG_68	chr31:2382853-2383810	958	NA	NA	NA	NA	ENSCAFT00000012482.3	NA	NA	32825
CpG_45:chr31:26412230-26413071	CpG_45	chr31:26412230-26413071	842	NA	NA	NA	NA	ENSCAFT00000033072.1	U6	NA	102463
CpG_187:chr31:27176272-27178623	CpG_187	chr31:27176272-27178623	2352	ENSCAFT00000014267.3-exon,ENSCAFT00000014267.3-intron,ENSCAFT00000014267.3-fiveUTR,ENSCAFT00000014267.3-proxUP	EVA1C_exon,EVA1C_intron,EVA1C_fiveUTR,EVA1C_proxUP	eva-1 homolog C (C. elegans)	0	ENSCAFT00000014267.3	EVA1C	eva-1 homolog C (C. elegans)	0
CpG_218:chr31:27718511-27721224	CpG_218	chr31:27718511-27721224	2714	ENSCAFT00000045601.1-exon,ENSCAFT00000045601.1-intron,ENSCAFT00000045601.1-fiveUTR,ENSCAFT00000045601.1-threeUTR,ENSCAFT00000045601.1-proxUP	OLIG1_exon,OLIG1_intron,OLIG1_fiveUTR,OLIG1_threeUTR,OLIG1_proxUP	NA	0	ENSCAFT00000045601.1	OLIG1	NA	0
CpG_79:chr31:31500900-31502216	CpG_79	chr31:31500900-31502216	1317	ENSCAFT00000042837.2-exon,ENSCAFT00000015337.3-exon,ENSCAFT00000042837.2-intron,ENSCAFT00000015337.3-intron	DOPEY2_exon,DOPEY2_intron	dopey family member 2	7001364622	ENSCAFT00000015342.3	MORC3	MORC family CW-type zinc finger 3	44933
CpG_40:chr31:31736469-31736965	CpG_40	chr31:31736469-31736965	497	NA	NA	NA	NA	ENSCAFT00000015374.1	CLDN14	claudin 14	58022
CpG_281:chr31:31877224-31880373	CpG_281	chr31:31877224-31880373	3150	ENSCAFT00000015386.3-exon,ENSCAFT00000015386.3-intron,ENSCAFT00000015386.3-fiveUTR,ENSCAFT00000015386.3-proxUP,ENSCAFT00000015386.3-upstr	SIM2_exon,SIM2_intron,SIM2_fiveUTR,SIM2_proxUP,SIM2_upstr	single-minded family bHLH transcription factor 2	0	ENSCAFT00000015386.3	SIM2	single-minded family bHLH transcription factor 2	0
CpG_78:chr31:33010495-33011594	CpG_78	chr31:33010495-33011594	1100	ENSCAFT00000015581.3-exon,ENSCAFT00000015581.3-fiveUTR,ENSCAFT00000015581.3-proxUP	KCNJ6_exon,KCNJ6_fiveUTR,KCNJ6_proxUP	potassium channel, inwardly rectifying subfamily J, member 6	0	ENSCAFT00000015581.3	KCNJ6	potassium channel, inwardly rectifying subfamily J, member 6	0
CpG_29:chr31:33643175-33643720	CpG_29	chr31:33643175-33643720	546	NA	NA	NA	NA	ENSCAFT00000015786.3	ERG	v-ets avian erythroblastosis virus E26 oncogene homolog	10961
CpG_27:chr31:34052527-34053023	CpG_27	chr31:34052527-34053023	497	NA	NA	NA	NA	ENSCAFT00000015910.3	PSMG1	proteasome (prosome, macropain) assembly chaperone 1	137836
CpG_72:chr31:35858155-35859351	CpG_72	chr31:35858155-35859351	1197	ENSCAFT00000016149.2-proxUP,ENSCAFT00000016149.2-upstr	MX2_proxUP,MX2_upstr	MX dynamin-like GTPase 2	1244	ENSCAFT00000016149.2	MX2	MX dynamin-like GTPase 2	1244
CpG_69:chr31:35936123-35937256	CpG_69	chr31:35936123-35937256	1134	ENSCAFT00000016188.3-exon,ENSCAFT00000016188.3-intron,ENSCAFT00000016188.3-threeUTR	TMPRSS2_exon,TMPRSS2_intron,TMPRSS2_threeUTR	NA	22619	ENSCAFT00000016188.3	TMPRSS2	NA	22619
CpG_43:chr31:36304833-36305539	CpG_43	chr31:36304833-36305539	707	ENSCAFT00000016235.4-exon,ENSCAFT00000016235.4-intron	C2CD2_exon,C2CD2_intron	NA	43502	ENSCAFT00000016225.4	PRDM15	PR domain containing 15	19080
CpG_124:chr31:36348053-36349948	CpG_124	chr31:36348053-36349948	1896	ENSCAFT00000016235.4-exon,ENSCAFT00000016235.4-intron,ENSCAFT00000016235.4-fiveUTR,ENSCAFT00000016235.4-proxUP	C2CD2_exon,C2CD2_intron,C2CD2_fiveUTR,C2CD2_proxUP	NA	0	ENSCAFT00000016235.4	C2CD2	NA	0
CpG_21:chr31:36446879-36447382	CpG_21	chr31:36446879-36447382	504	ENSCAFT00000016249.5-upstr	UMODL1_upstr	uromodulin-like 1	2274	ENSCAFT00000016249.5	UMODL1	uromodulin-like 1	2274
CpG_24:chr31:36486614-36487049	CpG_24	chr31:36486614-36487049	436	ENSCAFT00000016249.5-intron	UMODL1_intron	uromodulin-like 1	36956	ENSCAFT00000016249.5	UMODL1	uromodulin-like 1	36956
CpG_68:chr31:36490108-36491130	CpG_68	chr31:36490108-36491130	1023	ENSCAFT00000016249.5-exon,ENSCAFT00000016249.5-intron	UMODL1_exon,UMODL1_intron	uromodulin-like 1	40450	ENSCAFT00000016249.5	UMODL1	uromodulin-like 1	40450
CpG_23:chr31:36661712-36662181	CpG_23	chr31:36661712-36662181	470	NA	NA	NA	NA	ENSCAFT00000016447.3	TFF2	trefoil factor 2	8759
CpG_178:chr31:36679888-36682560	CpG_178	chr31:36679888-36682560	2673	ENSCAFT00000016451.2-exon,ENSCAFT00000016451.2-intron,ENSCAFT00000016451.2-threeUTR,ENSCAFT00000016447.3-upstr,ENSCAFT00000016451.2-proxDOWN	TFF1_exon,TFF1_intron,TFF1_threeUTR,TFF2_upstr,TFF1_proxDOWN	trefoil factor 1,trefoil factor 2	20998946	ENSCAFT00000016451.2	TFF1	trefoil factor 1	2099
CpG_17:chr31:36860351-36860765	CpG_17	chr31:36860351-36860765	415	ENSCAFT00000043898.2-intron,ENSCAFT00000016618.3-intron	SLC37A1_intron	solute carrier family 37 (glucose-6-phosphate transporter), member 1	3195028277	ENSCAFT00000016618.3	SLC37A1	solute carrier family 37 (glucose-6-phosphate transporter), member 1	28277
CpG_93:chr31:36953846-36955137	CpG_93	chr31:36953846-36955137	1292	ENSCAFT00000042853.2-intron	PDE9A_intron	phosphodiesterase 9A	4082	ENSCAFT00000042853.2	PDE9A	phosphodiesterase 9A	4082
CpG_37:chr31:37095819-37096468	CpG_37	chr31:37095819-37096468	650	ENSCAFT00000016684.3-intron	WDR4_intron	WD repeat domain 4	10273	ENSCAFT00000016684.3	WDR4	WD repeat domain 4	10273
CpG_97:chr31:37117561-37118523	CpG_97	chr31:37117561-37118523	963	ENSCAFT00000046953.2-exon,ENSCAFT00000016697.3-exon,ENSCAFT00000038310.3-exon,ENSCAFT00000046953.2-intron,ENSCAFT00000016697.3-intron,ENSCAFT00000038310.3-intron,ENSCAFT00000046953.2-fiveUTR,ENSCAFT00000046953.2-proxUP,ENSCAFT00000016697.3-proxUP,ENSCAFT00000038310.3-proxUP,ENSCAFT00000016696.3-proxUP,ENSCAFT00000016696.3-upstr	NDUFV3_exon,NDUFV3_intron,NDUFV3_fiveUTR,NDUFV3_proxUP,NDUFV3_upstr	NADH dehydrogenase (ubiquinone) flavoprotein 3, 10kDa	0,1542	ENSCAFT00000046953.2	NDUFV3	NADH dehydrogenase (ubiquinone) flavoprotein 3, 10kDa	0
CpG_19:chr31:37220077-37220526	CpG_19	chr31:37220077-37220526	450	ENSCAFT00000016720.3-exon,ENSCAFT00000038310.3-intron,ENSCAFT00000016720.3-intron,ENSCAFT00000046548.2-intron,ENSCAFT00000016720.3-proxDOWN	PKNOX1_exon,NDUFV3_intron,PKNOX1_intron,NA_intron,PKNOX1_proxDOWN	PBX/knotted 1 homeobox 1,NADH dehydrogenase (ubiquinone) flavoprotein 3, 10kDa,cystathionine-beta-synthase	2863110178023810	ENSCAFT00000047761.2	NA	cystathionine-beta-synthase	16961
CpG_440:chr31:37386869-37393401	CpG_440	chr31:37386869-37393401	6533	NA	NA	NA	NA	ENSCAFT00000016864.3	NA	salt-inducible kinase 1	72405
CpG_46:chr31:37675357-37676089	CpG_46	chr31:37675357-37676089	733	NA	NA	NA	NA	ENSCAFT00000049673.1	PDXK	pyridoxal (pyridoxine, vitamin B6) kinase	16704
CpG_53:chr31:37805075-37805817	CpG_53	chr31:37805075-37805817	743	NA	NA	NA	NA	ENSCAFT00000016943.3	AGPAT3	1-acylglycerol-3-phosphate O-acyltransferase 3	55999
CpG_243:chr31:38283448-38286831	CpG_243	chr31:38283448-38286831	3384	ENSCAFT00000017519.3-intron	TSPEAR_intron	NA	50460	ENSCAFT00000024050.3	NA	NA	20644
CpG_15:chr31:38405373-38405786	CpG_15	chr31:38405373-38405786	414	NA	NA	NA	NA	ENSCAFT00000017525.4	NA	keratin-associated protein 12-1-like	9404
CpG_31:chr31:38436159-38436737	CpG_31	chr31:38436159-38436737	579	ENSCAFT00000048427.1-exon,ENSCAFT00000048427.1-intron	UBE2G2_exon,UBE2G2_intron	ubiquitin-conjugating enzyme E2G 2	33372	ENSCAFT00000046370.1	NA	NA	32431
CpG_41:chr31:38525148-38525869	CpG_41	chr31:38525148-38525869	722	ENSCAFT00000017565.3-exon,ENSCAFT00000022913.4-intron,ENSCAFT00000017565.3-intron	ITGB2_exon,NA_intron,ITGB2_intron	integrin, beta 2 (complement component 3 receptor 3 and 4 subunit),pituitary tumor-transforming 1 interacting protein	2114849558	ENSCAFT00000048276.2	NA	pituitary tumor-transforming 1 interacting protein	11004
CpG_191:chr31:38605813-38608415	CpG_191	chr31:38605813-38608415	2603	NA	NA	NA	NA	ENSCAFT00000022913.4	NA	pituitary tumor-transforming 1 interacting protein	30384
CpG_812:chr31:38611602-38623835	CpG_812	chr31:38611602-38623835	12234	NA	NA	NA	NA	ENSCAFT00000022913.4	NA	pituitary tumor-transforming 1 interacting protein	36173
CpG_32:chr31:38679603-38680219	CpG_32	chr31:38679603-38680219	617	NA	NA	NA	NA	ENSCAFT00000017660.3	ADARB1	adenosine deaminase, RNA-specific, B1	35325
CpG_28:chr31:39079904-39080443	CpG_28	chr31:39079904-39080443	540	ENSCAFT00000048553.1-intron	NA_intron	NA	204269	ENSCAFT00000018907.3	SLC19A1	solute carrier family 19 (folate transporter), member 1	108716
CpG_158:chr31:39173765-39176150	CpG_158	chr31:39173765-39176150	2386	ENSCAFT00000048553.1-intron	NA_intron	NA	298130	ENSCAFT00000018912.4	PCBP3	poly(rC) binding protein 3	43683
CpG_473:chr31:39262933-39268836	CpG_473	chr31:39262933-39268836	5904	ENSCAFT00000018912.4-exon,ENSCAFT00000010991.3-exon,ENSCAFT00000048553.1-intron,ENSCAFT00000018912.4-intron,ENSCAFT00000010991.3-intron	PCBP3_exon,NA_intron,PCBP3_intron	poly(rC) binding protein 3,NA	4309816921387290	ENSCAFT00000010991.3	PCBP3	poly(rC) binding protein 3	16921
CpG_1624:chr31:39653740-39677812	CpG_1624	chr31:39653740-39677812	24073	ENSCAFT00000019125.4-exon,ENSCAFT00000045471.2-exon,ENSCAFT00000045755.1-exon,ENSCAFT00000019125.4-intron,ENSCAFT00000045471.2-intron,ENSCAFT00000019405.3-intron,ENSCAFT00000045755.1-intron,ENSCAFT00000045471.2-threeUTR,ENSCAFT00000019125.4-proxDOWN,ENSCAFT00000045755.1-proxDOWN,ENSCAFT00000045471.2-proxDOWN	PCNT_exon,PCNT_intron,PCNT_threeUTR,PCNT_proxDOWN	pericentrin_disco-interacting protein 2 homolog A	7.57038e+19	ENSCAFT00000045755.1	PCNT	pericentrin_disco-interacting protein 2 homolog A	14019
CpG_77:chr31:8072069-8073245	CpG_77	chr31:8072069-8073245	1177	ENSCAFT00000012668.3-upstr	ROBO1_upstr	roundabout guidance receptor 1	9315	ENSCAFT00000012668.3	ROBO1	roundabout guidance receptor 1	9315
CpG_150:chr32:13059257-13061527	CpG_150	chr32:13059257-13061527	2271	ENSCAFT00000015688.3-proxUP,ENSCAFT00000015688.3-upstr	SNCA_proxUP,SNCA_upstr	synuclein, alpha (non A4 component of amyloid precursor)	475	ENSCAFT00000015688.3	SNCA	synuclein, alpha (non A4 component of amyloid precursor)	475
CpG_42:chr32:16717816-16718406	CpG_42	chr32:16717816-16718406	591	ENSCAFT00000015920.3-intron	NA_intron	glutamate receptor, ionotropic, delta 2	618335	ENSCAFT00000029528.3	NA	NA	75668
CpG_30:chr32:16805636-16806201	CpG_30	chr32:16805636-16806201	566	ENSCAFT00000015937.4-proxUP	ATOH1_proxUP	atonal bHLH transcription factor 1	1134	ENSCAFT00000015937.4	ATOH1	atonal bHLH transcription factor 1	1134
CpG_137:chr32:16806811-16808635	CpG_137	chr32:16806811-16808635	1825	ENSCAFT00000015937.4-exon,ENSCAFT00000015937.4-proxUP,ENSCAFT00000015937.4-proxDOWN	ATOH1_exon,ATOH1_proxUP,ATOH1_proxDOWN	atonal bHLH transcription factor 1	0	ENSCAFT00000015937.4	ATOH1	atonal bHLH transcription factor 1	0
CpG_84:chr32:17089232-17090168	CpG_84	chr32:17089232-17090168	937	ENSCAFT00000043847.2-exon,ENSCAFT00000043847.2-intron,ENSCAFT00000043847.2-fiveUTR,ENSCAFT00000043847.2-proxUP,ENSCAFT00000015951.4-proxUP,ENSCAFT00000044961.1-proxUP	SMARCAD1_exon,SMARCAD1_intron,SMARCAD1_fiveUTR,SMARCAD1_proxUP	SWI/SNF-related, matrix-associated actin-dependent regulator of chromatin, subfamily a, containing DEAD/H box 1	0,173,179	ENSCAFT00000043847.2	SMARCAD1	SWI/SNF-related, matrix-associated actin-dependent regulator of chromatin, subfamily a, containing DEAD/H box 1	0
CpG_201:chr32:18331498-18334105	CpG_201	chr32:18331498-18334105	2608	ENSCAFT00000016248.3-exon,ENSCAFT00000016248.3-intron,ENSCAFT00000016248.3-proxUP	UNC5C_exon,UNC5C_intron,UNC5C_proxUP	unc-5 netrin receptor C	0	ENSCAFT00000016248.3	UNC5C	unc-5 netrin receptor C	0
CpG_56:chr32:19519300-19520308	CpG_56	chr32:19519300-19520308	1009	NA	NA	NA	NA	ENSCAFT00000042171.1	U6	NA	764024
CpG_184:chr32:20876711-20878627	CpG_184	chr32:20876711-20878627	1917	ENSCAFT00000016340.3-exon,ENSCAFT00000016340.3-intron,ENSCAFT00000016340.3-fiveUTR,ENSCAFT00000016340.3-proxUP	TSPAN5_exon,TSPAN5_intron,TSPAN5_fiveUTR,TSPAN5_proxUP	tetraspanin 5	0	ENSCAFT00000016340.3	TSPAN5	tetraspanin 5	0
CpG_25:chr32:22125550-22125988	CpG_25	chr32:22125550-22125988	439	ENSCAFT00000047190.1-proxUP	NA_proxUP	NA	769	ENSCAFT00000047190.1	NA	NA	769
CpG_22:chr32:30708322-30708798	CpG_22	chr32:30708322-30708798	477	ENSCAFT00000018452.3-proxDOWN	PITX2_proxDOWN	paired-like homeodomain 2	7120	ENSCAFT00000018452.3	PITX2	paired-like homeodomain 2	7120
CpG_236:chr32:30713362-30716219	CpG_236	chr32:30713362-30716219	2858	ENSCAFT00000018452.3-exon,ENSCAFT00000018452.3-intron,ENSCAFT00000018452.3-fiveUTR,ENSCAFT00000018452.3-proxUP	PITX2_exon,PITX2_intron,PITX2_fiveUTR,PITX2_proxUP	paired-like homeodomain 2	0	ENSCAFT00000018452.3	PITX2	paired-like homeodomain 2	0
CpG_30:chr32:30729773-30730181	CpG_30	chr32:30729773-30730181	409	NA	NA	NA	NA	ENSCAFT00000018452.3	PITX2	paired-like homeodomain 2	13853
CpG_85:chr32:31990204-31991105	CpG_85	chr32:31990204-31991105	902	ENSCAFT00000018465.2-exon,ENSCAFT00000043394.1-exon,ENSCAFT00000018465.2-intron,ENSCAFT00000018465.2-fiveUTR,ENSCAFT00000043394.1-proxUP,ENSCAFT00000043394.1-proxDOWN	C4orf32_exon,NA_exon,C4orf32_intron,C4orf32_fiveUTR,NA_proxUP,NA_proxDOWN	chromosome 32 open reading frame, human C4orf32,NA	362,0	ENSCAFT00000043394.1	NA	NA	0
CpG_139:chr32:32082546-32083982	CpG_139	chr32:32082546-32083982	1437	ENSCAFT00000018483.3-exon,ENSCAFT00000018483.3-intron,ENSCAFT00000018483.3-proxUP	AP1AR_exon,AP1AR_intron,AP1AR_proxUP	adaptor-related protein complex 1 associated regulatory protein	0	ENSCAFT00000018483.3	AP1AR	adaptor-related protein complex 1 associated regulatory protein	0
CpG_54:chr32:4449019-4449848	CpG_54	chr32:4449019-4449848	830	ENSCAFT00000014093.4-exon,ENSCAFT00000014093.4-intron	PRDM8_exon,PRDM8_intron	NA	5729	ENSCAFT00000014093.4	PRDM8	NA	5729
CpG_41:chr32:7071945-7072547	CpG_41	chr32:7071945-7072547	603	ENSCAFT00000038273.2-exon,ENSCAFT00000038273.2-intron	NA_exon,NA_intron	placenta-specific gene 8 protein	16483	ENSCAFT00000040648.1	SNORA18	NA	7107
CpG_65:chr32:7315883-7316708	CpG_65	chr32:7315883-7316708	826	ENSCAFT00000048555.2-exon,ENSCAFT00000014507.3-exon,ENSCAFT00000048555.2-intron,ENSCAFT00000014507.3-intron,ENSCAFT00000048555.2-fiveUTR,ENSCAFT00000048555.2-proxUP,ENSCAFT00000014507.3-proxUP	FAM175A_exon,FAM175A_intron,FAM175A_fiveUTR,FAM175A_proxUP	family with sequence similarity 175, member A	0	ENSCAFT00000048555.2	FAM175A	family with sequence similarity 175, member A	0
CpG_154:chr32:781595-782959	CpG_154	chr32:781595-782959	1365	ENSCAFT00000047314.1-exon,ENSCAFT00000013639.3-exon,ENSCAFT00000047314.1-intron,ENSCAFT00000013639.3-intron,ENSCAFT00000047314.1-proxUP,ENSCAFT00000013639.3-proxUP	NA_exon,NUP54_exon,NA_intron,NUP54_intron,NA_proxUP,NUP54_proxUP	NA	0	ENSCAFT00000047314.1	NA	NA	0
CpG_102:chr32:8243651-8245279	CpG_102	chr32:8243651-8245279	1629	NA	NA	NA	NA	ENSCAFT00000014553.4	NKX6-1	NA	16724
CpG_250:chr32:8259139-8262841	CpG_250	chr32:8259139-8262841	3703	ENSCAFT00000014553.4-exon,ENSCAFT00000014553.4-intron,ENSCAFT00000014553.4-proxUP	NKX6-1_exon,NKX6-1_intron,NKX6-1_proxUP	NA	0	ENSCAFT00000014553.4	NKX6-1	NA	0
CpG_54:chr33:1032836-1033604	CpG_54	chr33:1032836-1033604	769	ENSCAFT00000014024.3-intron	NA_intron	EPH receptor A3	247162	ENSCAFT00000040553.1	Y_RNA	NA	95445
CpG_18:chr33:11212933-11213364	CpG_18	chr33:11212933-11213364	432	ENSCAFT00000043357.1-proxUP	NA_proxUP	NA	1152	ENSCAFT00000043357.1	NA	NA	1152
CpG_44:chr33:13117903-13118598	CpG_44	chr33:13117903-13118598	696	NA	NA	NA	NA	ENSCAFT00000015685.3	BBX	bobby sox homolog (Drosophila)	114920
CpG_29:chr33:1431822-1432336	CpG_29	chr33:1431822-1432336	515	NA	NA	NA	NA	ENSCAFT00000014219.3	NA	NA	51581
CpG_28:chr33:1876086-1876493	CpG_28	chr33:1876086-1876493	408	NA	NA	NA	NA	ENSCAFT00000021100.3	NA	NA	73854
CpG_40:chr33:23722688-23723442	CpG_40	chr33:23722688-23723442	755	ENSCAFT00000017732.2-exon,ENSCAFT00000017732.2-threeUTR	GPR156_exon,GPR156_threeUTR	G protein-coupled receptor 156	50895	ENSCAFT00000017718.3	NA	NA	44813
CpG_19:chr33:26367845-26368272	CpG_19	chr33:26367845-26368272	428	ENSCAFT00000019159.3-intron,ENSCAFT00000019177.4-intron	SEC22A_intron,ADCY5_intron	NA,adenylate cyclase 5	100293121906	ENSCAFT00000019159.3	SEC22A	NA	100293
CpG_49:chr33:27816780-27817631	CpG_49	chr33:27816780-27817631	852	ENSCAFT00000043921.2-intron,ENSCAFT00000019852.3-intron	ITGB5_intron	integrin, beta 5	9500994926	ENSCAFT00000019720.3	UMPS	uridine monophosphate synthetase	62788
CpG_19:chr33:28012500-28012929	CpG_19	chr33:28012500-28012929	430	ENSCAFT00000019903.3-intron	HEG1_intron	heart development protein with EGF-like domains 1	31425	ENSCAFT00000019903.3	HEG1	heart development protein with EGF-like domains 1	31425
CpG_47:chr33:28378628-28379417	CpG_47	chr33:28378628-28379417	790	NA	NA	NA	NA	ENSCAFT00000020069.2	NA	NA	31535
CpG_51:chr33:29075665-29076555	CpG_51	chr33:29075665-29076555	891	ENSCAFT00000020446.4-exon,ENSCAFT00000020446.4-intron	MUC4_exon,MUC4_intron	NA	12725	ENSCAFT00000020446.4	MUC4	NA	12725
CpG_19:chr33:29322611-29323025	CpG_19	chr33:29322611-29323025	415	NA	NA	NA	NA	ENSCAFT00000020550.3	ZDHHC19	NA	13315
CpG_91:chr33:30290912-30292368	CpG_91	chr33:30290912-30292368	1457	NA	NA	NA	NA	ENSCAFT00000021165.4	DLG1	discs, large homolog 1 (Drosophila)	38333
CpG_32:chr33:30383715-30384268	CpG_32	chr33:30383715-30384268	554	NA	NA	NA	NA	ENSCAFT00000021203.3	BDH1	3-hydroxybutyrate dehydrogenase, type 1	43360
CpG_448:chr33:30850649-30857344	CpG_448	chr33:30850649-30857344	6696	ENSCAFT00000021309.3-exon,ENSCAFT00000021309.3-intron,ENSCAFT00000021309.3-threeUTR,ENSCAFT00000021309.3-proxDOWN	XXYLT1_exon,XXYLT1_intron,XXYLT1_threeUTR,XXYLT1_proxDOWN	NA	106073	ENSCAFT00000021309.3	XXYLT1	NA	106073
CpG_20:chr33:30926895-30927371	CpG_20	chr33:30926895-30927371	477	NA	NA	NA	NA	ENSCAFT00000021313.4	FAM43A	NA	146268
CpG_130:chr33:31135801-31137715	CpG_130	chr33:31135801-31137715	1915	NA	NA	NA	NA	ENSCAFT00000021328.3	LSG1	large 60S subunit nuclear export GTPase 1	48590
CpG_34:chr33:31159598-31160216	CpG_34	chr33:31159598-31160216	619	NA	NA	NA	NA	ENSCAFT00000046115.2	ATP13A3	ATPase type 13A3	35934
CpG_93:chr33:8022931-8024026	CpG_93	chr33:8022931-8024026	1096	ENSCAFT00000015251.3-exon,ENSCAFT00000015251.3-intron,ENSCAFT00000015251.3-proxUP,ENSCAFT00000015241.1-upstr	RPL24_exon,RPL24_intron,RPL24_proxUP,ZBTB11_upstr	ribosomal protein L24,zinc finger and BTB domain containing 11	0,7539	ENSCAFT00000015251.3	RPL24	ribosomal protein L24	0
CpG_90:chr33:8040500-8041736	CpG_90	chr33:8040500-8041736	1237	ENSCAFT00000015275.2-exon,ENSCAFT00000015275.2-intron,ENSCAFT00000015275.2-fiveUTR,ENSCAFT00000015275.2-proxUP	CEP97_exon,CEP97_intron,CEP97_fiveUTR,CEP97_proxUP	centrosomal protein 97kDa	0	ENSCAFT00000015275.2	CEP97	centrosomal protein 97kDa	0
CpG_673:chr34:10222967-10231335	CpG_673	chr34:10222967-10231335	8369	ENSCAFT00000016569.4-exon,ENSCAFT00000016569.4-intron,ENSCAFT00000016569.4-fiveUTR,ENSCAFT00000016569.4-proxUP,ENSCAFT00000016569.4-upstr	IRX2_exon,IRX2_intron,IRX2_fiveUTR,IRX2_proxUP,IRX2_upstr	iroquois homeobox 2	0	ENSCAFT00000016569.4	IRX2	iroquois homeobox 2	0
CpG_114:chr34:10238654-10240156	CpG_114	chr34:10238654-10240156	1503	NA	NA	NA	NA	ENSCAFT00000016569.4	IRX2	iroquois homeobox 2	10793
CpG_43:chr34:10672478-10673137	CpG_43	chr34:10672478-10673137	660	NA	NA	NA	NA	ENSCAFT00000048417.1	NA	NA	248450
CpG_66:chr34:10964608-10965675	CpG_66	chr34:10964608-10965675	1068	NA	NA	NA	NA	ENSCAFT00000044739.1	NDUFS6	NA	35377
CpG_31:chr34:11010702-11011324	CpG_31	chr34:11010702-11011324	623	ENSCAFT00000044739.1-upstr	NDUFS6_upstr	NA	9648	ENSCAFT00000016580.3	MRPL36	mitochondrial ribosomal protein L36	8924
CpG_105:chr34:16208376-16210182	CpG_105	chr34:16208376-16210182	1807	ENSCAFT00000042743.2-intron,ENSCAFT00000018746.4-intron	MCF2L2_intron	MCF.2 cell line derived transforming sequence-like 2_lysosomal-associated membrane protein 3	167195135446	ENSCAFT00000018761.3	B3GNT5	UDP-GlcNAc:betaGal beta-1,3-N-acetylglucosaminyltransferase 5	14819
CpG_96:chr34:17140499-17141886	CpG_96	chr34:17140499-17141886	1388	ENSCAFT00000019897.3-exon,ENSCAFT00000019958.4-exon,ENSCAFT00000019753.4-exon,ENSCAFT00000039376.2-exon,ENSCAFT00000019897.3-intron,ENSCAFT00000019958.4-intron,ENSCAFT00000019753.4-intron,ENSCAFT00000039376.2-intron,ENSCAFT00000019897.3-fiveUTR,ENSCAFT00000019958.4-fiveUTR,ENSCAFT00000019753.4-proxUP,ENSCAFT00000039376.2-proxUP	ECE2_exon,ALG3_exon,ECE2_intron,ALG3_intron,ECE2_fiveUTR,ALG3_proxUP	endothelin converting enzyme 2,ALG3, alpha-1,3- mannosyltransferase	12,0	ENSCAFT00000019753.4	ALG3	ALG3, alpha-1,3- mannosyltransferase	0
CpG_36:chr34:17214788-17215279	CpG_36	chr34:17214788-17215279	492	ENSCAFT00000020173.4-proxUP,ENSCAFT00000020173.4-upstr,ENSCAFT00000020155.4-proxDOWN	FAM131A_proxUP,FAM131A_upstr,EIF4G1_proxDOWN	family with sequence similarity 131, member A,NA	159114806	ENSCAFT00000020173.4	FAM131A	family with sequence similarity 131, member A	1591
CpG_49:chr34:17366176-17366978	CpG_49	chr34:17366176-17366978	803	NA	NA	NA	NA	ENSCAFT00000020487.1	NA	transmembrane epididymal protein 1A-like	11773
CpG_139:chr34:18787401-18789471	CpG_139	chr34:18787401-18789471	2071	ENSCAFT00000021321.3-exon,ENSCAFT00000021321.3-intron,ENSCAFT00000021321.3-proxUP	ETV5_exon,ETV5_intron,ETV5_proxUP	ets variant 5	0	ENSCAFT00000021321.3	ETV5	ets variant 5	0
CpG_38:chr34:20064160-20064753	CpG_38	chr34:20064160-20064753	594	ENSCAFT00000022039.3-exon,ENSCAFT00000022039.3-intron,ENSCAFT00000022039.3-fiveUTR	SST_exon,SST_intron,SST_fiveUTR	somatostatin	188	ENSCAFT00000022039.3	SST	somatostatin	188
CpG_195:chr34:20127108-20129930	CpG_195	chr34:20127108-20129930	2823	ENSCAFT00000022065.3-upstr	RTP2_upstr	receptor (chemosensory) transporter protein 2_B-cell CLL/lymphoma 6	2403	ENSCAFT00000022065.3	RTP2	receptor (chemosensory) transporter protein 2_B-cell CLL/lymphoma 6	2403
CpG_98:chr34:24065113-24066466	CpG_98	chr34:24065113-24066466	1354	ENSCAFT00000047448.1-exon,ENSCAFT00000047448.1-intron,ENSCAFT00000047448.1-fiveUTR,ENSCAFT00000047448.1-proxUP	FGF12_exon,FGF12_intron,FGF12_fiveUTR,FGF12_proxUP	fibroblast growth factor 12	0	ENSCAFT00000047448.1	FGF12	fibroblast growth factor 12	0
CpG_31:chr34:24172082-24172667	CpG_31	chr34:24172082-24172667	586	NA	NA	NA	NA	ENSCAFT00000047448.1	FGF12	fibroblast growth factor 12	105705
CpG_26:chr34:26003873-26004405	CpG_26	chr34:26003873-26004405	533	ENSCAFT00000022526.4-intron	IQCJ-SCHIP1_intron	NA	82866	ENSCAFT00000022526.4	IQCJ-SCHIP1	NA	82866
CpG_41:chr34:273116-273863	CpG_41	chr34:273116-273863	748	ENSCAFT00000014689.4-exon,ENSCAFT00000014689.4-threeUTR	TRIO_exon,TRIO_threeUTR	trio Rho guanine nucleotide exchange factor	231792	ENSCAFT00000014283.3	FAM105A	family with sequence similarity 105, member A	44640
CpG_188:chr34:30454027-30456624	CpG_188	chr34:30454027-30456624	2598	ENSCAFT00000022943.4-upstr	SLITRK3_upstr	SLIT and NTRK-like family, member 3	3428	ENSCAFT00000022943.4	SLITRK3	SLIT and NTRK-like family, member 3	3428
CpG_16:chr34:354778-355178	CpG_16	chr34:354778-355178	401	ENSCAFT00000014689.4-exon,ENSCAFT00000014689.4-intron	TRIO_exon,TRIO_intron	trio Rho guanine nucleotide exchange factor	150477	ENSCAFT00000041137.1	7SK	NA	120113
CpG_16:chr34:36251092-36251508	CpG_16	chr34:36251092-36251508	417	NA	NA	NA	NA	ENSCAFT00000041695.1	U6	NA	42137
CpG_84:chr34:36895728-36896617	CpG_84	chr34:36895728-36896617	890	ENSCAFT00000049237.2-proxUP,ENSCAFT00000024536.3-upstr	ECT2_proxUP,ECT2_upstr	epithelial cell transforming 2	3422986	ENSCAFT00000049237.2	ECT2	epithelial cell transforming 2	342
CpG_34:chr34:36990062-36990712	CpG_34	chr34:36990062-36990712	651	NA	NA	NA	NA	ENSCAFT00000024536.3	ECT2	epithelial cell transforming 2	90457
CpG_196:chr34:37396952-37399274	CpG_196	chr34:37396952-37399274	2323	NA	NA	NA	NA	ENSCAFT00000024573.3	NA	NA	173035
CpG_46:chr34:40851699-40852505	CpG_46	chr34:40851699-40852505	807	NA	NA	NA	NA	ENSCAFT00000040815.1	NA	NA	131507
CpG_21:chr34:40884477-40884922	CpG_21	chr34:40884477-40884922	446	NA	NA	NA	NA	ENSCAFT00000040815.1	NA	NA	99090
CpG_41:chr34:41155563-41156342	CpG_41	chr34:41155563-41156342	780	NA	NA	NA	NA	ENSCAFT00000040815.1	NA	NA	171549
CpG_80:chr34:41161650-41162714	CpG_80	chr34:41161650-41162714	1065	NA	NA	NA	NA	ENSCAFT00000040815.1	NA	NA	177636
CpG_33:chr34:41301528-41302158	CpG_33	chr34:41301528-41302158	631	NA	NA	NA	NA	ENSCAFT00000040815.1	NA	NA	317514
CpG_74:chr34:41775198-41776537	CpG_74	chr34:41775198-41776537	1340	NA	NA	NA	NA	ENSCAFT00000024664.4	NA	potassium channel subfamily M regulatory beta subunit 2	185921
CpG_55:chr34:41844411-41845328	CpG_55	chr34:41844411-41845328	918	NA	NA	NA	NA	ENSCAFT00000024664.4	NA	potassium channel subfamily M regulatory beta subunit 2	117130
CpG_58:chr34:41871904-41872779	CpG_58	chr34:41871904-41872779	876	NA	NA	NA	NA	ENSCAFT00000024664.4	NA	potassium channel subfamily M regulatory beta subunit 2	89679
CpG_63:chr34:41944781-41945927	CpG_63	chr34:41944781-41945927	1147	NA	NA	NA	NA	ENSCAFT00000024664.4	NA	potassium channel subfamily M regulatory beta subunit 2	16531
CpG_25:chr34:4512269-4512700	CpG_25	chr34:4512269-4512700	432	NA	NA	NA	NA	ENSCAFT00000037902.1	TAS2R1	taste receptor, type 2, member 1	24931
CpG_173:chr34:4612043-4613555	CpG_173	chr34:4612043-4613555	1513	ENSCAFT00000041967.1-upstr	SNORD123_upstr	NA	3336	ENSCAFT00000041967.1	SNORD123	NA	3336
CpG_15:chr34:5058229-5058629	CpG_15	chr34:5058229-5058629	401	ENSCAFT00000016056.3-exon,ENSCAFT00000016056.3-intron	SEMA5A_exon,SEMA5A_intron	sema domain, seven thrombospondin repeats (type 1 and type 1-like), transmembrane domain (TM) and short cytoplasmic domain, (semaphorin) 5A	274390	ENSCAFT00000016056.3	SEMA5A	sema domain, seven thrombospondin repeats (type 1 and type 1-like), transmembrane domain (TM) and short cytoplasmic domain, (semaphorin) 5A	274390
CpG_140:chr34:7144262-7145932	CpG_140	chr34:7144262-7145932	1671	ENSCAFT00000016429.3-exon,ENSCAFT00000037777.2-exon,ENSCAFT00000016429.3-intron,ENSCAFT00000037777.2-intron,ENSCAFT00000037777.2-fiveUTR,ENSCAFT00000016429.3-fiveUTR,ENSCAFT00000016429.3-proxUP,ENSCAFT00000037777.2-proxUP	NSUN2_exon,SRD5A1_exon,NSUN2_intron,SRD5A1_intron,SRD5A1_fiveUTR,NSUN2_fiveUTR,NSUN2_proxUP,SRD5A1_proxUP	NOP2/Sun RNA methyltransferase family, member 2,steroid-5-alpha-reductase, alpha polypeptide 1 (3-oxo-5 alpha-steroid delta 4-dehydrogenase alpha 1)	0	ENSCAFT00000037777.2	SRD5A1	steroid-5-alpha-reductase, alpha polypeptide 1 (3-oxo-5 alpha-steroid delta 4-dehydrogenase alpha 1)	0
CpG_18:chr34:7225937-7226370	CpG_18	chr34:7225937-7226370	434	NA	NA	NA	NA	ENSCAFT00000047434.1	UBE2QL1	ubiquitin-conjugating enzyme E2Q family-like 1	51514
CpG_33:chr34:7238386-7239023	CpG_33	chr34:7238386-7239023	638	ENSCAFT00000047434.1-exon,ENSCAFT00000047434.1-intron,ENSCAFT00000047434.1-threeUTR	UBE2QL1_exon,UBE2QL1_intron,UBE2QL1_threeUTR	ubiquitin-conjugating enzyme E2Q family-like 1	38861	ENSCAFT00000047434.1	UBE2QL1	ubiquitin-conjugating enzyme E2Q family-like 1	38861
CpG_16:chr34:8142565-8142994	CpG_16	chr34:8142565-8142994	430	NA	NA	NA	NA	ENSCAFT00000016464.4	ICE1	interactor of little elongation complex ELL subunit 1	31726
CpG_28:chr34:8199314-8199854	CpG_28	chr34:8199314-8199854	541	ENSCAFT00000016528.3-intron	ADAMTS16_intron	ADAM metallopeptidase with thrombospondin type 1 motif, 16	146367	ENSCAFT00000016464.4	ICE1	interactor of little elongation complex ELL subunit 1	88475
CpG_87:chr34:9003042-9004162	CpG_87	chr34:9003042-9004162	1121	NA	NA	NA	NA	ENSCAFT00000034444.1	U6	NA	230824
CpG_21:chr34:9733766-9734184	CpG_21	chr34:9733766-9734184	419	NA	NA	NA	NA	ENSCAFT00000016549.4	IRX1	NA	194494
CpG_90:chr35:10142149-10143690	CpG_90	chr35:10142149-10143690	1542	NA	NA	NA	NA	ENSCAFT00000048960.2	TFAP2A	transcription factor AP-2 alpha (activating enhancer binding protein 2 alpha)	29277
CpG_141:chr35:10170038-10172382	CpG_141	chr35:10170038-10172382	2345	ENSCAFT00000048960.2-exon,ENSCAFT00000015340.3-exon,ENSCAFT00000048960.2-intron,ENSCAFT00000015340.3-intron,ENSCAFT00000048960.2-fiveUTR	TFAP2A_exon,TFAP2A_intron,TFAP2A_fiveUTR	transcription factor AP-2 alpha (activating enhancer binding protein 2 alpha)	5853190	ENSCAFT00000048960.2	TFAP2A	transcription factor AP-2 alpha (activating enhancer binding protein 2 alpha)	585
CpG_207:chr35:10179240-10182223	CpG_207	chr35:10179240-10182223	2984	ENSCAFT00000048960.2-upstr,ENSCAFT00000015340.3-upstr	TFAP2A_upstr	transcription factor AP-2 alpha (activating enhancer binding protein 2 alpha)	62713666	ENSCAFT00000015340.3	TFAP2A	transcription factor AP-2 alpha (activating enhancer binding protein 2 alpha)	3666
CpG_106:chr35:10568877-10570295	CpG_106	chr35:10568877-10570295	1419	ENSCAFT00000015478.1-proxUP,ENSCAFT00000015487.2-upstr,ENSCAFT00000015478.1-upstr	GCM2_proxUP,SYCP2L_upstr,GCM2_upstr	glial cells missing homolog 2 (Drosophila),NA	7704030	ENSCAFT00000015478.1	GCM2	glial cells missing homolog 2 (Drosophila)	770
CpG_24:chr35:10709682-10710091	CpG_24	chr35:10709682-10710091	410	ENSCAFT00000015494.3-intron	ELOVL2_intron	ELOVL fatty acid elongase 2	10331	ENSCAFT00000015494.3	ELOVL2	ELOVL fatty acid elongase 2	10331
CpG_51:chr35:13156456-13157324	CpG_51	chr35:13156456-13157324	869	ENSCAFT00000032379.3-exon,ENSCAFT00000032379.3-intron,ENSCAFT00000032379.3-fiveUTR,ENSCAFT00000032379.3-proxUP	RANBP9_exon,RANBP9_intron,RANBP9_fiveUTR,RANBP9_proxUP	NA	0	ENSCAFT00000032379.3	RANBP9	NA	0
CpG_57:chr35:13229885-13230664	CpG_57	chr35:13229885-13230664	780	ENSCAFT00000015659.3-upstr	NA_upstr	NA	8219	ENSCAFT00000015659.3	NA	NA	8219
CpG_47:chr35:20043043-20043811	CpG_47	chr35:20043043-20043811	769	ENSCAFT00000045018.1-exon,ENSCAFT00000045018.1-intron,ENSCAFT00000045018.1-proxUP	SOX4_exon,SOX4_intron,SOX4_proxUP	SRY (sex determining region Y)-box 4	0	ENSCAFT00000045018.1	SOX4	SRY (sex determining region Y)-box 4	0
CpG_41:chr35:22216489-22217138	CpG_41	chr35:22216489-22217138	650	ENSCAFT00000048012.1-exon,ENSCAFT00000048012.1-intron,ENSCAFT00000048012.1-fiveUTR	NRSN1_exon,NRSN1_intron,NRSN1_fiveUTR	neurensin 1	130	ENSCAFT00000048012.1	NRSN1	neurensin 1	130
CpG_50:chr35:22422199-22422867	CpG_50	chr35:22422199-22422867	669	ENSCAFT00000016283.3-exon,ENSCAFT00000016283.3-intron,ENSCAFT00000016283.3-fiveUTR,ENSCAFT00000016283.3-proxUP	DCDC2_exon,DCDC2_intron,DCDC2_fiveUTR,DCDC2_proxUP	doublecortin domain containing 2	0	ENSCAFT00000016283.3	DCDC2	doublecortin domain containing 2	0
CpG_20:chr35:2298860-2299308	CpG_20	chr35:2298860-2299308	449	ENSCAFT00000014648.3-intron	GMDS_intron	GDP-mannose 4,6-dehydratase	219310	ENSCAFT00000042667.1	NA	NA	50240
CpG_54:chr35:23977097-23977708	CpG_54	chr35:23977097-23977708	612	ENSCAFT00000046828.1-exon,ENSCAFT00000046828.1-proxUP,ENSCAFT00000043700.1-proxUP,ENSCAFT00000037553.1-upstr,ENSCAFT00000046828.1-proxDOWN	NA_exon,NA_proxUP,HIST1H1A_upstr,NA_proxDOWN	histone H3.1_histone H4,histone H4_uncharacterized LOC488260,histone H1.1	0,812,2419	ENSCAFT00000046828.1	NA	histone H3.1_histone H4	0
CpG_50:chr35:24161369-24162069	CpG_50	chr35:24161369-24162069	701	NA	NA	NA	NA	ENSCAFT00000044683.1	NA	NA	6155
CpG_62:chr35:24657361-24658270	CpG_62	chr35:24657361-24658270	910	NA	NA	NA	NA	ENSCAFT00000048998.1	POM121L2	NA	16694
CpG_109:chr35:24674992-24676201	CpG_109	chr35:24674992-24676201	1210	ENSCAFT00000048998.1-proxUP	POM121L2_proxUP	NA	26	ENSCAFT00000048998.1	POM121L2	NA	26
CpG_56:chr35:24692364-24693159	CpG_56	chr35:24692364-24693159	796	NA	NA	NA	NA	ENSCAFT00000048998.1	POM121L2	NA	17398
CpG_98:chr35:25060833-25062009	CpG_98	chr35:25060833-25062009	1177	ENSCAFT00000043487.1-exon,ENSCAFT00000043395.1-exon,ENSCAFT00000043487.1-proxUP,ENSCAFT00000043395.1-proxUP,ENSCAFT00000038497.2-upstr,ENSCAFT00000043395.1-proxDOWN,ENSCAFT00000048908.1-proxDOWN,ENSCAFT00000043487.1-proxDOWN	NA_exon,NA_proxUP,HIST1H4A_upstr,NA_proxDOWN	histone H2B type 1,histone H2A type 1-E,histone H4_uncharacterized LOC488260,NA	0,8941,1598	ENSCAFT00000043395.1	NA	histone H2A type 1-E	0
CpG_99:chr35:25388449-25389585	CpG_99	chr35:25388449-25389585	1137	ENSCAFT00000018943.3-exon,ENSCAFT00000018943.3-intron,ENSCAFT00000018943.3-proxUP,ENSCAFT00000038722.3-upstr	ZKSCAN4_exon,ZKSCAN4_intron,ZKSCAN4_proxUP,NKAPL_upstr	zinc finger with KRAB and SCAN domains 4,NFKB activating protein-like	0,9575	ENSCAFT00000018943.3	ZKSCAN4	zinc finger with KRAB and SCAN domains 4	0
CpG_44:chr35:25419822-25420465	CpG_44	chr35:25419822-25420465	644	ENSCAFT00000018949.3-proxUP,ENSCAFT00000018949.3-upstr	PGBD1_proxUP,PGBD1_upstr	piggyBac transposable element derived 1	1395	ENSCAFT00000018949.3	PGBD1	piggyBac transposable element derived 1	1395
CpG_87:chr35:25790498-25791817	CpG_87	chr35:25790498-25791817	1320	NA	NA	NA	NA	ENSCAFT00000018973.2	NA	NA	9601
CpG_63:chr35:25859781-25860828	CpG_63	chr35:25859781-25860828	1048	NA	NA	NA	NA	ENSCAFT00000027277.2	NA	NA	4621
CpG_112:chr35:25896711-25898240	CpG_112	chr35:25896711-25898240	1530	NA	NA	NA	NA	ENSCAFT00000041836.1	U6	NA	12719
CpG_28:chr35:2908642-2909208	CpG_28	chr35:2908642-2909208	567	NA	NA	NA	NA	ENSCAFT00000014690.3	WRNIP1	Werner helicase interacting protein 1	194250
CpG_62:chr35:3101907-3102695	CpG_62	chr35:3101907-3102695	789	ENSCAFT00000011360.3-intron,ENSCAFT00000046988.2-intron,ENSCAFT00000014690.3-proxUP	MYLK4_intron,WRNIP1_proxUP	myosin light chain kinase family, member 4,Werner helicase interacting protein 1	4648763	ENSCAFT00000014690.3	WRNIP1	Werner helicase interacting protein 1	763
CpG_78:chr35:3243378-3244467	CpG_78	chr35:3243378-3244467	1090	ENSCAFT00000014810.4-exon,ENSCAFT00000049637.1-exon,ENSCAFT00000014810.4-intron,ENSCAFT00000049637.1-intron	SERPINB6_exon,SERPINB6_intron	serpin peptidase inhibitor, clade B (ovalbumin), member 6	125118843	ENSCAFT00000014810.4	SERPINB6	serpin peptidase inhibitor, clade B (ovalbumin), member 6	1251
CpG_98:chr35:3582727-3584239	CpG_98	chr35:3582727-3584239	1513	ENSCAFT00000014877.3-intron	SLC22A23_intron	solute carrier family 22, member 23	87424	ENSCAFT00000041889.1	U6	NA	54236
CpG_41:chr35:3622671-3623456	CpG_41	chr35:3622671-3623456	786	ENSCAFT00000014877.3-intron	SLC22A23_intron	solute carrier family 22, member 23	48207	ENSCAFT00000041889.1	U6	NA	15019
CpG_40:chr35:4368477-4369067	CpG_40	chr35:4368477-4369067	591	ENSCAFT00000014975.3-proxUP,ENSCAFT00000014971.4-proxUP	ECI2_proxUP	enoyl-CoA delta isomerase 2	1345368	ENSCAFT00000014971.4	ECI2	enoyl-CoA delta isomerase 2	368
CpG_45:chr35:691762-692580	CpG_45	chr35:691762-692580	819	ENSCAFT00000044979.2-intron,ENSCAFT00000014544.3-intron	DUSP22_intron	dual specificity phosphatase 22	1360713247	ENSCAFT00000014544.3	DUSP22	dual specificity phosphatase 22	13247
CpG_150:chr35:785347-787389	CpG_150	chr35:785347-787389	2043	ENSCAFT00000014549.3-proxDOWN	IRF4_proxDOWN	NA	19719	ENSCAFT00000014549.3	IRF4	NA	19719
CpG_22:chr35:988425-988841	CpG_22	chr35:988425-988841	417	ENSCAFT00000014607.3-intron	EXOC2_intron	exocyst complex component 2	94986	ENSCAFT00000014607.3	EXOC2	exocyst complex component 2	94986
CpG_38:chr36:1342828-1343441	CpG_38	chr36:1342828-1343441	614	NA	NA	NA	NA	ENSCAFT00000014603.3	KCNJ3	potassium channel, inwardly rectifying subfamily J, member 3	11182
CpG_107:chr36:15970695-15972108	CpG_107	chr36:15970695-15972108	1414	ENSCAFT00000043428.2-exon,ENSCAFT00000020105.3-exon,ENSCAFT00000043428.2-intron,ENSCAFT00000020105.3-intron,ENSCAFT00000043428.2-proxUP,ENSCAFT00000020105.3-proxUP	CYBRD1_exon,CYBRD1_intron,CYBRD1_proxUP	cytochrome b reductase 1	0	ENSCAFT00000043428.2	CYBRD1	cytochrome b reductase 1	0
CpG_102:chr36:17326483-17327749	CpG_102	chr36:17326483-17327749	1267	NA	NA	NA	NA	ENSCAFT00000020870.4	NA	sterile alpha motif and leucine zipper containing kinase AZK	26534
CpG_537:chr36:19886247-19894141	CpG_537	chr36:19886247-19894141	7895	ENSCAFT00000021263.4-exon,ENSCAFT00000021263.4-intron,ENSCAFT00000021263.4-proxUP,ENSCAFT00000021263.4-upstr,ENSCAFT00000021263.4-proxDOWN	EVX2_exon,EVX2_intron,EVX2_proxUP,EVX2_upstr,EVX2_proxDOWN	even-skipped homeobox 2	0	ENSCAFT00000021263.4	EVX2	even-skipped homeobox 2	0
CpG_79:chr36:19899214-19900112	CpG_79	chr36:19899214-19900112	899	ENSCAFT00000021263.4-upstr,ENSCAFT00000021306.3-upstr	EVX2_upstr,HOXD12_upstr	even-skipped homeobox 2,homeobox D12	79667329	ENSCAFT00000021306.3	HOXD12	homeobox D12	7329
CpG_246:chr36:19912050-19915798	CpG_246	chr36:19912050-19915798	3749	ENSCAFT00000021317.4-exon,ENSCAFT00000021317.4-intron,ENSCAFT00000021317.4-proxUP,ENSCAFT00000021317.4-upstr,ENSCAFT00000021329.3-upstr	HOXD11_exon,HOXD11_intron,HOXD11_proxUP,HOXD11_upstr,HOXD10_upstr	homeobox D11_homeobox D10,homeobox D10	0,8608	ENSCAFT00000021317.4	HOXD11	homeobox D11_homeobox D10	0
CpG_47:chr36:19936239-19936975	CpG_47	chr36:19936239-19936975	737	ENSCAFT00000021331.2-proxUP,ENSCAFT00000021331.2-upstr	HOXD8_proxUP,HOXD8_upstr	homeobox D8	1940	ENSCAFT00000021331.2	HOXD8	homeobox D8	1940
CpG_21:chr36:21009962-21010389	CpG_21	chr36:21009962-21010389	428	ENSCAFT00000038212.3-intron	NFE2L2_intron	nuclear factor, erythroid 2-like 2	11840	ENSCAFT00000038212.3	NFE2L2	nuclear factor, erythroid 2-like 2	11840
CpG_34:chr36:22327034-22327589	CpG_34	chr36:22327034-22327589	556	ENSCAFT00000022319.3-exon,ENSCAFT00000022319.3-intron	TTN_exon,TTN_intron	titin	87377	ENSCAFT00000047268.1	NA	NA	76542
CpG_76:chr36:22918624-22919608	CpG_76	chr36:22918624-22919608	985	ENSCAFT00000050020.2-exon,ENSCAFT00000022466.3-exon,ENSCAFT00000050020.2-intron,ENSCAFT00000022466.3-intron,ENSCAFT00000050020.2-threeUTR,ENSCAFT00000022466.3-proxDOWN	ZNF385B_exon,ZNF385B_intron,ZNF385B_threeUTR,ZNF385B_proxDOWN	zinc finger protein 385B	284443283561	ENSCAFT00000022400.3	SESTD1	SEC14 and spectrin domains 1	176629
CpG_135:chr36:2425945-2427676	CpG_135	chr36:2425945-2427676	1732	NA	NA	NA	NA	ENSCAFT00000014654.3	NR4A2	nuclear receptor subfamily 4, group A, member 2	126789
CpG_144:chr36:25591167-25592869	CpG_144	chr36:25591167-25592869	1703	NA	NA	NA	NA	ENSCAFT00000036275.3	PDE1A	phosphodiesterase 1A, calmodulin-dependent	11355
CpG_47:chr36:25893260-25893957	CpG_47	chr36:25893260-25893957	698	ENSCAFT00000038680.2-intron	FRZB_intron	frizzled-related protein	13381	ENSCAFT00000038680.2	FRZB	frizzled-related protein	13381
CpG_27:chr36:2739733-2740214	CpG_27	chr36:2739733-2740214	482	ENSCAFT00000047392.2-intron,ENSCAFT00000014685.3-intron	GPD2_intron	glycerol-3-phosphate dehydrogenase 2 (mitochondrial)	6121158535	ENSCAFT00000014685.3	GPD2	glycerol-3-phosphate dehydrogenase 2 (mitochondrial)	58535
CpG_23:chr36:2812822-2813227	CpG_23	chr36:2812822-2813227	406	NA	NA	NA	NA	ENSCAFT00000014691.3	NA	NA	100388
CpG_214:chr36:28816644-28819727	CpG_214	chr36:28816644-28819727	3084	ENSCAFT00000023277.3-intron	ITGAV_intron	integrin, alpha V	1446	ENSCAFT00000023277.3	ITGAV	integrin, alpha V	1446
CpG_60:chr36:4630037-4631066	CpG_60	chr36:4630037-4631066	1030	NA	NA	NA	NA	ENSCAFT00000014908.3	DAPL1	death associated protein-like 1	47498
CpG_27:chr36:4797193-4797689	CpG_27	chr36:4797193-4797689	497	NA	NA	NA	NA	ENSCAFT00000014914.3	TANC1	tetratricopeptide repeat, ankyrin repeat and coiled-coil containing 1	51738
CpG_131:chr36:6996893-6998033	CpG_131	chr36:6996893-6998033	1141	ENSCAFT00000015885.4-exon,ENSCAFT00000015885.4-intron,ENSCAFT00000015885.4-threeUTR,ENSCAFT00000015885.4-proxDOWN	TBR1_exon,TBR1_intron,TBR1_threeUTR,TBR1_proxDOWN	T-box, brain, 1	7189	ENSCAFT00000015885.4	TBR1	T-box, brain, 1	7189
CpG_21:chr37:1007557-1007971	CpG_21	chr37:1007557-1007971	415	ENSCAFT00000039665.3-upstr	MFSD6_upstr	major facilitator superfamily domain containing 6	3479	ENSCAFT00000039665.3	MFSD6	major facilitator superfamily domain containing 6	3479
CpG_55:chr37:14311105-14311982	CpG_55	chr37:14311105-14311982	878	ENSCAFT00000021053.3-intron	NRP2_intron	neuropilin 2	17170	ENSCAFT00000021053.3	NRP2	neuropilin 2	17170
CpG_155:chr37:1661915-1663863	CpG_155	chr37:1661915-1663863	1949	ENSCAFT00000015852.2-exon,ENSCAFT00000015834.3-exon,ENSCAFT00000015852.2-intron,ENSCAFT00000015834.3-intron,ENSCAFT00000015834.3-fiveUTR,ENSCAFT00000015852.2-proxUP,ENSCAFT00000015834.3-proxUP,ENSCAFT00000015852.2-proxDOWN	NA_exon,STAT1_exon,NA_intron,STAT1_intron,STAT1_fiveUTR,NA_proxUP,STAT1_proxUP,NA_proxDOWN	NA,signal transducer and activator of transcription 4_signal transducer and activator of transcription 1, 91kDa	0	ENSCAFT00000015852.2	NA	NA	0
CpG_117:chr37:2405861-2407426	CpG_117	chr37:2405861-2407426	1566	NA	NA	NA	NA	ENSCAFT00000049439.1	SDPR	NA	103158
CpG_28:chr37:25001675-25002208	CpG_28	chr37:25001675-25002208	534	ENSCAFT00000023229.3-exon,ENSCAFT00000023229.3-intron	PNKD_exon,PNKD_intron	paroxysmal nonkinesigenic dyskinesia	52731	ENSCAFT00000045417.1	CATIP	ciliogenesis associated TTC17 interacting protein	19066
CpG_21:chr37:25772878-25773346	CpG_21	chr37:25772878-25773346	469	ENSCAFT00000023938.3-exon,ENSCAFT00000046817.2-upstr,ENSCAFT00000024039.3-upstr,ENSCAFT00000024031.3-upstr	ATG9A_exon,ANKZF1_upstr,ABCB6_upstr	autophagy related 9A,ankyrin repeat and zinc finger domain containing 1,NA	4188431044573030	ENSCAFT00000024031.3	ABCB6	NA	3036
CpG_356:chr37:26048465-26053435	CpG_356	chr37:26048465-26053435	4971	ENSCAFT00000045862.1-exon,ENSCAFT00000024744.3-exon,ENSCAFT00000024741.4-exon,ENSCAFT00000045841.2-exon,ENSCAFT00000024741.4-intron,ENSCAFT00000045841.2-intron,ENSCAFT00000024744.3-fiveUTR,ENSCAFT00000045862.1-proxUP,ENSCAFT00000024744.3-proxUP,ENSCAFT00000024741.4-proxUP,ENSCAFT00000045862.1-upstr,ENSCAFT00000024744.3-upstr,ENSCAFT00000024741.4-proxDOWN,ENSCAFT00000024726.4-proxDOWN,ENSCAFT00000…	NA_exon,OBSL1_exon,OBSL1_intron,NA_fiveUTR,NA_proxUP,OBSL1_proxUP,NA_upstr,OBSL1_proxDOWN,ASIC4_proxDOWN	transmembrane protein 198,chondroitin polymerizing factor_obscurin-like 1,acid sensing (proton gated) ion channel family member 4	0,26052,23589	ENSCAFT00000024744.3	NA	transmembrane protein 198	0
CpG_44:chr37:28090351-28091069	CpG_44	chr37:28090351-28091069	719	NA	NA	NA	NA	ENSCAFT00000025379.3	EPHA4	EPH receptor A4	280707
CpG_22:chr37:28288291-28288811	CpG_22	chr37:28288291-28288811	521	NA	NA	NA	NA	ENSCAFT00000025445.3	PAX3	paired box 3	156224
CpG_35:chr37:28387279-28387962	CpG_35	chr37:28387279-28387962	684	ENSCAFT00000025445.3-intron	PAX3_intron	paired box 3	57073	ENSCAFT00000025445.3	PAX3	paired box 3	57073
CpG_120:chr37:28452013-28453484	CpG_120	chr37:28452013-28453484	1472	ENSCAFT00000025445.3-upstr	PAX3_upstr	paired box 3	6976	ENSCAFT00000025445.3	PAX3	paired box 3	6976
CpG_19:chr37:30241014-30241459	CpG_19	chr37:30241014-30241459	446	NA	NA	NA	NA	ENSCAFT00000025761.3	ERICH1	NA	107069
CpG_31:chr37:30488193-30488774	CpG_31	chr37:30488193-30488774	582	NA	NA	NA	NA	ENSCAFT00000025847.3	DLGAP2	discs, large (Drosophila) homolog-associated protein 2	144695
CpG_28:chr37:30647907-30648497	CpG_28	chr37:30647907-30648497	591	ENSCAFT00000025847.3-intron	DLGAP2_intron	discs, large (Drosophila) homolog-associated protein 2	14436	ENSCAFT00000025847.3	DLGAP2	discs, large (Drosophila) homolog-associated protein 2	14436
CpG_72:chr37:30773320-30774605	CpG_72	chr37:30773320-30774605	1286	ENSCAFT00000025847.3-intron	DLGAP2_intron	discs, large (Drosophila) homolog-associated protein 2	139849	ENSCAFT00000025892.2	NA	NA	72202
CpG_212:chr37:520741-523038	CpG_212	chr37:520741-523038	2298	ENSCAFT00000014934.2-proxUP,ENSCAFT00000014945.3-proxUP,ENSCAFT00000014945.3-upstr,ENSCAFT00000014934.2-upstr	ORMDL1_proxUP,PMS1_proxUP,PMS1_upstr,ORMDL1_upstr	NA,PMS1 homolog 1, mismatch repair system component	10671737	ENSCAFT00000014934.2	ORMDL1	NA	1067
CpG_22:chr37:789489-789970	CpG_22	chr37:789489-789970	482	NA	NA	NA	NA	ENSCAFT00000048443.1	C2orf88	chromosome 37 open reading frame, human C2orf88	46445
CpG_284:chr37:8735592-8738600	CpG_284	chr37:8735592-8738600	3009	ENSCAFT00000017482.3-upstr,ENSCAFT00000046713.2-upstr	SATB2_upstr	SATB homeobox 2	61894411	ENSCAFT00000046713.2	SATB2	SATB homeobox 2	4411
CpG_147:chr37:9823726-9825462	CpG_147	chr37:9823726-9825462	1737	NA	NA	NA	NA	ENSCAFT00000018640.4	NA	aldehyde oxidase 4	12589
CpG_367:chr38:12437347-12441827	CpG_367	chr38:12437347-12441827	4481	NA	NA	NA	NA	ENSCAFT00000040036.1	U6	NA	296264
CpG_96:chr38:13376930-13377953	CpG_96	chr38:13376930-13377953	1024	ENSCAFT00000017226.3-exon,ENSCAFT00000017226.3-intron,ENSCAFT00000017226.3-proxUP	RRP15_exon,RRP15_intron,RRP15_proxUP	ribosomal RNA processing 15 homolog	0	ENSCAFT00000017226.3	RRP15	ribosomal RNA processing 15 homolog	0
CpG_65:chr38:16233587-16234357	CpG_65	chr38:16233587-16234357	771	ENSCAFT00000021629.3-upstr	DUSP10_upstr	dual specificity phosphatase 10	2271	ENSCAFT00000021629.3	DUSP10	dual specificity phosphatase 10	2271
CpG_144:chr38:17292235-17293781	CpG_144	chr38:17292235-17293781	1547	ENSCAFT00000021392.2-exon,ENSCAFT00000021392.2-intron,ENSCAFT00000021392.2-fiveUTR,ENSCAFT00000021392.2-proxUP	FAM78B_exon,FAM78B_intron,FAM78B_fiveUTR,FAM78B_proxUP	family with sequence similarity 78, member B	0	ENSCAFT00000021392.2	FAM78B	family with sequence similarity 78, member B	0
CpG_59:chr38:17721221-17722076	CpG_59	chr38:17721221-17722076	856	NA	NA	NA	NA	ENSCAFT00000021201.4	NA	microsomal glutathione S-transferase 3	44521
CpG_55:chr38:21720059-21721027	CpG_55	chr38:21720059-21721027	969	ENSCAFT00000019970.3-intron	CD84_intron	CD84 molecule	17396	ENSCAFT00000019970.3	CD84	CD84 molecule	17396
CpG_127:chr38:22026233-22028155	CpG_127	chr38:22026233-22028155	1923	ENSCAFT00000019757.3-exon,ENSCAFT00000019943.3-intron,ENSCAFT00000019757.3-intron,ENSCAFT00000019796.3-upstr	ATP1A4_exon,NCSTN_intron,ATP1A4_intron,CASQ1_upstr	ATPase, Na+/K+ transporting, alpha 4 polypeptide,nicastrin,calsequestrin 1 (fast-twitch, skeletal muscle)	23379117386087	ENSCAFT00000019796.3	CASQ1	calsequestrin 1 (fast-twitch, skeletal muscle)	6087
CpG_45:chr38:22365719-22366494	CpG_45	chr38:22365719-22366494	776	NA	NA	NA	NA	ENSCAFT00000048683.1	DUSP23	dual specificity phosphatase 23	20808
CpG_26:chr38:22397587-22398134	CpG_26	chr38:22397587-22398134	548	ENSCAFT00000018706.2-exon	CRP_exon	C-reactive protein, pentraxin-related	982	ENSCAFT00000018706.2	CRP	C-reactive protein, pentraxin-related	982
CpG_35:chr38:22823382-22824003	CpG_35	chr38:22823382-22824003	622	NA	NA	NA	NA	ENSCAFT00000018655.3	CADM3	cell adhesion molecule 3	44216
CpG_21:chr38:23733583-23734055	CpG_21	chr38:23733583-23734055	473	ENSCAFT00000018059.3-intron,ENSCAFT00000049302.2-intron,ENSCAFT00000018051.3-intron	TLR5_intron,DISP1_intron	NA,dispatched homolog 1 (Drosophila)	315491759517578	ENSCAFT00000018051.3	DISP1	dispatched homolog 1 (Drosophila)	17578
CpG_143:chr38:23749754-23752046	CpG_143	chr38:23749754-23752046	2293	ENSCAFT00000049302.2-exon,ENSCAFT00000018051.3-exon,ENSCAFT00000018059.3-intron,ENSCAFT00000049302.2-intron,ENSCAFT00000018051.3-intron,ENSCAFT00000049302.2-fiveUTR,ENSCAFT00000018051.3-proxUP,ENSCAFT00000049302.2-proxUP	DISP1_exon,TLR5_intron,DISP1_intron,DISP1_fiveUTR,DISP1_proxUP	dispatched homolog 1 (Drosophila),NA	0,47720	ENSCAFT00000018051.3	DISP1	dispatched homolog 1 (Drosophila)	0
CpG_140:chr38:23771766-23773628	CpG_140	chr38:23771766-23773628	1863	ENSCAFT00000018059.3-intron	TLR5_intron	NA	69732	ENSCAFT00000049302.2	DISP1	dispatched homolog 1 (Drosophila)	20114
CpG_91:chr38:23813538-23815054	CpG_91	chr38:23813538-23815054	1517	ENSCAFT00000018059.3-intron	TLR5_intron	NA	111504	ENSCAFT00000042538.1	U6	NA	9425
CpG_42:chr38:8180319-8180902	CpG_42	chr38:8180319-8180902	584	NA	NA	NA	NA	ENSCAFT00000016924.2	BRINP3	bone morphogenetic protein/retinoic acid inducible neural-specific 3	25013
CpG_380:chr4:10461718-10466676	CpG_380	chr4:10461718-10466676	4959	ENSCAFT00000035050.1-exon,ENSCAFT00000047517.1-exon,ENSCAFT00000043246.1-exon,ENSCAFT00000035050.1-proxUP,ENSCAFT00000047517.1-proxUP,ENSCAFT00000043246.1-proxUP,ENSCAFT00000047517.1-upstr,ENSCAFT00000043246.1-upstr,ENSCAFT00000035050.1-proxDOWN,ENSCAFT00000047517.1-proxDOWN	5S_rRNA_exon,5S_rRNA_proxUP,5S_rRNA_upstr,5S_rRNA_proxDOWN	NA	0	ENSCAFT00000035050.1	5S_rRNA	NA	0
CpG_29:chr4:11595958-11596485	CpG_29	chr4:11595958-11596485	528	ENSCAFT00000019728.3-exon,ENSCAFT00000019728.3-intron,ENSCAFT00000019728.3-fiveUTR	FAM13C_exon,FAM13C_intron,FAM13C_fiveUTR	family with sequence similarity 13, member C	11228	ENSCAFT00000019728.3	FAM13C	family with sequence similarity 13, member C	11228
CpG_29:chr4:13089209-13089720	CpG_29	chr4:13089209-13089720	512	NA	NA	NA	NA	ENSCAFT00000020539.3	RHOBTB1	Rho-related BTB domain containing 1	79559
CpG_184:chr4:14697638-14699730	CpG_184	chr4:14697638-14699730	2093	ENSCAFT00000020687.3-exon,ENSCAFT00000020687.3-proxUP,ENSCAFT00000020687.3-proxDOWN	ADO_exon,ADO_proxUP,ADO_proxDOWN	2-aminoethanethiol (cysteamine) dioxygenase_2-aminoethanethiol dioxygenase	0	ENSCAFT00000020687.3	ADO	2-aminoethanethiol (cysteamine) dioxygenase_2-aminoethanethiol dioxygenase	0
CpG_35:chr4:14706510-14707223	CpG_35	chr4:14706510-14707223	714	ENSCAFT00000020697.3-exon,ENSCAFT00000043849.1-exon,ENSCAFT00000043849.1-intron,ENSCAFT00000020697.3-proxDOWN,ENSCAFT00000043849.1-proxDOWN	EGR2_exon,EGR2_intron,EGR2_proxDOWN	early growth response 2	57322180	ENSCAFT00000043849.1	EGR2	early growth response 2	2180
CpG_74:chr4:28051145-28052381	CpG_74	chr4:28051145-28052381	1237	NA	NA	NA	NA	ENSCAFT00000047097.1	U6	NA	97765
CpG_30:chr4:28172108-28172693	CpG_30	chr4:28172108-28172693	586	NA	NA	NA	NA	ENSCAFT00000047097.1	U6	NA	218728
CpG_23:chr4:28768606-28769104	CpG_23	chr4:28768606-28769104	499	NA	NA	NA	NA	ENSCAFT00000045790.1	NA	NA	36109
CpG_16:chr4:29000981-29001392	CpG_16	chr4:29000981-29001392	412	ENSCAFT00000024855.4-intron	ZMIZ1_intron	zinc finger, MIZ-type containing 1	70182	ENSCAFT00000024855.4	ZMIZ1	zinc finger, MIZ-type containing 1	70182
CpG_41:chr4:29036031-29036653	CpG_41	chr4:29036031-29036653	623	ENSCAFT00000024855.4-exon,ENSCAFT00000024855.4-threeUTR	ZMIZ1_exon,ZMIZ1_threeUTR	zinc finger, MIZ-type containing 1	105232	ENSCAFT00000042835.1	PPIF	NA	37988
CpG_18:chr4:29119223-29119679	CpG_18	chr4:29119223-29119679	457	ENSCAFT00000024863.4-intron	ZCCHC24_intron	NA	43247	ENSCAFT00000024863.4	ZCCHC24	NA	43247
CpG_17:chr4:29262306-29262723	CpG_17	chr4:29262306-29262723	418	ENSCAFT00000024935.3-intron	ANXA11_intron	annexin A11	12141	ENSCAFT00000024935.3	ANXA11	annexin A11	12141
CpG_104:chr4:29538173-29539639	CpG_104	chr4:29538173-29539639	1467	ENSCAFT00000025136.3-exon,ENSCAFT00000025136.3-intron,ENSCAFT00000025136.3-fiveUTR,ENSCAFT00000025136.3-proxUP	FAM213A_exon,FAM213A_intron,FAM213A_fiveUTR,FAM213A_proxUP	family with sequence similarity 213, member A	0	ENSCAFT00000025136.3	FAM213A	family with sequence similarity 213, member A	0
CpG_77:chr4:30735570-30736459	CpG_77	chr4:30735570-30736459	890	NA	NA	NA	NA	ENSCAFT00000033609.1	5S_rRNA	NA	235858
CpG_22:chr4:32794771-32795239	CpG_22	chr4:32794771-32795239	469	NA	NA	NA	NA	ENSCAFT00000025257.3	CCSER2	coiled-coil serine-rich protein 2	120975
CpG_27:chr4:33163716-33164246	CpG_27	chr4:33163716-33164246	531	NA	NA	NA	NA	ENSCAFT00000025257.3	CCSER2	coiled-coil serine-rich protein 2	489920
CpG_102:chr4:33242880-33244510	CpG_102	chr4:33242880-33244510	1631	NA	NA	NA	NA	ENSCAFT00000025292.3	GRID1	NA	520254
CpG_43:chr4:34299354-34299957	CpG_43	chr4:34299354-34299957	604	ENSCAFT00000025315.3-intron,ENSCAFT00000025322.4-upstr,ENSCAFT00000025316.4-upstr	WAPAL_intron,WAPAL_upstr	WAPL cohesin release factor	23630731133059	ENSCAFT00000025316.4	WAPAL	WAPL cohesin release factor	3059
CpG_45:chr4:34585645-34586360	CpG_45	chr4:34585645-34586360	716	NA	NA	NA	NA	ENSCAFT00000025531.3	MMRN2	multimerin 2	9455
CpG_34:chr4:34798326-34798977	CpG_34	chr4:34798326-34798977	652	ENSCAFT00000045065.2-intron	NA_intron	synaptotagmin XV	232099	ENSCAFT00000025545.2	GPRIN2	G protein regulated inducer of neurite outgrowth 2	15236
CpG_31:chr4:34802961-34803563	CpG_31	chr4:34802961-34803563	603	ENSCAFT00000045065.2-intron	NA_intron	synaptotagmin XV	227513	ENSCAFT00000025548.3	NPY4R	neuropeptide Y receptor type 4	13742
CpG_20:chr4:34997643-34998135	CpG_20	chr4:34997643-34998135	493	ENSCAFT00000025692.3-exon,ENSCAFT00000045065.2-intron	GDF2_exon,NA_intron	growth differentiation factor 2,synaptotagmin XV	304132941	ENSCAFT00000025692.3	GDF2	growth differentiation factor 2	3041
CpG_68:chr4:35854145-35855043	CpG_68	chr4:35854145-35855043	899	ENSCAFT00000025858.3-exon,ENSCAFT00000042923.2-exon,ENSCAFT00000025858.3-intron,ENSCAFT00000042923.2-intron,ENSCAFT00000019321.4-intron,ENSCAFT00000025858.3-proxUP,ENSCAFT00000042923.2-proxUP,ENSCAFT00000025863.4-upstr,ENSCAFT00000045312.1-upstr	DDX41_exon,DDX41_intron,GRK6_intron,DDX41_proxUP,DOK3_upstr	DEAD (Asp-Glu-Ala-Asp) box polypeptide 41,G protein-coupled receptor kinase 6,NA	0,81736,6649,6753	ENSCAFT00000025858.3	DDX41	DEAD (Asp-Glu-Ala-Asp) box polypeptide 41	0
CpG_212:chr4:35955908-35958381	CpG_212	chr4:35955908-35958381	2474	ENSCAFT00000025831.3-exon,ENSCAFT00000025831.3-intron,ENSCAFT00000025994.2-proxUP,ENSCAFT00000025994.2-upstr,ENSCAFT00000025831.3-proxDOWN	F12_exon,F12_intron,PFN3_proxUP,PFN3_upstr,F12_proxDOWN	NA,profilin 3	11031435	ENSCAFT00000025831.3	F12	NA	1103
CpG_39:chr4:35989601-35990248	CpG_39	chr4:35989601-35990248	648	ENSCAFT00000026040.2-exon,ENSCAFT00000026040.2-intron	RGS14_exon,RGS14_intron	regulator of G-protein signaling 14	9142	ENSCAFT00000026040.2	RGS14	regulator of G-protein signaling 14	9142
CpG_39:chr4:36228143-36228631	CpG_39	chr4:36228143-36228631	489	NA	NA	NA	NA	ENSCAFT00000045272.2	NSD1	nuclear receptor binding SET domain protein 1	17143
CpG_101:chr4:37057223-37058544	CpG_101	chr4:37057223-37058544	1322	ENSCAFT00000047936.2-exon,ENSCAFT00000047936.2-intron,ENSCAFT00000047936.2-proxUP	SIMC1_exon,SIMC1_intron,SIMC1_proxUP	SUMO-interacting motifs containing 1	0	ENSCAFT00000047936.2	SIMC1	SUMO-interacting motifs containing 1	0
CpG_76:chr4:37999581-38000679	CpG_76	chr4:37999581-38000679	1099	ENSCAFT00000026491.4-proxDOWN,ENSCAFT00000046226.1-proxDOWN	NA_proxDOWN	msh homeobox 2	6727	ENSCAFT00000026491.4	NA	msh homeobox 2	6727
CpG_17:chr4:38010067-38010498	CpG_17	chr4:38010067-38010498	432	ENSCAFT00000026491.4-upstr,ENSCAFT00000046226.1-upstr	NA_upstr	msh homeobox 2	2659	ENSCAFT00000026491.4	NA	msh homeobox 2	2659
CpG_81:chr4:38010474-38011432	CpG_81	chr4:38010474-38011432	959	ENSCAFT00000026491.4-upstr,ENSCAFT00000046226.1-upstr	NA_upstr	msh homeobox 2	3066	ENSCAFT00000026491.4	NA	msh homeobox 2	3066
CpG_154:chr4:39231966-39234134	CpG_154	chr4:39231966-39234134	2169	ENSCAFT00000048845.1-upstr	NKX2-5_upstr	NK2 homeobox 5	9842	ENSCAFT00000048845.1	NKX2-5	NK2 homeobox 5	9842
CpG_18:chr4:4001480-4001881	CpG_18	chr4:4001480-4001881	402	ENSCAFT00000017814.3-exon,ENSCAFT00000017814.3-intron	NID1_exon,NID1_intron	nidogen 1	66311	ENSCAFT00000017814.3	NID1	nidogen 1	66311
CpG_647:chr4:40811816-40819961	CpG_647	chr4:40811816-40819961	8146	ENSCAFT00000026773.3-exon,ENSCAFT00000026773.3-intron,ENSCAFT00000026773.3-proxUP,ENSCAFT00000026773.3-proxDOWN	TLX3_exon,TLX3_intron,TLX3_proxUP,TLX3_proxDOWN	T-cell leukemia homeobox 3	0	ENSCAFT00000026773.3	TLX3	T-cell leukemia homeobox 3	0
CpG_33:chr4:43430796-43431264	CpG_33	chr4:43430796-43431264	469	ENSCAFT00000027065.3-exon,ENSCAFT00000027065.3-intron,ENSCAFT00000027065.3-proxUP	WWC1_exon,WWC1_intron,WWC1_proxUP	WW and C2 domain containing 1	0	ENSCAFT00000027065.3	WWC1	WW and C2 domain containing 1	0
CpG_39:chr4:44669650-44670318	CpG_39	chr4:44669650-44670318	669	NA	NA	NA	NA	ENSCAFT00000049779.2	NA	NA	119389
CpG_27:chr4:4938091-4938642	CpG_27	chr4:4938091-4938642	552	NA	NA	NA	NA	ENSCAFT00000049102.1	NA	NA	26837
CpG_164:chr4:54177625-54179382	CpG_164	chr4:54177625-54179382	1758	NA	NA	NA	NA	ENSCAFT00000027892.3	SGCD	sarcoglycan, delta (35kDa dystrophin-associated glycoprotein)	534814
CpG_29:chr4:54893271-54893692	CpG_29	chr4:54893271-54893692	422	ENSCAFT00000027933.4-proxUP,ENSCAFT00000044955.1-proxUP	GEMIN5_proxUP	gem (nuclear organelle) associated protein 5	1143	ENSCAFT00000027933.4	GEMIN5	gem (nuclear organelle) associated protein 5	1143
CpG_42:chr4:55047507-55048042	CpG_42	chr4:55047507-55048042	536	ENSCAFT00000045044.1-proxDOWN	NA_proxDOWN	NA	2584	ENSCAFT00000045044.1	NA	NA	2584
CpG_48:chr4:55226338-55227023	CpG_48	chr4:55226338-55227023	686	ENSCAFT00000027975.4-upstr	HAND1_upstr	heart and neural crest derivatives expressed 1	4121	ENSCAFT00000027975.4	HAND1	heart and neural crest derivatives expressed 1	4121
CpG_19:chr4:55227984-55228428	CpG_19	chr4:55227984-55228428	445	ENSCAFT00000027975.4-upstr	HAND1_upstr	heart and neural crest derivatives expressed 1	2716	ENSCAFT00000027975.4	HAND1	heart and neural crest derivatives expressed 1	2716
CpG_137:chr4:55628838-55630080	CpG_137	chr4:55628838-55630080	1243	ENSCAFT00000027999.3-upstr	FAM114A2_upstr	family with sequence similarity 114, member A2	3770	ENSCAFT00000027999.3	FAM114A2	family with sequence similarity 114, member A2	3770
CpG_45:chr4:57443147-57443967	CpG_45	chr4:57443147-57443967	821	ENSCAFT00000028284.3-exon,ENSCAFT00000028284.3-fiveUTR,ENSCAFT00000028284.3-proxUP	GLRA1_exon,GLRA1_fiveUTR,GLRA1_proxUP	glycine receptor, alpha 1	0	ENSCAFT00000028284.3	GLRA1	glycine receptor, alpha 1	0
CpG_47:chr4:58294794-58295451	CpG_47	chr4:58294794-58295451	658	ENSCAFT00000028700.3-exon,ENSCAFT00000028700.3-intron,ENSCAFT00000028700.3-fiveUTR	ZNF300_exon,ZNF300_intron,ZNF300_fiveUTR	NA	47	ENSCAFT00000028700.3	ZNF300	NA	47
CpG_44:chr4:58787358-58788058	CpG_44	chr4:58787358-58788058	701	ENSCAFT00000028793.4-exon,ENSCAFT00000028793.4-fiveUTR,ENSCAFT00000028793.4-proxUP	ARSI_exon,ARSI_fiveUTR,ARSI_proxUP	arylsulfatase family, member I	0	ENSCAFT00000028793.4	ARSI	arylsulfatase family, member I	0
CpG_93:chr4:59286979-59288258	CpG_93	chr4:59286979-59288258	1280	ENSCAFT00000029039.4-upstr	PPARGC1B_upstr	peroxisome proliferator-activated receptor gamma, coactivator 1 beta	8054	ENSCAFT00000029039.4	PPARGC1B	peroxisome proliferator-activated receptor gamma, coactivator 1 beta	8054
CpG_28:chr4:60063703-60064194	CpG_28	chr4:60063703-60064194	492	NA	NA	NA	NA	ENSCAFT00000029135.3	ADRB2	NA	13404
CpG_32:chr4:64776940-64777421	CpG_32	chr4:64776940-64777421	482	ENSCAFT00000049582.2-exon,ENSCAFT00000029386.4-exon,ENSCAFT00000049582.2-fiveUTR,ENSCAFT00000029386.4-proxUP	HCN1_exon,HCN1_fiveUTR,HCN1_proxUP	hyperpolarization activated cyclic nucleotide gated potassium channel 1	506,0	ENSCAFT00000029386.4	HCN1	hyperpolarization activated cyclic nucleotide gated potassium channel 1	0
CpG_25:chr4:64777776-64778250	CpG_25	chr4:64777776-64778250	475	ENSCAFT00000049582.2-intron,ENSCAFT00000029386.4-intron	HCN1_intron	hyperpolarization activated cyclic nucleotide gated potassium channel 1	1342706	ENSCAFT00000029386.4	HCN1	hyperpolarization activated cyclic nucleotide gated potassium channel 1	706
CpG_54:chr4:66851206-66851924	CpG_54	chr4:66851206-66851924	719	NA	NA	NA	NA	ENSCAFT00000029495.3	ZNF131	zinc finger protein 131	82068
CpG_37:chr4:6697581-6698224	CpG_37	chr4:6697581-6698224	644	ENSCAFT00000018397.3-exon,ENSCAFT00000018397.3-intron	PCNXL2_exon,PCNXL2_intron	pecanex-like 2 (Drosophila)	356337	ENSCAFT00000018422.3	NTPCR	nucleoside-triphosphatase, cancer-related	36020
CpG_68:chr4:70979328-70980300	CpG_68	chr4:70979328-70980300	973	ENSCAFT00000043302.1-intron	GDNF_intron	glial cell derived neurotrophic factor	13113	ENSCAFT00000043302.1	GDNF	glial cell derived neurotrophic factor	13113
CpG_46:chr4:86528795-86529564	CpG_46	chr4:86528795-86529564	770	NA	NA	NA	NA	ENSCAFT00000030328.4	FAM134B	family with sequence similarity 134, member B	119971
CpG_20:chr4:86566842-86567264	CpG_20	chr4:86566842-86567264	423	NA	NA	NA	NA	ENSCAFT00000030328.4	FAM134B	family with sequence similarity 134, member B	82271
CpG_75:chr4:86665945-86666916	CpG_75	chr4:86665945-86666916	972	ENSCAFT00000030328.4-intron	FAM134B_intron	family with sequence similarity 134, member B	16408	ENSCAFT00000030328.4	FAM134B	family with sequence similarity 134, member B	16408
CpG_20:chr4:86779805-86780221	CpG_20	chr4:86779805-86780221	417	ENSCAFT00000030300.3-exon,ENSCAFT00000030328.4-intron,ENSCAFT00000030300.3-intron	MYO10_exon,FAM134B_intron,MYO10_intron	myosin X,family with sequence similarity 134, member B	76544130268	ENSCAFT00000030300.3	MYO10	myosin X	76544
CpG_65:chr4:86943862-86944996	CpG_65	chr4:86943862-86944996	1135	ENSCAFT00000030335.3-intron	ZNF622_intron	zinc finger protein 622	13839	ENSCAFT00000030335.3	ZNF622	zinc finger protein 622	13839
CpG_56:chr4:87168405-87169385	CpG_56	chr4:87168405-87169385	981	ENSCAFT00000030342.3-intron	MARCH11_intron	NA	17901	ENSCAFT00000030342.3	2011-03-01	NA	17901
CpG_96:chr4:87628222-87629563	CpG_96	chr4:87628222-87629563	1342	NA	NA	NA	NA	ENSCAFT00000030347.3	NA	NA	130488
CpG_44:chr4:87698043-87698755	CpG_44	chr4:87698043-87698755	713	NA	NA	NA	NA	ENSCAFT00000030347.3	NA	NA	61296
CpG_113:chr4:87786590-87788186	CpG_113	chr4:87786590-87788186	1597	NA	NA	NA	NA	ENSCAFT00000030347.3	NA	NA	26537
CpG_26:chr4:88206705-88207206	CpG_26	chr4:88206705-88207206	502	ENSCAFT00000022708.3-intron	ANKH_intron	NA	57462	ENSCAFT00000022708.3	ANKH	NA	57462
CpG_94:chr4:88240323-88241746	CpG_94	chr4:88240323-88241746	1424	ENSCAFT00000022708.3-exon,ENSCAFT00000022708.3-intron	ANKH_exon,ANKH_intron	NA	91080	ENSCAFT00000022708.3	ANKH	NA	91080
CpG_53:chr4:88249963-88250933	CpG_53	chr4:88249963-88250933	971	ENSCAFT00000022708.3-intron	ANKH_intron	NA	100720	ENSCAFT00000022708.3	ANKH	NA	100720
CpG_112:chr5:10783170-10784688	CpG_112	chr5:10783170-10784688	1519	ENSCAFT00000018312.3-exon,ENSCAFT00000018312.3-intron,ENSCAFT00000018312.3-proxUP	SCN3B_exon,SCN3B_intron,SCN3B_proxUP	sodium channel, voltage gated, type III beta subunit	0	ENSCAFT00000018312.3	SCN3B	sodium channel, voltage gated, type III beta subunit	0
CpG_18:chr5:10969309-10969734	CpG_18	chr5:10969309-10969734	426	ENSCAFT00000049883.1-upstr	NA_upstr	NA	6201	ENSCAFT00000049883.1	NA	NA	6201
CpG_40:chr5:14156792-14157544	CpG_40	chr5:14156792-14157544	753	NA	NA	NA	NA	ENSCAFT00000041616.1	NA	NA	28511
CpG_47:chr5:14525412-14525996	CpG_47	chr5:14525412-14525996	585	ENSCAFT00000043825.1-upstr,ENSCAFT00000019129.3-upstr	C1QTNF5_upstr,USP2_upstr	NA,ubiquitin specific peptidase 2	20427788	ENSCAFT00000043825.1	C1QTNF5	NA	2042
CpG_18:chr5:1644163-1644570	CpG_18	chr5:1644163-1644570	408	NA	NA	NA	NA	ENSCAFT00000015605.3	SPATA19	spermatogenesis associated 19	287342
CpG_51:chr5:1691427-1692116	CpG_51	chr5:1691427-1692116	690	NA	NA	NA	NA	ENSCAFT00000015605.3	SPATA19	spermatogenesis associated 19	334606
CpG_194:chr5:17864494-17867201	CpG_194	chr5:17864494-17867201	2708	ENSCAFT00000021391.4-exon,ENSCAFT00000021391.4-intron,ENSCAFT00000021391.4-fiveUTR,ENSCAFT00000021391.4-proxUP	CADM1_exon,CADM1_intron,CADM1_fiveUTR,CADM1_proxUP	cell adhesion molecule 1	0	ENSCAFT00000021391.4	CADM1	cell adhesion molecule 1	0
CpG_95:chr5:19269035-19270257	CpG_95	chr5:19269035-19270257	1223	ENSCAFT00000045333.1-exon,ENSCAFT00000021475.3-proxUP,ENSCAFT00000021475.3-upstr	NA_exon,ZBTB16_proxUP,ZBTB16_upstr	NA,zinc finger and BTB domain containing 16	1561406	ENSCAFT00000045333.1	NA	NA	156
CpG_169:chr5:24296365-24298175	CpG_169	chr5:24296365-24298175	1811	ENSCAFT00000045287.2-exon,ENSCAFT00000023032.4-exon,ENSCAFT00000048574.1-exon,ENSCAFT00000045287.2-intron,ENSCAFT00000023032.4-intron,ENSCAFT00000048574.1-intron,ENSCAFT00000023032.4-fiveUTR,ENSCAFT00000048574.1-fiveUTR,ENSCAFT00000045287.2-fiveUTR,ENSCAFT00000045287.2-proxUP,ENSCAFT00000023032.4-proxUP,ENSCAFT00000048574.1-proxUP	NPAT_exon,ATM_exon,NPAT_intron,ATM_intron,ATM_fiveUTR,NPAT_fiveUTR,NPAT_proxUP,ATM_proxUP	nuclear protein, ataxia-telangiectasia locus,ATM serine/threonine kinase	0	ENSCAFT00000023032.4	ATM	ATM serine/threonine kinase	0
CpG_22:chr5:24379667-24380154	CpG_22	chr5:24379667-24380154	488	ENSCAFT00000047270.2-exon,ENSCAFT00000023145.3-intron,ENSCAFT00000047270.2-fiveUTR,ENSCAFT00000047270.2-proxUP	ACAT1_exon,ACAT1_intron,ACAT1_fiveUTR,ACAT1_proxUP	acetyl-CoA acetyltransferase 1	0,77810	ENSCAFT00000047270.2	ACAT1	acetyl-CoA acetyltransferase 1	0
CpG_36:chr5:26642255-26642836	CpG_36	chr5:26642255-26642836	582	ENSCAFT00000023560.3-exon,ENSCAFT00000023560.3-intron,ENSCAFT00000023560.3-fiveUTR,ENSCAFT00000023560.3-proxUP	GRIA4_exon,GRIA4_intron,GRIA4_fiveUTR,GRIA4_proxUP	glutamate receptor, ionotropic, AMPA 4	0	ENSCAFT00000023560.3	GRIA4	glutamate receptor, ionotropic, AMPA 4	0
CpG_57:chr5:2727590-2728457	CpG_57	chr5:2727590-2728457	868	ENSCAFT00000043886.2-intron,ENSCAFT00000015815.3-intron	NTM_intron	neurotrimin	337915167167	ENSCAFT00000045921.1	NA	NA	72055
CpG_174:chr5:30235200-30237127	CpG_174	chr5:30235200-30237127	1928	ENSCAFT00000024166.5-exon,ENSCAFT00000024162.3-exon,ENSCAFT00000024166.5-intron,ENSCAFT00000024162.3-intron,ENSCAFT00000024166.5-proxUP,ENSCAFT00000024162.3-proxUP,ENSCAFT00000045479.1-upstr	CYB5D2_exon,ZZEF1_exon,CYB5D2_intron,ZZEF1_intron,CYB5D2_proxUP,ZZEF1_proxUP,CYB5D2_upstr	cytochrome b5 domain containing 2,zinc finger, ZZ-type with EF-hand domain 1	0,2391	ENSCAFT00000024162.3	ZZEF1	zinc finger, ZZ-type with EF-hand domain 1	0
CpG_32:chr5:30611367-30611929	CpG_32	chr5:30611367-30611929	563	ENSCAFT00000046886.2-intron,ENSCAFT00000024299.2-intron	TEKT1_intron	tektin 1	104729999	ENSCAFT00000024299.2	TEKT1	tektin 1	9999
CpG_20:chr5:30802582-30803062	CpG_20	chr5:30802582-30803062	481	ENSCAFT00000024513.3-exon,ENSCAFT00000024513.3-intron	PITPNM3_exon,PITPNM3_intron	PITPNM family member 3	40813	ENSCAFT00000024525.2	FAM64A	family with sequence similarity 64, member A	21772
CpG_17:chr5:3122322-3122750	CpG_17	chr5:3122322-3122750	429	NA	NA	NA	NA	ENSCAFT00000043886.2	NTM	neurotrimin	55948
CpG_19:chr5:31702978-31703427	CpG_19	chr5:31702978-31703427	450	ENSCAFT00000025084.5-proxUP	CHRNE_proxUP	cholinergic receptor, nicotinic, epsilon (muscle)	317	ENSCAFT00000025084.5	CHRNE	cholinergic receptor, nicotinic, epsilon (muscle)	317
CpG_29:chr5:32175864-32176402	CpG_29	chr5:32175864-32176402	539	ENSCAFT00000025383.3-proxUP	DLG4_proxUP	NA	480	ENSCAFT00000025383.3	DLG4	NA	480
CpG_104:chr5:32503687-32505106	CpG_104	chr5:32503687-32505106	1420	ENSCAFT00000026380.2-exon,ENSCAFT00000026478.4-intron,ENSCAFT00000026380.2-intron,ENSCAFT00000026380.2-proxUP,ENSCAFT00000026361.2-proxDOWN,ENSCAFT00000036024.2-proxDOWN	MPDU1_exon,WRAP53_intron,MPDU1_intron,MPDU1_proxUP,CD68_proxDOWN	mannose-P-dolichol utilization defect 1,WD repeat containing, antisense to TP53,NA	0,29542,2262,2204	ENSCAFT00000026380.2	MPDU1	mannose-P-dolichol utilization defect 1	0
CpG_27:chr5:32847834-32848293	CpG_27	chr5:32847834-32848293	460	ENSCAFT00000026758.2-exon,ENSCAFT00000026758.2-intron	GUCY2D_exon,GUCY2D_intron	guanylate cyclase 2D, membrane (retina-specific)	3339	ENSCAFT00000026758.2	GUCY2D	guanylate cyclase 2D, membrane (retina-specific)	3339
CpG_223:chr5:32943126-32946187	CpG_223	chr5:32943126-32946187	3062	ENSCAFT00000043785.1-exon,ENSCAFT00000026848.3-exon,ENSCAFT00000043785.1-intron,ENSCAFT00000026848.3-intron,ENSCAFT00000043785.1-threeUTR,ENSCAFT00000026841.2-upstr,ENSCAFT00000043785.1-proxDOWN,ENSCAFT00000026848.3-proxDOWN	HES7_exon,HES7_intron,HES7_threeUTR,ALOXE3_upstr,HES7_proxDOWN	hes family bHLH transcription factor 7,arachidonate lipoxygenase 3	15236562134	ENSCAFT00000026848.3	HES7	hes family bHLH transcription factor 7	656
CpG_320:chr5:33000066-33004570	CpG_320	chr5:33000066-33004570	4505	ENSCAFT00000026936.3-exon,ENSCAFT00000026936.3-proxUP,ENSCAFT00000034685.1-upstr,ENSCAFT00000026935.3-upstr,ENSCAFT00000026936.3-proxDOWN	C17orf59_exon,C17orf59_proxUP,U8_upstr,TMEM107_upstr,C17orf59_proxDOWN	BLOC-1 related complex subunit 6,NA,transmembrane protein 107	0,9480,6905	ENSCAFT00000026936.3	C17orf59	BLOC-1 related complex subunit 6	0
CpG_99:chr5:33054120-33055256	CpG_99	chr5:33054120-33055256	1137	ENSCAFT00000026959.3-upstr,ENSCAFT00000026946.3-upstr	PFAS_upstr,CTC1_upstr	phosphoribosylformylglycinamidine synthase,CTS telomere maintenance complex component 1	56752121	ENSCAFT00000026946.3	CTC1	CTS telomere maintenance complex component 1	2121
CpG_20:chr5:33440360-33440765	CpG_20	chr5:33440360-33440765	406	ENSCAFT00000027525.3-exon,ENSCAFT00000027525.3-intron	CCDC42_exon,CCDC42_intron	coiled-coil domain containing 42	4939	ENSCAFT00000027525.3	CCDC42	coiled-coil domain containing 42	4939
CpG_22:chr5:34329841-34330295	CpG_22	chr5:34329841-34330295	455	ENSCAFT00000027651.2-exon,ENSCAFT00000027651.2-intron	RCVRN_exon,RCVRN_intron	recoverin	371	ENSCAFT00000027651.2	RCVRN	recoverin	371
CpG_31:chr5:34687725-34688264	CpG_31	chr5:34687725-34688264	540	NA	NA	NA	NA	ENSCAFT00000027662.3	MYH13	myosin, heavy chain 13, skeletal muscle	18375
CpG_17:chr5:36032426-36032847	CpG_17	chr5:36032426-36032847	422	ENSCAFT00000028231.3-intron	DNAH9_intron	dynein, axonemal, heavy chain 9	302022	ENSCAFT00000028307.3	ZNF18	zinc finger protein 18	52926
CpG_83:chr5:36673649-36674872	CpG_83	chr5:36673649-36674872	1224	ENSCAFT00000028351.3-exon,ENSCAFT00000028351.3-intron,ENSCAFT00000028351.3-fiveUTR,ENSCAFT00000028351.3-proxUP	MYOCD_exon,MYOCD_intron,MYOCD_fiveUTR,MYOCD_proxUP	myocardin	0	ENSCAFT00000028351.3	MYOCD	myocardin	0
CpG_18:chr5:3820943-3821367	CpG_18	chr5:3820943-3821367	425	NA	NA	NA	NA	ENSCAFT00000032960.1	U6	NA	168181
CpG_17:chr5:3821757-3822170	CpG_17	chr5:3821757-3822170	414	NA	NA	NA	NA	ENSCAFT00000032960.1	U6	NA	167378
CpG_257:chr5:38834131-38837284	CpG_257	chr5:38834131-38837284	3154	ENSCAFT00000028432.3-exon,ENSCAFT00000028432.3-intron,ENSCAFT00000028432.3-fiveUTR,ENSCAFT00000028432.3-proxUP,ENSCAFT00000028432.3-upstr	PMP22_exon,PMP22_intron,PMP22_fiveUTR,PMP22_proxUP,PMP22_upstr	peripheral myelin protein 22	0	ENSCAFT00000028432.3	PMP22	peripheral myelin protein 22	0
CpG_44:chr5:39198139-39198712	CpG_44	chr5:39198139-39198712	574	NA	NA	NA	NA	ENSCAFT00000046494.1	NA	NA	6611
CpG_34:chr5:39258464-39259033	CpG_34	chr5:39258464-39259033	570	NA	NA	NA	NA	ENSCAFT00000034471.1	5S_rRNA	NA	6052
CpG_135:chr5:44604879-44606331	CpG_135	chr5:44604879-44606331	1453	ENSCAFT00000029514.2-exon,ENSCAFT00000029514.2-intron,ENSCAFT00000029514.2-fiveUTR,ENSCAFT00000029514.2-proxUP	NA_exon,NA_intron,NA_fiveUTR,NA_proxUP	NA	0	ENSCAFT00000029514.2	NA	NA	0
CpG_27:chr5:4699869-4700339	CpG_27	chr5:4699869-4700339	471	NA	NA	NA	NA	ENSCAFT00000015905.2	ST14	suppression of tumorigenicity 14 (colon carcinoma)	33152
CpG_223:chr5:52105377-52108244	CpG_223	chr5:52105377-52108244	2868	NA	NA	NA	NA	ENSCAFT00000030059.4	DAB1	Dab, reelin signal transducer, homolog 1 (Drosophila)	122896
CpG_70:chr5:55651522-55652548	CpG_70	chr5:55651522-55652548	1027	ENSCAFT00000030421.4-exon,ENSCAFT00000030411.3-exon,ENSCAFT00000030421.4-intron,ENSCAFT00000030411.3-intron	LRP8_exon,LRP8_intron	low density lipoprotein receptor-related protein 8, apolipoprotein e receptor	4710846643	ENSCAFT00000030411.3	LRP8	low density lipoprotein receptor-related protein 8, apolipoprotein e receptor	46643
CpG_104:chr5:56497247-56498626	CpG_104	chr5:56497247-56498626	1380	ENSCAFT00000030626.3-exon,ENSCAFT00000030626.3-intron,ENSCAFT00000030626.3-fiveUTR,ENSCAFT00000048935.1-proxUP,ENSCAFT00000030626.3-proxUP,ENSCAFT00000048935.1-upstr,ENSCAFT00000030610.3-upstr	CPSF3L_exon,CPSF3L_intron,CPSF3L_fiveUTR,CPTP_proxUP,CPSF3L_proxUP,CPTP_upstr,TAS1R3_upstr	cleavage and polyadenylation specific factor 3-like,ceramide-1-phosphate transfer protein,taste receptor, type 1, member 3	0,1289,5084	ENSCAFT00000030626.3	CPSF3L	cleavage and polyadenylation specific factor 3-like	0
CpG_114:chr5:56713382-56714531	CpG_114	chr5:56713382-56714531	1150	ENSCAFT00000044945.2-exon,ENSCAFT00000030524.5-exon,ENSCAFT00000044782.2-exon,ENSCAFT00000047352.1-exon,ENSCAFT00000044945.2-intron,ENSCAFT00000044945.2-fiveUTR,ENSCAFT00000030524.5-proxUP,ENSCAFT00000044782.2-proxUP,ENSCAFT00000047352.1-proxUP,ENSCAFT00000044945.2-proxUP	NA_exon,NA_intron,NA_fiveUTR,NA_proxUP	cyclin-dependent kinase 11B	0	ENSCAFT00000030524.5	NA	cyclin-dependent kinase 11B	0
CpG_73:chr5:56891465-56892321	CpG_73	chr5:56891465-56892321	857	NA	NA	NA	NA	ENSCAFT00000049193.2	CALML6	calmodulin-like 6	10525
CpG_66:chr5:5739620-5740692	CpG_66	chr5:5739620-5740692	1073	ENSCAFT00000016271.3-exon,ENSCAFT00000016271.3-intron,ENSCAFT00000016271.3-threeUTR	KCNJ5_exon,KCNJ5_intron,KCNJ5_threeUTR	potassium channel, inwardly rectifying subfamily J, member 5	20105	ENSCAFT00000016271.3	KCNJ5	potassium channel, inwardly rectifying subfamily J, member 5	20105
CpG_79:chr5:57544287-57545570	CpG_79	chr5:57544287-57545570	1284	NA	NA	NA	NA	ENSCAFT00000030960.3	TTC34	NA	62245
CpG_121:chr5:58908015-58909411	CpG_121	chr5:58908015-58909411	1397	ENSCAFT00000031010.3-exon,ENSCAFT00000031010.3-intron,ENSCAFT00000031010.3-fiveUTR	AJAP1_exon,AJAP1_intron,AJAP1_fiveUTR	adherens junctions associated protein 1	400	ENSCAFT00000031010.3	AJAP1	adherens junctions associated protein 1	400
CpG_326:chr5:5962497-5966987	CpG_326	chr5:5962497-5966987	4491	ENSCAFT00000046747.1-upstr	FLI1_upstr	Fli-1 proto-oncogene, ETS transcription factor	3806	ENSCAFT00000046747.1	FLI1	Fli-1 proto-oncogene, ETS transcription factor	3806
CpG_25:chr5:59988853-59989320	CpG_25	chr5:59988853-59989320	468	ENSCAFT00000031036.1-exon,ENSCAFT00000043222.2-intron,ENSCAFT00000031036.1-intron,ENSCAFT00000031036.1-proxUP	KCNAB2_exon,KCNAB2_intron,KCNAB2_proxUP	potassium channel, voltage gated subfamily A regulatory beta subunit 2	0,20904	ENSCAFT00000031036.1	KCNAB2	potassium channel, voltage gated subfamily A regulatory beta subunit 2	0
CpG_35:chr5:6095975-6096606	CpG_35	chr5:6095975-6096606	632	ENSCAFT00000016398.4-intron	ETS1_intron	v-ets avian erythroblastosis virus E26 oncogene homolog 1	22964	ENSCAFT00000016398.4	ETS1	v-ets avian erythroblastosis virus E26 oncogene homolog 1	22964
CpG_67:chr5:62470972-62471713	CpG_67	chr5:62470972-62471713	742	ENSCAFT00000049179.2-exon,ENSCAFT00000031368.3-exon,ENSCAFT00000049179.2-intron,ENSCAFT00000031368.3-intron,ENSCAFT00000049179.2-fiveUTR,ENSCAFT00000049179.2-proxUP	GPR157_exon,GPR157_intron,GPR157_fiveUTR,GPR157_proxUP	G protein-coupled receptor 157	0,3300	ENSCAFT00000049179.2	GPR157	G protein-coupled receptor 157	0
CpG_156:chr5:63979611-63981364	CpG_156	chr5:63979611-63981364	1754	ENSCAFT00000031560.3-exon,ENSCAFT00000033993.1-exon,ENSCAFT00000031560.3-intron,ENSCAFT00000031557.4-proxUP,ENSCAFT00000033993.1-proxUP,ENSCAFT00000031560.3-proxUP,ENSCAFT00000031557.4-upstr,ENSCAFT00000033993.1-proxDOWN	RPL13_exon,snoMBII-202_exon,RPL13_intron,CPNE7_proxUP,snoMBII-202_proxUP,RPL13_proxUP,CPNE7_upstr,snoMBII-202_proxDOWN	ribosomal protein L13,NA,copine VII	0,1009	ENSCAFT00000033993.1	snoMBII-202	NA	0
CpG_37:chr5:65255562-65256243	CpG_37	chr5:65255562-65256243	682	ENSCAFT00000031653.4-intron	BANP_intron	BTG3 associated nuclear protein	802	ENSCAFT00000031653.4	BANP	BTG3 associated nuclear protein	802
CpG_24:chr5:653870-654306	CpG_24	chr5:653870-654306	437	NA	NA	NA	NA	ENSCAFT00000045319.1	NA	NA	13497
CpG_31:chr5:66344986-66345554	CpG_31	chr5:66344986-66345554	569	ENSCAFT00000031689.2-exon,ENSCAFT00000031689.2-intron,ENSCAFT00000031689.2-threeUTR	FOXF1_exon,FOXF1_intron,FOXF1_threeUTR	forkhead box F1	2370	ENSCAFT00000031689.2	FOXF1	forkhead box F1	2370
CpG_28:chr5:66792934-66793415	CpG_28	chr5:66792934-66793415	482	ENSCAFT00000031690.2-exon,ENSCAFT00000031690.2-intron	IRF8_exon,IRF8_intron	interferon regulatory factor 8	15480	ENSCAFT00000031690.2	IRF8	interferon regulatory factor 8	15480
CpG_34:chr5:67273129-67273786	CpG_34	chr5:67273129-67273786	658	NA	NA	NA	NA	ENSCAFT00000031711.3	GSE1	Gse1 coiled-coil protein	166723
CpG_122:chr5:69886557-69887760	CpG_122	chr5:69886557-69887760	1204	ENSCAFT00000037818.2-exon,ENSCAFT00000037818.2-intron,ENSCAFT00000037818.2-proxUP	MPHOSPH6_exon,MPHOSPH6_intron,MPHOSPH6_proxUP	M-phase phosphoprotein 6	0	ENSCAFT00000037818.2	MPHOSPH6	M-phase phosphoprotein 6	0
CpG_132:chr5:709030-711178	CpG_132	chr5:709030-711178	2149	NA	NA	NA	NA	ENSCAFT00000015373.4	B3GAT1	beta-1,3-glucuronyltransferase 1	29800
CpG_20:chr5:71910595-71911049	CpG_20	chr5:71910595-71911049	455	NA	NA	NA	NA	ENSCAFT00000031870.4	NA	NA	54450
CpG_57:chr5:76311302-76312075	CpG_57	chr5:76311302-76312075	774	ENSCAFT00000044908.2-exon,ENSCAFT00000044908.2-intron,ENSCAFT00000044908.2-fiveUTR,ENSCAFT00000032047.3-upstr	AARS_exon,AARS_intron,AARS_fiveUTR,AARS_upstr	alanyl-tRNA synthetase	1762599	ENSCAFT00000044908.2	AARS	alanyl-tRNA synthetase	176
CpG_39:chr5:76316647-76317136	CpG_39	chr5:76316647-76317136	490	ENSCAFT00000032047.3-upstr,ENSCAFT00000044908.2-upstr	AARS_upstr	alanyl-tRNA synthetase	79444394	ENSCAFT00000044908.2	AARS	alanyl-tRNA synthetase	4394
CpG_176:chr5:77242560-77244582	CpG_176	chr5:77242560-77244582	2023	ENSCAFT00000037347.2-upstr,ENSCAFT00000046774.1-proxDOWN	NA_upstr,ZNF23_proxDOWN	NA,zinc finger protein 23	70409686	ENSCAFT00000037347.2	NA	NA	7040
CpG_115:chr5:77588180-77589658	CpG_115	chr5:77588180-77589658	1479	NA	NA	NA	NA	ENSCAFT00000032187.3	AP1G1	adaptor-related protein complex 1, gamma 1 subunit	22396
CpG_21:chr5:8087522-8087927	CpG_21	chr5:8087522-8087927	406	ENSCAFT00000016457.3-intron	KIRREL3_intron	kin of IRRE like 3 (Drosophila)	87647	ENSCAFT00000016535.4	ST3GAL4	ST3 beta-galactoside alpha-2,3-sialyltransferase 4	53024
CpG_62:chr5:80913846-80914468	CpG_62	chr5:80913846-80914468	623	ENSCAFT00000032337.4-intron,ENSCAFT00000032339.3-proxUP	CDH1_intron,CDH3_proxUP	cadherin 1, type 1,cadherin 3, type 1, P-cadherin (placental)	16083827	ENSCAFT00000032339.3	CDH3	cadherin 3, type 1, P-cadherin (placental)	827
CpG_21:chr5:81284096-81284498	CpG_21	chr5:81284096-81284498	403	ENSCAFT00000032365.3-upstr,ENSCAFT00000032360.2-upstr,ENSCAFT00000047080.1-proxDOWN	ESRP2_upstr,PLA2G15_upstr,NA_proxDOWN	epithelial splicing regulatory protein 2,phospholipase A2, group XV,NA	292633952392	ENSCAFT00000047080.1	NA	NA	2392
CpG_19:chr5:81551282-81551704	CpG_19	chr5:81551282-81551704	423	ENSCAFT00000032375.4-intron,ENSCAFT00000049293.1-intron,ENSCAFT00000032380.3-upstr,ENSCAFT00000032381.3-upstr	SLC12A4_intron,LCAT_upstr,PSMB10_upstr	solute carrier family 12 (potassium/chloride transporter), member 4,lecithin-cholesterol acyltransferase,proteasome subunit beta 10	1.77461e+17	ENSCAFT00000032380.3	LCAT	lecithin-cholesterol acyltransferase	4422
CpG_76:chr5:81612693-81613529	CpG_76	chr5:81612693-81613529	837	ENSCAFT00000032394.3-exon,ENSCAFT00000032394.3-intron,ENSCAFT00000032394.3-proxUP	EDC4_exon,EDC4_intron,EDC4_proxUP	enhancer of mRNA decapping 4	0	ENSCAFT00000032394.3	EDC4	enhancer of mRNA decapping 4	0
CpG_76:chr5:81661391-81662616	CpG_76	chr5:81661391-81662616	1226	ENSCAFT00000046321.2-exon,ENSCAFT00000032378.4-exon,ENSCAFT00000048031.1-exon,ENSCAFT00000047143.2-intron,ENSCAFT00000046321.2-intron,ENSCAFT00000032378.4-intron,ENSCAFT00000048031.1-intron,ENSCAFT00000032378.4-proxUP,ENSCAFT00000048031.1-proxUP,ENSCAFT00000032406.4-upstr	RANBP10_exon,TSNAXIP1_exon,ACD_intron,RANBP10_intron,TSNAXIP1_intron,RANBP10_proxUP,TSNAXIP1_proxUP,TSNAXIP1_upstr	RAN binding protein 10_centromere protein T,translin-associated factor X interacting protein 1,adrenocortical dysplasia homolog (mouse)	17851,0,28936,2582	ENSCAFT00000048031.1	TSNAXIP1	translin-associated factor X interacting protein 1	0
CpG_21:chr5:82664470-82664879	CpG_21	chr5:82664470-82664879	410	ENSCAFT00000032517.3-exon,ENSCAFT00000032517.3-intron	CMTM3_exon,CMTM3_intron	CKLF-like MARVEL transmembrane domain containing 3	2524	ENSCAFT00000032517.3	CMTM3	CKLF-like MARVEL transmembrane domain containing 3	2524
CpG_26:chr5:82877641-82878203	CpG_26	chr5:82877641-82878203	563	NA	NA	NA	NA	ENSCAFT00000042972.2	CDH5	cadherin 5, type 2 (vascular endothelium)	13610
CpG_32:chr5:83084913-83085461	CpG_32	chr5:83084913-83085461	549	NA	NA	NA	NA	ENSCAFT00000042972.2	CDH5	cadherin 5, type 2 (vascular endothelium)	220882
CpG_37:chr5:83976644-83977256	CpG_37	chr5:83976644-83977256	613	NA	NA	NA	NA	ENSCAFT00000032530.3	CDH11	cadherin 11, type 2, OB-cadherin (osteoblast)	99483
CpG_24:chr5:84032431-84032930	CpG_24	chr5:84032431-84032930	500	NA	NA	NA	NA	ENSCAFT00000032530.3	CDH11	cadherin 11, type 2, OB-cadherin (osteoblast)	43809
CpG_153:chr5:84047648-84049846	CpG_153	chr5:84047648-84049846	2199	NA	NA	NA	NA	ENSCAFT00000032530.3	CDH11	cadherin 11, type 2, OB-cadherin (osteoblast)	26893
CpG_22:chr5:86365344-86365813	CpG_22	chr5:86365344-86365813	470	NA	NA	NA	NA	ENSCAFT00000032542.3	CDH8	cadherin 8, type 2	36094
CpG_46:chr5:86419086-86419886	CpG_46	chr5:86419086-86419886	801	ENSCAFT00000032542.3-intron	CDH8_intron	cadherin 8, type 2	17177	ENSCAFT00000032542.3	CDH8	cadherin 8, type 2	17177
CpG_22:chr5:86432472-86432962	CpG_22	chr5:86432472-86432962	491	ENSCAFT00000032542.3-intron	CDH8_intron	cadherin 8, type 2	30563	ENSCAFT00000032542.3	CDH8	cadherin 8, type 2	30563
CpG_17:chr6:12557137-12557569	CpG_17	chr6:12557137-12557569	433	ENSCAFT00000025446.4-exon,ENSCAFT00000047576.2-exon,ENSCAFT00000042942.1-exon,ENSCAFT00000025446.4-intron,ENSCAFT00000047576.2-intron,ENSCAFT00000042942.1-intron,ENSCAFT00000043697.1-upstr	TNRC18_exon,TNRC18_intron,NA_upstr	trinucleotide repeat containing 18,NA	36120122348609	ENSCAFT00000043697.1	NA	NA	8609
CpG_78:chr6:14640869-14641802	CpG_78	chr6:14640869-14641802	934	ENSCAFT00000025998.3-proxUP,ENSCAFT00000044115.2-upstr	LFNG_proxUP,LFNG_upstr	LFNG O-fucosylpeptide 3-beta-N-acetylglucosaminyltransferase	7165993	ENSCAFT00000025998.3	LFNG	LFNG O-fucosylpeptide 3-beta-N-acetylglucosaminyltransferase	716
CpG_74:chr6:14705511-14706718	CpG_74	chr6:14705511-14706718	1208	ENSCAFT00000026004.3-exon,ENSCAFT00000026004.3-proxUP	CHST12_exon,CHST12_proxUP	carbohydrate (chondroitin 4) sulfotransferase 12	0	ENSCAFT00000026004.3	CHST12	carbohydrate (chondroitin 4) sulfotransferase 12	0
CpG_243:chr6:15276158-15279276	CpG_243	chr6:15276158-15279276	3119	ENSCAFT00000026106.3-exon,ENSCAFT00000026106.3-intron,ENSCAFT00000026106.3-proxUP,ENSCAFT00000026106.3-proxDOWN	NA_exon,NA_intron,NA_proxUP,NA_proxDOWN	NA	0	ENSCAFT00000026106.3	NA	NA	0
CpG_36:chr6:15292427-15293097	CpG_36	chr6:15292427-15293097	671	NA	NA	NA	NA	ENSCAFT00000026106.3	NA	NA	13642
CpG_34:chr6:15586929-15587530	CpG_34	chr6:15586929-15587530	602	NA	NA	NA	NA	ENSCAFT00000018714.4	UNCX	UNC homeobox	69485
CpG_38:chr6:17182406-17183075	CpG_38	chr6:17182406-17183075	670	ENSCAFT00000026581.4-proxDOWN	STX4_proxDOWN	syntaxin 4	6589	ENSCAFT00000026581.4	STX4	syntaxin 4	6589
CpG_60:chr6:17253314-17254055	CpG_60	chr6:17253314-17254055	742	ENSCAFT00000042997.1-exon,ENSCAFT00000026520.4-exon,ENSCAFT00000026363.5-intron,ENSCAFT00000042997.1-intron,ENSCAFT00000026520.4-intron,ENSCAFT00000042997.1-fiveUTR,ENSCAFT00000042997.1-proxUP,ENSCAFT00000026533.4-upstr,ENSCAFT00000026500.2-proxDOWN	ORAI3_exon,NA_intron,ORAI3_intron,ORAI3_fiveUTR,ORAI3_proxUP,SETD1A_upstr,FBXL19_proxDOWN	ORAI calcium release-activated calcium modulator 3,NA,SET domain containing 1A,F-box and leucine-rich repeat protein 19	0,629,214008,7458,19156	ENSCAFT00000042997.1	ORAI3	ORAI calcium release-activated calcium modulator 3	0
CpG_65:chr6:17736676-17737591	CpG_65	chr6:17736676-17737591	916	ENSCAFT00000026820.3-exon,ENSCAFT00000026820.3-intron,ENSCAFT00000026820.3-fiveUTR,ENSCAFT00000026820.3-proxUP,ENSCAFT00000048383.1-proxUP	CD2BP2_exon,CD2BP2_intron,CD2BP2_fiveUTR,CD2BP2_proxUP,NA_proxUP	CD2 (cytoplasmic tail) binding protein 2,NA	0,221	ENSCAFT00000026820.3	CD2BP2	CD2 (cytoplasmic tail) binding protein 2	0
CpG_104:chr6:20615725-20616972	CpG_104	chr6:20615725-20616972	1248	NA	NA	NA	NA	ENSCAFT00000033229.1	U2	NA	335848
CpG_83:chr6:22175887-22176889	CpG_83	chr6:22175887-22176889	1003	ENSCAFT00000028005.4-exon,ENSCAFT00000045457.1-exon,ENSCAFT00000028005.4-intron,ENSCAFT00000045457.1-intron,ENSCAFT00000028005.4-proxUP,ENSCAFT00000045457.1-proxUP	PLK1_exon,PLK1_intron,PLK1_proxUP	polo-like kinase 1	0	ENSCAFT00000028005.4	PLK1	polo-like kinase 1	0
CpG_70:chr6:24606717-24607581	CpG_70	chr6:24606717-24607581	865	ENSCAFT00000028563.2-exon,ENSCAFT00000028563.2-intron,ENSCAFT00000028563.2-proxUP	THUMPD1_exon,THUMPD1_intron,THUMPD1_proxUP	THUMP domain containing 1	0	ENSCAFT00000028563.2	THUMPD1	THUMP domain containing 1	0
CpG_40:chr6:2892381-2892974	CpG_40	chr6:2892381-2892974	594	NA	NA	NA	NA	ENSCAFT00000017875.4	AUTS2	autism susceptibility candidate 2	60420
CpG_28:chr6:30318112-30318700	CpG_28	chr6:30318112-30318700	589	ENSCAFT00000029922.3-exon,ENSCAFT00000029922.3-threeUTR	SNX29_exon,SNX29_threeUTR	sorting nexin 29	503778	ENSCAFT00000029910.2	NA	NA	46754
CpG_24:chr6:33105900-33106338	CpG_24	chr6:33105900-33106338	439	NA	NA	NA	NA	ENSCAFT00000030142.3	C16orf72	NA	45112
CpG_19:chr6:33545415-33545837	CpG_19	chr6:33545415-33545837	423	ENSCAFT00000043747.1-upstr	TMEM114_upstr	transmembrane protein 114	3536	ENSCAFT00000043747.1	TMEM114	transmembrane protein 114	3536
CpG_32:chr6:34582665-34583215	CpG_32	chr6:34582665-34583215	551	NA	NA	NA	NA	ENSCAFT00000030298.3	RBFOX1	RNA binding protein, fox-1 homolog (C. elegans) 1	26788
CpG_130:chr6:37015437-37017351	CpG_130	chr6:37015437-37017351	1915	ENSCAFT00000030511.2-exon,ENSCAFT00000030509.3-intron	VASN_exon,NA_intron	vasorin,coronin 7	0,35140	ENSCAFT00000030511.2	VASN	vasorin	0
CpG_20:chr6:37148892-37149313	CpG_20	chr6:37148892-37149313	422	ENSCAFT00000030520.3-exon,ENSCAFT00000049429.2-intron,ENSCAFT00000030520.3-proxUP	SRL_exon,SRL_intron,SRL_proxUP	NA	0,73767	ENSCAFT00000030520.3	SRL	NA	0
CpG_82:chr6:37348812-37349786	CpG_82	chr6:37348812-37349786	975	NA	NA	NA	NA	ENSCAFT00000044601.2	CREBBP	CREB binding protein	60138
CpG_113:chr6:38076661-38077794	CpG_113	chr6:38076661-38077794	1134	ENSCAFT00000048934.1-upstr	CASP16_upstr	uncharacterized LOC610677	2668	ENSCAFT00000048934.1	CASP16	uncharacterized LOC610677	2668
CpG_24:chr6:38939130-38939641	CpG_24	chr6:38939130-38939641	512	ENSCAFT00000030940.3-exon,ENSCAFT00000049188.1-proxDOWN,ENSCAFT00000030940.3-proxDOWN	ZNF598_exon,NA_proxDOWN,ZNF598_proxDOWN	zinc finger protein 598,NA	103234484	ENSCAFT00000049188.1	NA	NA	4484
CpG_90:chr6:39138370-39139793	CpG_90	chr6:39138370-39139793	1424	ENSCAFT00000043439.2-exon,ENSCAFT00000031040.3-exon,ENSCAFT00000047004.1-exon,ENSCAFT00000043439.2-intron,ENSCAFT00000031040.3-intron,ENSCAFT00000047004.1-intron	MAPK8IP3_exon,MAPK8IP3_intron	mitogen-activated protein kinase 8 interacting protein 3	148584093539636	ENSCAFT00000030995.2	NME3	NA	6529
CpG_17:chr6:39157560-39158004	CpG_17	chr6:39157560-39158004	445	ENSCAFT00000031040.3-intron,ENSCAFT00000047004.1-intron,ENSCAFT00000043439.2-upstr	MAPK8IP3_intron,MAPK8IP3_upstr	mitogen-activated protein kinase 8 interacting protein 3	22724214252907	ENSCAFT00000043439.2	MAPK8IP3	mitogen-activated protein kinase 8 interacting protein 3	2907
CpG_26:chr6:39289840-39290407	CpG_26	chr6:39289840-39290407	568	ENSCAFT00000031070.3-intron,ENSCAFT00000031073.2-proxUP,ENSCAFT00000042290.1-proxDOWN	NA_intron,TMEM204_proxUP,SNORA72_proxDOWN	intraflagellar transport 140,transmembrane protein 204,NA	298831281607	ENSCAFT00000031073.2	TMEM204	transmembrane protein 204	128
CpG_20:chr6:39343106-39343526	CpG_20	chr6:39343106-39343526	421	ENSCAFT00000031114.3-exon,ENSCAFT00000031114.3-intron	CLCN7_exon,CLCN7_intron	chloride channel, voltage-sensitive 7	5161	ENSCAFT00000031114.3	CLCN7	chloride channel, voltage-sensitive 7	5161
CpG_38:chr6:39419207-39419872	CpG_38	chr6:39419207-39419872	666	ENSCAFT00000031131.3-exon,ENSCAFT00000031131.3-intron,ENSCAFT00000031129.3-proxUP,ENSCAFT00000043335.2-proxUP	TSR3_exon,TSR3_intron,GNPTG_proxUP	TSR3, 20S rRNA accumulation, homolog (S. cerevisiae),N-acetylglucosamine-1-phosphate transferase, gamma subunit	426549243	ENSCAFT00000043335.2	GNPTG	N-acetylglucosamine-1-phosphate transferase, gamma subunit	243
CpG_34:chr6:39423984-39424563	CpG_34	chr6:39423984-39424563	580	ENSCAFT00000031139.3-exon,ENSCAFT00000031139.3-intron,ENSCAFT00000031129.3-upstr,ENSCAFT00000043335.2-upstr,ENSCAFT00000031131.3-proxDOWN	BAIAP3_exon,BAIAP3_intron,GNPTG_upstr,TSR3_proxDOWN	NA,N-acetylglucosamine-1-phosphate transferase, gamma subunit,TSR3, 20S rRNA accumulation, homolog (S. cerevisiae)	6217532650205200	ENSCAFT00000043335.2	GNPTG	N-acetylglucosamine-1-phosphate transferase, gamma subunit	5020
CpG_27:chr6:39888979-39889592	CpG_27	chr6:39888979-39889592	614	ENSCAFT00000031193.3-exon,ENSCAFT00000031196.3-upstr	WDR24_exon,JMJD8_upstr	WD repeat domain 24,jumonji domain containing 8	10332306	ENSCAFT00000031193.3	WDR24	WD repeat domain 24	1033
CpG_29:chr6:40022041-40022668	CpG_29	chr6:40022041-40022668	628	ENSCAFT00000031276.2-exon,ENSCAFT00000031276.2-intron	RAB11FIP3_exon,RAB11FIP3_intron	RAB11 family interacting protein 3 (class II)	21622	ENSCAFT00000031272.5	CAPN15	calpain 15	18580
CpG_62:chr6:40394273-40395097	CpG_62	chr6:40394273-40395097	825	ENSCAFT00000031326.3-exon,ENSCAFT00000031326.3-intron,ENSCAFT00000031344.3-proxUP,ENSCAFT00000031326.3-proxUP	MPG_exon,MPG_intron,RHBDF1_proxUP,MPG_proxUP	N-methylpurine DNA glycosylase,rhomboid 5 homolog 1 (Drosophila)	0,1013	ENSCAFT00000031326.3	MPG	N-methylpurine DNA glycosylase	0
CpG_17:chr6:41489064-41489465	CpG_17	chr6:41489064-41489465	402	ENSCAFT00000031443.3-upstr	KCNA10_upstr	potassium channel, voltage gated shaker related subfamily A, member 10	6253	ENSCAFT00000031443.3	KCNA10	potassium channel, voltage gated shaker related subfamily A, member 10	6253
CpG_278:chr6:41651821-41654624	CpG_278	chr6:41651821-41654624	2804	ENSCAFT00000043159.1-exon,ENSCAFT00000031467.2-exon,ENSCAFT00000043159.1-proxUP,ENSCAFT00000031467.2-proxUP	RBM15_exon,RBM15_proxUP	RNA binding motif protein 15	0	ENSCAFT00000031467.2	RBM15	RNA binding motif protein 15	0
CpG_32:chr6:50806235-50806701	CpG_32	chr6:50806235-50806701	467	NA	NA	NA	NA	ENSCAFT00000031911.3	NA	NA	42150
CpG_46:chr6:53880243-53881069	CpG_46	chr6:53880243-53881069	827	NA	NA	NA	NA	ENSCAFT00000049072.1	NA	NA	144253
CpG_40:chr6:54377353-54377884	CpG_40	chr6:54377353-54377884	532	NA	NA	NA	NA	ENSCAFT00000031995.4	CNN3	calponin 3, acidic	21001
CpG_222:chr6:57961389-57964997	CpG_222	chr6:57961389-57964997	3609	ENSCAFT00000032163.4-upstr	BARHL2_upstr	BarH-like homeobox 2	6344	ENSCAFT00000032163.4	BARHL2	BarH-like homeobox 2	6344
CpG_42:chr6:58635287-58635821	CpG_42	chr6:58635287-58635821	535	ENSCAFT00000047114.2-upstr,ENSCAFT00000032164.3-upstr	ZNF326_upstr	zinc finger protein 326	25112510	ENSCAFT00000032164.3	ZNF326	zinc finger protein 326	2510
CpG_38:chr6:58774311-58774876	CpG_38	chr6:58774311-58774876	566	NA	NA	NA	NA	ENSCAFT00000032166.2	LRRC8D	leucine rich repeat containing 8 family, member D	78942
CpG_15:chr6:58860793-58861209	CpG_15	chr6:58860793-58861209	417	NA	NA	NA	NA	ENSCAFT00000032167.3	LRRC8C	leucine rich repeat containing 8 family, member C	71519
CpG_25:chr6:5980397-5980901	CpG_25	chr6:5980397-5980901	505	NA	NA	NA	NA	ENSCAFT00000018878.4	GTF2IRD1	GTF2I repeat domain containing 1	16529
CpG_50:chr6:60906156-60906889	CpG_50	chr6:60906156-60906889	734	ENSCAFT00000036423.2-exon,ENSCAFT00000036423.2-intron,ENSCAFT00000036423.2-fiveUTR,ENSCAFT00000036423.2-proxUP	LMO4_exon,LMO4_intron,LMO4_fiveUTR,LMO4_proxUP	LIM domain only 4	0	ENSCAFT00000036423.2	LMO4	LIM domain only 4	0
CpG_83:chr6:60908995-60910295	CpG_83	chr6:60908995-60910295	1301	ENSCAFT00000036423.2-upstr	LMO4_upstr	LIM domain only 4	2550	ENSCAFT00000036423.2	LMO4	LIM domain only 4	2550
CpG_25:chr6:62443908-62444327	CpG_25	chr6:62443908-62444327	420	ENSCAFT00000032294.2-exon,ENSCAFT00000032294.2-intron,ENSCAFT00000032294.2-threeUTR	CYR61_exon,CYR61_intron,CYR61_threeUTR	cysteine-rich, angiogenic inducer, 61	2141	ENSCAFT00000032294.2	CYR61	cysteine-rich, angiogenic inducer, 61	2141
CpG_18:chr6:64042573-64043001	CpG_18	chr6:64042573-64043001	429	NA	NA	NA	NA	ENSCAFT00000032363.3	TTLL7	tubulin tyrosine ligase-like family member 7	212633
CpG_22:chr6:65587468-65587900	CpG_22	chr6:65587468-65587900	433	NA	NA	NA	NA	ENSCAFT00000041128.1	NA	NA	15396
CpG_26:chr6:68194133-68194661	CpG_26	chr6:68194133-68194661	529	NA	NA	NA	NA	ENSCAFT00000046270.1	U6	NA	93727
CpG_131:chr6:69866314-69868308	CpG_131	chr6:69866314-69868308	1995	ENSCAFT00000032464.3-exon,ENSCAFT00000032464.3-intron,ENSCAFT00000032464.3-proxUP	ST6GALNAC5_exon,ST6GALNAC5_intron,ST6GALNAC5_proxUP	ST6 (alpha-N-acetyl-neuraminyl-2,3-beta-galactosyl-1,3)-N-acetylgalactosaminide alpha-2,6-sialyltransferase 5	0	ENSCAFT00000032464.3	ST6GALNAC5	ST6 (alpha-N-acetyl-neuraminyl-2,3-beta-galactosyl-1,3)-N-acetylgalactosaminide alpha-2,6-sialyltransferase 5	0
CpG_248:chr6:71357314-71360734	CpG_248	chr6:71357314-71360734	3421	ENSCAFT00000032488.3-proxUP,ENSCAFT00000043981.2-upstr,ENSCAFT00000032488.3-upstr	LHX8_proxUP,LHX8_upstr	LIM homeobox 8	16834368	ENSCAFT00000032488.3	LHX8	LIM homeobox 8	1683
CpG_37:chr6:7322549-7323178	CpG_37	chr6:7322549-7323178	630	ENSCAFT00000021412.3-exon,ENSCAFT00000021412.3-threeUTR,ENSCAFT00000021384.3-proxUP,ENSCAFT00000021384.3-upstr,ENSCAFT00000021412.3-proxDOWN	STYXL1_exon,STYXL1_threeUTR,TMEM120A_proxUP,TMEM120A_upstr,STYXL1_proxDOWN	NA	666631530	ENSCAFT00000021384.3	TMEM120A	NA	1530
CpG_94:chr6:7388487-7389670	CpG_94	chr6:7388487-7389670	1184	ENSCAFT00000021459.3-exon,ENSCAFT00000021412.3-exon,ENSCAFT00000021459.3-intron,ENSCAFT00000021412.3-intron,ENSCAFT00000021459.3-proxUP	NA_exon,STYXL1_exon,NA_intron,STYXL1_intron,NA_proxUP	malate dehydrogenase 2, NAD (mitochondrial),NA	0,171	ENSCAFT00000021459.3	NA	malate dehydrogenase 2, NAD (mitochondrial)	0
CpG_38:chr6:74745173-74745765	CpG_38	chr6:74745173-74745765	593	NA	NA	NA	NA	ENSCAFT00000032510.4	ZRANB2	zinc finger, RAN-binding domain containing 2	123265
CpG_53:chr6:74781722-74782590	CpG_53	chr6:74781722-74782590	869	NA	NA	NA	NA	ENSCAFT00000032510.4	ZRANB2	zinc finger, RAN-binding domain containing 2	86440
CpG_127:chr6:75474827-75476540	CpG_127	chr6:75474827-75476540	1714	ENSCAFT00000032525.3-exon,ENSCAFT00000032525.3-intron,ENSCAFT00000032525.3-threeUTR	SRSF11_exon,SRSF11_intron,SRSF11_threeUTR	serine/arginine-rich splicing factor 11	273151	ENSCAFT00000041807.1	U6	NA	22166
CpG_55:chr6:76072219-76072882	CpG_55	chr6:76072219-76072882	664	NA	NA	NA	NA	ENSCAFT00000049301.2	LRRC7	leucine rich repeat containing 7	67647
CpG_39:chr6:7651764-7652416	CpG_39	chr6:7651764-7652416	653	ENSCAFT00000021651.3-exon,ENSCAFT00000021651.3-threeUTR	UPK3B_exon,UPK3B_threeUTR	uroplakin-3b	5782	ENSCAFT00000021651.3	UPK3B	uroplakin-3b	5782
CpG_105:chr6:76939324-76940908	CpG_105	chr6:76939324-76940908	1585	NA	NA	NA	NA	ENSCAFT00000032537.3	RPE65	retinal pigment epithelium-specific protein 65kDa	51924
CpG_42:chr6:77006394-77006971	CpG_42	chr6:77006394-77006971	578	NA	NA	NA	NA	ENSCAFT00000032538.3	WLS	wntless Wnt ligand secretion mediator	46155
CpG_27:chr6:77055210-77055618	CpG_27	chr6:77055210-77055618	409	ENSCAFT00000032538.3-intron	WLS_intron	wntless Wnt ligand secretion mediator	2082	ENSCAFT00000032538.3	WLS	wntless Wnt ligand secretion mediator	2082
CpG_33:chr6:77178224-77178865	CpG_33	chr6:77178224-77178865	642	NA	NA	NA	NA	ENSCAFT00000032538.3	WLS	wntless Wnt ligand secretion mediator	125096
CpG_21:chr6:77463366-77463819	CpG_21	chr6:77463366-77463819	454	NA	NA	NA	NA	ENSCAFT00000046905.1	GADD45A	growth arrest and DNA-damage-inducible, alpha	66865
CpG_55:chr6:8578060-8578855	CpG_55	chr6:8578060-8578855	796	ENSCAFT00000021897.2-exon,ENSCAFT00000021897.2-intron,ENSCAFT00000021897.2-fiveUTR	IFT22_exon,IFT22_intron,IFT22_fiveUTR	NA	362	ENSCAFT00000021897.2	IFT22	NA	362
CpG_34:chr6:8652380-8652818	CpG_34	chr6:8652380-8652818	439	ENSCAFT00000036771.2-exon,ENSCAFT00000036771.2-intron,ENSCAFT00000036771.2-proxDOWN	CLDN15_exon,CLDN15_intron,CLDN15_proxDOWN	NA	4429	ENSCAFT00000036771.2	CLDN15	NA	4429
CpG_118:chr6:8879292-8880704	CpG_118	chr6:8879292-8880704	1413	ENSCAFT00000022306.3-exon,ENSCAFT00000022237.3-exon,ENSCAFT00000022306.3-intron,ENSCAFT00000022237.3-threeUTR	ACHE_exon,SRRT_exon,ACHE_intron,SRRT_threeUTR	acetylcholinesterase (Yt blood group),serrate, RNA effector molecule	461312243	ENSCAFT00000022306.3	ACHE	acetylcholinesterase (Yt blood group)	4613
CpG_41:chr6:9016870-9017357	CpG_41	chr6:9016870-9017357	488	ENSCAFT00000022631.4-upstr	GIGYF1_upstr	NA	5778	ENSCAFT00000022631.4	GIGYF1	NA	5778
CpG_42:chr6:9220890-9221477	CpG_42	chr6:9220890-9221477	588	NA	NA	NA	NA	ENSCAFT00000022961.4	PPP1R35	protein phosphatase 1, regulatory subunit 35	10735
CpG_51:chr7:1057684-1058431	CpG_51	chr7:1057684-1058431	748	ENSCAFT00000016912.3-exon,ENSCAFT00000016912.3-proxDOWN	LMOD1_exon,LMOD1_proxDOWN	leiomodin 1 (smooth muscle)	32919	ENSCAFT00000016912.3	LMOD1	leiomodin 1 (smooth muscle)	32919
CpG_101:chr7:12554641-12555774	CpG_101	chr7:12554641-12555774	1134	ENSCAFT00000043283.1-exon,ENSCAFT00000043283.1-intron,ENSCAFT00000043283.1-fiveUTR,ENSCAFT00000043283.1-proxUP	NA_exon,NA_intron,NA_fiveUTR,NA_proxUP	NA	0	ENSCAFT00000043283.1	NA	NA	0
CpG_64:chr7:12961268-12962181	CpG_64	chr7:12961268-12962181	914	ENSCAFT00000020046.3-proxUP	KCNK2_proxUP	potassium channel, two pore domain subfamily K, member 2	454	ENSCAFT00000020046.3	KCNK2	potassium channel, two pore domain subfamily K, member 2	454
CpG_150:chr7:13784073-13785626	CpG_150	chr7:13784073-13785626	1554	ENSCAFT00000031328.3-upstr	LHX4_upstr	LIM homeobox 4	9446	ENSCAFT00000031328.3	LHX4	LIM homeobox 4	9446
CpG_25:chr7:13821955-13822438	CpG_25	chr7:13821955-13822438	484	ENSCAFT00000031328.3-proxDOWN	LHX4_proxDOWN	LIM homeobox 4	26881	ENSCAFT00000031328.3	LHX4	LIM homeobox 4	26881
CpG_106:chr7:14165074-14166224	CpG_106	chr7:14165074-14166224	1151	ENSCAFT00000020326.3-exon,ENSCAFT00000020326.3-intron,ENSCAFT00000020326.3-fiveUTR,ENSCAFT00000020326.3-proxUP	XPR1_exon,XPR1_intron,XPR1_fiveUTR,XPR1_proxUP	xenotropic and polytropic retrovirus receptor 1	0	ENSCAFT00000020326.3	XPR1	xenotropic and polytropic retrovirus receptor 1	0
CpG_60:chr7:1447275-1448276	CpG_60	chr7:1447275-1448276	1002	NA	NA	NA	NA	ENSCAFT00000047490.2	NA	immunoglobulin-like and fibronectin type III domain-containing protein 1	13759
CpG_102:chr7:15479922-15481234	CpG_102	chr7:15479922-15481234	1313	ENSCAFT00000037938.1-exon	ZNF648_exon	zinc finger protein 648	267	ENSCAFT00000037938.1	ZNF648	zinc finger protein 648	267
CpG_24:chr7:16944318-16944761	CpG_24	chr7:16944318-16944761	444	ENSCAFT00000021151.4-exon,ENSCAFT00000045271.1-exon,ENSCAFT00000045271.1-fiveUTR,ENSCAFT00000021151.4-proxUP	NCF2_exon,NCF2_fiveUTR,NCF2_proxUP	neutrophil cytosolic factor 2	0,1476	ENSCAFT00000021151.4	NCF2	neutrophil cytosolic factor 2	0
[truncated: 191 more rows]
