# Supplementary material for: DNA methylation profiling reveals common signatures of tumorigenesis and defines epigenetic prognostic subtypes of canine Diffuse Large B-cell Lymphoma
Source: Sci Rep. 2017 Sep 14;7:11591. doi: 10.1038/s41598-017-11724-w (PMC5599585; doi:10.1038/s41598-017-11724-w)
Supplement: Supplementary file 4 — Table S4 [file 41598_2017_11724_MOESM4_ESM.xlsx]

## Sheet: Sheet1
Category	ID	Term	Annotated	Significant	pvalue	Bonferroni	Selected.genes
GO-BP	GO:0009954	proximal/distal pattern formation	19	13	2e-13	1.118e-09	HOXA9;NODAL;HOXD10;HOXA11;HOXD11;PBX1;DLX1;GREM1;ALDH1A2;HOXC10;HOXC11;IRX3;IRX2
	GO:0048665	neuron fate specification	12	10	5e-12	2.795e-08	HOXD10;SIX1;EYA1;ASCL1;FOXA2;ATOH1;HOXC10;OLIG3;NKX2-2;LBX1
	GO:0035115	embryonic forelimb morphogenesis	17	11	3.82e-11	2.13538e-07	RECK;MSX2;HOXA9;SHH;HOXA11;HOXD11;SHOX2;ALDH1A2;RSPO2;ALX4;TBX5
	GO:0009952	anterior/posterior pattern specification	109	31	1.057e-10	5.90863e-07	MSX2;LEF1;HOXA9;WNT2B;WNT5A;CDX2;GATA4;NODAL;ZBTB16;BMP4;SHH;HOXD10;HOXA11;HOXD11;PBX1;FOXA2;OTX2;SIX2;FOXB1;ALDH1A2;HOXC10;HOXB1;HOXB2;ALX4;HOXC11;MEOX2;TBX18;EMX2;WLS;HOXC13;BARX1
	GO:0021522	spinal cord motor neuron differentiation	16	9	1.43613e-08	8.02797e-05	SHH;HOXD10;OLIG2;HOXC10;TBX20;LMO4;OLIG3;NKX2-2;LBX1
	GO:0072189	ureter development	6	6	1.4676e-08	8.20388e-05	GATA3;BMP4;SHH;SIX1;ALDH1A2;TBX18
	GO:0001764	neuron migration	60	16	1.75761e-08	9.82504e-05	GATA3;ASCL1;PITX2;DRD2;DCLK1;VAX1;ATOH1;FLRT2;PHOX2B;BARHL2;NEUROG2;NTRK2;TBX20;NDNF;OLIG3;CDK5R2
	GO:0045944	positive regulation of transcription from RNA polymerase II promoter	346	43	2.25617e-08	0.00012612	SOX9;THRB;FGFR2;SENP2;WNT5A;GATA4;GATA3;NODAL;HAND1;BMP4;SHH;HOXD10;TP53;TFAP2B;RARB;NCK2;POU4F2;SHOX2;PDX1;EYA1;NEUROG1;ASCL1;PPARGC1B;MYOD1;SBNO2;PAX8;GREM1;TBR1;GDNF;LHX2;NEUROG2;YES1;HOXB1;NKX2-5;LMO4;NKX2-2;EBF2;BARX1;PCK1;TCF20;ZNF462;TFAP2D;MYOCD
	GO:0045666	positive regulation of neuron differentiation	85	19	1.19574e-07	0.00066842	WNT5A;BMP4;VLDLR;SHOX2;MAP2K2;NEFL;BRINP3;NEUROG1;ASCL1;FOXA2;ATOH1;PHOX2B;NEUROG2;NTRK2;NDNF;NKX2-5;IRX3;NKX2-2;TRIM67
	GO:0045665	negative regulation of neuron differentiation	76	15	1.92139e-07	0.00107406	SOX9;WNT5A;SHH;PBX1;OLIG2;EPHA7;ASCL1;FOXA2;ASAP1;PHOX2B;SEMA6D;IRX3;NKX2-2;LBX1;ZNF536
	GO:0007267	cell-cell signaling	313	45	1.97146e-07	0.00110205	REN;FGFR2;GPR149;WNT2B;WNT5A;GATA4;GATA3;NODAL;GLRA1;BMP4;SHH;CAMK2A;TFAP2B;PDX1;EDN3;FGF12;CARTPT;SNCA;NR1D1;DRD2;PAX8;SLITRK5;GREM1;GDNF;NTRK2;FZD1;SNAP25;SNCAIP;GJD2;SCN3B;HTR1A;NOS2;ADORA2A;NPY;LRRTM1;TBX5;BARX1;LVRN;JPH3;LHX5;CPLX2;DOC2A;GABRG1;TAC1;SST
	GO:0035116	embryonic hindlimb morphogenesis	17	8	5.74566e-07	0.00321183	MSX2;ZBTB16;BMP4;SHH;RARB;PITX2;RSPO2;ALX4
	GO:0001759	organ induction	13	7	9.50255e-07	0.00531192	WNT2B;BMP4;HOXA11;HOXD11;SIX1;GDNF;HOXC11
	GO:0003148	outflow tract septum morphogenesis	6	5	1.71773e-06	0.00960212	MSX2;FGFR2;RARB;TBX20;NKX2-5
	GO:0002053	positive regulation of mesenchymal cell proliferation	20	8	2.60821e-06	0.0145799	SOX9;FGFR2;WNT5A;SHH;SHOX2;SIX1;PRRX1;TBX18
	GO:0007517	muscle organ development	123	31	3.98213e-06	0.0222601	FGFR2;LEF1;WNT5A;GATA4;HAND1;BMP4;SHH;HOXD10;SHOX2;SIX1;MYOD1;PITX2;ETV1;VAX1;GREM1;PHOX2B;ALX4;FZD1;MEOX2;TBX20;COL14A1;NKX2-5;TBX5;TNNT2;SGCG;SGCD;LARGE;MYOCD;MYLPF;KY;JPH1
	GO:0009948	anterior/posterior axis specification	30	10	5.21477e-06	0.0291505	WNT5A;CDX2;NODAL;BMP4;SHH;FOXA2;OTX2;SIX2;TBX18;WLS
	GO:0048557	embryonic digestive tract morphogenesis	7	5	5.76602e-06	0.0322321	FGFR2;GATA4;SHOX2;PITX2;SIX2
	GO:0048664	neuron fate determination	7	5	5.76602e-06	0.0322321	OTX2;ATOH1;PRRX1;NKX2-2;LBX1
	GO:0021527	spinal cord association neuron differentiation	7	5	5.76602e-06	0.0322321	ASCL1;LMO4;LBX1;LHX5;GSX1
	GO:0032332	positive regulation of chondrocyte differentiation	7	5	5.76602e-06	0.0322321	SOX9;ZBTB16;HOXA11;HOXD11;FGF18
	GO:0048701	embryonic cranial skeleton morphogenesis	29	9	7.04449e-06	0.0393787	FGFR2;NODAL;BMP4;TWIST2;SIX1;SIX2;MMP14;TBX15;PRRX1
GO-MF	GO:0043565	sequence-specific DNA binding	491	88	1.7e-13	1.5912e-10	SOX9;THRB;ESR1;MSX2;LEF1;HOXA9;CDX2;GATA4;GATA3;HAND1;ZBTB16;HOXB13;DLX3;DMRT1;HOXD10;HOXA11;HOXD11;TP53;PBX1;TFAP2B;RARB;POU4F2;SHOX2;ZFHX3;SIX1;PDX1;DLX1;NR1D1;ASCL1;HMX2;MYOD1;FOXA2;OTX2;PITX2;PAX8;RFX4;ETV1;SIX2;ONECUT2;VAX1;POU4F3;ATOH1;TBR1;LHX2;NKX2-8;PHOX2B;BARHL2;NEUROG2;FOXB1;TBX15;HOXC10;HOXD12;HOXB1;HOXB2;PRRX1;ALX4;HOXC11;MEOX2;TBX20;PROP1;NKX2-5;IRX3;IRX2;EMX2;LMO4;NKX2-2;LBX1;EBF2;…
	GO:0001077	transcriptional activator activity, RNA polymerase II core promoter proximal region sequence-specific binding	109	28	2.4e-13	2.2464e-10	SOX9;ESR1;LEF1;GATA3;DLX3;PBX1;TFAP2B;POU4F2;SIX1;OTX2;RFX4;ETV1;SIX2;ONECUT2;POU4F3;ONECUT1;ATOH1;NKX2-8;PHOX2B;BARHL2;HOXC11;MEOX2;TBX20;NKX2-5;EBF2;HOXC13;BSX;GSX1
	GO:0000978	RNA polymerase II core promoter proximal region sequence-specific DNA binding	162	29	1.19329e-09	1.11692e-06	ESR1;LEF1;HAND1;PBX1;POU4F2;SIX1;PDX1;NR1D1;ASCL1;MYOD1;FOXA2;OTX2;RFX4;ETV1;SIX2;ONECUT2;POU4F3;ATOH1;NKX2-8;PHOX2B;TBX15;HOXC11;MEOX2;TBX20;NKX2-5;EBF2;ZNF536;BSX;GSX1
	GO:0003682	chromatin binding	184	34	1.40858e-09	1.31843e-06	SOX9;THRB;ESR1;LEF1;GATA4;GATA3;DLX3;DMRT1;HOXD10;PRDM14;TP53;TFAP2B;POU4F2;TWIST2;SIX1;PDX1;DLX1;NEUROG1;ASCL1;MYOD1;HMGN1;PITX2;RFX4;VAX1;ATOH1;LHX2;PROP1;NKX2-5;NKX2-2;EBF2;CDK9;HOXC13;TSHZ3;SVEP1
	GO:0000977	RNA polymerase II regulatory region sequence-specific DNA binding	270	50	2.28652e-05	0.0214018	ESR1;MSX2;LEF1;CDX2;GATA4;GATA3;HAND1;ZBTB16;DMRT1;PBX1;TFAP2B;RARB;POU4F2;SIX1;PDX1;DLX1;NR1D1;ASCL1;MYOD1;FOXA2;OTX2;PAX8;RFX4;ETV1;SIX2;ONECUT2;VAX1;POU4F3;ATOH1;TBR1;NKX2-8;PHOX2B;BARHL2;TBX15;ALX4;HOXC11;MEOX2;TBX20;PROP1;NKX2-5;EBF2;CDK9;TBX5;BARX1;TFAP2D;ZNF536;PAX9;FERD3L;BSX;GSX1
GO-CC	GO:0005667	transcription factor complex	137	22	1.3e-08	8.983e-06	LEF1;HOXA9;GATA4;GATA3;HAND1;HOXB13;HOXA11;TP53;PBX1;TWIST2;ZFHX3;SIX1;MYOD1;PITX2;HOXD12;ALX4;PROP1;NKX2-5;LMO4;LBX1;TFAP2D;BSX
	GO:0005634	nucleus	2728	154	9.61e-06	0.00664051	SOX9;THRB;ESR1;MSX2;FGFR2;SENP2;TEKT3;HOXA9;CDX2;GATA4;GATA3;HAND1;ZBTB16;C1QBP;HOXB13;DLX3;DMRT1;HOXD10;HOXA11;PRDM14;HOXD11;BUB3;TP53;NDRG1;CCAR2;CAMK2A;PBX1;TFAP2B;PEG3;RARB;POU4F2;SHOX2;TWIST2;ZFHX3;SIX1;PDX1;DLX1;CTBP2;OLIG2;EYA1;ADRA1A;FGF12;TNIK;PRKCD;FGF18;IGFBP3;SNCA;PRPF31;SF3A2;GDAP1;DYRK2;NR1D1;SPTBN1;ASCL1;MCIDAS;PPARGC1B;HMX2;RBFOX1;MYOD1;JMJD6;SFRP4;FOXA2;OTX2;HMGN1;PITX2;PAX8;RFX4…
KEGG	5200	Pathways in cancer	312	31	1.44391e-06	0.000323436	NOS2;COL4A4;TP53;PAX8;FGFR2;PTGS2;IGF1R;HHIP;RARB;MAPK10;FGF12;CREBBP;TRAF5;WNT7B;FZD1;WNT2B;WNT5A;FGF14;CCNE2;PML;MECOM;ZBTB16;BMP4;PDGFA;ARNT2;FGF5;SHH;SPI1;FGF18;FGF3;MAP2K2
	4080	Neuroactive ligand-receptor interaction	245	25	1.03654e-05	0.00232185	HCRTR2;SSTR1;SSTR2;THRB;DRD2;TACR3;ADRA1A;ADORA2A;GRIN3A;CHRNE;GABBR2;GRIK2;GABRG1;GABRA4;MTNR1A;GRM7;PRLHR;HTR1A;GABRP;GABRB2;GLRA1;GRIA4;GABRB3;GRIK3;GHSR
	4950	Maturity onset diabetes of the young	22	7	1.43928e-05	0.003224	MNX1;FOXA2;NKX2-2;ONECUT1;NKX6-1;NR5A2;PDX1
