# Supplementary material for: DNA methylation profiling reveals common signatures of tumorigenesis and defines epigenetic prognostic subtypes of canine Diffuse Large B-cell Lymphoma
Source: Sci Rep. 2017 Sep 14;7:11591. doi: 10.1038/s41598-017-11724-w (PMC5599585; doi:10.1038/s41598-017-11724-w)
Supplement: Supplementary file 5 — Table S5 [file 41598_2017_11724_MOESM5_ESM.xlsx]

## Sheet: Foglio1
STAUDT SIGNATURES
NAME	GS<br> follow link to MSigDB	SIZE	ES	NES	NOM p-val	FDR q-val
BLOOD_MODULE-2.5_UNDETERMINED	BLOOD_MODULE-2.5_UNDETERMINED	142	-0.49887	-1.81336	0	0.0257689
CNS_PNS_NODE1663	CNS_PNS_NODE1663	203	-0.57142	-1.82253	0	0.0298667
STROMAL-1_DLBCL_SURVIVAL_PREDICTOR	STROMAL-1_DLBCL_SURVIVAL_PREDICTOR	189	-0.542294	-1.83407	0	0.0372255
NORMAL_MESENCHYMAL-1_NODE1643	NORMAL_MESENCHYMAL-1_NODE1643	53	-0.568993	-1.76703	0.00612245	0.0419012
MYELOMA_TACI_HIGH_BONE_MARROW_PLASMA_CELL_GENE	MYELOMA_TACI_HIGH_BONE_MARROW_PLASMA_CELL_GENE	51	-0.52646	-1.73324	0.00239234	0.0558736
DENDRITIC_CELL_CD123POS_TONSIL	DENDRITIC_CELL_CD123POS_TONSIL	16	-0.646715	-1.69992	0.0121212	0.0663146
STROMAL-2_DLBCL_SURVIVAL_PREDICTOR	STROMAL-2_DLBCL_SURVIVAL_PREDICTOR	36	-0.664839	-1.65668	0.00215517	0.0711508
RETICULOCYTE_SMALL	RETICULOCYTE_SMALL	9	-0.766524	-1.68117	0.0107527	0.0717715
BLOOD_MODULE-1.2_PLATELETS	BLOOD_MODULE-1.2_PLATELETS	57	-0.589679	-1.70157	0	0.0732431
CNS_NODE1661	CNS_NODE1661	75	-0.651239	-1.83437	0	0.0733503
DC_TLR4_TLR8_SYNERGY	DC_TLR4_TLR8_SYNERGY	17	-0.68876	-1.67052	0.00361011	0.0736341
MYELOMA_MS_SUBGROUP_UP	MYELOMA_MS_SUBGROUP_UP	30	-0.676777	-1.66023	0.00614754	0.0750237
MYD88_ALL_DOWN	MYD88_ALL_DOWN	150	-0.433787	-1.63202	0	0.0849351
HRAS_OVEREXPRESSION_2X_DOWN	HRAS_OVEREXPRESSION_2X_DOWN	49	-0.456539	-1.61566	0	0.0933654
HIF1ALPHA_1.5X_UP	HIF1ALPHA_1.5X_UP	116	-0.427221	-1.54871	0.00218818	0.0992331
MYC_CHIP_PET_3PLUS	MYC_CHIP_PET_3PLUS	287	-0.403925	-1.55248	0	0.0994227
PLASMA_CELL_GT_MATURE_BCELL	PLASMA_CELL_GT_MATURE_BCELL	25	-0.608378	-1.55942	0.0100604	0.10115
DENDRITIC_CELL_BDCA1POS_BLOOD	DENDRITIC_CELL_BDCA1POS_BLOOD	16	-0.618073	-1.5382	0.0364026	0.102691
TCELL_CYTOKINE_INDUCED_IL2_IL7_IL15_IL4	TCELL_CYTOKINE_INDUCED_IL2_IL7_IL15_IL4	12	-0.575795	-1.56201	0.0223214	0.102765
ENDOTHELIAL_PRECURSOR_GNF	ENDOTHELIAL_PRECURSOR_GNF	30	-0.494437	-1.59313	0.00956023	0.10291
MYELOMA_PR_SUBGROUP_DOWN	MYELOMA_PR_SUBGROUP_DOWN	33	-0.475865	-1.55261	0.00389864	0.103565
MYELOMA_MS_SUBGROUP_DOWN	MYELOMA_MS_SUBGROUP_DOWN	22	-0.655314	-1.58503	0.0129032	0.105113
HRAS_OVEREXPRESSION_4X_UP	HRAS_OVEREXPRESSION_4X_UP	67	-0.487753	-1.53842	0.0147368	0.106287
XBP1_TARGET_OTHER	XBP1_TARGET_OTHER	16	-0.574358	-1.5961	0.0114679	0.107124
BREASTCA_BONE_METASTASIS	BREASTCA_BONE_METASTASIS	29	-0.572767	-1.57269	0.00833333	0.107172
THYMIC_DP_TCELL_GT_THYMIC_PROGENITOR_TCELL	THYMIC_DP_TCELL_GT_THYMIC_PROGENITOR_TCELL	39	-0.507682	-1.56225	0.0078125	0.107375
IMMUNOGLOBULIN_NODE2868	IMMUNOGLOBULIN_NODE2868	5	-0.818348	-1.57558	0.00666667	0.109393
HIF1ALPHA_2X_UP	HIF1ALPHA_2X_UP	47	-0.530363	-1.56472	0.0107759	0.10992
TCELL_CYTOKINE_INDUCED_PBMC_BCELL_NOCHANGE	TCELL_CYTOKINE_INDUCED_PBMC_BCELL_NOCHANGE	16	-0.654483	-1.52066	0.0171306	0.117132
MYELOMA_LB_SUBGROUP_UP	MYELOMA_LB_SUBGROUP_UP	28	-0.497517	-1.51022	0.0232019	0.120074
NOTCH_T-ALL_UP_SHARMA	NOTCH_T-ALL_UP_SHARMA	22	-0.520399	-1.51234	0.0292793	0.121731
PMBL_9P24_GT_GCB	PMBL_9P24_GT_GCB	297	-0.375333	-1.49915	0	0.128541
NORMAL_MESENCHYMAL-2_NODE1615	NORMAL_MESENCHYMAL-2_NODE1615	8	-0.676826	-1.48928	0.0502793	0.135851
RESTING_DENDRITIC_CELL_GNF	RESTING_DENDRITIC_CELL_GNF	66	-0.406168	-1.4721	0.00965251	0.147946
PMBL_GT_GCB	PMBL_GT_GCB	211	-0.375604	-1.47272	0.00217391	0.151299
CLL_UNMUTATED_GT_CLL_MUTATED	CLL_UNMUTATED_GT_CLL_MUTATED	14	-0.551226	-1.4554	0.0591216	0.164348
THYMIC_SP_CD4+TCELL_GT_BLOOD_CD4+TCELL	THYMIC_SP_CD4+TCELL_GT_BLOOD_CD4+TCELL	57	-0.451977	-1.43925	0.0339367	0.16744
MYELOMA_MF_SUBGROUP_DOWN	MYELOMA_MF_SUBGROUP_DOWN	26	-0.516117	-1.44528	0.0363248	0.168059
CELL_CYCLE_CHO	CELL_CYCLE_CHO	338	-0.349585	-1.42907	0.00441501	0.168108
RESTING_BLOOD_NK_CELL_GNF	RESTING_BLOOD_NK_CELL_GNF	35	-0.410953	-1.43451	0.0349515	0.169676
REGULATORY_TCELL_FOXP3+_3X_GT_CD4+TCELL	REGULATORY_TCELL_FOXP3+_3X_GT_CD4+TCELL	13	-0.591706	-1.44032	0.0680751	0.16991
HRAS_OVEREXPRESSION_2X_UP	HRAS_OVEREXPRESSION_2X_UP	127	-0.402206	-1.43003	0.0167715	0.170975
BLOOD_MODULE-2.8_T_CELLS	BLOOD_MODULE-2.8_T_CELLS	69	-0.427793	-1.44634	0.0341686	0.171548
FOLLICULAR_LYMPHOMA_IMMUNE_RESPONSE2	FOLLICULAR_LYMPHOMA_IMMUNE_RESPONSE2	13	-0.609709	-1.41586	0.0786241	0.181388
SERUM_RESPONSE_FB_DOWN	SERUM_RESPONSE_FB_DOWN	118	-0.365694	-1.39437	0.0362812	0.191705
KLF2_REPRESSED	KLF2_REPRESSED	68	-0.397557	-1.40436	0.0376569	0.192223
PI3K_OVEREXPRESSION_DOWN	PI3K_OVEREXPRESSION_DOWN	30	-0.442484	-1.39547	0.0612245	0.19427
THYMIC_DP_TCELL_GT_THYMIC_SP_CD4+TCELL	THYMIC_DP_TCELL_GT_THYMIC_SP_CD4+TCELL	68	-0.448008	-1.39718	0.0548523	0.196774
GC_B_CELL_BLHIGH_DLBCLLOW	GC_B_CELL_BLHIGH_DLBCLLOW	21	-0.515232	-1.37348	0.111111	0.197426
NOTCH_T-ALL_DOWN_SHARMA	NOTCH_T-ALL_DOWN_SHARMA	11	-0.538556	-1.38697	0.123007	0.197631
CLL_BCR_CROSSLINKING_UP_LYMPH_NODE_UP	CLL_BCR_CROSSLINKING_UP_LYMPH_NODE_UP	20	-0.490053	-1.37962	0.0758621	0.200068
MYELOMA_CD-2_SUBGROUP_DOWN	MYELOMA_CD-2_SUBGROUP_DOWN	29	-0.487719	-1.37375	0.0601504	0.200819
IRF3_TARGET_GENE	IRF3_TARGET_GENE	112	-0.374472	-1.36746	0.0400943	0.201518
GC_T_HELPER_DOWN_KIM	GC_T_HELPER_DOWN_KIM	16	-0.487539	-1.37968	0.0961538	0.20399
KRAS_UP	KRAS_UP	62	-0.38195	-1.37411	0.0437262	0.204155
GLUTAMINE_GLUCOSE_STARVE_BOTH_UP	GLUTAMINE_GLUCOSE_STARVE_BOTH_UP	7	-0.700518	-1.35286	0.139721	0.213318
T_NK_NODE5808	T_NK_NODE5808	8	-0.662741	-1.35364	0.106996	0.215935
MYELOMA_CD-2_SUBGROUP_UP	MYELOMA_CD-2_SUBGROUP_UP	27	-0.427025	-1.33886	0.0712589	0.229033
JAK2_DOWNREGULATED_PMBL	JAK2_DOWNREGULATED_PMBL	227	-0.34353	-1.33122	0.0149254	0.235599
SREBP1A&2_UP_SCAP_INDEP	SREBP1A&2_UP_SCAP_INDEP	17	-0.467946	-1.32214	0.127349	0.245154
GC_T_HELPER_UP4X_CHTANOVA	GC_T_HELPER_UP4X_CHTANOVA	111	-0.363457	-1.31448	0.0400802	0.252487
C6 - ONCOGENIC SIGNATURES
NAME	GS<br> follow link to MSigDB	SIZE	ES	NES	NOM p-val	FDR q-val
KRAS.600.LUNG.BREAST_UP.V1_UP	KRAS.600.LUNG.BREAST_UP.V1_UP	149	-0.518112	-1.90995	0	0.000589655
KRAS.600_UP.V1_UP	KRAS.600_UP.V1_UP	159	-0.595211	-1.91936	0	0.000737069
PRC2_SUZ12_UP.V1_DN	PRC2_SUZ12_UP.V1_DN	108	-0.509575	-1.83655	0	0.000801887
CRX_DN.V1_DN	CRX_DN.V1_DN	92	-0.584335	-1.90137	0	0.000841072
P53_DN.V1_UP	P53_DN.V1_UP	122	-0.599661	-1.86513	0	0.000850791
PTEN_DN.V1_DN	PTEN_DN.V1_DN	88	-0.512762	-1.83704	0	0.000874785
SNF5_DN.V1_DN	SNF5_DN.V1_DN	90	-0.565682	-1.87399	0	0.00095714
JAK2_DN.V1_DN	JAK2_DN.V1_DN	74	-0.540435	-1.85284	0	0.000962264
RAF_UP.V1_DN	RAF_UP.V1_DN	137	-0.580323	-1.9222	0	0.000982759
KRAS.AMP.LUNG_UP.V1_DN	KRAS.AMP.LUNG_UP.V1_DN	76	-0.514986	-1.82739	0	0.00100068
ATF2_S_UP.V1_DN	ATF2_S_UP.V1_DN	118	-0.52891	-1.80729	0	0.00105725
KRAS.KIDNEY_UP.V1_UP	KRAS.KIDNEY_UP.V1_UP	86	-0.632948	-1.88419	0	0.00109387
KRAS.LUNG.BREAST_UP.V1_UP	KRAS.LUNG.BREAST_UP.V1_UP	76	-0.497342	-1.77025	0	0.00110915
ESC_J1_UP_LATE.V1_UP	ESC_J1_UP_LATE.V1_UP	130	-0.539637	-1.80766	0	0.00113277
KRAS.AMP.LUNG_UP.V1_UP	KRAS.AMP.LUNG_UP.V1_UP	72	-0.477583	-1.7733	0	0.00115956
LEF1_UP.V1_UP	LEF1_UP.V1_UP	124	-0.48962	-1.78925	0	0.00121007
ESC_V6.5_UP_LATE.V1_UP	ESC_V6.5_UP_LATE.V1_UP	130	-0.519831	-1.77545	0	0.00121478
KRAS.300_UP.V1_UP	KRAS.300_UP.V1_UP	75	-0.58909	-1.7789	0	0.00127552
PTEN_DN.V1_UP	PTEN_DN.V1_UP	103	-0.51845	-1.79506	0	0.0012857
EGFR_UP.V1_DN	EGFR_UP.V1_DN	120	-0.536203	-1.78414	0	0.00134265
MEL18_DN.V1_DN	MEL18_DN.V1_DN	89	-0.569364	-1.78666	0	0.00141724
CAHOY_NEURONAL	CAHOY_NEURONAL	67	-0.746892	-1.92853	0	0.00147414
CRX_NRL_DN.V1_DN	CRX_NRL_DN.V1_DN	88	-0.595162	-1.75287	0	0.00148875
ATF2_S_UP.V1_UP	ATF2_S_UP.V1_UP	108	-0.504331	-1.71229	0	0.00250135
KRAS.50_UP.V1_UP	KRAS.50_UP.V1_UP	30	-0.632252	-1.7169	0	0.00259756
KRAS.600.LUNG.BREAST_UP.V1_DN	KRAS.600.LUNG.BREAST_UP.V1_DN	170	-0.435495	-1.71161	0	0.00260902
ATF2_UP.V1_DN	ATF2_UP.V1_DN	116	-0.522946	-1.71925	0	0.00270146
DCA_UP.V1_UP	DCA_UP.V1_UP	98	-0.417842	-1.70393	0	0.00281279
BMI1_DN_MEL18_DN.V1_DN	BMI1_DN_MEL18_DN.V1_DN	94	-0.604823	-1.94391	0	0.00294828
KRAS.LUNG_UP.V1_UP	KRAS.LUNG_UP.V1_UP	77	-0.458228	-1.69569	0	0.00301385
IL2_UP.V1_DN	IL2_UP.V1_DN	111	-0.508281	-1.69836	0	0.00303931
JAK2_DN.V1_UP	JAK2_DN.V1_UP	95	-0.485412	-1.69305	0.00420168	0.00304342
WNT_UP.V1_DN	WNT_UP.V1_DN	111	-0.473657	-1.6887	0	0.00343001
P53_DN.V1_DN	P53_DN.V1_DN	126	-0.469134	-1.68416	0	0.003541
BRCA1_DN.V1_UP	BRCA1_DN.V1_UP	68	-0.480857	-1.68311	0	0.00355903
STK33_SKM_DN	STK33_SKM_DN	157	-0.498204	-1.67552	0	0.00467358
MEK_UP.V1_DN	MEK_UP.V1_DN	123	-0.512564	-1.67056	0	0.00493487
PRC1_BMI_UP.V1_UP	PRC1_BMI_UP.V1_UP	96	-0.430656	-1.67274	0	0.00496076
NOTCH_DN.V1_UP	NOTCH_DN.V1_UP	101	-0.452824	-1.66016	0	0.00497217
IL15_UP.V1_DN	IL15_UP.V1_DN	96	-0.490139	-1.66023	0.00401606	0.00508781
CORDENONSI_YAP_CONSERVED_SIGNATURE	CORDENONSI_YAP_CONSERVED_SIGNATURE	44	-0.505705	-1.66273	0.00404858	0.00515989
ESC_J1_UP_EARLY.V1_UP	ESC_J1_UP_EARLY.V1_UP	104	-0.466268	-1.66655	0	0.00517745
CSR_EARLY_UP.V1_DN	CSR_EARLY_UP.V1_DN	91	-0.489584	-1.66408	0	0.00519062
SNF5_DN.V1_UP	SNF5_DN.V1_UP	100	-0.485593	-1.66668	0	0.00531021
NFE2L2.V2	NFE2L2.V2	230	-0.431994	-1.64606	0	0.00600442
JNK_DN.V1_DN	JNK_DN.V1_DN	119	-0.464605	-1.64706	0	0.00605165
CTIP_DN.V1_UP	CTIP_DN.V1_UP	64	-0.486294	-1.63876	0.00423729	0.00653743
WNT_UP.V1_UP	WNT_UP.V1_UP	108	-0.45193	-1.63292	0	0.0070454
MEL18_DN.V1_UP	MEL18_DN.V1_UP	109	-0.427511	-1.63099	0	0.00716441
PRC2_EZH2_UP.V1_DN	PRC2_EZH2_UP.V1_DN	114	-0.465107	-1.60698	0	0.00920354
KRAS.BREAST_UP.V1_DN	KRAS.BREAST_UP.V1_DN	87	-0.460638	-1.59677	0	0.0101109
CYCLIN_D1_KE_.V1_DN	CYCLIN_D1_KE_.V1_DN	102	-0.453856	-1.59718	0	0.0102307
YAP1_UP	YAP1_UP	25	-0.574684	-1.59318	0	0.0106602
IL21_UP.V1_UP	IL21_UP.V1_UP	104	-0.468489	-1.58893	0	0.0112349
BCAT.100_UP.V1_UP	BCAT.100_UP.V1_UP	33	-0.594807	-1.58558	0	0.0112753
PDGF_UP.V1_DN	PDGF_UP.V1_DN	73	-0.444481	-1.58951	0	0.0112849
ESC_V6.5_UP_EARLY.V1_DN	ESC_V6.5_UP_EARLY.V1_DN	123	-0.46388	-1.58409	0.0077821	0.0113462
BMI1_DN.V1_DN	BMI1_DN.V1_DN	90	-0.443567	-1.58614	0.012605	0.0114041
LEF1_UP.V1_DN	LEF1_UP.V1_DN	113	-0.450279	-1.57795	0	0.0120298
RAPA_EARLY_UP.V1_UP	RAPA_EARLY_UP.V1_UP	113	-0.443244	-1.57327	0	0.0123311
ATF2_UP.V1_UP	ATF2_UP.V1_UP	116	-0.453908	-1.57175	0.028	0.0123985
AKT_UP_MTOR_DN.V1_DN	AKT_UP_MTOR_DN.V1_DN	120	-0.455164	-1.57343	0	0.0125333
CYCLIN_D1_UP.V1_DN	CYCLIN_D1_UP.V1_DN	116	-0.420932	-1.56574	0	0.0125352
STK33_NOMO_DN	STK33_NOMO_DN	147	-0.439764	-1.57539	0.00383142	0.0126405
EIF4E_DN	EIF4E_DN	70	-0.481282	-1.5661	0.00843882	0.0126973
P53_DN.V2_DN	P53_DN.V2_DN	85	-0.435884	-1.56317	0	0.0127772
STK33_DN	STK33_DN	153	-0.436093	-1.56768	0.00793651	0.0128226
PRC1_BMI_UP.V1_DN	PRC1_BMI_UP.V1_DN	109	-0.400572	-1.55981	0	0.0130916
LTE2_UP.V1_DN	LTE2_UP.V1_DN	119	-0.446156	-1.55601	0.011811	0.0132527
NRL_DN.V1_DN	NRL_DN.V1_DN	89	-0.472009	-1.54613	0.00413223	0.0144265
BMI1_DN.V1_UP	BMI1_DN.V1_UP	106	-0.388894	-1.54225	0	0.0152152
KRAS.BREAST_UP.V1_UP	KRAS.BREAST_UP.V1_UP	73	-0.432949	-1.54	0.004	0.0153027
PTEN_DN.V2_UP	PTEN_DN.V2_UP	74	-0.437053	-1.5354	0	0.0158854
KRAS.LUNG.BREAST_UP.V1_DN	KRAS.LUNG.BREAST_UP.V1_DN	93	-0.408549	-1.52446	0.00787402	0.0177899
RB_P130_DN.V1_UP	RB_P130_DN.V1_UP	83	-0.45436	-1.50896	0.0042735	0.0197437
RPS14_DN.V1_DN	RPS14_DN.V1_DN	111	-0.417024	-1.51099	0.0125523	0.0197481
IL21_UP.V1_DN	IL21_UP.V1_DN	96	-0.418701	-1.50765	0.00423729	0.0197983
LTE2_UP.V1_UP	LTE2_UP.V1_UP	126	-0.441209	-1.51152	0.00740741	0.0199671
TGFB_UP.V1_DN	TGFB_UP.V1_DN	118	-0.413921	-1.50157	0	0.0210862
GLI1_UP.V1_DN	GLI1_UP.V1_DN	16	0.654805	1.64914	0.0204082	0.0214737
KRAS.PROSTATE_UP.V1_UP	KRAS.PROSTATE_UP.V1_UP	77	-0.419848	-1.49603	0.00803213	0.0219574
BCAT_GDS748_UP	BCAT_GDS748_UP	28	-0.554943	-1.48778	0.0213675	0.023055
YAP1_DN	YAP1_DN	23	-0.506697	-1.48788	0.0583658	0.0233093
ATM_DN.V1_DN	ATM_DN.V1_DN	66	-0.415584	-1.48835	0.0117188	0.0234256
CAHOY_ASTROGLIAL	CAHOY_ASTROGLIAL	64	-0.451491	-1.47842	0.0617284	0.0251198
RELA_DN.V1_UP	RELA_DN.V1_UP	94	-0.407087	-1.46641	0.00772201	0.0272324
JNK_DN.V1_UP	JNK_DN.V1_UP	100	-0.383474	-1.46675	0.0163265	0.0273517
GCNP_SHH_UP_EARLY.V1_DN	GCNP_SHH_UP_EARLY.V1_DN	107	-0.404251	-1.46048	0.0160643	0.0285026
RAF_UP.V1_UP	RAF_UP.V1_UP	114	-0.436002	-1.4583	0.0166667	0.0288744
KRAS.PROSTATE_UP.V1_DN	KRAS.PROSTATE_UP.V1_DN	67	-0.413522	-1.45309	0.0257511	0.0301491
BMI1_DN_MEL18_DN.V1_UP	BMI1_DN_MEL18_DN.V1_UP	110	-0.381908	-1.44791	0.00727273	0.0315665
NOTCH_DN.V1_DN	NOTCH_DN.V1_DN	99	-0.402265	-1.44171	0.0121457	0.0331222
MEK_UP.V1_UP	MEK_UP.V1_UP	129	-0.414557	-1.43964	0.0339623	0.0332435
E2F3_UP.V1_UP	E2F3_UP.V1_UP	117	-0.401925	-1.4381	0.0268199	0.0332983
ERB2_UP.V1_DN	ERB2_UP.V1_DN	128	-0.425935	-1.43323	0.0330578	0.0346424
CAHOY_OLIGODENDROCUTIC	CAHOY_OLIGODENDROCUTIC	62	-0.421513	-1.43332	0.0223214	0.0349899
KRAS.600_UP.V1_DN	KRAS.600_UP.V1_DN	152	-0.368534	-1.42892	0.00881057	0.0360998
ESC_V6.5_UP_EARLY.V1_UP	ESC_V6.5_UP_EARLY.V1_UP	106	-0.385283	-1.41522	0.0297872	0.0395595
BCAT_GDS748_DN	BCAT_GDS748_DN	32	-0.479096	-1.41533	0.0609319	0.0399478
CSR_LATE_UP.V1_UP	CSR_LATE_UP.V1_UP	106	-0.344538	-1.40741	0.03125	0.042201
PRC2_SUZ12_UP.V1_UP	PRC2_SUZ12_UP.V1_UP	104	-0.383146	-1.39879	0.00851064	0.0448633
CSR_LATE_UP.V1_DN	CSR_LATE_UP.V1_DN	106	-0.375183	-1.39681	0.027027	0.0451593
PRC2_EED_UP.V1_UP	PRC2_EED_UP.V1_UP	115	-0.351981	-1.38692	0.00909091	0.048383
IL2_UP.V1_UP	IL2_UP.V1_UP	108	-0.400988	-1.3854	0.0230769	0.0484679
STK33_NOMO_UP	STK33_NOMO_UP	183	-0.355767	-1.38278	0.0138889	0.0488625
TGFB_UP.V1_UP	TGFB_UP.V1_UP	132	-0.371768	-1.38282	0.0268199	0.0492847
CRX_DN.V1_UP	CRX_DN.V1_UP	78	-0.408671	-1.36918	0.0367347	0.0555036
ESC_V6.5_UP_LATE.V1_DN	ESC_V6.5_UP_LATE.V1_DN	124	-0.359089	-1.36088	0.0625	0.0586478
ALK_DN.V1_UP	ALK_DN.V1_UP	78	-0.390336	-1.35854	0.0684411	0.0592345
GCNP_SHH_UP_LATE.V1_DN	GCNP_SHH_UP_LATE.V1_DN	119	-0.375546	-1.35606	0.0334728	0.0596586
IL15_UP.V1_UP	IL15_UP.V1_UP	108	-0.392668	-1.34942	0.045082	0.0628156
KRAS.DF.V1_UP	KRAS.DF.V1_UP	119	-0.374448	-1.34604	0.077193	0.0640898
PIGF_UP.V1_DN	PIGF_UP.V1_DN	114	-0.361988	-1.34354	0.036	0.0648999
CSR_EARLY_UP.V1_UP	CSR_EARLY_UP.V1_UP	119	-0.401441	-1.33136	0.0708333	0.0705703
CAHOY_ASTROCYTIC	CAHOY_ASTROCYTIC	67	-0.371406	-1.33141	0.0414938	0.0711732
MTOR_UP.V1_DN	MTOR_UP.V1_DN	124	-0.347251	-1.32539	0.0470085	0.0731974
RPS14_DN.V1_UP	RPS14_DN.V1_UP	100	-0.364737	-1.32101	0.0656371	0.0746411
AKT_UP.V1_DN	AKT_UP.V1_DN	121	-0.373737	-1.32186	0.0358566	0.0746755
CAMP_UP.V1_DN	CAMP_UP.V1_DN	133	-0.334889	-1.31511	0.0608365	0.0779027
STK33_SKM_UP	STK33_SKM_UP	162	-0.339982	-1.30208	0.0408163	0.0849998
HOXA9_DN.V1_DN	HOXA9_DN.V1_DN	119	-0.362124	-1.30042	0.0530303	0.0855448
EIF4E_UP	EIF4E_UP	63	-0.379309	-1.30233	0.0946502	0.0855849
PTEN_DN.V2_DN	PTEN_DN.V2_DN	86	-0.359347	-1.29611	0.0787402	0.0878257
TBK1.DF_UP	TBK1.DF_UP	185	-0.350667	-1.29297	0.0860656	0.0881382
EGFR_UP.V1_UP	EGFR_UP.V1_UP	123	-0.354495	-1.29361	0.0790378	0.0885765
AKT_UP_MTOR_DN.V1_UP	AKT_UP_MTOR_DN.V1_UP	102	-0.361189	-1.28772	0.0753425	0.0903788
MTOR_UP.N4.V1_UP	MTOR_UP.N4.V1_UP	134	-0.369752	-1.27881	0.108209	0.0948392
VEGF_A_UP.V1_DN	VEGF_A_UP.V1_DN	128	-0.349041	-1.2775	0.101961	0.0950014
ATM_DN.V1_UP	ATM_DN.V1_UP	95	-0.353296	-1.27897	0.0482456	0.0954296
ESC_J1_UP_EARLY.V1_DN	ESC_J1_UP_EARLY.V1_DN	117	-0.344975	-1.26935	0.090566	0.100149
PDGF_ERK_DN.V1_DN	PDGF_ERK_DN.V1_DN	110	-0.353124	-1.26584	0.0905797	0.101137
PRC2_EZH2_UP.V1_UP	PRC2_EZH2_UP.V1_UP	123	-0.338082	-1.26644	0.101695	0.101357
MYC_UP.V1_DN	MYC_UP.V1_DN	95	-0.361821	-1.26285	0.0982906	0.102686
KRAS.KIDNEY_UP.V1_DN	KRAS.KIDNEY_UP.V1_DN	79	-0.351788	-1.25961	0.0659341	0.104313
SRC_UP.V1_UP	SRC_UP.V1_UP	91	-0.340107	-1.24034	0.0666667	0.117852
PDGF_ERK_DN.V1_UP	PDGF_ERK_DN.V1_UP	83	-0.345193	-1.22763	0.126016	0.127362
ERB2_UP.V1_UP	ERB2_UP.V1_UP	118	-0.353895	-1.22681	0.110236	0.127385
SRC_UP.V1_DN	SRC_UP.V1_DN	92	-0.338996	-1.21622	0.121951	0.135543
RELA_DN.V1_DN	RELA_DN.V1_DN	74	-0.311007	-1.19752	0.117155	0.153116
CYCLIN_D1_UP.V1_UP	CYCLIN_D1_UP.V1_UP	120	-0.308017	-1.19846	0.1375	0.153185
RAPA_EARLY_UP.V1_DN	RAPA_EARLY_UP.V1_DN	117	-0.327179	-1.1945	0.14	0.154913
MTOR_UP.N4.V1_DN	MTOR_UP.N4.V1_DN	100	-0.33141	-1.19113	0.178947	0.157135
ALK_DN.V1_DN	ALK_DN.V1_DN	78	-0.314635	-1.17825	0.123506	0.168459
PIGF_UP.V1_UP	PIGF_UP.V1_UP	116	-0.343432	-1.17675	0.219124	0.168589
CTIP_DN.V1_DN	CTIP_DN.V1_DN	68	-0.331189	-1.17399	0.150376	0.169565
SINGH_KRAS_DEPENDENCY_SIGNATURE_	SINGH_KRAS_DEPENDENCY_SIGNATURE_	17	-0.443466	-1.17445	0.29572	0.170009
GCNP_SHH_UP_LATE.V1_UP	GCNP_SHH_UP_LATE.V1_UP	121	-0.3146	-1.16191	0.232932	0.181524
KRAS.DF.V1_DN	KRAS.DF.V1_DN	118	-0.306737	-1.14479	0.220833	0.199113
MTOR_UP.V1_UP	MTOR_UP.V1_UP	103	-0.305183	-1.13705	0.235772	0.206226
RB_P107_DN.V1_DN	RB_P107_DN.V1_DN	90	-0.320831	-1.13508	0.240458	0.206808
KRAS.300_UP.V1_DN	KRAS.300_UP.V1_DN	72	-0.298535	-1.11788	0.216418	0.227815
CRX_NRL_DN.V1_UP	CRX_NRL_DN.V1_UP	99	-0.327205	-1.11526	0.25	0.229189
BCAT_BILD_ET_AL_UP	BCAT_BILD_ET_AL_UP	31	-0.379513	-1.10409	0.290837	0.242457
C4 - CM:CANCER MODULES
NAME	GS<br> follow link to MSigDB	SIZE	ES	NES	NOM p-val	FDR q-val
MODULE_199	MODULE_199	40	-0.723248	-2.09853	0	0
MODULE_85	MODULE_85	33	-0.741418	-2.04634	0	0
MODULE_112	MODULE_112	155	-0.61904	-2.0436	0	0
MODULE_259	MODULE_259	32	-0.719308	-2.04118	0	0
MODULE_12	MODULE_12	237	-0.573787	-2.03192	0	0
MODULE_176	MODULE_176	140	-0.61401	-2.02554	0	0
MODULE_419	MODULE_419	21	-0.716236	-1.96456	0	0.000278533
MODULE_220	MODULE_220	233	-0.603104	-1.97585	0	0.000318323
MODULE_137	MODULE_137	354	-0.540626	-1.92505	0	0.000737256
MODULE_2	MODULE_2	244	-0.523045	-1.92949	0	0.000798694
MODULE_100	MODULE_100	356	-0.542772	-1.93859	0	0.000871303
MODULE_11	MODULE_11	357	-0.537702	-1.93986	0	0.000958433
MODULE_66	MODULE_66	362	-0.541386	-1.94293	0	0.00106493
MODULE_117	MODULE_117	381	-0.48094	-1.9076	0	0.00122384
MODULE_497	MODULE_497	23	-0.781404	-1.89321	0	0.00190176
MODULE_234	MODULE_234	36	-0.699795	-1.89631	0	0.00190919
MODULE_287	MODULE_287	32	-0.644652	-1.85765	0	0.00212831
MODULE_63	MODULE_63	125	-0.528446	-1.8661	0	0.00214388
MODULE_99	MODULE_99	217	-0.508667	-1.83374	0	0.00253152
MODULE_67	MODULE_67	115	-0.573606	-1.83432	0	0.00266476
MODULE_51	MODULE_51	27	-0.754337	-1.80412	0	0.00355176
MODULE_1	MODULE_1	253	-0.451938	-1.79126	0	0.00428299
MODULE_201	MODULE_201	32	-0.618374	-1.78607	0	0.0043535
MODULE_248	MODULE_248	84	-0.503279	-1.76588	0	0.00436531
MODULE_207	MODULE_207	127	-0.493892	-1.76761	0	0.00438731
MODULE_544	MODULE_544	57	-0.565356	-1.77178	0	0.00447713
MODULE_481	MODULE_481	57	-0.565356	-1.77178	0	0.00464295
MODULE_19	MODULE_19	198	-0.473177	-1.77764	0	0.004654
MODULE_27	MODULE_27	212	-0.44509	-1.77482	0	0.00468298
MODULE_104	MODULE_104	195	-0.432239	-1.77299	0	0.00474886
MODULE_122	MODULE_122	92	-0.526279	-1.75936	0	0.00477578
MODULE_181	MODULE_181	166	-0.455086	-1.76122	0	0.00487209
MODULE_166	MODULE_166	30	-0.632021	-1.74279	0	0.00555772
MODULE_163	MODULE_163	357	-0.435908	-1.73684	0	0.00623079
MODULE_316	MODULE_316	43	-0.568018	-1.72747	0	0.00695579
MODULE_95	MODULE_95	354	-0.429802	-1.72144	0	0.00725767
MODULE_47	MODULE_47	166	-0.479101	-1.722	0	0.00734644
MODULE_80	MODULE_80	23	-0.794998	-1.71836	0	0.00739144
MODULE_389	MODULE_389	128	-0.461702	-1.70197	0	0.00870779
MODULE_7	MODULE_7	128	-0.460536	-1.66097	0	0.0165109
MODULE_297	MODULE_297	49	-0.503469	-1.64921	0.00395257	0.0173228
MODULE_154	MODULE_154	45	-0.519194	-1.64965	0.00813008	0.0176256
MODULE_48	MODULE_48	229	-0.42466	-1.65021	0	0.0180555
MODULE_430	MODULE_430	39	0.55841	1.7445	0.00409836	0.0253453
C2 - CP:CANONICAL PATHWAYS
NAME	GS<br> follow link to MSigDB	SIZE	ES	NES	NOM p-val	FDR q-val
REACTOME_COLLAGEN_FORMATION	REACTOME_COLLAGEN_FORMATION	39	-0.693669	-2.0116	0	0.000687155
REACTOME_VOLTAGE_GATED_POTASSIUM_CHANNELS	REACTOME_VOLTAGE_GATED_POTASSIUM_CHANNELS	34	-0.690801	-2.0177	0	0.00103073
REACTOME_POTASSIUM_CHANNELS	REACTOME_POTASSIUM_CHANNELS	74	-0.606225	-1.98656	0	0.00158926
REACTOME_EXTRACELLULAR_MATRIX_ORGANIZATION	REACTOME_EXTRACELLULAR_MATRIX_ORGANIZATION	54	-0.633714	-2.02593	0	0.00206147
NABA_CORE_MATRISOME	NABA_CORE_MATRISOME	176	-0.550929	-1.92839	0	0.00348105
REACTOME_NEURONAL_SYSTEM	REACTOME_NEURONAL_SYSTEM	197	-0.551454	-1.90445	0	0.00649721
KEGG_CALCIUM_SIGNALING_PATHWAY	KEGG_CALCIUM_SIGNALING_PATHWAY	127	-0.473218	-1.83733	0	0.00911701
REACTOME_G_ALPHA_Q_SIGNALLING_EVENTS	REACTOME_G_ALPHA_Q_SIGNALLING_EVENTS	117	-0.50253	-1.83828	0	0.00935081
NABA_COLLAGENS	NABA_COLLAGENS	33	-0.705959	-1.86336	0	0.0098289
PID_CMYB_PATHWAY	PID_CMYB_PATHWAY	59	-0.546421	-1.86722	0	0.00992946
KEGG_AXON_GUIDANCE	KEGG_AXON_GUIDANCE	86	-0.558374	-1.84231	0	0.01013
REACTOME_REGULATION_OF_BETA_CELL_DEVELOPMENT	REACTOME_REGULATION_OF_BETA_CELL_DEVELOPMENT	23	-0.81146	-1.82798	0	0.010216
REACTOME_NEUROTRANSMITTER_RECEPTOR_BINDING_AND_DOWNSTREAM_TRANSMISSION_IN_THE_POSTSYNAPTIC_CELL	REACTOME_NEUROTRANSMITTER_RECEPTOR_BINDING_AND_DOWNSTREAM_TRANSMISSION_IN_THE_POSTSYNAPTIC_CELL	93	-0.53645	-1.81958	0	0.0104871
KEGG_ARRHYTHMOGENIC_RIGHT_VENTRICULAR_CARDIOMYOPATHY_ARVC	KEGG_ARRHYTHMOGENIC_RIGHT_VENTRICULAR_CARDIOMYOPATHY_ARVC	50	-0.676589	-1.82154	0	0.0106002
KEGG_DILATED_CARDIOMYOPATHY	KEGG_DILATED_CARDIOMYOPATHY	64	-0.600151	-1.85103	0	0.0107632
REACTOME_DEVELOPMENTAL_BIOLOGY	REACTOME_DEVELOPMENTAL_BIOLOGY	273	-0.513251	-1.87687	0	0.0108723
NABA_ECM_GLYCOPROTEINS	NABA_ECM_GLYCOPROTEINS	125	-0.508955	-1.85378	0	0.0113338
REACTOME_AXON_GUIDANCE	REACTOME_AXON_GUIDANCE	171	-0.486855	-1.79693	0	0.0126961
NABA_BASEMENT_MEMBRANES	NABA_BASEMENT_MEMBRANES	32	-0.693132	-1.7982	0	0.0129835
KEGG_MELANOGENESIS	KEGG_MELANOGENESIS	82	-0.554592	-1.79251	0	0.0130897
PID_INTEGRIN1_PATHWAY	PID_INTEGRIN1_PATHWAY	49	-0.615759	-1.79291	0	0.0136196
REACTOME_GASTRIN_CREB_SIGNALLING_PATHWAY_VIA_PKC_AND_MAPK	REACTOME_GASTRIN_CREB_SIGNALLING_PATHWAY_VIA_PKC_AND_MAPK	131	-0.485963	-1.78401	0	0.0136459
PID_SYNDECAN_1_PATHWAY	PID_SYNDECAN_1_PATHWAY	34	-0.590924	-1.78662	0	0.0137729
REACTOME_ACTIVATION_OF_NMDA_RECEPTOR_UPON_GLUTAMATE_BINDING_AND_POSTSYNAPTIC_EVENTS	REACTOME_ACTIVATION_OF_NMDA_RECEPTOR_UPON_GLUTAMATE_BINDING_AND_POSTSYNAPTIC_EVENTS	26	-0.653134	-1.77871	0	0.0140512
PID_BETA_CATENIN_NUC_PATHWAY	PID_BETA_CATENIN_NUC_PATHWAY	56	-0.56813	-1.77004	0.00403226	0.0147298
REACTOME_MYOGENESIS	REACTOME_MYOGENESIS	23	-0.698941	-1.76843	0	0.0147377
REACTOME_NETRIN1_SIGNALING	REACTOME_NETRIN1_SIGNALING	31	-0.630456	-1.77249	0	0.0148435
PID_AVB3_INTEGRIN_PATHWAY	PID_AVB3_INTEGRIN_PATHWAY	54	-0.53055	-1.76399	0	0.0150931
KEGG_HYPERTROPHIC_CARDIOMYOPATHY_HCM	KEGG_HYPERTROPHIC_CARDIOMYOPATHY_HCM	56	-0.55599	-1.75683	0	0.0156839
KEGG_NEUROACTIVE_LIGAND_RECEPTOR_INTERACTION	KEGG_NEUROACTIVE_LIGAND_RECEPTOR_INTERACTION	170	-0.439154	-1.75366	0	0.015804
REACTOME_TRANSMISSION_ACROSS_CHEMICAL_SYNAPSES	REACTOME_TRANSMISSION_ACROSS_CHEMICAL_SYNAPSES	127	-0.524425	-1.74999	0	0.015936
REACTOME_GABA_RECEPTOR_ACTIVATION	REACTOME_GABA_RECEPTOR_ACTIVATION	35	-0.580493	-1.75745	0.00408163	0.0161121
PID_BMP_PATHWAY	PID_BMP_PATHWAY	31	-0.642824	-1.74677	0	0.0162584
KEGG_VASCULAR_SMOOTH_MUSCLE_CONTRACTION	KEGG_VASCULAR_SMOOTH_MUSCLE_CONTRACTION	69	-0.471681	-1.74327	0	0.0168994
REACTOME_GPCR_DOWNSTREAM_SIGNALING	REACTOME_GPCR_DOWNSTREAM_SIGNALING	297	-0.424477	-1.7365	0	0.0178614
REACTOME_PEPTIDE_LIGAND_BINDING_RECEPTORS	REACTOME_PEPTIDE_LIGAND_BINDING_RECEPTORS	96	-0.513727	-1.73211	0	0.0179755
PID_LIS1_PATHWAY	PID_LIS1_PATHWAY	21	-0.676316	-1.7325	0	0.0183018
REACTOME_SIGNALING_BY_GPCR	REACTOME_SIGNALING_BY_GPCR	373	-0.418684	-1.7256	0	0.0190748
KEGG_ECM_RECEPTOR_INTERACTION	KEGG_ECM_RECEPTOR_INTERACTION	65	-0.527312	-1.71308	0.00813008	0.0227615
PID_AJDISS_2PATHWAY	PID_AJDISS_2PATHWAY	39	-0.53402	-1.70997	0.00444444	0.023185
NABA_MATRISOME_ASSOCIATED	NABA_MATRISOME_ASSOCIATED	393	-0.412603	-1.68379	0	0.030183
REACTOME_AMYLOIDS	REACTOME_AMYLOIDS	25	-0.657112	-1.68195	0.0137457	0.0302229
REACTOME_CLASS_A1_RHODOPSIN_LIKE_RECEPTORS	REACTOME_CLASS_A1_RHODOPSIN_LIKE_RECEPTORS	166	-0.430391	-1.67925	0	0.0306698
REACTOME_A_TETRASACCHARIDE_LINKER_SEQUENCE_IS_REQUIRED_FOR_GAG_SYNTHESIS	REACTOME_A_TETRASACCHARIDE_LINKER_SEQUENCE_IS_REQUIRED_FOR_GAG_SYNTHESIS	20	-0.633683	-1.68022	0	0.0308784
REACTOME_GPCR_LIGAND_BINDING	REACTOME_GPCR_LIGAND_BINDING	239	-0.408059	-1.66343	0	0.0376829
KEGG_FOCAL_ADHESION	KEGG_FOCAL_ADHESION	143	-0.44285	-1.66091	0	0.0379234
REACTOME_POST_NMDA_RECEPTOR_ACTIVATION_EVENTS	REACTOME_POST_NMDA_RECEPTOR_ACTIVATION_EVENTS	25	-0.592843	-1.65736	0	0.0390131
REACTOME_PHOSPHOLIPASE_C_MEDIATED_CASCADE	REACTOME_PHOSPHOLIPASE_C_MEDIATED_CASCADE	38	-0.531971	-1.65542	0	0.0390307
KEGG_PATHWAYS_IN_CANCER	KEGG_PATHWAYS_IN_CANCER	255	-0.428995	-1.65045	0	0.0391852
KEGG_ENDOCYTOSIS	KEGG_ENDOCYTOSIS	124	-0.466219	-1.65151	0.00456621	0.039495
KEGG_GAP_JUNCTION	KEGG_GAP_JUNCTION	62	-0.499756	-1.65306	0	0.039703
NABA_ECM_AFFILIATED	NABA_ECM_AFFILIATED	76	-0.481557	-1.64632	0.00413223	0.0405432
KEGG_BASAL_CELL_CARCINOMA	KEGG_BASAL_CELL_CARCINOMA	49	-0.546298	-1.63852	0	0.0436732
REACTOME_SEMAPHORIN_INTERACTIONS	REACTOME_SEMAPHORIN_INTERACTIONS	46	-0.488658	-1.63734	0	0.0437877
REACTOME_CELL_CELL_JUNCTION_ORGANIZATION	REACTOME_CELL_CELL_JUNCTION_ORGANIZATION	37	-0.547437	-1.63213	0.004	0.0450677
WNT_SIGNALING	WNT_SIGNALING	72	-0.538394	-1.62591	0	0.0473072
REACTOME_O_LINKED_GLYCOSYLATION_OF_MUCINS	REACTOME_O_LINKED_GLYCOSYLATION_OF_MUCINS	32	-0.540783	-1.61692	0.00735294	0.0509362
BIOCARTA_ALK_PATHWAY	BIOCARTA_ALK_PATHWAY	31	-0.607978	-1.60911	0.0225564	0.0527013
KEGG_TGF_BETA_SIGNALING_PATHWAY	KEGG_TGF_BETA_SIGNALING_PATHWAY	53	-0.518344	-1.6117	0.00775194	0.0529146
BIOCARTA_BAD_PATHWAY	BIOCARTA_BAD_PATHWAY	20	-0.705517	-1.60938	0	0.0534368
KEGG_CELL_ADHESION_MOLECULES_CAMS	KEGG_CELL_ADHESION_MOLECULES_CAMS	82	-0.443695	-1.59902	0	0.0547234
REACTOME_PLATELET_HOMEOSTASIS	REACTOME_PLATELET_HOMEOSTASIS	55	-0.487266	-1.59753	0	0.0548123
KEGG_HEDGEHOG_SIGNALING_PATHWAY	KEGG_HEDGEHOG_SIGNALING_PATHWAY	44	-0.507093	-1.60186	0.00389105	0.0548163
REACTOME_PHASE1_FUNCTIONALIZATION_OF_COMPOUNDS	REACTOME_PHASE1_FUNCTIONALIZATION_OF_COMPOUNDS	26	-0.533864	-1.60251	0.0193237	0.0551487
PID_WNT_SIGNALING_PATHWAY	PID_WNT_SIGNALING_PATHWAY	26	-0.686039	-1.59959	0.00840336	0.0553986
PID_KIT_PATHWAY	PID_KIT_PATHWAY	39	-0.522108	-1.59237	0.0162602	0.0578509
KEGG_GNRH_SIGNALING_PATHWAY	KEGG_GNRH_SIGNALING_PATHWAY	66	-0.434267	-1.58827	0	0.0585809
REACTOME_HEPARAN_SULFATE_HEPARIN_HS_GAG_METABOLISM	REACTOME_HEPARAN_SULFATE_HEPARIN_HS_GAG_METABOLISM	34	-0.512595	-1.58871	0.0128755	0.0591377
REACTOME_SIGNALING_BY_RHO_GTPASES	REACTOME_SIGNALING_BY_RHO_GTPASES	73	-0.459458	-1.58314	0.0217391	0.0599976
KEGG_PROSTATE_CANCER	KEGG_PROSTATE_CANCER	65	-0.456098	-1.58132	0.00888889	0.0600061
PID_TRKR_PATHWAY	PID_TRKR_PATHWAY	50	-0.437841	-1.58352	0	0.0605585
REACTOME_NITRIC_OXIDE_STIMULATES_GUANYLATE_CYCLASE	REACTOME_NITRIC_OXIDE_STIMULATES_GUANYLATE_CYCLASE	20	-0.551722	-1.57685	0.0257511	0.0608083
BIOCARTA_NO1_PATHWAY	BIOCARTA_NO1_PATHWAY	23	-0.613075	-1.57778	0.019305	0.0612487
KEGG_TIGHT_JUNCTION	KEGG_TIGHT_JUNCTION	84	-0.460829	-1.56838	0.00809717	0.0640274
REACTOME_GABA_B_RECEPTOR_ACTIVATION	REACTOME_GABA_B_RECEPTOR_ACTIVATION	29	-0.5299	-1.57009	0.0325203	0.0641508
REACTOME_GLYCOSAMINOGLYCAN_METABOLISM	REACTOME_GLYCOSAMINOGLYCAN_METABOLISM	72	-0.476715	-1.56635	0.0120968	0.064262
NABA_SECRETED_FACTORS	NABA_SECRETED_FACTORS	192	-0.411545	-1.56414	0	0.064618
PID_FGF_PATHWAY	PID_FGF_PATHWAY	39	-0.527594	-1.55819	0.00396825	0.0677456
PID_DELTA_NP63_PATHWAY	PID_DELTA_NP63_PATHWAY	39	-0.473621	-1.55355	0	0.0703201
PID_HES_HEY_PATHWAY	PID_HES_HEY_PATHWAY	33	-0.537378	-1.54404	0.015748	0.0744621
REACTOME_INTEGRATION_OF_ENERGY_METABOLISM	REACTOME_INTEGRATION_OF_ENERGY_METABOLISM	85	-0.448043	-1.54538	0.00408163	0.0746429
PID_ERBB4_PATHWAY	PID_ERBB4_PATHWAY	31	-0.559898	-1.53817	0.0131579	0.0773625
PID_IGF1_PATHWAY	PID_IGF1_PATHWAY	23	-0.547848	-1.53542	0.0134529	0.0776744
KEGG_LONG_TERM_DEPRESSION	KEGG_LONG_TERM_DEPRESSION	40	-0.518981	-1.53627	0.0242915	0.0778935
REACTOME_POST_TRANSLATIONAL_PROTEIN_MODIFICATION	REACTOME_POST_TRANSLATIONAL_PROTEIN_MODIFICATION	117	-0.419342	-1.53011	0.00411523	0.080073
PID_INTEGRIN3_PATHWAY	PID_INTEGRIN3_PATHWAY	30	-0.558063	-1.51847	0.0195312	0.0853367
REACTOME_REGULATION_OF_INSULIN_SECRETION	REACTOME_REGULATION_OF_INSULIN_SECRETION	65	-0.462163	-1.51957	0.00813008	0.0855028
KEGG_PROGESTERONE_MEDIATED_OOCYTE_MATURATION	KEGG_PROGESTERONE_MEDIATED_OOCYTE_MATURATION	57	-0.492165	-1.51976	0.0162602	0.0864047
REACTOME_GENERIC_TRANSCRIPTION_PATHWAY	REACTOME_GENERIC_TRANSCRIPTION_PATHWAY	164	-0.459971	-1.52045	0.0078125	0.0869769
KEGG_REGULATION_OF_ACTIN_CYTOSKELETON	KEGG_REGULATION_OF_ACTIN_CYTOSKELETON	130	-0.379949	-1.51393	0	0.0873375
KEGG_ADHERENS_JUNCTION	KEGG_ADHERENS_JUNCTION	54	-0.49143	-1.51395	0.0183486	0.0883079
REACTOME_ADHERENS_JUNCTIONS_INTERACTIONS	REACTOME_ADHERENS_JUNCTIONS_INTERACTIONS	22	-0.579814	-1.50953	0.0241935	0.0905179
REACTOME_NUCLEAR_RECEPTOR_TRANSCRIPTION_PATHWAY	REACTOME_NUCLEAR_RECEPTOR_TRANSCRIPTION_PATHWAY	34	-0.556982	-1.50646	0.00421941	0.0922509
PID_SHP2_PATHWAY	PID_SHP2_PATHWAY	46	-0.420918	-1.50134	0.00436681	0.0958523
KEGG_PARKINSONS_DISEASE	KEGG_PARKINSONS_DISEASE	50	-0.511673	-1.49765	0.0376569	0.0984846
REACTOME_G_ALPHA_Z_SIGNALLING_EVENTS	REACTOME_G_ALPHA_Z_SIGNALLING_EVENTS	34	-0.496321	-1.49361	0.0419847	0.0998273
REACTOME_PLC_BETA_MEDIATED_EVENTS	REACTOME_PLC_BETA_MEDIATED_EVENTS	32	-0.5372	-1.49457	0.0202429	0.100186
REACTOME_DAG_AND_IP3_SIGNALING	REACTOME_DAG_AND_IP3_SIGNALING	25	-0.514084	-1.49052	0.0238095	0.100474
REACTOME_L1CAM_INTERACTIONS	REACTOME_L1CAM_INTERACTIONS	54	-0.503216	-1.49136	0.0245902	0.100582
REACTOME_HEMOSTASIS	REACTOME_HEMOSTASIS	288	-0.370173	-1.48811	0	0.101552
PID_HNF3A_PATHWAY	PID_HNF3A_PATHWAY	28	-0.459628	-1.48514	0.0046729	0.102872
KEGG_TYPE_II_DIABETES_MELLITUS	KEGG_TYPE_II_DIABETES_MELLITUS	37	-0.460139	-1.48361	0.00947867	0.103457
PID_SMAD2_3NUCLEAR_PATHWAY	PID_SMAD2_3NUCLEAR_PATHWAY	62	-0.449855	-1.48099	0.0211864	0.1051
REACTOME_DOWNSTREAM_SIGNALING_OF_ACTIVATED_FGFR	REACTOME_DOWNSTREAM_SIGNALING_OF_ACTIVATED_FGFR	72	-0.413374	-1.47829	0.00840336	0.106482
NABA_ECM_REGULATORS	NABA_ECM_REGULATORS	125	-0.367809	-1.47706	0.00454545	0.106622
REACTOME_CHONDROITIN_SULFATE_DERMATAN_SULFATE_METABOLISM	REACTOME_CHONDROITIN_SULFATE_DERMATAN_SULFATE_METABOLISM	35	-0.492707	-1.46492	0.025641	0.115394
PID_ER_NONGENOMIC_PATHWAY	PID_ER_NONGENOMIC_PATHWAY	28	-0.520432	-1.46552	0.0242915	0.116035
PID_EPHB_FWD_PATHWAY	PID_EPHB_FWD_PATHWAY	30	-0.494641	-1.46601	0.00980392	0.116613
REACTOME_EGFR_DOWNREGULATION	REACTOME_EGFR_DOWNREGULATION	21	-0.559357	-1.45893	0.056	0.120481
REACTOME_CELL_CELL_COMMUNICATION	REACTOME_CELL_CELL_COMMUNICATION	74	-0.40659	-1.45562	0.0116732	0.122703
PID_A6B1_A6B4_INTEGRIN_PATHWAY	PID_A6B1_A6B4_INTEGRIN_PATHWAY	35	-0.450483	-1.45107	0.0132743	0.123645
PID_P53_DOWNSTREAM_PATHWAY	PID_P53_DOWNSTREAM_PATHWAY	94	-0.368181	-1.45308	0.00881057	0.123908
PID_WNT_NONCANONICAL_PATHWAY	PID_WNT_NONCANONICAL_PATHWAY	23	-0.508335	-1.44962	0.0489796	0.124378
KEGG_SPHINGOLIPID_METABOLISM	KEGG_SPHINGOLIPID_METABOLISM	30	-0.501236	-1.45139	0.0570342	0.124468
REACTOME_INTEGRIN_CELL_SURFACE_INTERACTIONS	REACTOME_INTEGRIN_CELL_SURFACE_INTERACTIONS	52	-0.454782	-1.44813	0.05	0.124708
REACTOME_G_ALPHA_I_SIGNALLING_EVENTS	REACTOME_G_ALPHA_I_SIGNALLING_EVENTS	111	-0.408874	-1.44488	0.0126582	0.127139
REACTOME_NCAM1_INTERACTIONS	REACTOME_NCAM1_INTERACTIONS	34	-0.458228	-1.44122	0.0562771	0.12977
REACTOME_SIGNALING_BY_FGFR_MUTANTS	REACTOME_SIGNALING_BY_FGFR_MUTANTS	28	-0.518222	-1.43272	0.0528455	0.134493
BIOCARTA_NFAT_PATHWAY	BIOCARTA_NFAT_PATHWAY	40	-0.525713	-1.43579	0.0393701	0.13472
KEGG_ETHER_LIPID_METABOLISM	KEGG_ETHER_LIPID_METABOLISM	20	-0.510111	-1.43348	0.0551181	0.134828
KEGG_TRYPTOPHAN_METABOLISM	KEGG_TRYPTOPHAN_METABOLISM	22	-0.533812	-1.43409	0.0647773	0.135506
PID_ARF6_PATHWAY	PID_ARF6_PATHWAY	25	-0.442518	-1.42463	0.0273973	0.137751
REACTOME_REGULATION_OF_WATER_BALANCE_BY_RENAL_AQUAPORINS	REACTOME_REGULATION_OF_WATER_BALANCE_BY_RENAL_AQUAPORINS	31	-0.497995	-1.42499	0.0666667	0.138616
REACTOME_MEIOTIC_SYNAPSIS	REACTOME_MEIOTIC_SYNAPSIS	31	-0.514596	-1.42525	0.0792453	0.139283
REACTOME_TRANSMEMBRANE_TRANSPORT_OF_SMALL_MOLECULES	REACTOME_TRANSMEMBRANE_TRANSPORT_OF_SMALL_MOLECULES	276	-0.346525	-1.42571	0	0.140011
ST_G_ALPHA_I_PATHWAY	ST_G_ALPHA_I_PATHWAY	22	-0.551621	-1.42156	0.0291667	0.140084
REACTOME_RESPONSE_TO_ELEVATED_PLATELET_CYTOSOLIC_CA2_	REACTOME_RESPONSE_TO_ELEVATED_PLATELET_CYTOSOLIC_CA2_	47	-0.437652	-1.42584	0.0440529	0.140992
PID_TCPTP_PATHWAY	PID_TCPTP_PATHWAY	31	-0.428778	-1.41863	0.0271493	0.142505
KEGG_STARCH_AND_SUCROSE_METABOLISM	KEGG_STARCH_AND_SUCROSE_METABOLISM	20	-0.512316	-1.41723	0.0364963	0.142892
REACTOME_SIGNALLING_BY_NGF	REACTOME_SIGNALLING_BY_NGF	159	-0.359183	-1.41195	0.00925926	0.145697
PID_HIF2PATHWAY	PID_HIF2PATHWAY	27	-0.542495	-1.4125	0.0539419	0.146209
REACTOME_CA_DEPENDENT_EVENTS	REACTOME_CA_DEPENDENT_EVENTS	22	-0.516626	-1.41044	0.0641509	0.146448
KEGG_MELANOMA	KEGG_MELANOMA	48	-0.429318	-1.41321	0.0233645	0.146547
REACTOME_CELL_SURFACE_INTERACTIONS_AT_THE_VASCULAR_WALL	REACTOME_CELL_SURFACE_INTERACTIONS_AT_THE_VASCULAR_WALL	55	-0.406647	-1.4045	0.0462185	0.149222
PID_ALPHA_SYNUCLEIN_PATHWAY	PID_ALPHA_SYNUCLEIN_PATHWAY	24	-0.474379	-1.40162	0.0598291	0.150197
PID_ECADHERIN_STABILIZATION_PATHWAY	PID_ECADHERIN_STABILIZATION_PATHWAY	34	-0.455104	-1.40451	0.0579151	0.150302
REACTOME_APOPTOTIC_EXECUTION_PHASE	REACTOME_APOPTOTIC_EXECUTION_PHASE	38	-0.489338	-1.40241	0.0632911	0.150518
REACTOME_SIGNALING_BY_FGFR	REACTOME_SIGNALING_BY_FGFR	79	-0.388314	-1.39764	0.0257511	0.151222
KEGG_SYSTEMIC_LUPUS_ERYTHEMATOSUS	KEGG_SYSTEMIC_LUPUS_ERYTHEMATOSUS	43	-0.449262	-1.40452	0.0756303	0.151404
KEGG_LONG_TERM_POTENTIATION	KEGG_LONG_TERM_POTENTIATION	44	-0.446738	-1.39802	0.0543933	0.151979
ST_ADRENERGIC	ST_ADRENERGIC	23	-0.478947	-1.39865	0.056872	0.152565
PID_LYSOPHOSPHOLIPID_PATHWAY	PID_LYSOPHOSPHOLIPID_PATHWAY	55	-0.41942	-1.39423	0.0484581	0.153935
REACTOME_ER_PHAGOSOME_PATHWAY	REACTOME_ER_PHAGOSOME_PATHWAY	35	-0.462237	-1.39197	0.0781893	0.154338
PID_FOXM1_PATHWAY	PID_FOXM1_PATHWAY	29	-0.527751	-1.39263	0.0695652	0.154527
REACTOME_NCAM_SIGNALING_FOR_NEURITE_OUT_GROWTH	REACTOME_NCAM_SIGNALING_FOR_NEURITE_OUT_GROWTH	52	-0.418821	-1.38824	0.0543933	0.15511
KEGG_WNT_SIGNALING_PATHWAY	KEGG_WNT_SIGNALING_PATHWAY	107	-0.404187	-1.38996	0.0369004	0.155481
REACTOME_NGF_SIGNALLING_VIA_TRKA_FROM_THE_PLASMA_MEMBRANE	REACTOME_NGF_SIGNALLING_VIA_TRKA_FROM_THE_PLASMA_MEMBRANE	102	-0.380238	-1.38687	0.0344828	0.155533
PID_AR_PATHWAY	PID_AR_PATHWAY	43	-0.441027	-1.38588	0.0843882	0.155904
REACTOME_CYTOCHROME_P450_ARRANGED_BY_SUBSTRATE_TYPE	REACTOME_CYTOCHROME_P450_ARRANGED_BY_SUBSTRATE_TYPE	20	-0.48718	-1.38847	0.0682927	0.155905
REACTOME_TELOMERE_MAINTENANCE	REACTOME_TELOMERE_MAINTENANCE	31	-0.569522	-1.38257	0.124514	0.158627
PID_RB_1PATHWAY	PID_RB_1PATHWAY	45	-0.425442	-1.37318	0.0638298	0.16718
KEGG_HUNTINGTONS_DISEASE	KEGG_HUNTINGTONS_DISEASE	98	-0.377026	-1.37357	0.0685484	0.167659
BIOCARTA_PAR1_PATHWAY	BIOCARTA_PAR1_PATHWAY	22	-0.447429	-1.3704	0.0508475	0.169566
REACTOME_SIGNALING_BY_FGFR_IN_DISEASE	REACTOME_SIGNALING_BY_FGFR_IN_DISEASE	89	-0.382647	-1.36707	0.0438597	0.171026
REACTOME_CELL_JUNCTION_ORGANIZATION	REACTOME_CELL_JUNCTION_ORGANIZATION	49	-0.4228	-1.36563	0.088	0.17161
KEGG_INOSITOL_PHOSPHATE_METABOLISM	KEGG_INOSITOL_PHOSPHATE_METABOLISM	40	-0.407693	-1.36708	0.0625	0.172125
REACTOME_SIGNAL_TRANSDUCTION_BY_L1	REACTOME_SIGNAL_TRANSDUCTION_BY_L1	22	-0.524732	-1.3613	0.0995851	0.174967
REACTOME_SIGNALING_BY_ERBB2	REACTOME_SIGNALING_BY_ERBB2	80	-0.370655	-1.35988	0.0357143	0.175216
REACTOME_SLC_MEDIATED_TRANSMEMBRANE_TRANSPORT	REACTOME_SLC_MEDIATED_TRANSMEMBRANE_TRANSPORT	165	-0.32987	-1.36168	0.0133929	0.175702
PID_BCR_5PATHWAY	PID_BCR_5PATHWAY	45	0.564555	1.77369	0	0.177125
REACTOME_SIGNALING_BY_PDGF	REACTOME_SIGNALING_BY_PDGF	90	-0.362848	-1.35455	0.0221239	0.180883
REACTOME_AMINO_ACID_AND_OLIGOPEPTIDE_SLC_TRANSPORTERS	REACTOME_AMINO_ACID_AND_OLIGOPEPTIDE_SLC_TRANSPORTERS	37	-0.40627	-1.35169	0.0338164	0.183378
REACTOME_PHOSPHOLIPID_METABOLISM	REACTOME_PHOSPHOLIPID_METABOLISM	128	-0.362299	-1.34884	0.070632	0.185954
REACTOME_GLYCOSPHINGOLIPID_METABOLISM	REACTOME_GLYCOSPHINGOLIPID_METABOLISM	21	-0.46216	-1.34573	0.09375	0.188345
KEGG_PHOSPHATIDYLINOSITOL_SIGNALING_SYSTEM	KEGG_PHOSPHATIDYLINOSITOL_SIGNALING_SYSTEM	54	-0.400734	-1.34264	0.0702479	0.188763
REACTOME_TRANSCRIPTIONAL_REGULATION_OF_WHITE_ADIPOCYTE_DIFFERENTIATION	REACTOME_TRANSCRIPTIONAL_REGULATION_OF_WHITE_ADIPOCYTE_DIFFERENTIATION	47	-0.411798	-1.34162	0.0705882	0.189135
REACTOME_MEIOSIS	REACTOME_MEIOSIS	51	-0.448971	-1.34277	0.114286	0.189656
PID_HDAC_CLASSII_PATHWAY	PID_HDAC_CLASSII_PATHWAY	26	-0.439603	-1.34359	0.0790514	0.189764
REACTOME_AQUAPORIN_MEDIATED_TRANSPORT	REACTOME_AQUAPORIN_MEDIATED_TRANSPORT	35	-0.441246	-1.33863	0.0850202	0.191055
REACTOME_PYRUVATE_METABOLISM_AND_CITRIC_ACID_TCA_CYCLE	REACTOME_PYRUVATE_METABOLISM_AND_CITRIC_ACID_TCA_CYCLE	22	-0.425962	-1.33926	0.144681	0.191162
PID_AURORA_B_PATHWAY	PID_AURORA_B_PATHWAY	26	-0.50929	-1.33756	0.155738	0.191359
PID_P38_ALPHA_BETA_DOWNSTREAM_PATHWAY	PID_P38_ALPHA_BETA_DOWNSTREAM_PATHWAY	27	-0.493875	-1.33421	0.0811808	0.195023
REACTOME_PLATELET_ACTIVATION_SIGNALING_AND_AGGREGATION	REACTOME_PLATELET_ACTIVATION_SIGNALING_AND_AGGREGATION	126	-0.347851	-1.33154	0.0373444	0.197356
KEGG_JAK_STAT_SIGNALING_PATHWAY	KEGG_JAK_STAT_SIGNALING_PATHWAY	89	-0.358405	-1.32835	0.0272374	0.200112
PID_RHOA_REG_PATHWAY	PID_RHOA_REG_PATHWAY	28	-0.472333	-1.32231	0.108787	0.20337
REACTOME_GLYCEROPHOSPHOLIPID_BIOSYNTHESIS	REACTOME_GLYCEROPHOSPHOLIPID_BIOSYNTHESIS	52	-0.417005	-1.32254	0.102273	0.204178
PID_EPHRINB_REV_PATHWAY	PID_EPHRINB_REV_PATHWAY	24	-0.485043	-1.32344	0.117188	0.20423
REACTOME_NEUROTRANSMITTER_RELEASE_CYCLE	REACTOME_NEUROTRANSMITTER_RELEASE_CYCLE	23	-0.500084	-1.32043	0.0984848	0.204757
REACTOME_APOPTOSIS	REACTOME_APOPTOSIS	102	-0.387994	-1.32382	0.107296	0.204862
BIOCARTA_VEGF_PATHWAY	BIOCARTA_VEGF_PATHWAY	20	-0.429254	-1.31924	0.0894309	0.205445
REACTOME_NRAGE_SIGNALS_DEATH_THROUGH_JNK	REACTOME_NRAGE_SIGNALS_DEATH_THROUGH_JNK	30	-0.442493	-1.31594	0.12963	0.208385
KEGG_CYTOKINE_CYTOKINE_RECEPTOR_INTERACTION	KEGG_CYTOKINE_CYTOKINE_RECEPTOR_INTERACTION	142	-0.350472	-1.31216	0.0225564	0.212224
REACTOME_TRANSPORT_OF_INORGANIC_CATIONS_ANIONS_AND_AMINO_ACIDS_OLIGOPEPTIDES	REACTOME_TRANSPORT_OF_INORGANIC_CATIONS_ANIONS_AND_AMINO_ACIDS_OLIGOPEPTIDES	62	-0.371428	-1.30916	0.0209205	0.213848
PID_UPA_UPAR_PATHWAY	PID_UPA_UPAR_PATHWAY	30	-0.396893	-1.3083	0.0894309	0.21408
KEGG_SNARE_INTERACTIONS_IN_VESICULAR_TRANSPORT	KEGG_SNARE_INTERACTIONS_IN_VESICULAR_TRANSPORT	22	-0.419533	-1.30655	0.102767	0.214085
PID_ANGIOPOIETIN_RECEPTOR_PATHWAY	PID_ANGIOPOIETIN_RECEPTOR_PATHWAY	35	-0.392187	-1.30366	0.084507	0.214411
REACTOME_FRS2_MEDIATED_CASCADE	REACTOME_FRS2_MEDIATED_CASCADE	22	-0.464576	-1.30942	0.105042	0.214722
REACTOME_PPARA_ACTIVATES_GENE_EXPRESSION	REACTOME_PPARA_ACTIVATES_GENE_EXPRESSION	67	-0.353489	-1.30688	0.0592885	0.214798
PID_ATF2_PATHWAY	PID_ATF2_PATHWAY	41	-0.423121	-1.30426	0.118852	0.214861
REACTOME_APOPTOTIC_CLEAVAGE_OF_CELLULAR_PROTEINS	REACTOME_APOPTOTIC_CLEAVAGE_OF_CELLULAR_PROTEINS	29	-0.497929	-1.30512	0.123348	0.214866
REACTOME_NUCLEAR_SIGNALING_BY_ERBB4	REACTOME_NUCLEAR_SIGNALING_BY_ERBB4	29	-0.421229	-1.30175	0.113445	0.215541
REACTOME_SIGNALING_BY_FGFR1_MUTANTS	REACTOME_SIGNALING_BY_FGFR1_MUTANTS	20	-0.483039	-1.29794	0.109312	0.21956
PID_PI3K_PLC_TRK_PATHWAY	PID_PI3K_PLC_TRK_PATHWAY	29	-0.412809	-1.29701	0.118367	0.219674
PID_NCADHERIN_PATHWAY	PID_NCADHERIN_PATHWAY	27	-0.438736	-1.29355	0.118943	0.220675
KEGG_ALZHEIMERS_DISEASE	KEGG_ALZHEIMERS_DISEASE	90	-0.372309	-1.29405	0.0927419	0.221142
REACTOME_G_ALPHA1213_SIGNALLING_EVENTS	REACTOME_G_ALPHA1213_SIGNALLING_EVENTS	49	-0.383098	-1.2943	0.0575221	0.221883
KEGG_ACUTE_MYELOID_LEUKEMIA	KEGG_ACUTE_MYELOID_LEUKEMIA	43	-0.400843	-1.28748	0.0966387	0.227244
REACTOME_SPHINGOLIPID_METABOLISM	REACTOME_SPHINGOLIPID_METABOLISM	45	-0.408894	-1.28317	0.149606	0.229512
REACTOME_DIABETES_PATHWAYS	REACTOME_DIABETES_PATHWAYS	91	-0.350962	-1.28424	0.0789474	0.230229
BIOCARTA_AGR_PATHWAY	BIOCARTA_AGR_PATHWAY	28	-0.445692	-1.28326	0.127572	0.230566
PID_ARF6_TRAFFICKING_PATHWAY	PID_ARF6_TRAFFICKING_PATHWAY	40	-0.367819	-1.28105	0.13278	0.231372
REACTOME_SEMA4D_IN_SEMAPHORIN_SIGNALING	REACTOME_SEMA4D_IN_SEMAPHORIN_SIGNALING	21	-0.476737	-1.27988	0.0818182	0.231768
REACTOME_SIGNALING_BY_EGFR_IN_CANCER	REACTOME_SIGNALING_BY_EGFR_IN_CANCER	86	-0.360629	-1.27195	0.102881	0.241413
PID_NEPHRIN_NEPH1_PATHWAY	PID_NEPHRIN_NEPH1_PATHWAY	23	-0.42768	-1.26781	0.116183	0.246283
PID_CASPASE_PATHWAY	PID_CASPASE_PATHWAY	40	-0.381273	-1.26626	0.110577	0.247129
KEGG_VIRAL_MYOCARDITIS	KEGG_VIRAL_MYOCARDITIS	34	-0.374642	-1.26427	0.0808081	0.247744
PID_NFAT_3PATHWAY	PID_NFAT_3PATHWAY	41	-0.41481	-1.26497	0.139098	0.247921
