# Supplementary material for: DNA methylation profiling reveals common signatures of tumorigenesis and defines epigenetic prognostic subtypes of canine Diffuse Large B-cell Lymphoma
Source: Sci Rep. 2017 Sep 14;7:11591. doi: 10.1038/s41598-017-11724-w (PMC5599585; doi:10.1038/s41598-017-11724-w)
Supplement: Supplementary file 6 — Table S6 [file 41598_2017_11724_MOESM6_ESM.xlsx]

## Sheet: VarianceTest_AnnotRes_Ref_Ens.t
chrom	start	end	width	Target_sequence	Differential higher variability (Bonferroni<0.01)	Overlap.RefSeq	Overlap.RefSeq.Symbol	Overlap.RefSeq.GeneName	Overlap.RefSeq.DistanceTSS	Overlap.Ensembl	Overlap.Ensembl.Symbol	Overlap.Ensembl.GeneName	Overlap.Ensembl.DistanceTSS	Nearest.Sequence	Nearest.Sequence.Symbol	Nearest.Sequence.GeneName	Nearest.Sequence.DistanceTSS
chr28	34278031	34278745	715	CpG_42:chr28:34278031-34278745	age>=10, Female, Stage_3_4, PrePred_No, Relapse_PostNever	NA	NA	NA	NA	ENSCAFT00000026432.4-intron;ENSCAFT00000020285.3-upstr	CTBP2_intron;CTBP2_upstr	C-terminal binding protein 2	136987;5666	ENSCAFT00000020285.3	CTBP2	C-terminal binding protein 2	5666
chr16	16261892	16262489	598	CpG:34:chr16:16261892-16262489	age>=10, Female, Stage_3_4, VAX, PrePred_Yes	NA	NA	NA	NA	NA	NA	NA	NA	ENSCAFT00000007969.3	CCT8L2	chaperonin containing TCP1, subunit 8 (theta)-like 2	10830
chr9	3673344	3673761	418	CpG_17:chr9:3673344-3673761	age>=10, Stage_3_4	NA	NA	NA	NA	NA	NA	NA	NA	ENSCAFT00000008383.4	2016-09-09	NA	46793
chr2	34299576	34299991	416	CpG_17:chr2:34299576-34299991	age>=10, Female, Stage_3_4, Relapse_PostNever	NA	NA	NA	NA	NA	NA	NA	NA	ENSCAFT00000009094.4	DIP2C	NA	34957
chr10	1786761	1787197	437	CpG_22:chr10:1786761-1787197	age>=10, Female, VAX	NA	NA	NA	NA	ENSCAFT00000000412.4-exon;ENSCAFT00000000411.4-exon;ENSCAFT00000000396.3-intron;ENSCAFT00000000412.4-intron;ENSCAFT00000000411.4-intron;ENSCAFT00000000412.4-threeUTR;ENSCAFT00000000411.4-proxDOWN	OS9_exon;SLC26A10_intron;OS9_intron;OS9_threeUTR;OS9_proxDOWN	osteosarcoma amplified 9, endoplasmic reticulum lectin;NA	29791;29648;98366	ENSCAFT00000044042.1	AGAP2	ArfGAP with GTPase domain, ankyrin repeat and PH domain 2	20412
chr26	18247425	18248221	797	CpG_41:chr26:18247425-18248221	age>=10, Stage_3_4	NM_001242719-upstr	SELPLG_upstr	selectin P ligand	9572	ENSCAFT00000047446.1-proxUP;ENSCAFT00000047446.1-upstr;ENSCAFT00000017991.3-upstr	SELPLG_proxUP;SELPLG_upstr	selectin P ligand	1541;9571	ENSCAFT00000047446.1	SELPLG	selectin P ligand	1541
chr17	5563756	5564548	793	CpG_44:chr17:5563756-5564548	age>=10, Substage_B, PrePred_Yes	NA	NA	NA	NA	NA	NA	NA	NA	ENSCAFT00000032920.1	U6	NA	151536
chr31	37741011	37741765	755	CpG_41:chr31:37741011-37741765	age<10, Female, Substage_B, PrePred_Yes	NA	NA	NA	NA	ENSCAFT00000016928.3-exon;ENSCAFT00000016928.3-intron;ENSCAFT00000044230.2-intron	RRP1_exon;RRP1_intron	ribosomal RNA processing 1	8392	ENSCAFT00000016928.3	RRP1	ribosomal RNA processing 1	8392
chr31	37422245	37422756	512	CpG_22:chr31:37422245-37422756	age>=10, Female, VAX	NA	NA	NA	NA	NA	NA	NA	NA	ENSCAFT00000016864.3	NA	salt-inducible kinase 1	43050
chr3	31715052	31715909	858	CpG_69:chr3:31715052-31715909	age>=10, Relapse_PostNever	NA	NA	NA	NA	NA	NA	NA	NA	ENSCAFT00000036021.2	NA	olfactory receptor 6C2-like	144954
chr16	54293341	54293924	584	CpG_48:chr16:54293341-54293924	age>=10, Relapse_PostNever	NA	NA	NA	NA	NA	NA	NA	NA	ENSCAFT00000022836.3	ARHGEF10	Rho guanine nucleotide exchange factor (GEF) 10	15579
chr1	95287983	95288448	466	CpG_23:chr1:95287983-95288448	age>=10	NA	NA	NA	NA	NA	NA	NA	NA	ENSCAFT00000043576.1	ROR2	receptor tyrosine kinase-like orphan receptor 2	19476
chr7	41509	42097	589	CpG_29:chr7:41509-42097	age>=10	NA	NA	NA	NA	ENSCAFT00000016341.3-exon;ENSCAFT00000016341.3-intron	MYBPH_exon;MYBPH_intron	NA	5080	ENSCAFT00000016341.3	MYBPH	NA	5080
chr17	19897764	19898380	617	CpG_37:chr17:19897764-19898380	age>=10	NA	NA	NA	NA	NA	NA	NA	NA	ENSCAFT00000006790.4	DTNB	dystrobrevin, beta	33568
chr5	32341845	32342511	667	CpG_49:chr5:32341845-32342511	age>=10, Breed_Mixed	NA	NA	NA	NA	ENSCAFT00000025833.4-exon;ENSCAFT00000042985.1-intron;ENSCAFT00000025833.4-intron;ENSCAFT00000025833.4-proxUP;ENSCAFT00000035538.2-upstr	NLGN2_exon;ACADVL_intron;NLGN2_intron;NLGN2_proxUP;NA_upstr	neuroligin 2;acyl-CoA dehydrogenase, very long chain;transmembrane protein 256	0;152167;4202	ENSCAFT00000025833.4	NLGN2	neuroligin 2	0
chr31	37383723	37385018	1296	CpG_74:chr31:37383723-37385018	age>=10, Stage_3_4	NA	NA	NA	NA	NA	NA	NA	NA	ENSCAFT00000016823.3	NA	crystallin, alpha A	76652
chr9	41291115	41291807	693	CpG_42:chr9:41291115-41291807	age>=10, PrePred_Yes	NA	NA	NA	NA	NA	NA	NA	NA	ENSCAFT00000032753.1	cfa-mir-365-2	NA	11394
chr1	322081	322678	598	CpG_38:chr1:322081-322678	age>=10	NA	NA	NA	NA	ENSCAFT00000000001.3-exon;ENSCAFT00000000001.3-fiveUTR;ENSCAFT00000000001.3-proxUP	ENPP1_exon;ENPP1_fiveUTR;ENPP1_proxUP	ectonucleotide pyrophosphatase/phosphodiesterase 1	0	ENSCAFT00000000001.3	ENPP1	ectonucleotide pyrophosphatase/phosphodiesterase 1	0
chr10	68903741	68904377	637	CpG_36:chr10:68903741-68904377	age<10, Stage_3_4, Substage_B, PrePred_Yes, Relapse_PostNever	NA	NA	NA	NA	ENSCAFT00000005389.1-upstr	NA_upstr	NA	5878	ENSCAFT00000005389.1	NA	NA	5878
chr6	17579005	17579471	467	CpG_22:chr6:17579005-17579471	age>=10	NA	NA	NA	NA	ENSCAFT00000048969.1-exon;ENSCAFT00000048969.1-threeUTR	ZNF688_exon;ZNF688_threeUTR	zinc finger protein 688	1518	ENSCAFT00000048969.1	ZNF688	zinc finger protein 688	1518
chr23	47248308	47250550	2243	CpG_205:chr23:47248308-47250550	age>=10	NM_001193673-exon;NM_001193673-proxUP	P2RY1_exon;P2RY1_proxUP	purinergic receptor P2Y, G-protein coupled, 1	0	ENSCAFT00000013679.3-exon;ENSCAFT00000046307.1-exon;ENSCAFT00000046307.1-intron;ENSCAFT00000046307.1-threeUTR;ENSCAFT00000013679.3-proxUP;ENSCAFT00000046307.1-proxUP;ENSCAFT00000046307.1-proxDOWN	P2RY1_exon;NA_exon;NA_intron;NA_threeUTR;P2RY1_proxUP;NA_proxUP;NA_proxDOWN	purinergic receptor P2Y, G-protein coupled, 1;NA	0	ENSCAFT00000046307.1	NA	NA	0
chr12	71935443	71936848	1406	CpG_81:chr12:71935443-71936848	age>=10	NA	NA	NA	NA	ENSCAFT00000036671.2-exon;ENSCAFT00000036671.2-intron;ENSCAFT00000036671.2-proxDOWN	TSPYL1_exon;TSPYL1_intron;TSPYL1_proxDOWN	NA	436	ENSCAFT00000036671.2	TSPYL1	NA	436
chr14	717153	717643	491	CpG_28:chr14:717153-717643	age<10, Stage_5, Substage_B, VAX, PrePred_No	NA	NA	NA	NA	ENSCAFT00000050108.2-exon;ENSCAFT00000001792.3-exon;ENSCAFT00000050108.2-intron;ENSCAFT00000001792.3-intron	OBSCN_exon;OBSCN_intron	obscurin, cytoskeletal calmodulin and titin-interacting RhoGEF	61741	ENSCAFT00000001792.3	OBSCN	obscurin, cytoskeletal calmodulin and titin-interacting RhoGEF	61741
chr31	35857095	35857569	475	CpG_22:chr31:35857095-35857569	Female	NM_001003133-upstr	MX2_upstr	MX dynamin-like GTPase 2	3024	ENSCAFT00000016149.2-upstr	MX2_upstr	MX dynamin-like GTPase 2	3026	ENSCAFT00000016149.2	MX2	MX dynamin-like GTPase 2	3026
chr25	222101	223219	1119	CpG_74:chr25:222101-223219	Male, Breed_Mixed, Stage_5, VAX, PrePred_No, Relapse_PostNever	NA	NA	NA	NA	ENSCAFT00000009595.3-exon;ENSCAFT00000009595.3-intron	THSD1_exon;THSD1_intron	thrombospondin, type I, domain containing 1	24739	ENSCAFT00000009595.3	THSD1	thrombospondin, type I, domain containing 1	24739
chr25	24114296	24115506	1211	CpG_106:chr25:24114296-24115506	Male, Substage_B	NA	NA	NA	NA	NA	NA	NA	NA	ENSCAFT00000012546.4	HAND2	heart and neural crest derivatives expressed 2	27906
chr3	56484358	56484855	498	CpG_25:chr3:56484358-56484855	Female, VAX, PrePred_No	NA	NA	NA	NA	ENSCAFT00000021964.3-exon	IL16_exon	interleukin 16	95810	ENSCAFT00000021900.3	STARD5	StAR-related lipid transfer (START) domain containing 5	22119
chr9	3004995	3006220	1226	CpG_82:chr9:3004995-3006220	Female	NA	NA	NA	NA	ENSCAFT00000008492.2-exon;ENSCAFT00000008492.2-intron;ENSCAFT00000008513.3-upstr	TMC6_exon;TMC6_intron;TMC8_upstr	NA;transmembrane channel-like 8	1758;5507	ENSCAFT00000008492.2	TMC6	NA	1758
chr1	122262202	122262747	546	CpG_31:chr1:122262202-122262747	Female	NA	NA	NA	NA	NA	NA	NA	NA	ENSCAFT00000041935.1	cfa-mir-578	NA	150330
chr26	13372763	13373344	582	CpG_30:chr26:13372763-13373344	Male, Breed_Mixed, Stage_5	NA	NA	NA	NA	NA	NA	NA	NA	ENSCAFT00000044155.2	RNFT2	ring finger protein, transmembrane 2	36840
chr31	37454149	37462488	8340	CpG_509:chr31:37454149-37462488	Female, PrePred_No	NA	NA	NA	NA	ENSCAFT00000016864.3-exon;ENSCAFT00000016864.3-intron;ENSCAFT00000016864.3-threeUTR;ENSCAFT00000016864.3-proxDOWN	NA_exon;NA_intron;NA_threeUTR;NA_proxDOWN	salt-inducible kinase 1	3318	ENSCAFT00000016864.3	NA	salt-inducible kinase 1	3318
chr31	35854445	35854938	494	CpG_23:chr31:35854445-35854938	Female	NM_001003133-upstr	MX2_upstr	MX dynamin-like GTPase 2	5655	ENSCAFT00000016149.2-upstr	MX2_upstr	MX dynamin-like GTPase 2	5657	ENSCAFT00000016149.2	MX2	MX dynamin-like GTPase 2	5657
chr35	4331481	4332139	659	CpG_57:chr35:4331481-4332139	Male, Stage_5, no_VAX, PrePred_No	NA	NA	NA	NA	ENSCAFT00000044928.1-exon;ENSCAFT00000044928.1-intron;ENSCAFT00000044928.1-fiveUTR;ENSCAFT00000014936.3-upstr	C6orf201_exon;C6orf201_intron;C6orf201_fiveUTR;FAM217A_upstr	NA;family with sequence similarity 217, member A	70;2014	ENSCAFT00000044928.1	C6orf201	NA	70
chr35	7831395	7831802	408	CpG_19:chr35:7831395-7831802	Male	NA	NA	NA	NA	ENSCAFT00000047626.1-exon;ENSCAFT00000015219.3-exon;ENSCAFT00000047626.1-intron;ENSCAFT00000047626.1-threeUTR;ENSCAFT00000015219.3-threeUTR	BMP6_exon;NA_exon;BMP6_intron;BMP6_threeUTR;NA_threeUTR	NA;thioredoxin domain containing 5 (endoplasmic reticulum)	27163;23040	ENSCAFT00000015219.3	NA	thioredoxin domain containing 5 (endoplasmic reticulum)	23040
chr5	41287721	41288163	443	CpG_19:chr5:41287721-41288163	Female, VAX	NA	NA	NA	NA	ENSCAFT00000029019.3-exon;ENSCAFT00000029019.3-intron	TOP3A_exon;TOP3A_intron	topoisomerase (DNA) III alpha	24561	ENSCAFT00000029030.3	MIEF2	mitochondrial elongation factor 2	9858
chr18	22034032	22034587	556	CpG_45:chr18:22034032-22034587	Male, no_VAX	NA	NA	NA	NA	NA	NA	NA	NA	ENSCAFT00000010276.3	CACNA2D1	calcium channel, voltage-dependent, alpha 2/delta subunit 1	84485
chr31	37914527	37914962	436	CpG_20:chr31:37914527-37914962	Female, Relapse_PostNever	NA	NA	NA	NA	ENSCAFT00000016971.3-intron	NA_intron	trafficking protein particle complex 10	3914	ENSCAFT00000016971.3	NA	trafficking protein particle complex 10	3914
chr2	34450149	34450592	444	CpG_19:chr2:34450149-34450592	Female, no_VAX, Relapse_PostNever	NA	NA	NA	NA	ENSCAFT00000009094.4-intron;ENSCAFT00000044342.1-intron	DIP2C_intron	NA	115199;114747	ENSCAFT00000049626.1	NA	NA	20324
chr10	12841385	12842215	831	CpG_46:chr10:12841385-12842215	Male, Substage_B, no_VAX, PrePred_Yes, Relapse_Pre	NA	NA	NA	NA	ENSCAFT00000041884.1-upstr	U6_upstr	NA	7314	ENSCAFT00000041884.1	U6	NA	7314
chr26	37986316	37986874	559	CpG_31:chr26:37986316-37986874	Female, Stage_3_4, no_VAX, Relapse_PostNever	NA	NA	NA	NA	NA	NA	NA	NA	ENSCAFT00000024821.3	PTEN	phosphatase and tensin homolog	133180
chr27	40753298	40753866	569	CpG_33:chr27:40753298-40753866	Male, Substage_B, Relapse_PostNever	NA	NA	NA	NA	NA	NA	NA	NA	ENSCAFT00000042751.1	TMA7	NA	39418
chr22	656089	656655	567	CpG_30:chr22:656089-656655	Breed_Mixed	NA	NA	NA	NA	ENSCAFT00000048980.2-intron;ENSCAFT00000048411.1-intron	SERPINE3_intron	serpin peptidase inhibitor, clade E (nexin, plasminogen activator inhibitor type 1), member 3	6940;7027	ENSCAFT00000048980.2	SERPINE3	serpin peptidase inhibitor, clade E (nexin, plasminogen activator inhibitor type 1), member 3	6940
chr25	48663425	48664105	681	CpG_42:chr25:48663425-48664105	Breed_Mixed	NA	NA	NA	NA	ENSCAFT00000019683.4-exon;ENSCAFT00000019683.4-intron;ENSCAFT00000019683.4-proxDOWN;ENSCAFT00000019710.4-proxDOWN	FAM132B_exon;FAM132B_intron;FAM132B_proxDOWN;ILKAP_proxDOWN	NA;integrin-linked kinase-associated serine/threonine phosphatase	6848;25362	ENSCAFT00000019683.4	FAM132B	NA	6848
chr17	7317900	7318372	473	CpG_22:chr17:7317900-7318372	Breed_Mixed, Substage_B	NA	NA	NA	NA	ENSCAFT00000048188.1-intron	HPCAL1_intron	hippocalcin-like 1	70842	ENSCAFT00000033175.1	SNORA42	NA	57041
chr3	61349594	61350004	411	CpG:15:chr3:61349594-61350004	Breed_Mixed	NA	NA	NA	NA	ENSCAFT00000023400.3-exon;ENSCAFT00000023400.3-intron;ENSCAFT00000023433.3-upstr	NOP14_exon;NOP14_intron;MFSD10_upstr	NOP14 nucleolar protein;major facilitator superfamily domain containing 10	18617;2664	ENSCAFT00000023433.3	MFSD10	major facilitator superfamily domain containing 10	2664
chr15	61778644	61779369	726	CpG_37:chr15:61778644-61779369	Breed_Mixed	NA	NA	NA	NA	ENSCAFT00000014157.3-intron	TLL1_intron	tolloid-like 1	22490	ENSCAFT00000014157.3	TLL1	tolloid-like 1	22490
chr5	37493352	37496159	2808	CpG_248:chr5:37493352-37496159	Breed_Mixed	NA	NA	NA	NA	ENSCAFT00000028391.3-exon;ENSCAFT00000028391.3-intron;ENSCAFT00000028391.3-fiveUTR;ENSCAFT00000028391.3-proxUP	HS3ST3A1_exon;HS3ST3A1_intron;HS3ST3A1_fiveUTR;HS3ST3A1_proxUP	heparan sulfate (glucosamine) 3-O-sulfotransferase 3A1	0	ENSCAFT00000028391.3	HS3ST3A1	heparan sulfate (glucosamine) 3-O-sulfotransferase 3A1	0
chr18	2111114	2111590	477	CpG_21:chr18:2111114-2111590	Stage_5, Relapse_Pre	NA	NA	NA	NA	NA	NA	NA	NA	ENSCAFT00000005505.3	GRB10	NA	96277
chr31	38079379	38079887	509	CpG_26:chr31:38079379-38079887	Stage_3_4	NA	NA	NA	NA	NA	NA	NA	NA	ENSCAFT00000017049.3	NA	inducible T-cell co-stimulator ligand	14931
chr8	72385304	72385855	552	CpG_26:chr8:72385304-72385855	Stage_5	NA	NA	NA	NA	ENSCAFT00000029195.5-exon;ENSCAFT00000029195.5-intron;ENSCAFT00000048531.1-proxUP	CEP170B_exon;CEP170B_intron;CEP170B_proxUP	centrosomal protein 170B	8947;552	ENSCAFT00000048531.1	CEP170B	centrosomal protein 170B	552
chr3	74107981	74108569	589	CpG_27:chr3:74107981-74108569	Stage_3_4, no_VAX, Relapse_PostNever	NA	NA	NA	NA	ENSCAFT00000048011.2-intron;ENSCAFT00000025730.3-intron	TBC1D1_intron	TBC1 (tre-2/USP6, BUB2, cdc16) domain family, member 1	208387;198197	ENSCAFT00000036324.2	NA	NA	76600
chr27	34494801	34495492	692	CpG_39:chr27:34494801-34495492	Stage_5	NA	NA	NA	NA	ENSCAFT00000021228.3-exon;ENSCAFT00000021228.3-intron	ETV6_exon;ETV6_intron	ets variant 6	91636	ENSCAFT00000021228.3	ETV6	ets variant 6	91636
chr11	73909638	73910278	641	CpG_32:chr11:73909638-73910278	Stage_3_4	NA	NA	NA	NA	ENSCAFT00000005752.3-intron	PHF19_intron	NA	733	ENSCAFT00000005752.3	PHF19	NA	733
chr10	68904444	68905155	712	CpG_59:chr10:68904444-68905155	Stage_3_4, Substage_B, PrePred_Yes	NA	NA	NA	NA	ENSCAFT00000005389.1-upstr	NA_upstr	NA	6581	ENSCAFT00000005389.1	NA	NA	6581
chr22	478801	479736	936	CpG_57:chr22:478801-479736	Substage_B, PrePred_Yes	NA	NA	NA	NA	NA	NA	NA	NA	ENSCAFT00000030026.4	INTS6	integrator complex subunit 6	69421
chr28	30860543	30861010	468	CpG_21:chr28:30860543-30861010	Substage_B, PrePred_Yes	NA	NA	NA	NA	NA	NA	NA	NA	ENSCAFT00000019620.3	WDR11	WD repeat domain 11	91381
chr28	37051419	37051916	498	CpG_25:chr28:37051419-37051916	Substage_B	NA	NA	NA	NA	NA	NA	NA	NA	ENSCAFT00000021024.3	MKI67	antigen identified by monoclonal antibody Ki-67	111981
chr24	44609566	44610024	459	CpG_27:chr24:44609566-44610024	Substage_B, no_VAX, PrePred_Yes	NA	NA	NA	NA	ENSCAFT00000037173.2-proxDOWN	CDH26_proxDOWN	NA	36647	ENSCAFT00000033282.1	U6	NA	28265
chr1	109807319	109807793	475	CpG_28:chr1:109807319-109807793	Substage_B	NA	NA	NA	NA	ENSCAFT00000007048.4-exon;ENSCAFT00000007048.4-intron	RSPH6A_exon;RSPH6A_intron	radial spoke head 6 homolog A (Chlamydomonas)	11320	ENSCAFT00000007058.5	DMWD	NA	10235
chr2	60760985	60761425	441	CpG_21:chr2:60760985-60761425	Substage_B, Relapse_Pre	NA	NA	NA	NA	NA	NA	NA	NA	ENSCAFT00000040944.1	NA	NA	102120
chr20	6913230	6913742	513	CpG_26:chr20:6913230-6913742	Substage_B	NA	NA	NA	NA	ENSCAFT00000046221.1-exon;ENSCAFT00000008066.3-exon;ENSCAFT00000046221.1-threeUTR;ENSCAFT00000008066.3-threeUTR	VGLL4_exon;ATG7_exon;VGLL4_threeUTR;ATG7_threeUTR	vestigial-like family member 4;autophagy related 7	81053;241491	ENSCAFT00000046221.1	VGLL4	vestigial-like family member 4	81053
chr22	478064	478527	464	CpG_21:chr22:478064-478527	Substage_B, PrePred_Yes	NA	NA	NA	NA	NA	NA	NA	NA	ENSCAFT00000030026.4	INTS6	integrator complex subunit 6	70630
chr34	4776423	4776987	565	CpG_33:chr34:4776423-4776987	Substage_B	NA	NA	NA	NA	ENSCAFT00000016056.3-upstr	SEMA5A_upstr	sema domain, seven thrombospondin repeats (type 1 and type 1-like), transmembrane domain (TM) and short cytoplasmic domain, (semaphorin) 5A	6850	ENSCAFT00000016056.3	SEMA5A	sema domain, seven thrombospondin repeats (type 1 and type 1-like), transmembrane domain (TM) and short cytoplasmic domain, (semaphorin) 5A	6850
chr37	30078674	30079851	1178	CpG_85:chr37:30078674-30079851	Substage_B	NA	NA	NA	NA	NA	NA	NA	NA	ENSCAFT00000025761.3	ERICH1	NA	54092
chr38	17644359	17645166	808	CpG:56:chr38:17644359-17645166	Substage_B	NA	NA	NA	NA	ENSCAFT00000021314.3-exon;ENSCAFT00000021314.3-intron;ENSCAFT00000021314.3-fiveUTR;ENSCAFT00000021314.3-proxUP	ALDH9A1_exon;ALDH9A1_intron;ALDH9A1_fiveUTR;ALDH9A1_proxUP	aldehyde dehydrogenase 9 family, member A1	0	ENSCAFT00000021314.3	ALDH9A1	aldehyde dehydrogenase 9 family, member A1	0
chr31	36249046	36249680	635	CpG_30:chr31:36249046-36249680	Substage_B, PrePred_Yes	NA	NA	NA	NA	ENSCAFT00000049663.2-exon;ENSCAFT00000016225.4-exon;ENSCAFT00000049663.2-intron;ENSCAFT00000016225.4-intron	PRDM15_exon;PRDM15_intron	PR domain containing 15	36038;36071	ENSCAFT00000049663.2	PRDM15	PR domain containing 15	36038
chr1	27859518	27860036	519	CpG_38:chr1:27859518-27860036	Substage_B	NA	NA	NA	NA	NA	NA	NA	NA	ENSCAFT00000000363.3	MYB	v-myb avian myeloblastosis viral oncogene homolog	48210
chr15	8254147	8254996	850	CpG_54:chr15:8254147-8254996	no_VAX	NA	NA	NA	NA	ENSCAFT00000005906.3-intron;ENSCAFT00000043579.2-upstr	NA_intron;NA_upstr	glutamic pyruvate transaminase (alanine aminotransferase) 2	33529;3342	ENSCAFT00000043579.2	NA	glutamic pyruvate transaminase (alanine aminotransferase) 2	3342
chr31	37305307	37306129	823	CpG_47:chr31:37305307-37306129	no_VAX	NM_001080898-proxUP	CRYAA_proxUP	crystallin, alpha A	940	ENSCAFT00000016823.3-proxUP	NA_proxUP	crystallin, alpha A	940	ENSCAFT00000016823.3	NA	crystallin, alpha A	940
chr18	25833092	25836630	3539	CpG_252:chr18:25833092-25836630	no_VAX	NA	NA	NA	NA	NA	NA	NA	NA	ENSCAFT00000044926.1	NA	NA	14473
chr35	24358684	24359140	457	CpG_18:chr35:24358684-24359140	no_VAX	NA	NA	NA	NA	ENSCAFT00000049560.1-exon;ENSCAFT00000049560.1-intron	ABT1_exon;ABT1_intron	activator of basal transcription 1	2084	ENSCAFT00000049560.1	ABT1	activator of basal transcription 1	2084
chr1	97024944	97025462	519	CpG_28:chr1:97024944-97025462	no_VAX, PrePred_Yes	NA	NA	NA	NA	ENSCAFT00000003456.4-intron;ENSCAFT00000048355.1-intron	SHC3_intron	NA	4946	ENSCAFT00000003456.4	SHC3	NA	4946
chr8	72473712	72474174	463	CpG_24:chr8:72473712-72474174	no_VAX	NA	NA	NA	NA	NA	NA	NA	NA	ENSCAFT00000029227.3	CDCA4	cell division cycle associated 4	13661
chr8	72271947	72272440	494	CpG_25:chr8:72271947-72272440	no_VAX	NA	NA	NA	NA	ENSCAFT00000029124.3-exon;ENSCAFT00000029127.4-exon;ENSCAFT00000029124.3-intron;ENSCAFT00000029127.4-intron;ENSCAFT00000044489.1-upstr	INF2_exon;INF2_intron;NA_upstr	inverted formin, FH2 and WH2 domain containing;NA	2322;7091	ENSCAFT00000029124.3	INF2	inverted formin, FH2 and WH2 domain containing	2322
chr8	72404434	72405179	746	CpG_48:chr8:72404434-72405179	no_VAX	NA	NA	NA	NA	ENSCAFT00000043179.2-upstr;ENSCAFT00000029210.3-upstr	PLD4_upstr	phospholipase D family, member 4	5099;7292	ENSCAFT00000043179.2	PLD4	phospholipase D family, member 4	5099
chr10	17849368	17849911	544	CpG_29:chr10:17849368-17849911	VAX	NA	NA	NA	NA	NA	NA	NA	NA	ENSCAFT00000001135.3	FAM19A5	NA	304310
chr25	47388348	47388781	434	CpG_18:chr25:47388348-47388781	PrePred_Yes	NA	NA	NA	NA	NA	NA	NA	NA	ENSCAFT00000019378.3	ACKR3	atypical chemokine receptor 3	50691
chr13	39178443	39178882	440	CpG:25:chr13:39178443-39178882	PrePred_Yes	NA	NA	NA	NA	ENSCAFT00000002832.3-intron	BEND4_intron	BEN domain containing 4	7886	ENSCAFT00000002832.3	BEND4	BEN domain containing 4	7886
chr23	50592744	50593311	568	CpG_33:chr23:50592744-50593311	PrePred_Yes	NA	NA	NA	NA	NA	NA	NA	NA	ENSCAFT00000014104.3	CCNL1	NA	58991
chr1	62215978	62216430	453	CpG_28:chr1:62215978-62216430	PrePred_Yes	NA	NA	NA	NA	ENSCAFT00000001550.2-proxUP	CLVS2_proxUP	clavesin 2	1012	ENSCAFT00000001550.2	CLVS2	clavesin 2	1012
chr34	40838317	40839448	1132	CpG_77:chr34:40838317-40839448	PrePred_Yes, Relapse_PostNever	NA	NA	NA	NA	NA	NA	NA	NA	ENSCAFT00000040815.1	NA	NA	144564
chr10	27184846	27187656	2811	CpG_218:chr10:27184846-27187656	PrePred_Yes	NR_128771-proxUP;NR_128771-upstr	MIR8828_proxUP;MIR8828_upstr	microRNA mir-8828	1984	ENSCAFT00000002344.3-exon;ENSCAFT00000002344.3-intron;ENSCAFT00000002344.3-proxUP;ENSCAFT00000002344.3-proxDOWN	NA_exon;NA_intron;NA_proxUP;NA_proxDOWN	NA	0	ENSCAFT00000002344.3	NA	NA	0
chr34	40840496	40840935	440	CpG_18:chr34:40840496-40840935	Relapse_PostNever	NA	NA	NA	NA	NA	NA	NA	NA	ENSCAFT00000040815.1	NA	NA	143077
chr18	34806288	34806857	570	CpG_32:chr18:34806288-34806857	Relapse_Pre	NA	NA	NA	NA	ENSCAFT00000044660.2-exon;ENSCAFT00000044660.2-intron;ENSCAFT00000044660.2-fiveUTR;ENSCAFT00000044660.2-proxUP	CCDC73_exon;CCDC73_intron;CCDC73_fiveUTR;CCDC73_proxUP	coiled-coil domain containing 73	0	ENSCAFT00000044660.2	CCDC73	coiled-coil domain containing 73	0
chr13	30665435	30666530	1096	CpG_71:chr13:30665435-30666530	Relapse_Pre	NA	NA	NA	NA	ENSCAFT00000001793.4-intron;ENSCAFT00000001794.2-intron	ZFAT_intron	zinc finger and AT hook domain containing	174781;145482	ENSCAFT00000001794.2	ZFAT	zinc finger and AT hook domain containing	145482
chr12	71515509	71516123	615	CpG_35:chr12:71515509-71516123	Relapse_PostNever	NA	NA	NA	NA	NA	NA	NA	NA	ENSCAFT00000048606.1	NA	NA	109148
chr25	39684368	39688796	4429	CpG_334:chr25:39684368-39688796	Relapse_PostNever	NA	NA	NA	NA	ENSCAFT00000016522.4-exon;ENSCAFT00000016522.4-intron;ENSCAFT00000016522.4-proxUP	IRS1_exon;IRS1_intron;IRS1_proxUP	NA	0	ENSCAFT00000016522.4	IRS1	NA	0
