# Supplementary material for: DNA methylation profiling reveals common signatures of tumorigenesis and defines epigenetic prognostic subtypes of canine Diffuse Large B-cell Lymphoma
Source: Sci Rep. 2017 Sep 14;7:11591. doi: 10.1038/s41598-017-11724-w (PMC5599585; doi:10.1038/s41598-017-11724-w)
Supplement: Supplementary file 7 — Table S7 [file 41598_2017_11724_MOESM7_ESM.xlsx]

## Sheet: LRres_AnnotRes_Ref_Ens.txt
chrom	start	end	width	Probe	Pvalue	Bonferroni	breed	sex	age	weight	stage	substage	treatment	pre_pred	relapse	ttp	lss	Overlap.RefSeq	Overlap.RefSeq.Symbol	Overlap.RefSeq.GeneName	Overlap.RefSeq.DistanceTSS	Overlap.Ensembl	Overlap.Ensembl.Symbol	Overlap.Ensembl.GeneName	Overlap.Ensembl.DistanceTSS	Nearest.Sequence	Nearest.Sequence.Symbol	Nearest.Sequence.GeneName	Nearest.Sequence.DistanceTSS
chr38	2870794	2871875	1082	CpG_85:chr38:2870794-2871875	2.02183e-08	0.000757762	0	0	0	0	1	0	0	0	0	0	1	NM_001202488-exon;NM_001202488-intron;NM_001202488-fiveUTR;NM_001202488-proxUP	EIF2D_exon;EIF2D_intron;EIF2D_fiveUTR;EIF2D_proxUP	eukaryotic translation initiation factor 2D	0	ENSCAFT00000016297.4-exon;ENSCAFT00000038953.2-exon;ENSCAFT00000016297.4-intron;ENSCAFT00000038953.2-intron;ENSCAFT00000038953.2-fiveUTR;ENSCAFT00000016297.4-fiveUTR;ENSCAFT00000016297.4-proxUP	EIF2D_exon;EIF2D_intron;EIF2D_fiveUTR;EIF2D_proxUP	eukaryotic translation initiation factor 2D	0;72	ENSCAFT00000016297.4	EIF2D	eukaryotic translation initiation factor 2D	0
chr17	2127254	2128962	1709	CpG_120:chr17:2127254-2128962	8.10564e-08	0.00303791	0	0	1	0	0	0	1	0	0	1	0	NM_001285468-exon;NM_001285468-intron;NM_001285468-fiveUTR;NM_001285468-proxUP	RNASEH1_exon;RNASEH1_intron;RNASEH1_fiveUTR;RNASEH1_proxUP	ribonuclease H1	0	ENSCAFT00000044124.2-exon;ENSCAFT00000005229.3-exon;ENSCAFT00000044124.2-intron;ENSCAFT00000005229.3-intron;ENSCAFT00000044124.2-fiveUTR;ENSCAFT00000005229.3-proxUP;ENSCAFT00000044124.2-proxUP;ENSCAFT00000005233.3-upstr	NA_exon;RNASEH1_exon;NA_intron;RNASEH1_intron;NA_fiveUTR;RNASEH1_proxUP;RPS7_upstr	ribonuclease H1;ribosomal protein S7	0;9637	ENSCAFT00000005229.3	RNASEH1	ribonuclease H1	0
chr5	60015327	60015731	405	CpG_15:chr5:60015327-60015731	2.25775e-07	0.00846183	0	0	1	0	1	1	1	0	0	1	0	NA	NA	NA	NA	ENSCAFT00000043222.2-intron;ENSCAFT00000031036.1-intron	KCNAB2_intron	potassium channel, voltage gated subfamily A regulatory beta subunit 2	47378;26343	ENSCAFT00000031036.1	KCNAB2	potassium channel, voltage gated subfamily A regulatory beta subunit 2	26343
chr15	50775780	50776322	543	CpG_35:chr15:50775780-50776322	3.18722e-07	0.0119454	0	0	0	1	0	0	0	0	0	1	1	NA	NA	NA	NA	ENSCAFT00000013051.4-upstr	FHDC1_upstr	FH2 domain containing 1	6922	ENSCAFT00000013051.4	FHDC1	FH2 domain containing 1	6922
chr17	54695892	54696487	596	CpG_40:chr17:54695892-54696487	3.31064e-07	0.0124079	1	0	0	1	0	0	0	1	0	0	1	NA	NA	NA	NA	ENSCAFT00000015692.3-proxUP	MAN1A2_proxUP	mannosidase, alpha, class 1A, member 2	1286	ENSCAFT00000015692.3	MAN1A2	mannosidase, alpha, class 1A, member 2	1286
chr32	5588263	5589378	1116	CpG_94:chr32:5588263-5589378	6.51115e-07	0.0244031	0	0	0	0	1	0	0	0	1	0	1	NA	NA	NA	NA	ENSCAFT00000014169.3-exon;ENSCAFT00000014169.3-intron;ENSCAFT00000014169.3-fiveUTR;ENSCAFT00000014169.3-proxUP	RASGEF1B_exon;RASGEF1B_intron;RASGEF1B_fiveUTR;RASGEF1B_proxUP	RasGEF domain family, member 1B	0	ENSCAFT00000014169.3	RASGEF1B	RasGEF domain family, member 1B	0
chr36	30258060	30261064	3005	CpG_190:chr36:30258060-30261064	1.30763e-06	0.0490087	0	0	0	0	0	1	1	0	0	1	1	NA	NA	NA	NA	NA	NA	NA	NA	ENSCAFT00000036189.1	GULP1	GULP, engulfment adaptor PTB domain containing 1	34633
chr14	40418073	40419639	1567	CpG_104:chr14:40418073-40419639	1.53435e-06	0.057506	1	0	1	1	0	0	0	0	0	0	0	NA	NA	NA	NA	ENSCAFT00000004757.4-exon;ENSCAFT00000004757.4-intron;ENSCAFT00000004757.4-proxUP	EVX1_exon;EVX1_intron;EVX1_proxUP	even-skipped homeobox 1	0	ENSCAFT00000004757.4	EVX1	even-skipped homeobox 1	0
chr23	7813193	7814273	1081	CpG_115:chr23:7813193-7814273	2.40412e-06	0.090104	0	0	1	1	1	0	0	0	1	1	1	NA	NA	NA	NA	ENSCAFT00000007951.3-exon;ENSCAFT00000007951.3-intron;ENSCAFT00000007951.3-proxUP;ENSCAFT00000007940.4-upstr	DLEC1_exon;DLEC1_intron;DLEC1_proxUP;PLCD1_upstr	deleted in lung and esophageal cancer 1;phospholipase C, delta 1	0;8044	ENSCAFT00000007951.3	DLEC1	deleted in lung and esophageal cancer 1	0
chr5	35004144	35004647	504	CpG_24:chr5:35004144-35004647	2.90108e-06	0.10873	1	0	0	1	1	0	1	1	0	1	1	NA	NA	NA	NA	ENSCAFT00000027890.3-upstr	TMEM220_upstr	NA	8351	ENSCAFT00000027890.3	TMEM220	NA	8351
chr7	834247	835876	1630	CpG_113:chr7:834247-835876	3.52445e-06	0.132093	0	0	0	0	0	1	1	0	0	1	1	NA	NA	NA	NA	ENSCAFT00000016729.4-exon;ENSCAFT00000016729.4-intron;ENSCAFT00000016729.4-proxUP;ENSCAFT00000016818.4-proxDOWN;ENSCAFT00000050119.1-proxDOWN	LGR6_exon;LGR6_intron;LGR6_proxUP;NA_proxDOWN	leucine-rich repeat containing G protein-coupled receptor 6;receptor-type tyrosine-protein phosphatase V-like	0;17963	ENSCAFT00000016729.4	LGR6	leucine-rich repeat containing G protein-coupled receptor 6	0
chr9	58228702	58229102	401	CpG_15:chr9:58228702-58229102	3.54454e-06	0.132846	0	0	1	0	1	1	0	0	0	0	1	NA	NA	NA	NA	ENSCAFT00000045489.1-upstr	OLFML2A_upstr	olfactomedin-like 2A	6938	ENSCAFT00000045489.1	OLFML2A	olfactomedin-like 2A	6938
chr20	41399578	41400572	995	CpG_97:chr20:41399578-41400572	3.70688e-06	0.13893	1	0	0	1	1	0	0	1	1	0	1	NA	NA	NA	NA	ENSCAFT00000045156.2-exon;ENSCAFT00000020913.4-exon;ENSCAFT00000050069.1-exon;ENSCAFT00000045156.2-intron;ENSCAFT00000020913.4-intron;ENSCAFT00000050069.1-intron;ENSCAFT00000045156.2-fiveUTR;ENSCAFT00000020913.4-proxUP;ENSCAFT00000050069.1-proxUP	ELP6_exon;ELP6_intron;ELP6_fiveUTR;ELP6_proxUP	NA	313;0	ENSCAFT00000020913.4	ELP6	NA	0
chr7	1191064	1191501	438	CpG_25:chr7:1191064-1191501	3.8466e-06	0.144167	0	0	0	1	0	1	0	1	0	0	0	NA	NA	NA	NA	ENSCAFT00000017126.4-intron;ENSCAFT00000049826.2-intron	NAV1_intron	NA	92075;92239	ENSCAFT00000016957.4	IPO9	importin 9	81123
chr6	16288883	16290063	1181	CpG_73:chr6:16288883-16290063	3.92264e-06	0.147017	1	0	0	0	1	1	0	0	0	0	0	NM_001190172-exon;NM_001190172-intron	PDGFA_exon;PDGFA_intron	platelet-derived growth factor alpha polypeptide	16242	ENSCAFT00000050101.2-exon;ENSCAFT00000017795.3-exon;ENSCAFT00000050101.2-intron;ENSCAFT00000017795.3-intron;ENSCAFT00000050101.2-threeUTR	PDGFA_exon;PDGFA_intron;PDGFA_threeUTR	platelet-derived growth factor alpha polypeptide	18655;16242	ENSCAFT00000017795.3	PDGFA	platelet-derived growth factor alpha polypeptide	16242
chr2	30462727	30463350	624	CpG_41:chr2:30462727-30463350	4.06857e-06	0.152486	0	0	0	0	0	0	1	0	0	0	1	NA	NA	NA	NA	ENSCAFT00000008454.4-exon;ENSCAFT00000008454.4-intron;ENSCAFT00000008457.3-intron;ENSCAFT00000008454.4-fiveUTR;ENSCAFT00000008454.4-proxUP	NET1_exon;NET1_intron;NET1_fiveUTR;NET1_proxUP	neuroepithelial cell transforming 1	0;28729	ENSCAFT00000008454.4	NET1	neuroepithelial cell transforming 1	0
chr8	35338818	35339925	1108	CpG_105:chr8:35338818-35339925	4.07386e-06	0.152684	0	0	0	0	0	0	0	0	1	0	1	NA	NA	NA	NA	ENSCAFT00000024729.4-intron	PPM1A_intron	protein phosphatase, Mg2+/Mn2+ dependent, 1A	2677	ENSCAFT00000024729.4	PPM1A	protein phosphatase, Mg2+/Mn2+ dependent, 1A	2677
chr9	6140188	6140620	433	CpG_22:chr9:6140188-6140620	4.11219e-06	0.154121	0	0	1	0	1	1	1	0	0	1	0	NA	NA	NA	NA	ENSCAFT00000007288.3-intron	TTYH2_intron	NA	9163	ENSCAFT00000007288.3	TTYH2	NA	9163
chr2	33975584	33976050	467	CpG_26:chr2:33975584-33976050	4.12627e-06	0.154649	0	0	0	1	0	1	1	0	0	0	1	NA	NA	NA	NA	NA	NA	NA	NA	ENSCAFT00000008921.3	GTPBP4	NA	20651
chr15	52398556	52401901	3346	CpG_260:chr15:52398556-52401901	4.5075e-06	0.168937	0	0	0	0	1	0	1	0	0	1	1	NA	NA	NA	NA	ENSCAFT00000044772.1-exon;ENSCAFT00000044772.1-intron;ENSCAFT00000044772.1-fiveUTR;ENSCAFT00000044772.1-proxUP	LRAT_exon;LRAT_intron;LRAT_fiveUTR;LRAT_proxUP	lecithin retinol acyltransferase (phosphatidylcholine--retinol O-acyltransferase)	0	ENSCAFT00000044772.1	LRAT	lecithin retinol acyltransferase (phosphatidylcholine--retinol O-acyltransferase)	0
chr11	70517240	70517688	449	CpG_18:chr11:70517240-70517688	4.55108e-06	0.17057	0	0	0	0	0	0	0	1	0	0	0	NA	NA	NA	NA	ENSCAFT00000005648.4-intron;ENSCAFT00000005650.3-intron	ASTN2_intron	astrotactin 2	460202;460207	ENSCAFT00000005652.3	TRIM32	tripartite motif containing 32	55226
chr5	62398928	62399401	474	CpG_20:chr5:62398928-62399401	5.12684e-06	0.192149	1	0	0	1	0	1	0	1	0	0	0	NA	NA	NA	NA	NA	NA	NA	NA	ENSCAFT00000031351.2	SLC2A5	solute carrier family 2, facilitated glucose transporter member 5	37474
chr1	30651785	30652253	469	CpG_20:chr1:30651785-30652253	5.37392e-06	0.201409	0	0	0	1	0	1	0	1	0	0	0	NA	NA	NA	NA	ENSCAFT00000044681.2-exon;ENSCAFT00000000423.3-exon;ENSCAFT00000044681.2-intron;ENSCAFT00000000423.3-intron;ENSCAFT00000000423.3-proxDOWN;ENSCAFT00000044681.2-proxDOWN	ARFGEF3_exon;ARFGEF3_intron;ARFGEF3_proxDOWN	ARFGEF family member 3	169414;169327	ENSCAFT00000000424.2	HEBP2	heme binding protein 2	63967
chr36	30158764	30161354	2591	CpG_162:chr36:30158764-30161354	5.66882e-06	0.212462	0	0	0	1	0	1	1	0	0	1	0	NA	NA	NA	NA	ENSCAFT00000023491.4-exon;ENSCAFT00000023491.4-intron;ENSCAFT00000023491.4-fiveUTR	GULP1_exon;GULP1_intron;GULP1_fiveUTR	GULP, engulfment adaptor PTB domain containing 1	49877	ENSCAFT00000023491.4	GULP1	GULP, engulfment adaptor PTB domain containing 1	49877
chr3	85635325	85636021	697	CpG_39:chr3:85635325-85636021	5.77138e-06	0.216306	0	0	0	0	0	1	0	0	0	0	0	NA	NA	NA	NA	NA	NA	NA	NA	ENSCAFT00000026155.4	DHX15	DEAH (Asp-Glu-Ala-His) box helicase 15	86033
chr9	4617848	4618331	484	CpG_24:chr9:4617848-4618331	5.8285e-06	0.218446	0	0	0	1	1	1	1	0	0	0	1	NA	NA	NA	NA	ENSCAFT00000008073.3-exon;ENSCAFT00000046353.1-exon;ENSCAFT00000008073.3-intron;ENSCAFT00000046353.1-intron;ENSCAFT00000046353.1-fiveUTR	NA_exon;NA_intron;NA_fiveUTR	envoplakin	4380;1242	ENSCAFT00000046353.1	NA	envoplakin	1242
chr18	2237067	2237556	490	CpG_26:chr18:2237067-2237556	6.03942e-06	0.226351	0	0	0	1	0	1	1	0	0	0	0	NA	NA	NA	NA	ENSCAFT00000005532.3-intron	COBL_intron	cordon-bleu WH2 repeat protein	121345	ENSCAFT00000005532.3	COBL	cordon-bleu WH2 repeat protein	121345
chr8	34699507	34700781	1275	CpG_133:chr8:34699507-34700781	6.50383e-06	0.243757	1	0	1	0	1	1	0	0	0	1	0	NA	NA	NA	NA	ENSCAFT00000024669.3-exon;ENSCAFT00000024656.4-exon;ENSCAFT00000024669.3-intron;ENSCAFT00000024656.4-intron;ENSCAFT00000024669.3-proxUP;ENSCAFT00000024656.4-proxUP	JKAMP_exon;L3HYPDH_exon;JKAMP_intron;L3HYPDH_intron;JKAMP_proxUP;L3HYPDH_proxUP	JNK1/MAPK8-associated membrane protein;L-3-hydroxyproline dehydratase (trans-)	0	ENSCAFT00000024669.3	JKAMP	JNK1/MAPK8-associated membrane protein	0
chr9	1073301	1074409	1109	CpG_61:chr9:1073301-1074409	7.1166e-06	0.266723	0	0	0	1	0	0	1	1	1	0	0	NA	NA	NA	NA	ENSCAFT00000009182.3-intron	RPTOR_intron	regulatory associated protein of MTOR, complex 1	269738	ENSCAFT00000009186.3	CHMP6	NA	71691
chr3	4361548	4361971	424	CpG_17:chr3:4361548-4361971	7.35169e-06	0.275534	1	1	0	1	0	0	1	1	0	0	1	NA	NA	NA	NA	NA	NA	NA	NA	ENSCAFT00000011937.3	EFNA5	NA	135966
chr2	81879814	81880384	571	CpG_36:chr2:81879814-81880384	7.44447e-06	0.279011	1	0	0	0	0	0	0	0	1	1	0	NA	NA	NA	NA	ENSCAFT00000025696.3-exon;ENSCAFT00000025696.3-intron	PLEKHM2_exon;PLEKHM2_intron	pleckstrin homology domain containing, family M (with RUN domain) member 2	358	ENSCAFT00000025696.3	PLEKHM2	pleckstrin homology domain containing, family M (with RUN domain) member 2	358
chr5	4078877	4079351	475	CpG_20:chr5:4078877-4079351	7.58341e-06	0.284219	1	0	0	1	0	0	0	1	0	1	0	NA	NA	NA	NA	ENSCAFT00000015844.3-intron	SNX19_intron	sorting nexin 19	33494	ENSCAFT00000015844.3	SNX19	sorting nexin 19	33494
chr6	57957688	57958110	423	CpG_30:chr6:57957688-57958110	7.60082e-06	0.284871	0	1	0	1	0	0	0	0	0	0	0	NA	NA	NA	NA	NA	NA	NA	NA	ENSCAFT00000032163.4	BARHL2	BarH-like homeobox 2	13231
chr28	38566648	38567101	454	CpG_25:chr28:38566648-38567101	7.6257e-06	0.285803	1	1	1	0	0	1	1	0	0	1	0	NA	NA	NA	NA	ENSCAFT00000021050.3-intron	EBF3_intron	NA	34798	ENSCAFT00000021050.3	EBF3	NA	34798
chr5	57411594	57416395	4802	chr5:57411594-57416395	8.45264e-06	0.316796	0	0	0	0	1	1	1	0	0	1	0	NM_001284454-exon;NM_001284454-intron;NM_001284454-proxUP	TNFRSF14_exon;TNFRSF14_intron;TNFRSF14_proxUP	tumor necrosis factor receptor superfamily, member 14	0	ENSCAFT00000043591.2-exon;ENSCAFT00000030875.2-exon;ENSCAFT00000043591.2-intron;ENSCAFT00000030875.2-intron;ENSCAFT00000043591.2-fiveUTR;ENSCAFT00000030875.2-proxUP	TNFRSF14_exon;TNFRSF14_intron;TNFRSF14_fiveUTR;TNFRSF14_proxUP	tumor necrosis factor receptor superfamily, member 14	1493;0	ENSCAFT00000030875.2	TNFRSF14	tumor necrosis factor receptor superfamily, member 14	0
chr34	16232834	16233276	443	CpG_18:chr34:16232834-16233276	9.3853e-06	0.351752	0	0	0	0	0	1	0	1	0	0	0	NA	NA	NA	NA	ENSCAFT00000042743.2-intron;ENSCAFT00000018746.4-intron	MCF2L2_intron	MCF.2 cell line derived transforming sequence-like 2_lysosomal-associated membrane protein 3	144101;112352	ENSCAFT00000018761.3	B3GNT5	UDP-GlcNAc:betaGal beta-1,3-N-acetylglucosaminyltransferase 5	7831
chr20	54707269	54707777	509	CpG_31:chr20:54707269-54707777	9.4097e-06	0.352666	1	0	0	0	0	0	1	0	1	0	0	NA	NA	NA	NA	NA	NA	NA	NA	ENSCAFT00000029953.3	NA	protein tyrosine phosphatase, receptor type, S	94321
chr2	79710067	79710742	676	CpG_35:chr2:79710067-79710742	9.62027e-06	0.360558	0	0	0	0	0	1	1	1	0	0	1	NM_001031819-upstr	TAS1R2_upstr	taste receptor, type 1, member 2	8882	ENSCAFT00000045210.1-exon;ENSCAFT00000024558.4-intron;ENSCAFT00000045210.1-intron;ENSCAFT00000045210.1-threeUTR;ENSCAFT00000024580.2-upstr	ALDH4A1_exon;ALDH4A1_intron;ALDH4A1_threeUTR;ALDH4A1_upstr	taste receptor, type 1, member 2_aldehyde dehydrogenase 4 family, member A1_intermediate filament family orphan 2	22157;40044;8882	ENSCAFT00000024580.2	ALDH4A1	taste receptor, type 1, member 2_aldehyde dehydrogenase 4 family, member A1_intermediate filament family orphan 2	8882
chr9	974709	975252	544	CpG:35:chr9:974709-975252	9.80095e-06	0.36733	1	0	0	1	1	1	1	0	0	0	1	NA	NA	NA	NA	ENSCAFT00000037126.2-upstr;ENSCAFT00000009191.4-upstr	BAIAP2_upstr	BAI1-associated protein 2	6199;6196	ENSCAFT00000009191.4	BAIAP2	BAI1-associated protein 2	6196
chr9	8273428	8278218	4791	CpG_386:chr9:8273428-8278218	9.84985e-06	0.369163	0	0	0	1	1	1	0	0	0	1	0	NM_001002978-exon;NM_001002978-intron;NM_001002978-proxUP;NM_001002978-proxDOWN	SOX9_exon;SOX9_intron;SOX9_proxUP;SOX9_proxDOWN	SRY (sex determining region Y)-box 9	0	ENSCAFT00000007033.4-exon;ENSCAFT00000007033.4-intron;ENSCAFT00000007033.4-threeUTR;ENSCAFT00000007033.4-proxUP	SOX9_exon;SOX9_intron;SOX9_threeUTR;SOX9_proxUP	SRY (sex determining region Y)-box 9	0	ENSCAFT00000007033.4	SOX9	SRY (sex determining region Y)-box 9	0
chr9	21204212	21210528	6317	chr9:21204212-21210528	1.01969e-05	0.382171	1	0	1	0	0	0	0	1	0	0	0	NA	NA	NA	NA	ENSCAFT00000048059.2-exon;ENSCAFT00000048930.1-exon;ENSCAFT00000025275.3-exon;ENSCAFT00000048059.2-intron;ENSCAFT00000048930.1-intron;ENSCAFT00000025275.3-intron;ENSCAFT00000048930.1-proxUP;ENSCAFT00000025275.3-proxUP;ENSCAFT00000048059.2-proxDOWN;ENSCAFT00000048930.1-proxDOWN;ENSCAFT00000025275.3-proxDOWN	KRT9_exon;KRT9_intron;KRT9_proxUP;KRT9_proxDOWN	keratin 9, type I	137542;0	ENSCAFT00000025275.3	KRT9	keratin 9, type I	0
chr22	5656487	5657457	971	CpG_101:chr22:5656487-5657457	1.03772e-05	0.388928	0	0	0	0	0	0	1	1	0	0	0	NA	NA	NA	NA	ENSCAFT00000007298.3-intron	SLC25A30_intron	solute carrier family 25, member 30	3561	ENSCAFT00000007298.3	SLC25A30	solute carrier family 25, member 30	3561
chr12	13722494	13725499	3006	CpG_243:chr12:13722494-13725499	1.05137e-05	0.394044	0	0	0	0	1	0	1	0	0	0	0	NA	NA	NA	NA	NA	NA	NA	NA	ENSCAFT00000050131.2	NA	NA	60642
chr19	51111019	51111845	827	CpG_54:chr19:51111019-51111845	1.09392e-05	0.409992	0	1	0	1	0	0	0	0	0	1	1	NA	NA	NA	NA	NA	NA	NA	NA	ENSCAFT00000009067.3	MMADHC	methylmalonic aciduria (cobalamin deficiency) cblD type, with homocystinuria	66116
chr8	72347228	72350421	3194	CpG_217:chr8:72347228-72350421	1.146e-05	0.429509	1	0	0	1	0	1	0	0	0	0	1	NA	NA	NA	NA	NA	NA	NA	NA	ENSCAFT00000048535.1	ZBTB42	NA	3624
chr3	2188411	2189147	737	CpG_43:chr3:2188411-2189147	1.14638e-05	0.429653	0	0	0	1	0	0	1	1	0	0	1	NA	NA	NA	NA	NA	NA	NA	NA	ENSCAFT00000044260.1	NA	NA	138349
chr3	54526948	54528131	1184	CpG_88:chr3:54526948-54528131	1.17197e-05	0.439244	1	1	1	1	1	0	0	0	1	0	0	NA	NA	NA	NA	ENSCAFT00000049658.2-exon;ENSCAFT00000020838.3-exon;ENSCAFT00000049658.2-intron;ENSCAFT00000020838.3-intron	AP3B2_exon;AP3B2_intron	adaptor-related protein complex 3, beta 2 subunit	11974;202841	ENSCAFT00000049658.2	AP3B2	adaptor-related protein complex 3, beta 2 subunit	11974
chr20	57296851	57297263	413	CpG_22:chr20:57296851-57297263	1.18509e-05	0.44416	1	1	0	0	1	0	0	0	0	1	0	NA	NA	NA	NA	ENSCAFT00000031004.3-exon;ENSCAFT00000031017.4-intron;ENSCAFT00000031004.3-intron;ENSCAFT00000031004.3-proxUP	MBD3_exon;ADAMTSL5_intron;MBD3_intron;MBD3_proxUP	methyl-CpG binding domain protein 3;ADAMTS-like 5	0;7958	ENSCAFT00000031004.3	MBD3	methyl-CpG binding domain protein 3	0
chr6	40203808	40204430	623	CpG_31:chr6:40203808-40204430	1.18527e-05	0.444229	0	0	0	1	1	0	1	0	0	1	0	NA	NA	NA	NA	ENSCAFT00000031298.3-intron	AXIN1_intron	axin 1	45557	ENSCAFT00000024471.3	PDIA2	protein disulfide isomerase family A, member 2	17366
chr31	39173765	39176150	2386	CpG_158:chr31:39173765-39176150	1.19518e-05	0.447942	0	0	1	0	0	0	1	1	0	0	0	NA	NA	NA	NA	ENSCAFT00000048553.1-intron	NA_intron	NA	298130	ENSCAFT00000018912.4	PCBP3	poly(rC) binding protein 3	43683
chr13	56399445	56401242	1798	CpG:126:chr13:56399445-56401242	1.27502e-05	0.477863	0	0	0	1	1	1	1	1	0	0	0	NA	NA	NA	NA	ENSCAFT00000004331.4-exon;ENSCAFT00000004331.4-intron;ENSCAFT00000004331.4-fiveUTR;ENSCAFT00000004331.4-proxUP	EPHA5_exon;EPHA5_intron;EPHA5_fiveUTR;EPHA5_proxUP	EPH receptor A5	0	ENSCAFT00000004331.4	EPHA5	EPH receptor A5	0
chr6	21354749	21355829	1081	CpG_65:chr6:21354749-21355829	1.27535e-05	0.47799	1	0	0	1	0	0	0	1	1	0	0	NA	NA	NA	NA	ENSCAFT00000045503.2-proxUP;ENSCAFT00000027808.4-proxUP	TNRC6A_proxUP	trinucleotide repeat containing 6A	467;465	ENSCAFT00000027808.4	TNRC6A	trinucleotide repeat containing 6A	465
chr7	77745102	77746570	1469	CpG_130:chr7:77745102-77746570	1.34956e-05	0.505801	0	0	0	1	0	0	1	0	0	0	1	NA	NA	NA	NA	ENSCAFT00000029904.3-exon;ENSCAFT00000029904.3-intron;ENSCAFT00000029904.3-proxDOWN	TUBB6_exon;TUBB6_intron;TUBB6_proxDOWN	tubulin, beta 6 class V	16727	ENSCAFT00000029904.3	TUBB6	tubulin, beta 6 class V	16727
chr11	70473260	70473718	459	CpG_21:chr11:70473260-70473718	1.3923e-05	0.52182	0	0	0	1	0	1	1	0	0	1	0	NA	NA	NA	NA	ENSCAFT00000005648.4-intron;ENSCAFT00000005650.3-intron	ASTN2_intron	astrotactin 2	504172;504177	ENSCAFT00000005652.3	TRIM32	tripartite motif containing 32	11246
chr22	60304683	60305223	541	CpG_29:chr22:60304683-60305223	1.41149e-05	0.529014	0	0	0	1	0	0	1	0	1	0	1	NA	NA	NA	NA	ENSCAFT00000010034.3-intron	ATP11A_intron	ATPase, class VI, type 11A	2799	ENSCAFT00000010034.3	ATP11A	ATPase, class VI, type 11A	2799
chr25	2080030	2081018	989	CpG_77:chr25:2080030-2081018	1.44416e-05	0.541258	0	0	0	0	0	0	0	1	0	0	0	NA	NA	NA	NA	ENSCAFT00000009698.3-upstr	STOML3_upstr	stomatin (EPB72)-like 3	2237	ENSCAFT00000009698.3	STOML3	stomatin (EPB72)-like 3	2237
chr15	49373351	49374612	1262	CpG_90:chr15:49373351-49374612	1.44441e-05	0.541351	1	0	1	0	0	0	0	0	1	0	1	NA	NA	NA	NA	ENSCAFT00000012852.1-upstr	NA_upstr	NA	2577	ENSCAFT00000012852.1	NA	NA	2577
chr14	51858091	51860471	2381	CpG_270:chr14:51858091-51860471	1.46322e-05	0.548401	1	0	0	1	0	0	1	0	0	0	1	NA	NA	NA	NA	ENSCAFT00000005312.3-exon;ENSCAFT00000005304.3-exon;ENSCAFT00000005312.3-intron;ENSCAFT00000005304.3-intron;ENSCAFT00000005304.3-fiveUTR;ENSCAFT00000005312.3-fiveUTR;ENSCAFT00000005312.3-proxUP;ENSCAFT00000005304.3-proxUP	ZNF277_exon;DOCK4_exon;ZNF277_intron;DOCK4_intron;DOCK4_fiveUTR;ZNF277_fiveUTR;ZNF277_proxUP;DOCK4_proxUP	zinc finger protein 277;dedicator of cytokinesis 4	0	ENSCAFT00000005304.3	DOCK4	dedicator of cytokinesis 4	0
chr30	18436790	18437239	450	CpG_28:chr30:18436790-18437239	1.47003e-05	0.550953	1	0	1	1	1	0	0	0	0	0	0	NA	NA	NA	NA	NA	NA	NA	NA	ENSCAFT00000025139.4	ONECUT1	one cut homeobox 1	10728
chr2	79966728	79967613	886	CpG_49:chr2:79966728-79967613	1.52123e-05	0.57014	0	1	0	0	1	0	0	0	0	0	0	NA	NA	NA	NA	NA	NA	NA	NA	ENSCAFT00000024687.3	PAX7	NA	51778
chr2	81986938	81987657	720	CpG_35:chr2:81986938-81987657	1.55008e-05	0.580955	0	1	1	1	0	1	0	1	0	0	0	NA	NA	NA	NA	ENSCAFT00000025752.3-exon;ENSCAFT00000025752.3-intron	AGMAT_exon;AGMAT_intron	agmatine ureohydrolase (agmatinase)	5561	ENSCAFT00000025752.3	AGMAT	agmatine ureohydrolase (agmatinase)	5561
chr9	57414988	57415669	682	CpG_54:chr9:57414988-57415669	1.55327e-05	0.582151	0	1	0	0	1	1	1	0	1	0	1	NA	NA	NA	NA	ENSCAFT00000032127.3-exon;ENSCAFT00000032127.3-fiveUTR;ENSCAFT00000032127.3-proxUP	PBX3_exon;PBX3_fiveUTR;PBX3_proxUP	pre-B-cell leukemia homeobox 3	0	ENSCAFT00000032127.3	PBX3	pre-B-cell leukemia homeobox 3	0
chr1	114323344	114325348	2005	CpG_194:chr1:114323344-114325348	1.56273e-05	0.585694	0	0	1	0	0	0	1	1	0	0	0	NA	NA	NA	NA	ENSCAFT00000037407.2-exon;ENSCAFT00000037407.2-intron;ENSCAFT00000037407.2-threeUTR;ENSCAFT00000037407.2-proxDOWN	NA_exon;NA_intron;NA_threeUTR;NA_proxDOWN	lectin, galactoside-binding, soluble, 7B	1316	ENSCAFT00000037407.2	NA	lectin, galactoside-binding, soluble, 7B	1316
chr2	83710280	83711168	889	CpG_57:chr2:83710280-83711168	1.56471e-05	0.586438	1	0	0	1	0	1	0	0	0	0	0	NA	NA	NA	NA	NA	NA	NA	NA	ENSCAFT00000025953.3	C1orf158	chromosome 2 open reading frame, human C1orf158	15619
chr25	47585002	47585581	580	CpG_29:chr25:47585002-47585581	1.60911e-05	0.603079	0	0	0	0	1	0	0	0	0	0	0	NA	NA	NA	NA	NA	NA	NA	NA	ENSCAFT00000047930.2	NA	COP9 signalosome subunit 8	197466
chr38	20453401	20455000	1600	CpG_99:chr38:20453401-20455000	1.62147e-05	0.607709	1	0	0	1	1	0	0	0	0	0	0	NA	NA	NA	NA	ENSCAFT00000020761.4-intron	NA_intron	carboxyl-terminal PDZ ligand of neuronal nitric oxide synthase protein	159690	ENSCAFT00000044158.1	NA	carboxyl-terminal PDZ ligand of neuronal nitric oxide synthase protein	74009
chr28	8821303	8821993	691	CpG_47:chr28:8821303-8821993	1.62659e-05	0.609631	0	1	0	1	1	0	1	0	1	1	1	NA	NA	NA	NA	NA	NA	NA	NA	ENSCAFT00000044469.1	PDLIM1	NA	20122
chr18	32235110	32235571	462	CpG_21:chr18:32235110-32235571	1.63643e-05	0.613318	1	0	0	1	0	0	1	0	0	0	0	NA	NA	NA	NA	NA	NA	NA	NA	ENSCAFT00000011003.3	LDLRAD3	low density lipoprotein receptor class A domain containing 3	104499
chr25	26867900	26868519	620	CpG_44:chr25:26867900-26868519	1.65141e-05	0.618933	0	0	0	1	1	0	0	0	0	1	0	NA	NA	NA	NA	NA	NA	NA	NA	ENSCAFT00000042356.1	5S_rRNA	NA	52243
chr1	87068190	87068598	409	CpG_21:chr1:87068190-87068598	1.65265e-05	0.619396	1	0	1	0	0	1	1	0	1	0	0	NA	NA	NA	NA	NA	NA	NA	NA	ENSCAFT00000002950.3	KLF9	Kruppel-like factor 9	40851
chr4	86306619	86307049	431	CpG_16:chr4:86306619-86307049	1.67883e-05	0.629207	0	0	0	1	0	0	1	1	0	1	0	NA	NA	NA	NA	NA	NA	NA	NA	ENSCAFT00000044354.1	BASP1	brain abundant, membrane attached signal protein 1	55256
chr29	12022545	12023339	795	CpG_78:chr29:12022545-12023339	1.67884e-05	0.629211	0	1	0	0	0	1	0	0	1	0	1	NA	NA	NA	NA	ENSCAFT00000050096.1-exon;ENSCAFT00000050096.1-proxUP;ENSCAFT00000039843.3-proxUP;ENSCAFT00000050096.1-proxDOWN	NA_exon;NA_proxUP;ASPH_proxUP;NA_proxDOWN	NA;aspartate beta-hydroxylase	0;5	ENSCAFT00000050096.1	NA	NA	0
chr6	39017279	39017868	590	CpG_28:chr6:39017279-39017868	1.71616e-05	0.6432	0	0	0	0	0	0	0	0	0	0	1	NA	NA	NA	NA	NA	NA	NA	NA	ENSCAFT00000037474.1	HS3ST6	NA	15416
chr7	3036489	3036937	449	CpG_18:chr7:3036489-3036937	1.73098e-05	0.648754	1	0	0	1	0	0	0	1	0	0	0	NA	NA	NA	NA	ENSCAFT00000017785.3-intron	NR5A2_intron	nuclear receptor subfamily 5, group A, member 2	10583	ENSCAFT00000017785.3	NR5A2	nuclear receptor subfamily 5, group A, member 2	10583
chr10	24234673	24235211	539	CpG_29:chr10:24234673-24235211	1.7498e-05	0.655807	0	0	0	0	0	0	1	0	1	0	0	NA	NA	NA	NA	NA	NA	NA	NA	ENSCAFT00000032840.1	U6	NA	63882
chr7	41565613	41567088	1476	CpG_130:chr7:41565613-41567088	1.80586e-05	0.676819	1	0	0	0	0	0	0	0	0	1	0	NA	NA	NA	NA	ENSCAFT00000038656.2-exon;ENSCAFT00000026644.4-exon;ENSCAFT00000026621.3-exon;ENSCAFT00000038656.2-intron;ENSCAFT00000026644.4-intron;ENSCAFT00000026621.3-intron;ENSCAFT00000026621.3-fiveUTR;ENSCAFT00000038656.2-proxUP;ENSCAFT00000026644.4-proxUP;ENSCAFT00000026621.3-proxUP;ENSCAFT00000043711.1-proxUP	CCT3_exon;RHBG_exon;CCT3_intron;RHBG_intron;RHBG_fiveUTR;CCT3_proxUP;RHBG_proxUP	chaperonin containing TCP1, subunit 3 (gamma);Rh family, B glycoprotein	0;257	ENSCAFT00000038656.2	CCT3	chaperonin containing TCP1, subunit 3 (gamma)	0
chr18	50890510	50891138	629	CpG_42:chr18:50890510-50891138	1.81654e-05	0.68082	0	0	1	0	0	0	1	0	0	1	0	NA	NA	NA	NA	ENSCAFT00000020140.3-exon;ENSCAFT00000020140.3-intron;ENSCAFT00000020140.3-fiveUTR;ENSCAFT00000020140.3-proxUP	MRPL11_exon;MRPL11_intron;MRPL11_fiveUTR;MRPL11_proxUP	mitochondrial ribosomal protein L11	0	ENSCAFT00000020140.3	MRPL11	mitochondrial ribosomal protein L11	0
chr37	29619265	29619693	429	CpG_16:chr37:29619265-29619693	1.84088e-05	0.689943	0	0	0	0	0	0	0	1	0	0	0	NA	NA	NA	NA	ENSCAFT00000025711.3-intron	WDFY1_intron	NA	57776	ENSCAFT00000025694.3	AP1S3	NA	31461
chr37	30239412	30239951	540	CpG_26:chr37:30239412-30239951	1.86542e-05	0.69914	0	0	0	1	1	0	1	0	0	0	0	NA	NA	NA	NA	NA	NA	NA	NA	ENSCAFT00000025761.3	ERICH1	NA	105467
chr4	87408492	87409131	640	CpG_41:chr4:87408492-87409131	1.89783e-05	0.711289	0	0	0	1	1	1	1	0	0	0	1	NA	NA	NA	NA	ENSCAFT00000045620.1-intron	FBXL7_intron	F-box and leucine-rich repeat protein 7	75954	ENSCAFT00000045620.1	FBXL7	F-box and leucine-rich repeat protein 7	75954
chr10	17830748	17831716	969	CpG_51:chr10:17830748-17831716	1.92781e-05	0.722524	1	0	0	1	0	0	0	0	0	0	1	NA	NA	NA	NA	NA	NA	NA	NA	ENSCAFT00000001135.3	FAM19A5	NA	322505
chr2	46761163	46761613	451	CpG_22:chr2:46761163-46761613	1.98524e-05	0.744046	0	1	0	0	0	0	0	0	1	1	0	NA	NA	NA	NA	NA	NA	NA	NA	ENSCAFT00000035460.2	NA	NA	72504
chr1	99863524	99864326	803	CpG_64:chr1:99863524-99864326	1.9924e-05	0.746731	0	0	1	0	0	0	0	0	0	0	0	NA	NA	NA	NA	NA	NA	NA	NA	ENSCAFT00000043820.1	NA	NA	10783
chr30	745974	746982	1009	CpG_98:chr30:745974-746982	2.02433e-05	0.7587	0	0	0	0	1	0	0	0	0	0	1	NA	NA	NA	NA	ENSCAFT00000012485.3-exon;ENSCAFT00000012485.3-intron;ENSCAFT00000012485.3-fiveUTR;ENSCAFT00000039108.1-proxDOWN	LPCAT4_exon;LPCAT4_intron;LPCAT4_fiveUTR;NA_proxDOWN	NA	416;2539	ENSCAFT00000012485.3	LPCAT4	NA	416
chr18	38639015	38639535	521	CpG_24:chr18:38639015-38639535	2.0335e-05	0.762136	1	1	0	0	1	0	0	0	0	0	0	NA	NA	NA	NA	ENSCAFT00000012524.3-exon;ENSCAFT00000012524.3-intron;ENSCAFT00000012524.3-proxUP;ENSCAFT00000012518.3-upstr	TIMM10_exon;TIMM10_intron;TIMM10_proxUP;SMTNL1_upstr	translocase of inner mitochondrial membrane 10 homolog (yeast);smoothelin-like 1	0;6407	ENSCAFT00000012524.3	TIMM10	translocase of inner mitochondrial membrane 10 homolog (yeast)	0
chr23	9031667	9033083	1417	CpG_124:chr23:9031667-9033083	2.07516e-05	0.777749	0	0	0	0	0	0	1	0	1	0	0	NA	NA	NA	NA	ENSCAFT00000008188.3-exon;ENSCAFT00000008188.3-intron;ENSCAFT00000008188.3-proxUP	SLC25A38_exon;SLC25A38_intron;SLC25A38_proxUP	solute carrier family 25, member 38	0	ENSCAFT00000008188.3	SLC25A38	solute carrier family 25, member 38	0
chr4	40747312	40748154	843	CpG_47:chr4:40747312-40748154	2.10998e-05	0.7908	0	0	1	1	1	1	1	1	1	0	1	NA	NA	NA	NA	ENSCAFT00000026760.3-exon;ENSCAFT00000026760.3-intron	FGF18_exon;FGF18_intron	fibroblast growth factor 18	1169	ENSCAFT00000026760.3	FGF18	fibroblast growth factor 18	1169
chr19	53176638	53178671	2034	CpG_155:chr19:53176638-53178671	2.13416e-05	0.799863	0	0	1	1	1	0	0	0	1	0	0	NA	NA	NA	NA	NA	NA	NA	NA	ENSCAFT00000009335.3	STAM2	signal transducing adaptor molecule (SH3 domain and ITAM motif) 2	78084
chr10	1610717	1612462	1746	CpG_114:chr10:1610717-1612462	2.17649e-05	0.815728	0	0	1	1	0	0	0	0	0	0	0	NA	NA	NA	NA	ENSCAFT00000047972.1-proxUP;ENSCAFT00000045386.1-proxUP;ENSCAFT00000045386.1-upstr;ENSCAFT00000047972.1-upstr	DDIT3_proxUP;MBD6_proxUP;MBD6_upstr;DDIT3_upstr	NA;methyl-CpG binding domain protein 6	1988;1266	ENSCAFT00000045386.1	MBD6	methyl-CpG binding domain protein 6	1266
chr3	62314028	62315257	1230	CpG_67:chr3:62314028-62315257	2.22979e-05	0.835703	0	0	0	1	0	0	1	0	0	0	1	NA	NA	NA	NA	ENSCAFT00000023773.4-exon;ENSCAFT00000026184.3-exon;ENSCAFT00000023773.4-intron;ENSCAFT00000026184.3-intron	FGFR3_exon;FGFR3_intron	fibroblast growth factor receptor 3	1651;3959	ENSCAFT00000023773.4	FGFR3	fibroblast growth factor receptor 3	1651
chr24	25675726	25676671	946	CpG_84:chr24:25675726-25676671	2.23398e-05	0.837275	0	0	0	0	0	0	0	0	1	0	1	NA	NA	NA	NA	ENSCAFT00000013745.2-exon;ENSCAFT00000013745.2-intron;ENSCAFT00000013745.2-fiveUTR	SAMHD1_exon;SAMHD1_intron;SAMHD1_fiveUTR	SAM domain and HD domain 1	268	ENSCAFT00000013745.2	SAMHD1	SAM domain and HD domain 1	268
chr9	23347822	23348261	440	CpG_27:chr9:23347822-23348261	2.32659e-05	0.871984	0	0	0	0	1	0	0	0	0	1	0	NA	NA	NA	NA	ENSCAFT00000044875.1-exon;ENSCAFT00000044875.1-intron;ENSCAFT00000044875.1-threeUTR	LASP1_exon;LASP1_intron;LASP1_threeUTR	LIM and SH3 protein 1	37033	ENSCAFT00000044875.1	LASP1	LIM and SH3 protein 1	37033
chr16	45404695	45405129	435	CpG_24:chr16:45404695-45405129	2.3366e-05	0.875733	0	0	0	1	0	0	1	1	1	1	1	NA	NA	NA	NA	ENSCAFT00000012148.3-upstr	CFAP97_upstr	cilia and flagella associated protein 97	6399	ENSCAFT00000012148.3	CFAP97	cilia and flagella associated protein 97	6399
chr31	38064306	38065313	1008	CpG_58:chr31:38064306-38065313	2.35194e-05	0.881483	0	0	0	0	1	0	0	1	0	0	0	NA	NA	NA	NA	NA	NA	NA	NA	ENSCAFT00000017049.3	NA	inducible T-cell co-stimulator ligand	29505
chr15	42559281	42560676	1396	CpG_123:chr15:42559281-42560676	2.36401e-05	0.886009	1	1	0	0	0	0	0	0	0	1	0	NA	NA	NA	NA	ENSCAFT00000011972.4-exon;ENSCAFT00000011975.2-exon;ENSCAFT00000011972.4-intron;ENSCAFT00000011975.2-intron;ENSCAFT00000011972.4-proxUP;ENSCAFT00000011975.2-proxUP	HCFC2_exon;HCFC2_intron;HCFC2_proxUP	host cell factor C2	0	ENSCAFT00000011972.4	HCFC2	host cell factor C2	0
chr18	15396086	15396629	544	CpG:33:chr18:15396086-15396629	2.37845e-05	0.89142	0	0	1	0	1	0	0	1	1	1	1	NA	NA	NA	NA	NA	NA	NA	NA	ENSCAFT00000006618.4	KMT2E	lysine (K)-specific methyltransferase 2E	87998
chr29	40930923	40932092	1170	CpG_79:chr29:40930923-40932092	2.3912e-05	0.896198	0	0	0	1	0	0	1	0	0	1	0	NA	NA	NA	NA	ENSCAFT00000045696.1-upstr	SDC2_upstr	syndecan 2	7136	ENSCAFT00000045696.1	SDC2	syndecan 2	7136
chr3	25208541	25209979	1439	CpG_128:chr3:25208541-25209979	2.40754e-05	0.902321	0	0	0	0	1	0	0	1	0	0	0	NA	NA	NA	NA	ENSCAFT00000043903.1-exon;ENSCAFT00000043903.1-intron;ENSCAFT00000043903.1-fiveUTR;ENSCAFT00000043903.1-proxUP	RPS23_exon;RPS23_intron;RPS23_fiveUTR;RPS23_proxUP	ribosomal protein S23	0	ENSCAFT00000043903.1	RPS23	ribosomal protein S23	0
chr26	10699627	10700633	1007	CpG_64:chr26:10699627-10700633	2.48294e-05	0.93058	0	0	0	1	1	0	0	0	0	1	0	NA	NA	NA	NA	ENSCAFT00000014432.3-exon;ENSCAFT00000014432.3-intron;ENSCAFT00000014432.3-proxUP	PLBD2_exon;PLBD2_intron;PLBD2_proxUP	phospholipase B domain containing 2	0	ENSCAFT00000014432.3	PLBD2	phospholipase B domain containing 2	0
chr17	1046732	1049499	2768	CpG_168:chr17:1046732-1049499	2.53677e-05	0.950756	0	0	0	0	0	1	0	1	0	0	0	NA	NA	NA	NA	ENSCAFT00000005203.3-intron	MYT1L_intron	myelin transcription factor 1-like	8085	ENSCAFT00000005203.3	MYT1L	myelin transcription factor 1-like	8085
chr31	38951907	38956374	4468	CpG_323:chr31:38951907-38956374	2.56815e-05	0.962518	1	0	0	1	1	0	1	1	0	0	1	NA	NA	NA	NA	ENSCAFT00000018820.5-exon;ENSCAFT00000045691.1-exon;ENSCAFT00000048553.1-intron;ENSCAFT00000018820.5-intron;ENSCAFT00000045691.1-intron;ENSCAFT00000045691.1-fiveUTR;ENSCAFT00000047750.1-proxUP;ENSCAFT00000045691.1-proxUP;ENSCAFT00000047750.1-upstr	COL18A1_exon;NA_exon;NA_intron;COL18A1_intron;NA_fiveUTR;NA_proxUP;NA_upstr	NA	36102;0;76272;166	ENSCAFT00000045691.1	NA	NA	0
chr26	5049309	5049967	659	CpG_34:chr26:5049309-5049967	2.62047e-05	0.982125	1	0	0	0	0	1	1	1	0	0	1	NA	NA	NA	NA	NA	NA	NA	NA	ENSCAFT00000011181.3	SCARB1	scavenger receptor class B, member 1	37792
chr13	36021733	36022238	506	CpG_23:chr13:36021733-36022238	2.62115e-05	0.98238	0	0	1	0	0	1	0	0	0	0	0	NA	NA	NA	NA	NA	NA	NA	NA	ENSCAFT00000049002.1	NA	NA	52960
chr6	58536755	58537155	401	CpG_15:chr6:58536755-58537155	2.63501e-05	0.987574	0	0	0	0	0	0	0	1	0	0	0	NA	NA	NA	NA	NA	NA	NA	NA	ENSCAFT00000047114.2	ZNF326	zinc finger protein 326	95619
chr5	75893003	75893503	501	CpG_26:chr5:75893003-75893503	2.66379e-05	0.998361	0	0	0	0	0	1	0	0	0	1	0	NA	NA	NA	NA	ENSCAFT00000031998.4-intron	FA2H_intron	fatty acid 2-hydroxylase	14488	ENSCAFT00000031998.4	FA2H	fatty acid 2-hydroxylase	14488
chr11	70994830	70995252	423	CpG_17:chr11:70994830-70995252	2.68277e-05	1	1	0	0	0	0	1	0	0	0	0	1	NA	NA	NA	NA	NA	NA	NA	NA	ENSCAFT00000005650.3	ASTN2	astrotactin 2	16933
chr1	122309307	122309916	610	CpG_34:chr1:122309307-122309916	2.68733e-05	1	0	0	0	1	0	1	1	0	0	0	1	NA	NA	NA	NA	NA	NA	NA	NA	ENSCAFT00000041935.1	cfa-mir-578	NA	103161
chr13	22979628	22980329	702	CpG_40:chr13:22979628-22980329	2.68989e-05	1	0	1	0	0	0	0	0	1	0	1	0	NA	NA	NA	NA	ENSCAFT00000049344.1-exon;ENSCAFT00000049344.1-intron;ENSCAFT00000049344.1-fiveUTR	ZNF572_exon;ZNF572_intron;ZNF572_fiveUTR	zinc finger protein 572	398	ENSCAFT00000049344.1	ZNF572	zinc finger protein 572	398
chr1	121445755	121446689	935	CpG_61:chr1:121445755-121446689	2.75467e-05	1	0	0	1	0	0	1	0	0	1	0	1	NA	NA	NA	NA	NA	NA	NA	NA	ENSCAFT00000012159.3	ZNF536	zinc finger protein 536	143096
chr12	1221033	1222108	1076	CpG_87:chr12:1221033-1222108	2.77232e-05	1	1	0	1	0	0	0	0	1	1	0	1	NM_001252138-upstr	CLIC1_upstr	chloride intracellular channel 1	5803	ENSCAFT00000000966.6-exon;ENSCAFT00000000966.6-intron;ENSCAFT00000000966.6-proxUP;ENSCAFT00000043640.1-proxUP;ENSCAFT00000035841.3-upstr;ENSCAFT00000000962.3-upstr	NA_exon;NA_intron;NA_proxUP;NA_upstr	mutS homolog 5;chloride intracellular channel 1	0;740;5803	ENSCAFT00000000966.6	NA	mutS homolog 5	0
chr31	38775518	38779447	3930	CpG_247:chr31:38775518-38779447	2.8312e-05	1	1	1	0	0	0	1	1	1	0	1	0	NA	NA	NA	NA	ENSCAFT00000017660.3-exon;ENSCAFT00000017660.3-intron	ADARB1_exon;ADARB1_intron	adenosine deaminase, RNA-specific, B1	59972	ENSCAFT00000044025.1	POFUT2	NA	41462
chr34	6500379	6500945	567	CpG_30:chr34:6500379-6500945	2.83364e-05	1	1	0	0	0	0	1	1	0	0	0	1	NA	NA	NA	NA	ENSCAFT00000016298.3-intron	ADCY2_intron	adenylate cyclase 2 (brain)	27491	ENSCAFT00000016298.3	ADCY2	adenylate cyclase 2 (brain)	27491
chr8	60061222	60062165	944	CpG_56:chr8:60061222-60062165	2.91355e-05	1	0	0	0	0	0	0	0	0	0	1	0	NM_001284469-exon;NM_001284469-intron;NM_001284469-proxUP	TTC8_exon;TTC8_intron;TTC8_proxUP	tetratricopeptide repeat domain 8	0	ENSCAFT00000050179.2-exon;ENSCAFT00000043691.1-exon;ENSCAFT00000027700.4-exon;ENSCAFT00000050179.2-intron;ENSCAFT00000043691.1-intron;ENSCAFT00000027700.4-intron;ENSCAFT00000050179.2-fiveUTR;ENSCAFT00000050179.2-proxUP;ENSCAFT00000043691.1-proxUP;ENSCAFT00000027700.4-proxUP	TTC8_exon;TTC8_intron;TTC8_fiveUTR;TTC8_proxUP	tetratricopeptide repeat domain 8	0	ENSCAFT00000050179.2	TTC8	tetratricopeptide repeat domain 8	0
chr37	716739	717376	638	CpG_34:chr37:716739-717376	2.94933e-05	1	1	0	0	1	0	0	0	1	0	0	0	NA	NA	NA	NA	NA	NA	NA	NA	ENSCAFT00000014953.2	MSTN	myostatin	17500
chr11	24091390	24092422	1033	CpG_114:chr11:24091390-24092422	2.95825e-05	1	0	0	1	0	0	0	0	1	0	0	0	NA	NA	NA	NA	NA	NA	NA	NA	ENSCAFT00000001670.3	SMAD5	SMAD family member 5	63263
chr28	37214939	37216226	1288	CpG_93:chr28:37214939-37216226	3.0236e-05	1	0	0	0	1	0	0	1	0	0	0	0	NA	NA	NA	NA	NA	NA	NA	NA	ENSCAFT00000021024.3	MKI67	antigen identified by monoclonal antibody Ki-67	275501
chr20	40031414	40032008	595	CpG_53:chr20:40031414-40032008	3.02817e-05	1	0	0	0	0	0	0	0	0	0	1	0	NA	NA	NA	NA	ENSCAFT00000018586.3-proxUP;ENSCAFT00000018586.3-upstr;ENSCAFT00000018574.3-upstr	CCDC71_proxUP;CCDC71_upstr;KLHDC8B_upstr	NA;kelch domain containing 8B	1830;4870	ENSCAFT00000018586.3	CCDC71	NA	1830
chr10	10552081	10553282	1202	CpG_88:chr10:10552081-10553282	3.02844e-05	1	0	0	1	0	1	1	1	0	1	1	1	NA	NA	NA	NA	ENSCAFT00000044658.2-exon;ENSCAFT00000000649.3-exon;ENSCAFT00000000649.3-intron;ENSCAFT00000044658.2-fiveUTR;ENSCAFT00000044658.2-proxUP;ENSCAFT00000000649.3-proxUP	MDM1_exon;MDM1_intron;MDM1_fiveUTR;MDM1_proxUP	Mdm1 nuclear protein	0	ENSCAFT00000044658.2	MDM1	Mdm1 nuclear protein	0
chr18	37108244	37110144	1901	CpG_157:chr18:37108244-37110144	3.14327e-05	1	0	0	0	0	1	0	0	0	0	0	0	NA	NA	NA	NA	ENSCAFT00000012141.3-exon;ENSCAFT00000012141.3-intron;ENSCAFT00000012141.3-proxUP	PATL1_exon;PATL1_intron;PATL1_proxUP	protein associated with topoisomerase II homolog 1 (yeast)	0	ENSCAFT00000012141.3	PATL1	protein associated with topoisomerase II homolog 1 (yeast)	0
chr9	53499921	53500443	523	CpG_27:chr9:53499921-53500443	3.15747e-05	1	0	0	0	0	0	1	0	0	0	0	0	NA	NA	NA	NA	ENSCAFT00000031745.2-exon;ENSCAFT00000031743.4-exon;ENSCAFT00000031745.2-intron;ENSCAFT00000031743.4-intron	HMCN2_exon;HMCN2_intron	hemicentin 2	56436;132899	ENSCAFT00000031736.3	ASS1	argininosuccinate synthase 1	27195
chr3	89217487	89218105	619	CpG_34:chr3:89217487-89218105	3.20684e-05	1	0	0	0	1	1	0	1	0	0	1	0	NA	NA	NA	NA	ENSCAFT00000026343.3-intron	SLIT2_intron	slit guidance ligand 2	93499	ENSCAFT00000047630.1	NA	NA	86307
chr4	86903732	86904744	1013	CpG_63:chr4:86903732-86904744	3.24818e-05	1	0	0	0	1	0	0	1	0	0	0	1	NM_001314111-intron	FAM134B_intron	family with sequence similarity 134, member B	513614	ENSCAFT00000030328.4-intron;ENSCAFT00000046519.1-intron	FAM134B_intron	family with sequence similarity 134, member B	254195;17091	ENSCAFT00000046519.1	FAM134B	family with sequence similarity 134, member B	17091
chr10	26054846	26056204	1359	CpG:106:chr10:26054846-26056204	3.25497e-05	1	0	0	0	0	0	0	1	0	0	0	1	NA	NA	NA	NA	ENSCAFT00000002119.4-proxUP;ENSCAFT00000002119.4-upstr;ENSCAFT00000048622.1-upstr	SUN2_proxUP;SUN2_upstr	Sad1 and UNC84 domain containing 2	684;2488	ENSCAFT00000002119.4	SUN2	Sad1 and UNC84 domain containing 2	684
chr11	72636791	72637483	693	CpG_42:chr11:72636791-72637483	3.27337e-05	1	0	0	0	0	0	0	0	0	0	1	0	NA	NA	NA	NA	ENSCAFT00000005666.3-intron	BRINP1_intron	bone morphogenetic protein/retinoic acid inducible neural-specific 1	126593	ENSCAFT00000005666.3	BRINP1	bone morphogenetic protein/retinoic acid inducible neural-specific 1	126593
chr16	14710351	14711881	1531	CpG:128:chr16:14710351-14711881	3.29618e-05	1	1	0	0	1	1	0	0	1	0	1	0	NA	NA	NA	NA	ENSCAFT00000044092.1-exon;ENSCAFT00000007316.3-intron;ENSCAFT00000044092.1-threeUTR	ZNF775_exon;ATP6V0E2_intron;ZNF775_threeUTR	zinc finger protein 775;NA	16022;68294	ENSCAFT00000044092.1	ZNF775	zinc finger protein 775	16022
chr26	13372763	13373344	582	CpG_30:chr26:13372763-13373344	3.30011e-05	1	1	0	0	0	0	0	0	0	1	1	0	NA	NA	NA	NA	NA	NA	NA	NA	ENSCAFT00000044155.2	RNFT2	ring finger protein, transmembrane 2	36840
chr5	82801421	82802016	596	CpG_48:chr5:82801421-82802016	3.30888e-05	1	1	0	1	0	0	1	1	0	0	0	0	NA	NA	NA	NA	ENSCAFT00000049504.1-upstr	BEAN1_upstr	brain expressed, associated with NEDD4, 1	2358	ENSCAFT00000049504.1	BEAN1	brain expressed, associated with NEDD4, 1	2358
chr10	17786077	17787112	1036	CpG_58:chr10:17786077-17787112	3.32196e-05	1	0	0	0	1	1	0	0	0	0	0	0	NA	NA	NA	NA	NA	NA	NA	NA	ENSCAFT00000001131.3	NA	NA	328716
chr10	22752869	22753484	616	CpG:52:chr10:22752869-22753484	3.35134e-05	1	0	0	0	1	1	0	1	0	1	1	1	NA	NA	NA	NA	ENSCAFT00000049005.1-exon;ENSCAFT00000049005.1-proxUP	NA_exon;NA_proxUP	NA	0	ENSCAFT00000049005.1	NA	NA	0
chr18	6742331	6742809	479	CpG_21:chr18:6742331-6742809	3.35798e-05	1	0	0	0	0	0	0	0	1	0	0	0	NA	NA	NA	NA	ENSCAFT00000048268.2-intron;ENSCAFT00000005626.4-intron;ENSCAFT00000047249.2-intron	HECW1_intron	HECT, C2 and WW domain containing E3 ubiquitin protein ligase 1	51276;151088	ENSCAFT00000033403.1	U6	NA	4413
chr9	24863083	24863520	438	CpG_17:chr9:24863083-24863520	3.42025e-05	1	0	0	0	0	0	0	0	0	0	1	1	NA	NA	NA	NA	ENSCAFT00000026675.2-upstr;ENSCAFT00000026682.3-upstr	HOXB5_upstr;HOXB6_upstr	homeobox B5;homeobox B6	6710;2308	ENSCAFT00000026682.3	HOXB6	homeobox B6	2308
chr38	21937943	21939940	1998	CpG_152:chr38:21937943-21939940	3.44037e-05	1	0	0	0	0	0	1	0	0	1	0	1	NA	NA	NA	NA	ENSCAFT00000019883.4-exon;ENSCAFT00000019883.4-intron;ENSCAFT00000019943.3-intron;ENSCAFT00000019883.4-fiveUTR;ENSCAFT00000019883.4-proxUP	PEX19_exon;PEX19_intron;NCSTN_intron;PEX19_fiveUTR;PEX19_proxUP	peroxisomal biogenesis factor 19;nicastrin	0;99953	ENSCAFT00000019883.4	PEX19	peroxisomal biogenesis factor 19	0
chr38	2746650	2747376	727	CpG_52:chr38:2746650-2747376	3.44126e-05	1	0	0	0	0	0	0	0	0	1	0	1	NA	NA	NA	NA	ENSCAFT00000016260.3-proxUP	IKBKE_proxUP	inhibitor of kappa light polypeptide gene enhancer in B-cells, kinase epsilon	540	ENSCAFT00000016260.3	IKBKE	inhibitor of kappa light polypeptide gene enhancer in B-cells, kinase epsilon	540
chr12	72051773	72053310	1538	CpG_107:chr12:72051773-72053310	3.44839e-05	1	0	1	0	0	0	0	0	0	0	0	1	NA	NA	NA	NA	ENSCAFT00000006531.3-intron	PHF10_intron	PHD finger protein 10	118420	ENSCAFT00000006543.3	ERMARD	ER membrane-associated RNA degradation	50765
chr16	10392065	10392824	760	CpG_43:chr16:10392065-10392824	3.47635e-05	1	0	0	0	1	0	0	1	0	1	0	0	NA	NA	NA	NA	ENSCAFT00000038048.3-exon;ENSCAFT00000005042.3-exon;ENSCAFT00000038048.3-intron;ENSCAFT00000005042.3-intron;ENSCAFT00000038048.3-threeUTR;ENSCAFT00000005042.3-proxDOWN;ENSCAFT00000038048.3-proxDOWN	CCM2_exon;CCM2_intron;CCM2_threeUTR;CCM2_proxDOWN	cerebral cavernous malformation 2	21476;16572	ENSCAFT00000005042.3	CCM2	cerebral cavernous malformation 2	16572
chr36	14464948	14465851	904	CpG:75:chr36:14464948-14465851	3.47835e-05	1	0	0	0	0	1	0	1	0	0	0	1	NA	NA	NA	NA	ENSCAFT00000038572.2-exon;ENSCAFT00000038572.2-intron;ENSCAFT00000038572.2-fiveUTR;ENSCAFT00000038572.2-proxUP	SSB_exon;SSB_intron;SSB_fiveUTR;SSB_proxUP	Sjogren syndrome antigen B (autoantigen La)	0	ENSCAFT00000038572.2	SSB	Sjogren syndrome antigen B (autoantigen La)	0
chr20	39484078	39485095	1018	CpG_76:chr20:39484078-39485095	3.48433e-05	1	0	1	0	0	0	0	0	0	0	0	1	NA	NA	NA	NA	NA	NA	NA	NA	ENSCAFT00000046577.1	CDHR4	cadherin-related family member 4	9224
chr2	60656770	60657187	418	CpG_16:chr2:60656770-60657187	3.5657e-05	1	0	0	0	1	0	0	0	1	0	0	0	NA	NA	NA	NA	NA	NA	NA	NA	ENSCAFT00000014998.4	IRX6	iroquois homeobox 6	20434
chr25	13179214	13180582	1369	CpG_100:chr25:13179214-13180582	3.60912e-05	1	0	0	1	0	0	0	0	1	0	0	0	NA	NA	NA	NA	ENSCAFT00000011055.3-exon;ENSCAFT00000011055.3-intron;ENSCAFT00000011055.3-fiveUTR;ENSCAFT00000011055.3-proxUP	CDK8_exon;CDK8_intron;CDK8_fiveUTR;CDK8_proxUP	cyclin-dependent kinase 8	0	ENSCAFT00000011055.3	CDK8	cyclin-dependent kinase 8	0
chr11	72939348	72939921	574	CpG_29:chr11:72939348-72939921	3.61048e-05	1	0	0	0	0	1	0	0	0	1	1	1	NA	NA	NA	NA	NA	NA	NA	NA	ENSCAFT00000005686.3	NA	NA	47604
chr24	41715283	41715802	520	CpG_23:chr24:41715283-41715802	3.63427e-05	1	0	0	0	0	1	1	0	1	1	1	1	NA	NA	NA	NA	NA	NA	NA	NA	ENSCAFT00000019005.3	NA	family with sequence similarity 209, member B	4555
chr14	41275751	41276177	427	CpG_21:chr14:41275751-41276177	3.65439e-05	1	0	0	0	1	0	0	0	0	1	0	1	NA	NA	NA	NA	NA	NA	NA	NA	ENSCAFT00000042205.1	U6	NA	62879
chr1	121107605	121108544	940	CpG_57:chr1:121107605-121108544	3.73781e-05	1	1	0	0	0	0	1	1	0	0	0	0	NA	NA	NA	NA	NA	NA	NA	NA	ENSCAFT00000012159.3	ZNF536	zinc finger protein 536	194113
chr28	13524223	13524958	736	CpG_39:chr28:13524223-13524958	3.76311e-05	1	1	0	0	0	0	0	1	1	1	0	0	NA	NA	NA	NA	NA	NA	NA	NA	ENSCAFT00000015418.3	PAX2	paired box 2	77883
chr2	16716235	16719001	2767	CpG_217:chr2:16716235-16719001	3.79675e-05	1	1	0	0	0	1	1	1	0	0	0	0	NA	NA	NA	NA	ENSCAFT00000006382.2-proxUP;ENSCAFT00000006382.2-upstr	MAP3K8_proxUP;MAP3K8_upstr	mitogen-activated protein kinase kinase kinase 8	1594	ENSCAFT00000006382.2	MAP3K8	mitogen-activated protein kinase kinase kinase 8	1594
chr6	10115363	10115875	513	CpG_25:chr6:10115363-10115875	3.81784e-05	1	0	1	1	0	0	1	0	0	0	0	0	NA	NA	NA	NA	NA	NA	NA	NA	ENSCAFT00000047428.1	NA	NA	12764
chr28	29951357	29952005	649	CpG_36:chr28:29951357-29952005	3.83019e-05	1	1	1	0	0	1	0	0	0	0	1	1	NM_001270851-exon;NM_001270851-intron	MCMBP_exon;MCMBP_intron	minichromosome maintenance complex binding protein	44619	ENSCAFT00000019431.2-exon;ENSCAFT00000019431.2-intron	NA_exon;NA_intron	minichromosome maintenance complex binding protein	26579	ENSCAFT00000019431.2	NA	minichromosome maintenance complex binding protein	26579
chr17	7069406	7070034	629	CpG_45:chr17:7069406-7070034	3.84985e-05	1	0	0	0	1	0	1	1	1	0	0	1	NA	NA	NA	NA	NA	NA	NA	NA	ENSCAFT00000005464.3	KLF11	Kruppel-like factor 11	28299
chr4	7890322	7890835	514	CpG_26:chr4:7890322-7890835	3.85999e-05	1	0	0	0	0	0	0	0	0	1	0	0	NA	NA	NA	NA	NA	NA	NA	NA	ENSCAFT00000038168.3	DISC1	disrupted in schizophrenia 1	67763
chr8	68917153	68918327	1175	CpG_67:chr8:68917153-68918327	3.89659e-05	1	0	1	0	0	1	1	1	0	0	0	0	NA	NA	NA	NA	NA	NA	NA	NA	ENSCAFT00000028452.3	DLK1	delta-like 1 homolog (Drosophila)	43416
chr31	38483629	38484064	436	CpG_16:chr31:38483629-38484064	3.89727e-05	1	0	0	0	0	0	1	0	0	0	1	1	NA	NA	NA	NA	ENSCAFT00000048276.2-intron	NA_intron	pituitary tumor-transforming 1 interacting protein	30078	ENSCAFT00000048427.1	UBE2G2	ubiquitin-conjugating enzyme E2G 2	13518
chr5	5774444	5775184	741	CpG_40:chr5:5774444-5775184	3.92135e-05	1	0	1	0	0	1	0	0	0	0	1	0	NA	NA	NA	NA	NA	NA	NA	NA	ENSCAFT00000016271.3	KCNJ5	potassium channel, inwardly rectifying subfamily J, member 5	13645
chr25	43399624	43400657	1034	CpG_63:chr25:43399624-43400657	3.95851e-05	1	1	0	1	0	1	1	0	0	0	0	0	NA	NA	NA	NA	ENSCAFT00000049569.1-exon;ENSCAFT00000049569.1-intron;ENSCAFT00000049569.1-fiveUTR	NMUR1_exon;NMUR1_intron;NMUR1_fiveUTR	NA	16	ENSCAFT00000049569.1	NMUR1	NA	16
chr16	47010373	47010936	564	CpG_29:chr16:47010373-47010936	3.99211e-05	1	0	0	0	1	0	0	1	0	1	1	0	NA	NA	NA	NA	ENSCAFT00000049044.1-exon;ENSCAFT00000046428.1-proxUP;ENSCAFT00000049044.1-proxDOWN	NA_exon;NA_proxUP;NA_proxDOWN	claudin 24;claudin-22	189;1435	ENSCAFT00000049044.1	NA	claudin 24	189
chr2	25038338	25038932	595	CpG_31:chr2:25038338-25038932	4.04054e-05	1	0	0	0	1	0	0	1	0	0	1	1	NA	NA	NA	NA	ENSCAFT00000008021.3-intron	CELF2_intron	CUGBP, Elav-like family member 2	125195	ENSCAFT00000008021.3	CELF2	CUGBP, Elav-like family member 2	125195
chr10	67827187	67827714	528	CpG_25:chr10:67827187-67827714	4.15163e-05	1	0	0	0	1	0	0	0	1	0	0	0	NA	NA	NA	NA	NA	NA	NA	NA	ENSCAFT00000005248.3	ANTXR1	anthrax toxin receptor 1	20323
chr4	29538173	29539639	1467	CpG_104:chr4:29538173-29539639	4.16546e-05	1	0	0	0	0	0	0	0	1	0	0	1	NA	NA	NA	NA	ENSCAFT00000025136.3-exon;ENSCAFT00000025136.3-intron;ENSCAFT00000025136.3-fiveUTR;ENSCAFT00000025136.3-proxUP	FAM213A_exon;FAM213A_intron;FAM213A_fiveUTR;FAM213A_proxUP	family with sequence similarity 213, member A	0	ENSCAFT00000025136.3	FAM213A	family with sequence similarity 213, member A	0
chr18	25481941	25482397	457	CpG_21:chr18:25481941-25482397	4.23481e-05	1	0	0	0	1	0	1	1	0	0	1	1	NA	NA	NA	NA	ENSCAFT00000047436.2-intron;ENSCAFT00000010471.3-proxUP;ENSCAFT00000010471.3-upstr	B4GALNT4_intron;NA_proxUP;NA_upstr	NA;interferon-induced transmembrane protein 1-like	120856;1818	ENSCAFT00000010471.3	NA	interferon-induced transmembrane protein 1-like	1818
chr16	780075	780516	442	CpG_21:chr16:780075-780516	4.27027e-05	1	0	0	0	0	1	1	0	0	0	0	0	NA	NA	NA	NA	NA	NA	NA	NA	ENSCAFT00000019522.3	IGFBP3	insulin-like growth factor binding protein 3	240708
chr28	39031186	39032480	1295	CpG_80:chr28:39031186-39032480	4.47429e-05	1	0	0	0	1	1	1	1	1	1	0	0	NA	NA	NA	NA	NA	NA	NA	NA	ENSCAFT00000021070.3	GLRX3	glutaredoxin 3	306955
chr1	119864678	119865185	508	CpG_25:chr1:119864678-119865185	4.50969e-05	1	0	1	1	1	0	0	0	1	0	1	0	NA	NA	NA	NA	NA	NA	NA	NA	ENSCAFT00000040515.1	U1	NA	14850
chr6	36783612	36784303	692	CpG_55:chr6:36783612-36784303	4.60281e-05	1	0	1	0	1	0	1	0	1	0	0	0	NA	NA	NA	NA	ENSCAFT00000030482.2-upstr	UBALD1_upstr	UBA-like domain containing 1	2395	ENSCAFT00000030482.2	UBALD1	UBA-like domain containing 1	2395
chr24	46260717	46261336	620	CpG_42:chr24:46260717-46261336	4.60535e-05	1	1	1	0	1	0	0	0	1	1	1	0	NA	NA	NA	NA	ENSCAFT00000020104.3-intron	NA_intron	NA	276290	ENSCAFT00000043087.2	OSBPL2	oxysterol binding protein-like 2	13850
chr16	15170907	15171984	1078	CpG_67:chr16:15170907-15171984	4.61491e-05	1	0	1	1	0	0	0	0	1	0	1	1	NA	NA	NA	NA	ENSCAFT00000007688.3-intron	AGAP3_intron	NA	34658	ENSCAFT00000007688.3	AGAP3	NA	34658
chr16	15289816	15290243	428	CpG_21:chr16:15289816-15290243	4.64746e-05	1	0	0	1	0	0	0	0	0	0	0	0	NA	NA	NA	NA	ENSCAFT00000007725.3-intron;ENSCAFT00000007846.3-proxUP	GBX1_intron;SMARCD3_proxUP	NA;SWI/SNF related, matrix associated, actin dependent regulator of chromatin, subfamily d, member 3	62337;540	ENSCAFT00000007846.3	SMARCD3	SWI/SNF related, matrix associated, actin dependent regulator of chromatin, subfamily d, member 3	540
chr5	57668616	57670055	1440	CpG_95:chr5:57668616-57670055	4.72186e-05	1	1	1	0	1	0	1	0	1	0	0	0	NA	NA	NA	NA	NA	NA	NA	NA	ENSCAFT00000030961.1	ACTRT2	actin-related protein T2	9353
chr1	112174775	112175218	444	CpG_18:chr1:112174775-112175218	4.76376e-05	1	0	0	0	0	0	0	0	0	1	0	1	NA	NA	NA	NA	NA	NA	NA	NA	ENSCAFT00000007868.4	DEDD2	death effector domain containing 2	25878
chr36	28803543	28804351	809	CpG_53:chr36:28803543-28804351	4.7896e-05	1	0	0	1	0	0	0	0	1	0	0	1	NA	NA	NA	NA	NA	NA	NA	NA	ENSCAFT00000023277.3	ITGAV	integrin, alpha V	10845
chr3	60891142	60891557	416	CpG_17:chr3:60891142-60891557	4.82638e-05	1	0	0	0	0	0	0	0	1	0	0	0	NA	NA	NA	NA	ENSCAFT00000044952.2-intron;ENSCAFT00000023214.3-intron;ENSCAFT00000045517.2-intron;ENSCAFT00000023215.2-upstr	DOK7_intron;NA_upstr	NA;elongation factor 1-alpha 1_eukaryotic translation elongation factor 1 alpha 1	5699;8312	ENSCAFT00000023214.3	DOK7	NA	5699
chr14	7819025	7819813	789	CpG:69:chr14:7819025-7819813	4.84842e-05	1	0	0	0	0	0	0	0	0	0	1	1	NA	NA	NA	NA	ENSCAFT00000002504.3-exon;ENSCAFT00000002504.3-intron;ENSCAFT00000002504.3-proxUP;ENSCAFT00000045585.1-upstr	FLNC_exon;FLNC_intron;FLNC_proxUP;FLNC_upstr	filamin C, gamma	0;4251	ENSCAFT00000002504.3	FLNC	filamin C, gamma	0
chr6	42540486	42541724	1239	CpG_107:chr6:42540486-42541724	4.8494e-05	1	1	0	1	0	0	0	1	0	0	0	0	NA	NA	NA	NA	ENSCAFT00000031553.3-exon;ENSCAFT00000031553.3-intron;ENSCAFT00000031553.3-fiveUTR;ENSCAFT00000031553.3-proxUP	PSRC1_exon;PSRC1_intron;PSRC1_fiveUTR;PSRC1_proxUP	NA	0	ENSCAFT00000031553.3	PSRC1	NA	0
chr33	2518177	2518899	723	CpG_48:chr33:2518177-2518899	4.8574e-05	1	0	1	1	1	0	0	0	0	0	0	1	NA	NA	NA	NA	NA	NA	NA	NA	ENSCAFT00000014362.3	NA	NA	171530
chr27	2233195	2234252	1058	CpG_60:chr27:2233195-2234252	4.90641e-05	1	0	0	0	1	0	0	1	1	0	1	1	NA	NA	NA	NA	NA	NA	NA	NA	ENSCAFT00000011536.3	NA	keratin 8, type II	11505
chr34	40850592	40851128	537	CpG_26:chr34:40850592-40851128	4.91579e-05	1	0	0	0	1	1	0	0	0	0	0	0	NA	NA	NA	NA	NA	NA	NA	NA	ENSCAFT00000040815.1	NA	NA	132884
chr20	46764436	46765016	581	CpG:35:chr20:46764436-46765016	4.92138e-05	1	0	0	0	0	0	0	1	1	0	1	1	NA	NA	NA	NA	ENSCAFT00000025406.3-intron;ENSCAFT00000025467.4-upstr	WIZ_intron;AKAP8L_upstr	widely interspaced zinc finger motifs;A kinase (PRKA) anchor protein 8-like	17997;8513	ENSCAFT00000025467.4	AKAP8L	A kinase (PRKA) anchor protein 8-like	8513
chr37	20349312	20350909	1598	CpG_154:chr37:20349312-20350909	4.94292e-05	1	1	0	0	1	0	1	0	1	0	1	1	NA	NA	NA	NA	NA	NA	NA	NA	ENSCAFT00000022613.3	IKZF2	IKAROS family zinc finger 2 (Helios)	310460
chr9	56624672	56625574	903	CpG_73:chr9:56624672-56625574	4.95234e-05	1	0	0	1	0	0	0	0	0	0	0	0	NA	NA	NA	NA	ENSCAFT00000044276.1-exon;ENSCAFT00000044276.1-intron;ENSCAFT00000044276.1-fiveUTR	LMX1B_exon;LMX1B_intron;LMX1B_fiveUTR	NA	0	ENSCAFT00000044276.1	LMX1B	NA	0
chr23	28243453	28244575	1123	CpG_104:chr23:28243453-28244575	4.96402e-05	1	0	0	1	0	0	0	0	0	0	1	0	NA	NA	NA	NA	ENSCAFT00000009866.2-proxUP;ENSCAFT00000044466.2-upstr;ENSCAFT00000009895.3-upstr;ENSCAFT00000009866.2-upstr	ASTE1_proxUP;NEK11_upstr;ASTE1_upstr	NA;NIMA-related kinase 11	926;2875;2975	ENSCAFT00000009866.2	ASTE1	NA	926
chr35	10164038	10165606	1569	CpG_130:chr35:10164038-10165606	4.96762e-05	1	0	0	1	0	0	0	0	0	0	0	0	NA	NA	NA	NA	ENSCAFT00000048960.2-exon;ENSCAFT00000015340.3-exon;ENSCAFT00000048960.2-intron;ENSCAFT00000015340.3-intron	TFAP2A_exon;TFAP2A_intron	transcription factor AP-2 alpha (activating enhancer binding protein 2 alpha)	7361;9966	ENSCAFT00000048960.2	TFAP2A	transcription factor AP-2 alpha (activating enhancer binding protein 2 alpha)	7361
chr20	49384961	49385566	606	CpG_51:chr20:49384961-49385566	5.08186e-05	1	1	0	0	0	0	0	0	0	0	0	0	NA	NA	NA	NA	ENSCAFT00000027237.3-exon;ENSCAFT00000027237.3-intron;ENSCAFT00000027237.3-threeUTR;ENSCAFT00000027228.4-proxDOWN	BEST2_exon;BEST2_intron;BEST2_threeUTR;HOOK2_proxDOWN	bestrophin 2;hook microtubule-tethering protein 2	3536;13936	ENSCAFT00000027237.3	BEST2	bestrophin 2	3536
chr19	879700	880205	506	CpG_28:chr19:879700-880205	5.11842e-05	1	0	0	0	0	0	1	0	1	0	0	1	NA	NA	NA	NA	ENSCAFT00000005827.3-exon;ENSCAFT00000005827.3-intron	INPP4B_exon;INPP4B_intron	inositol polyphosphate-4-phosphatase type II B	53023	ENSCAFT00000005827.3	INPP4B	inositol polyphosphate-4-phosphatase type II B	53023
chr18	38521929	38523735	1807	CpG_170:chr18:38521929-38523735	5.12167e-05	1	0	0	0	1	1	0	0	0	0	0	0	NM_001048105-upstr	ZDHHC5_upstr	zinc finger, DHHC-type containing 5	3964	ENSCAFT00000012470.3-upstr	CTNND1_upstr	zinc finger, DHHC-type containing 5_catenin (cadherin-associated protein), delta 1	3964	ENSCAFT00000012470.3	CTNND1	zinc finger, DHHC-type containing 5_catenin (cadherin-associated protein), delta 1	3964
chr23	30595324	30595960	637	CpG_41:chr23:30595324-30595960	5.19017e-05	1	0	0	0	0	0	0	0	0	0	0	1	NA	NA	NA	NA	ENSCAFT00000010572.4-exon;ENSCAFT00000010572.4-intron;ENSCAFT00000010572.4-proxUP;ENSCAFT00000044886.1-upstr	NA_exon;NA_intron;NA_proxUP;NA_upstr	transferrin	0;7324	ENSCAFT00000010572.4	NA	transferrin	0
chr14	40385452	40385949	498	CpG_29:chr14:40385452-40385949	5.20524e-05	1	0	0	1	0	0	0	0	0	0	0	0	NA	NA	NA	NA	NA	NA	NA	NA	ENSCAFT00000004756.3	HOXA13	NA	10553
chr6	14574956	14575380	425	CpG_19:chr6:14574956-14575380	5.2947e-05	1	0	0	0	0	1	1	0	0	0	1	0	NA	NA	NA	NA	ENSCAFT00000036666.3-exon;ENSCAFT00000036666.3-intron;ENSCAFT00000025969.3-proxDOWN	IQCE_exon;IQCE_intron;IQCE_proxDOWN	IQ motif containing E	42627;36262	ENSCAFT00000025990.4	TTYH3	NA	19769
chr7	80322395	80323183	789	CpG_43:chr7:80322395-80323183	5.3077e-05	1	0	0	0	1	0	0	0	0	0	0	1	NA	NA	NA	NA	NA	NA	NA	NA	ENSCAFT00000030295.3	NA	zinc finger and BTB domain containing 7C	160883
chr20	40556508	40557337	830	CpG_68:chr20:40556508-40557337	5.33306e-05	1	1	0	1	0	0	0	0	1	0	0	0	NA	NA	NA	NA	ENSCAFT00000019881.3-exon;ENSCAFT00000019881.3-intron;ENSCAFT00000019881.3-fiveUTR	PFKFB4_exon;PFKFB4_intron;PFKFB4_fiveUTR	NA	650	ENSCAFT00000019881.3	PFKFB4	NA	650
chr1	89120586	89121305	720	CpG_58:chr1:89120586-89121305	5.43661e-05	1	0	0	0	0	0	0	0	0	0	1	0	NM_001313837-exon;NM_001313837-intron;NM_001313837-fiveUTR;NM_001313837-proxUP	CBWD2_exon;CBWD2_intron;CBWD2_fiveUTR;CBWD2_proxUP	COBW domain containing 2	0	ENSCAFT00000003076.3-exon;ENSCAFT00000003076.3-intron;ENSCAFT00000003076.3-fiveUTR;ENSCAFT00000003076.3-proxUP	NA_exon;NA_intron;NA_fiveUTR;NA_proxUP	COBW domain containing 2	0	ENSCAFT00000003076.3	NA	COBW domain containing 2	0
chr12	382378	383863	1486	CpG_108:chr12:382378-383863	5.48478e-05	1	0	1	0	1	1	0	0	1	0	0	1	NA	NA	NA	NA	ENSCAFT00000000627.4-exon;ENSCAFT00000000627.4-intron;ENSCAFT00000000627.4-proxUP;ENSCAFT00000042515.1-proxDOWN	GNL1_exon;GNL1_intron;GNL1_proxUP;U4_proxDOWN	guanine nucleotide binding protein-like 1;NA	0;1273	ENSCAFT00000000627.4	GNL1	guanine nucleotide binding protein-like 1	0
chr31	32658016	32658475	460	CpG_19:chr31:32658016-32658475	5.52711e-05	1	0	0	0	1	0	0	1	1	0	0	1	NA	NA	NA	NA	NA	NA	NA	NA	ENSCAFT00000006846.3	NA	NA	15610
chr29	41362373	41362791	419	CpG_19:chr29:41362373-41362791	5.53738e-05	1	0	0	0	1	1	0	1	1	0	1	1	NA	NA	NA	NA	ENSCAFT00000039387.2-intron	CPQ_intron	carboxypeptidase Q	276149	ENSCAFT00000034732.1	5S_rRNA	NA	125226
chr17	1287732	1288228	497	CpG_24:chr17:1287732-1288228	5.56786e-05	1	1	0	0	1	1	0	0	1	1	0	1	NA	NA	NA	NA	NA	NA	NA	NA	ENSCAFT00000005203.3	MYT1L	myelin transcription factor 1-like	230146
chr12	12748990	12749394	405	CpG:24:chr12:12748990-12749394	5.58616e-05	1	0	0	0	1	1	0	1	0	0	0	1	NA	NA	NA	NA	ENSCAFT00000048953.2-exon;ENSCAFT00000048953.2-intron;ENSCAFT00000048953.2-fiveUTR;ENSCAFT00000003152.2-proxUP	SPATS1_exon;SPATS1_intron;SPATS1_fiveUTR;SPATS1_proxUP	uncharacterized LOC609683	11;74	ENSCAFT00000048953.2	SPATS1	uncharacterized LOC609683	11
chr35	5928018	5928431	414	CpG_20:chr35:5928018-5928431	5.63812e-05	1	0	0	1	0	1	0	0	1	0	0	0	NA	NA	NA	NA	NA	NA	NA	NA	ENSCAFT00000015082.3	NRN1	neuritin 1	150533
chr26	37395335	37395847	513	CpG:27:chr26:37395335-37395847	5.6564e-05	1	0	0	0	0	0	1	1	0	0	0	1	NA	NA	NA	NA	NA	NA	NA	NA	ENSCAFT00000034623.1	7SK	NA	79282
chr30	7449598	7450010	413	CpG_15:chr30:7449598-7450010	5.71523e-05	1	0	0	0	1	0	0	0	1	0	0	0	NA	NA	NA	NA	ENSCAFT00000014312.3-exon;ENSCAFT00000014312.3-intron;ENSCAFT00000014312.3-fiveUTR	NA_exon;NA_intron;NA_fiveUTR	p21 protein (Cdc42/Rac)-activated kinase 6	23649	ENSCAFT00000044052.1	ANKRD63	ankyrin repeat domain 63	17218
chr38	17329220	17329650	431	CpG_21:chr38:17329220-17329650	5.71979e-05	1	0	0	0	0	1	1	0	0	0	1	0	NA	NA	NA	NA	ENSCAFT00000021392.2-intron	FAM78B_intron	family with sequence similarity 78, member B	36956	ENSCAFT00000021392.2	FAM78B	family with sequence similarity 78, member B	36956
chr4	44669650	44670318	669	CpG_39:chr4:44669650-44670318	5.74065e-05	1	0	0	0	0	1	0	0	1	0	0	1	NA	NA	NA	NA	NA	NA	NA	NA	ENSCAFT00000049779.2	NA	NA	119389
chr27	42190083	42190649	567	CpG_41:chr27:42190083-42190649	5.75727e-05	1	0	1	0	1	0	1	0	0	0	0	1	NA	NA	NA	NA	ENSCAFT00000024958.4-intron	IQSEC3_intron	IQ motif and Sec7 domain 3	41117	ENSCAFT00000024958.4	IQSEC3	IQ motif and Sec7 domain 3	41117
chr37	30047228	30048806	1579	CpG_96:chr37:30047228-30048806	5.81035e-05	1	1	0	0	1	0	0	0	0	0	0	1	NA	NA	NA	NA	NA	NA	NA	NA	ENSCAFT00000040204.1	U12	NA	53990
chr11	56163533	56164090	558	CpG_30:chr11:56163533-56164090	5.81091e-05	1	0	0	1	0	1	1	0	0	1	1	1	NA	NA	NA	NA	NA	NA	NA	NA	ENSCAFT00000003989.4	TGFBR1	transforming growth factor, beta receptor 1	27939
chr29	11334896	11336560	1665	CpG_112:chr29:11334896-11336560	5.88163e-05	1	0	0	0	0	0	0	1	1	0	0	1	NA	NA	NA	NA	NA	NA	NA	NA	ENSCAFT00000050183.1	CHD7	chromodomain helicase DNA binding protein 7	178381
chr10	22829897	22848169	18273	chr10:22829897-22848169	5.96405e-05	1	0	0	0	1	1	0	0	0	0	0	0	NM_001048084-exon;NM_001048084-intron;NM_001048084-proxUP	CYB5R3_exon;CYB5R3_intron;CYB5R3_proxUP	cytochrome b5 reductase 3	0	ENSCAFT00000046278.2-exon;ENSCAFT00000001475.3-exon;ENSCAFT00000046278.2-intron;ENSCAFT00000001475.3-intron;ENSCAFT00000001488.4-upstr;ENSCAFT00000001487.3-upstr	CYB5R3_exon;CYB5R3_intron;POLDIP3_upstr	cytochrome b5 reductase 3;polymerase (DNA-directed), delta interacting protein 3	6423;1055;5188;5239	ENSCAFT00000001475.3	CYB5R3	cytochrome b5 reductase 3	1055
chr24	45407611	45408409	799	CpG_42:chr24:45407611-45408409	5.99672e-05	1	0	0	0	0	1	0	1	0	0	0	0	NA	NA	NA	NA	NA	NA	NA	NA	ENSCAFT00000019847.3	CDH4	NA	521878
chr2	83380862	83381333	472	CpG_24:chr2:83380862-83381333	6.01552e-05	1	1	0	0	1	0	0	0	1	0	1	0	NA	NA	NA	NA	NA	NA	NA	NA	ENSCAFT00000046464.1	NA	NA	18109
chr37	13568687	13569110	424	CpG_19:chr37:13568687-13569110	6.02431e-05	1	0	0	0	1	0	0	0	1	0	0	0	NA	NA	NA	NA	NA	NA	NA	NA	ENSCAFT00000020468.3	PARD3B	par-3 family cell polarity regulator beta	71066
chr28	40099948	40103628	3681	CpG_277:chr28:40099948-40103628	6.03749e-05	1	0	0	0	1	0	1	1	0	0	1	0	NA	NA	NA	NA	ENSCAFT00000044991.1-exon;ENSCAFT00000048559.1-intron;ENSCAFT00000044991.1-intron;ENSCAFT00000044991.1-fiveUTR;ENSCAFT00000044991.1-proxUP	JAKMIP3_exon;NA_intron;JAKMIP3_intron;JAKMIP3_fiveUTR;JAKMIP3_proxUP	Janus kinase and microtubule interacting protein 3;NA	0;43964	ENSCAFT00000044991.1	JAKMIP3	Janus kinase and microtubule interacting protein 3	0
chr28	40171493	40195373	23881	CpG_1695:chr28:40171493-40195373	6.07087e-05	1	0	0	0	0	0	0	1	0	1	1	1	NA	NA	NA	NA	ENSCAFT00000017647.4-exon;ENSCAFT00000017601.3-exon;ENSCAFT00000017677.3-exon;ENSCAFT00000048559.1-intron;ENSCAFT00000017647.4-intron;ENSCAFT00000017601.3-intron;ENSCAFT00000017677.3-intron;ENSCAFT00000017601.3-fiveUTR;ENSCAFT00000017601.3-threeUTR;ENSCAFT00000017677.3-threeUTR;ENSCAFT00000017647.4-proxUP;ENSCAFT00000017601.3-proxUP;ENSCAFT00000017647.4-upstr;ENSCAFT00000017601.3-upstr;ENSCAFT000…	DPYSL4_exon;STK32C_exon;NA_intron;DPYSL4_intron;STK32C_intron;DPYSL4_fiveUTR;DPYSL4_threeUTR;STK32C_threeUTR;DPYSL4_proxUP;DPYSL4_upstr;STK32C_proxDOWN;DPYSL4_proxDOWN	NA;serine/threonine kinase 32C	0;18678;115509	ENSCAFT00000017647.4	DPYSL4	NA	0
chr9	45232172	45233756	1585	CpG_104:chr9:45232172-45233756	6.08316e-05	1	1	1	1	0	1	0	1	0	0	1	0	NA	NA	NA	NA	ENSCAFT00000030382.3-exon;ENSCAFT00000030382.3-intron;ENSCAFT00000030382.3-proxUP	FAM101B_exon;FAM101B_intron;FAM101B_proxUP	family with sequence similarity 101, member B	0	ENSCAFT00000030382.3	FAM101B	family with sequence similarity 101, member B	0
chr2	82692857	82693532	676	CpG_44:chr2:82692857-82693532	6.08414e-05	1	0	0	1	0	0	0	0	0	0	1	1	NA	NA	NA	NA	NA	NA	NA	NA	ENSCAFT00000025922.3	KAZN	kazrin, periplakin interacting protein	243525
chr10	14270494	14270973	480	CpG_22:chr10:14270494-14270973	6.23133e-05	1	0	0	0	1	1	0	0	1	0	0	0	NA	NA	NA	NA	NA	NA	NA	NA	ENSCAFT00000041586.1	7SK	NA	54215
chr1	112378071	112378506	436	CpG_23:chr1:112378071-112378506	6.238e-05	1	0	0	1	0	0	0	0	1	0	1	1	NA	NA	NA	NA	ENSCAFT00000043514.1-proxUP;ENSCAFT00000043514.1-upstr	NA_proxUP;NA_upstr	NA	1669	ENSCAFT00000043514.1	NA	NA	1669
chr5	83105320	83105722	403	CpG_19:chr5:83105320-83105722	6.24396e-05	1	0	0	0	0	0	0	0	1	0	0	0	NA	NA	NA	NA	NA	NA	NA	NA	ENSCAFT00000042972.2	CDH5	cadherin 5, type 2 (vascular endothelium)	241289
chr26	35823970	35824460	491	CpG_24:chr26:35823970-35824460	6.26116e-05	1	0	0	0	0	1	0	0	1	0	0	0	NA	NA	NA	NA	ENSCAFT00000024645.3-intron;ENSCAFT00000046516.1-intron;ENSCAFT00000044295.2-intron	DKK1_intron;PRKG1_intron	NA	52522;261966;351234	ENSCAFT00000024645.3	DKK1	NA	52522
chr17	34879099	34879858	760	CpG_52:chr17:34879099-34879858	6.33802e-05	1	0	0	1	0	0	0	0	0	0	0	0	NA	NA	NA	NA	ENSCAFT00000046910.1-upstr	NA_upstr	zinc finger protein 2	2020	ENSCAFT00000046910.1	NA	zinc finger protein 2	2020
chr7	1360933	1361548	616	CpG_35:chr7:1360933-1361548	6.34894e-05	1	0	0	0	1	0	0	0	1	0	0	0	NA	NA	NA	NA	NA	NA	NA	NA	ENSCAFT00000047111.1	NA	NA	16075
chr26	8730315	8731472	1158	CpG_91:chr26:8730315-8731472	6.35574e-05	1	0	0	1	0	0	0	1	1	0	1	0	NA	NA	NA	NA	ENSCAFT00000013611.3-exon;ENSCAFT00000013611.3-intron;ENSCAFT00000013611.3-fiveUTR	CUX2_exon;CUX2_intron;CUX2_fiveUTR	cut-like homeobox 2	232	ENSCAFT00000013611.3	CUX2	cut-like homeobox 2	232
chr26	5232546	5233287	742	CpG_53:chr26:5232546-5233287	6.3968e-05	1	1	0	0	0	1	0	0	1	0	0	0	NA	NA	NA	NA	NA	NA	NA	NA	ENSCAFT00000011198.5	NCOR2	nuclear receptor corepressor 2	82372
chr36	29581736	29582808	1073	CpG_60:chr36:29581736-29582808	6.40645e-05	1	0	0	0	0	1	0	0	0	1	0	0	NA	NA	NA	NA	NA	NA	NA	NA	ENSCAFT00000023418.3	TFPI	tissue factor pathway inhibitor (lipoprotein-associated coagulation inhibitor)	70425
chr9	53297098	53298717	1620	CpG_101:chr9:53297098-53298717	6.41824e-05	1	0	0	1	0	0	0	0	0	0	1	0	NA	NA	NA	NA	ENSCAFT00000035225.2-exon;ENSCAFT00000049035.1-intron;ENSCAFT00000035225.2-intron;ENSCAFT00000035225.2-proxUP	PRDM12_exon;EXOSC2_intron;PRDM12_intron;PRDM12_proxUP	NA;exosome component 2	0;130339	ENSCAFT00000035225.2	PRDM12	NA	0
chr24	44599092	44599559	468	CpG_20:chr24:44599092-44599559	6.6035e-05	1	0	0	1	0	0	1	0	1	0	1	0	NA	NA	NA	NA	ENSCAFT00000037173.2-intron	CDH26_intron	NA	26173	ENSCAFT00000033282.1	U6	NA	17791
chr6	75501211	75501718	508	CpG_34:chr6:75501211-75501718	6.60521e-05	1	0	0	0	0	1	0	1	0	0	1	0	NA	NA	NA	NA	ENSCAFT00000032525.3-intron	SRSF11_intron	serine/arginine-rich splicing factor 11	247973	ENSCAFT00000041807.1	U6	NA	2503
chr18	52790407	52792152	1746	CpG_140:chr18:52790407-52792152	6.63718e-05	1	0	0	0	0	0	1	0	0	0	0	1	NM_001031820-exon;NM_001031820-intron;NM_001031820-threeUTR;NM_001031820-proxDOWN	BAD_exon;BAD_intron;BAD_threeUTR;BAD_proxDOWN	BCL2-associated agonist of cell death	8485	ENSCAFT00000038335.1-exon;ENSCAFT00000047089.2-intron;ENSCAFT00000038335.1-intron;ENSCAFT00000023114.5-intron;ENSCAFT00000022937.3-intron;ENSCAFT00000038335.1-threeUTR;ENSCAFT00000047129.1-proxDOWN;ENSCAFT00000038335.1-proxDOWN	BAD_exon;TRPT1_intron;BAD_intron;PLCB3_intron;BAD_threeUTR;PLCB3_proxDOWN;BAD_proxDOWN	BCL2-associated agonist of cell death;tRNA phosphotransferase 1;peroxiredoxin 5_phospholipase C, beta 3 (phosphatidylinositol-specific)	9052;36389;16801;2211;17200	ENSCAFT00000022937.3	PLCB3	peroxiredoxin 5_phospholipase C, beta 3 (phosphatidylinositol-specific)	2211
chr10	12216845	12218845	2001	CpG_192:chr10:12216845-12218845	6.6744e-05	1	1	0	1	1	0	0	0	1	0	1	0	NA	NA	NA	NA	ENSCAFT00000045449.1-intron	KCNMB4_intron	potassium channel subfamily M regulatory beta subunit 4	5450	ENSCAFT00000045449.1	KCNMB4	potassium channel subfamily M regulatory beta subunit 4	5450
chr8	60584384	60584862	479	CpG_23:chr8:60584384-60584862	6.69484e-05	1	0	1	0	0	1	0	1	0	0	0	0	NA	NA	NA	NA	NA	NA	NA	NA	ENSCAFT00000040101.1	U6	NA	15400
chr8	64940032	64940485	454	CpG_20:chr8:64940032-64940485	6.6972e-05	1	0	0	0	0	1	0	0	1	0	0	0	NA	NA	NA	NA	ENSCAFT00000046540.1-upstr	NA_upstr	NA	9117	ENSCAFT00000046540.1	NA	NA	9117
chr4	87362370	87362877	508	CpG_26:chr4:87362370-87362877	6.74746e-05	1	0	0	0	1	0	1	0	1	0	0	0	NA	NA	NA	NA	ENSCAFT00000045620.1-intron	FBXL7_intron	F-box and leucine-rich repeat protein 7	122208	ENSCAFT00000045620.1	FBXL7	F-box and leucine-rich repeat protein 7	122208
chr2	32305629	32306646	1018	CpG_65:chr2:32305629-32306646	6.76211e-05	1	0	0	0	0	1	0	1	0	0	1	1	NA	NA	NA	NA	NA	NA	NA	NA	ENSCAFT00000008866.4	PFKP	phosphofructokinase, platelet	51215
chr31	39458980	39459957	978	CpG_55:chr31:39458980-39459957	6.82052e-05	1	0	1	0	1	0	1	1	0	0	0	1	NA	NA	NA	NA	ENSCAFT00000018946.3-intron	FTCD_intron	formimidoyltransferase cyclodeaminase	4552	ENSCAFT00000018946.3	FTCD	formimidoyltransferase cyclodeaminase	4552
chr14	22733417	22734285	869	CpG_63:chr14:22733417-22734285	6.83206e-05	1	1	0	0	0	0	0	0	0	1	0	0	NA	NA	NA	NA	ENSCAFT00000003490.3-exon;ENSCAFT00000003490.3-intron;ENSCAFT00000003490.3-fiveUTR	ASNS_exon;ASNS_intron;ASNS_fiveUTR	asparagine synthetase (glutamine-hydrolyzing)	173	ENSCAFT00000003490.3	ASNS	asparagine synthetase (glutamine-hydrolyzing)	173
chr2	79899419	79900068	650	CpG_34:chr2:79899419-79900068	6.86183e-05	1	0	0	1	0	0	0	0	0	0	1	0	NA	NA	NA	NA	ENSCAFT00000024687.3-intron	PAX7_intron	NA	14880	ENSCAFT00000024687.3	PAX7	NA	14880
chr4	58737997	58739074	1078	CpG_78:chr4:58737997-58739074	6.89202e-05	1	0	0	0	0	1	0	0	0	0	0	0	NM_001003057-exon;NM_001003057-intron;NM_001003057-fiveUTR;NM_001003057-proxUP	TCOF1_exon;TCOF1_intron;TCOF1_fiveUTR;TCOF1_proxUP	Treacher Collins-Franceschetti syndrome 1	0	ENSCAFT00000035992.3-exon;ENSCAFT00000035992.3-intron;ENSCAFT00000028788.3-proxUP;ENSCAFT00000035992.3-proxUP;ENSCAFT00000028788.3-upstr	TCOF1_exon;TCOF1_intron;TCOF1_proxUP;TCOF1_upstr	Treacher Collins-Franceschetti syndrome 1	0;1984	ENSCAFT00000035992.3	TCOF1	Treacher Collins-Franceschetti syndrome 1	0
chr24	44160936	44161344	409	CpG_19:chr24:44160936-44161344	6.96161e-05	1	0	0	0	1	0	1	1	1	0	1	0	NA	NA	NA	NA	NA	NA	NA	NA	ENSCAFT00000036705.2	PHACTR3	phosphatase and actin regulator 3	87675
chr2	77569117	77569598	482	CpG_23:chr2:77569117-77569598	6.96722e-05	1	1	0	0	0	0	0	0	0	1	1	0	NM_001197137-intron	ALPL_intron	alkaline phosphatase, liver/bone/kidney	5416	ENSCAFT00000023578.3-intron	ALPL_intron	alkaline phosphatase, liver/bone/kidney	44516	ENSCAFT00000040948.1	NA	NA	18083
chr24	45876798	45878953	2156	CpG_145:chr24:45876798-45878953	6.97948e-05	1	0	0	0	0	0	0	1	1	0	0	0	NA	NA	NA	NA	ENSCAFT00000020104.3-intron	NA_intron	NA	658673	ENSCAFT00000019847.3	CDH4	NA	51334
chr14	31260822	31261589	768	CpG_57:chr14:31260822-31261589	6.997e-05	1	1	0	0	0	0	0	0	0	0	0	1	NA	NA	NA	NA	ENSCAFT00000003832.4-exon;ENSCAFT00000036757.2-exon;ENSCAFT00000003832.4-intron;ENSCAFT00000036757.2-intron;ENSCAFT00000003832.4-fiveUTR;ENSCAFT00000003832.4-proxUP;ENSCAFT00000036757.2-proxUP	TSPAN13_exon;TSPAN13_intron;TSPAN13_fiveUTR;TSPAN13_proxUP	tetraspanin 13	0	ENSCAFT00000003832.4	TSPAN13	tetraspanin 13	0
chr5	60255076	60256477	1402	CpG_121:chr5:60255076-60256477	7.04978e-05	1	0	0	1	0	0	0	0	1	1	1	1	NA	NA	NA	NA	ENSCAFT00000031121.4-intron	HES2_intron	NA	22646	ENSCAFT00000031121.4	HES2	NA	22646
chr10	19967551	19967957	407	CpG_18:chr10:19967551-19967957	7.15135e-05	1	0	0	1	1	0	1	1	0	0	1	0	NM_001003093-intron	PPARA_intron	peroxisome proliferator-activated receptor alpha	38138	ENSCAFT00000001222.3-intron	PPARA_intron	peroxisome proliferator-activated receptor alpha	38138	ENSCAFT00000001222.3	PPARA	peroxisome proliferator-activated receptor alpha	38138
chr2	69465321	69466477	1157	CpG_106:chr2:69465321-69466477	7.27689e-05	1	0	0	0	0	0	1	1	0	0	0	0	NA	NA	NA	NA	ENSCAFT00000043929.2-exon;ENSCAFT00000043929.2-intron;ENSCAFT00000043929.2-proxUP;ENSCAFT00000017432.3-upstr	PEF1_exon;PEF1_intron;PEF1_proxUP;PEF1_upstr	penta-EF-hand domain containing 1	0;8629	ENSCAFT00000043929.2	PEF1	penta-EF-hand domain containing 1	0
chr18	50975396	50975802	407	CpG_15:chr18:50975396-50975802	7.29606e-05	1	0	0	0	1	1	0	0	1	1	1	1	NA	NA	NA	NA	ENSCAFT00000020304.3-proxUP;ENSCAFT00000020296.3-proxDOWN	RIN1_proxUP;BRMS1_proxDOWN	Ras and Rab interactor 1;breast cancer metastasis suppressor 1	11;5306	ENSCAFT00000020304.3	RIN1	Ras and Rab interactor 1	11
chr2	32963878	32964283	406	CpG_19:chr2:32963878-32964283	7.30252e-05	1	0	0	0	0	0	1	0	1	0	0	0	NA	NA	NA	NA	NA	NA	NA	NA	ENSCAFT00000025823.3	NA	NA	197013
chr19	52062560	52063033	474	CpG_23:chr19:52062560-52063033	7.35528e-05	1	1	0	0	1	1	0	0	1	0	0	0	NA	NA	NA	NA	NA	NA	NA	NA	ENSCAFT00000034193.1	U6	NA	38323
chr1	121167636	121168203	568	CpG_39:chr1:121167636-121168203	7.38066e-05	1	0	0	1	0	0	1	0	0	0	0	0	NA	NA	NA	NA	ENSCAFT00000012159.3-intron	ZNF536_intron	zinc finger protein 536	134454	ENSCAFT00000012159.3	ZNF536	zinc finger protein 536	134454
chr9	46647543	46649189	1647	CpG_110:chr9:46647543-46649189	7.38633e-05	1	0	0	0	0	0	1	0	0	0	1	0	NA	NA	NA	NA	ENSCAFT00000030661.4-exon;ENSCAFT00000030661.4-intron;ENSCAFT00000030661.4-fiveUTR;ENSCAFT00000030661.4-proxUP	PAFAH1B1_exon;PAFAH1B1_intron;PAFAH1B1_fiveUTR;PAFAH1B1_proxUP	platelet-activating factor acetylhydrolase 1b, regulatory subunit 1 (45kDa)	0	ENSCAFT00000030661.4	PAFAH1B1	platelet-activating factor acetylhydrolase 1b, regulatory subunit 1 (45kDa)	0
chr2	33647055	33647575	521	CpG_26:chr2:33647055-33647575	7.40866e-05	1	0	1	0	0	1	0	1	1	0	1	0	NA	NA	NA	NA	NA	NA	NA	NA	ENSCAFT00000008891.3	NA	NA	109187
chr9	1004221	1033658	29438	CpG_1809:chr9:1004221-1033658	7.43797e-05	1	1	0	0	1	1	1	0	0	0	0	0	NA	NA	NA	NA	ENSCAFT00000009182.3-exon;ENSCAFT00000009182.3-intron;ENSCAFT00000009186.3-upstr;ENSCAFT00000009182.3-proxDOWN	RPTOR_exon;RPTOR_intron;CHMP6_upstr;RPTOR_proxDOWN	regulatory associated protein of MTOR, complex 1;NA	310489;2611	ENSCAFT00000009186.3	CHMP6	NA	2611
chr8	72729942	72730428	487	CpG_24:chr8:72729942-72730428	7.49301e-05	1	0	0	0	0	0	0	0	1	1	0	0	NA	NA	NA	NA	ENSCAFT00000043072.1-upstr	TEX22_upstr	NA	5998	ENSCAFT00000043072.1	TEX22	NA	5998
chr9	1598774	1599304	531	CpG_23:chr9:1598774-1599304	7.51827e-05	1	0	0	0	1	0	0	0	0	0	0	0	NA	NA	NA	NA	ENSCAFT00000009010.2-exon;ENSCAFT00000009010.2-intron;ENSCAFT00000009010.2-proxDOWN;ENSCAFT00000009007.3-proxDOWN	NA_exon;NA_intron;NA_proxDOWN;GAA_proxDOWN	NA;glucosidase, alpha; acid	714;16447	ENSCAFT00000009010.2	NA	NA	714
chr12	69930807	69931302	496	CpG_22:chr12:69930807-69931302	7.52117e-05	1	1	0	0	0	1	0	0	0	0	1	0	NA	NA	NA	NA	NA	NA	NA	NA	ENSCAFT00000045726.1	NA	NA	51180
chr4	33312796	33313297	502	CpG_22:chr4:33312796-33313297	7.57492e-05	1	0	0	0	1	0	0	0	1	0	1	0	NA	NA	NA	NA	NA	NA	NA	NA	ENSCAFT00000025292.3	GRID1	NA	451467
chr34	35979791	35980235	445	CpG_25:chr34:35979791-35980235	7.63622e-05	1	0	0	0	0	0	1	0	1	0	1	0	NA	NA	NA	NA	ENSCAFT00000050001.2-exon;ENSCAFT00000024237.3-exon;ENSCAFT00000050001.2-intron;ENSCAFT00000024237.3-intron	PLD1_exon;PLD1_intron	phospholipase D1, phosphatidylcholine-specific	64639;100192	ENSCAFT00000050001.2	PLD1	phospholipase D1, phosphatidylcholine-specific	64639
chr26	38759770	38763185	3416	CpG_247:chr26:38759770-38763185	7.64448e-05	1	0	0	0	1	0	0	1	0	0	0	1	NA	NA	NA	NA	ENSCAFT00000024890.4-exon;ENSCAFT00000024887.3-exon;ENSCAFT00000024890.4-intron;ENSCAFT00000024887.3-intron;ENSCAFT00000024890.4-threeUTR;ENSCAFT00000024887.3-proxDOWN	FAS_exon;FAS_intron;FAS_threeUTR;FAS_proxDOWN	Fas cell surface death receptor	20959;8347	ENSCAFT00000024887.3	FAS	Fas cell surface death receptor	8347
chr11	23079784	23082333	2550	CpG_248:chr11:23079784-23082333	7.74463e-05	1	0	0	0	0	0	0	0	1	0	0	1	NA	NA	NA	NA	ENSCAFT00000001631.3-upstr	PITX1_upstr	paired-like homeodomain 1	4599	ENSCAFT00000001631.3	PITX1	paired-like homeodomain 1	4599
chr25	222101	223219	1119	CpG_74:chr25:222101-223219	7.74761e-05	1	1	0	0	0	0	0	0	0	1	1	0	NA	NA	NA	NA	ENSCAFT00000009595.3-exon;ENSCAFT00000009595.3-intron	THSD1_exon;THSD1_intron	thrombospondin, type I, domain containing 1	24739	ENSCAFT00000009595.3	THSD1	thrombospondin, type I, domain containing 1	24739
chr2	37203486	37203973	488	CpG_26:chr2:37203486-37203973	7.91346e-05	1	0	0	0	1	1	0	0	0	1	1	0	NA	NA	NA	NA	ENSCAFT00000010101.3-exon;ENSCAFT00000010101.3-proxDOWN	SPRY4_exon;SPRY4_proxDOWN	sprouty RTK signaling antagonist 4	597	ENSCAFT00000010101.3	SPRY4	sprouty RTK signaling antagonist 4	597
chr3	30283922	30284363	442	CpG_29:chr3:30283922-30284363	7.98277e-05	1	0	0	1	0	0	1	0	0	0	1	0	NA	NA	NA	NA	ENSCAFT00000014862.3-intron	SV2C_intron	synaptic vesicle glycoprotein 2C	155733	ENSCAFT00000041891.1	NA	NA	132065
chr25	14964970	14966020	1051	CpG_68:chr25:14964970-14966020	8.06224e-05	1	0	0	0	0	0	1	0	1	1	1	0	NA	NA	NA	NA	NA	NA	NA	NA	ENSCAFT00000049056.1	NA	NA	6394
chr13	6147714	6148217	504	CpG_25:chr13:6147714-6148217	8.09623e-05	1	0	0	1	1	1	0	0	0	0	0	0	NA	NA	NA	NA	NA	NA	NA	NA	ENSCAFT00000001049.4	ZFPM2	zinc finger protein, FOG family member 2	287150
chr13	38653084	38653489	406	CpG_17:chr13:38653084-38653489	8.16329e-05	1	0	0	0	1	0	0	0	1	0	0	0	NA	NA	NA	NA	ENSCAFT00000002810.4-intron;ENSCAFT00000002813.3-intron	LIMCH1_intron	LIM and calponin homology domains 1	134452;134406	ENSCAFT00000002813.3	LIMCH1	LIM and calponin homology domains 1	134406
chr4	88224018	88224497	480	CpG:24:chr4:88224018-88224497	8.23594e-05	1	0	0	0	1	0	1	0	0	0	0	0	NA	NA	NA	NA	ENSCAFT00000022708.3-intron	ANKH_intron	NA	74775	ENSCAFT00000022708.3	ANKH	NA	74775
chr28	38601438	38601844	407	CpG_17:chr28:38601438-38601844	8.27162e-05	1	0	0	0	0	0	0	0	1	0	0	0	NA	NA	NA	NA	ENSCAFT00000021050.3-exon;ENSCAFT00000021050.3-intron;ENSCAFT00000021050.3-fiveUTR	EBF3_exon;EBF3_intron;EBF3_fiveUTR	NA	55	ENSCAFT00000021050.3	EBF3	NA	55
chr18	43085427	43086553	1127	CpG_67:chr18:43085427-43086553	8.28827e-05	1	0	0	1	0	0	1	1	0	0	0	0	NA	NA	NA	NA	ENSCAFT00000014635.3-proxDOWN	CHRM4_proxDOWN	cholinergic receptor, muscarinic 4	3022	ENSCAFT00000014635.3	CHRM4	cholinergic receptor, muscarinic 4	3022
chr11	54574554	54575302	749	CpG_56:chr11:54574554-54575302	8.35733e-05	1	0	0	1	0	0	0	0	0	0	0	0	NA	NA	NA	NA	ENSCAFT00000003767.2-exon;ENSCAFT00000048883.1-exon;ENSCAFT00000003767.2-intron;ENSCAFT00000003767.2-fiveUTR;ENSCAFT00000003767.2-proxUP;ENSCAFT00000048883.1-proxUP;ENSCAFT00000048883.1-proxDOWN	ALDH1B1_exon;NA_exon;ALDH1B1_intron;ALDH1B1_fiveUTR;ALDH1B1_proxUP;NA_proxUP;NA_proxDOWN	NA	0	ENSCAFT00000003767.2	ALDH1B1	NA	0
chr22	499874	500535	662	CpG_33:chr22:499874-500535	8.37409e-05	1	0	0	0	1	0	0	1	0	0	0	0	NA	NA	NA	NA	NA	NA	NA	NA	ENSCAFT00000030026.4	INTS6	integrator complex subunit 6	48622
chr6	9231523	9233094	1572	CpG_125:chr6:9231523-9233094	8.52553e-05	1	0	0	0	0	0	1	0	0	0	0	1	NA	NA	NA	NA	ENSCAFT00000022961.4-exon;ENSCAFT00000022973.3-exon;ENSCAFT00000022961.4-intron;ENSCAFT00000022973.3-threeUTR;ENSCAFT00000022961.4-proxUP	PPP1R35_exon;MEPCE_exon;PPP1R35_intron;MEPCE_threeUTR;PPP1R35_proxUP	protein phosphatase 1, regulatory subunit 35;methylphosphate capping enzyme	0;5329	ENSCAFT00000022961.4	PPP1R35	protein phosphatase 1, regulatory subunit 35	0
chr25	11699463	11699879	417	CpG_20:chr25:11699463-11699879	8.54271e-05	1	1	0	1	0	1	0	0	0	0	0	0	NA	NA	NA	NA	ENSCAFT00000010860.4-proxUP	CDX2_proxUP	caudal type homeobox 2	1346	ENSCAFT00000010860.4	CDX2	caudal type homeobox 2	1346
chr3	73568320	73570744	2425	chr3:73568320-73570744	8.56666e-05	1	0	0	0	0	0	0	1	0	0	0	1	NM_001173127-exon;NM_001173127-proxUP	TLR10_exon;TLR10_proxUP	toll-like receptor 10	0	ENSCAFT00000025668.1-exon;ENSCAFT00000025668.1-proxUP	TLR10_exon;TLR10_proxUP	toll-like receptor 10	0	ENSCAFT00000025668.1	TLR10	toll-like receptor 10	0
chr6	908331	909937	1607	CpG_142:chr6:908331-909937	8.57034e-05	1	0	0	0	0	0	0	0	0	0	0	1	NA	NA	NA	NA	NA	NA	NA	NA	ENSCAFT00000046288.1	TPST1	tyrosylprotein sulfotransferase 1	39896
chr10	68046007	68049099	3093	CpG_263:chr10:68046007-68049099	8.60592e-05	1	0	0	0	1	1	0	0	0	1	1	0	NA	NA	NA	NA	NA	NA	NA	NA	ENSCAFT00000005292.4	GFPT1	glutamine--fructose-6-phosphate transaminase 1	75932
chr20	58094654	58095957	1304	CpG_78:chr20:58094654-58095957	8.65402e-05	1	0	0	0	0	1	1	1	1	0	0	1	NA	NA	NA	NA	ENSCAFT00000031378.3-exon;ENSCAFT00000031378.3-intron;ENSCAFT00000031378.3-threeUTR	PPAP2C_exon;PPAP2C_intron;PPAP2C_threeUTR	phosphatidic acid phosphatase type 2C	6652	ENSCAFT00000031378.3	PPAP2C	phosphatidic acid phosphatase type 2C	6652
chr31	37993004	37993600	597	CpG_36:chr31:37993004-37993600	8.6715e-05	1	0	0	0	0	0	1	1	1	0	0	1	NA	NA	NA	NA	ENSCAFT00000016971.3-exon;ENSCAFT00000016971.3-intron;ENSCAFT00000017011.3-upstr	NA_exon;NA_intron;NA_upstr	trafficking protein particle complex 10;PWP2 periodic tryptophan protein homolog (yeast)	82391;6595	ENSCAFT00000017011.3	NA	PWP2 periodic tryptophan protein homolog (yeast)	6595
chr5	4844491	4846697	2207	CpG_184:chr5:4844491-4846697	8.70995e-05	1	0	0	0	0	0	1	1	1	1	0	0	NA	NA	NA	NA	NA	NA	NA	NA	ENSCAFT00000034427.1	U6	NA	12089
chr15	56077228	56078624	1397	CpG_106:chr15:56077228-56078624	8.74634e-05	1	0	0	1	0	1	0	0	1	0	0	0	NA	NA	NA	NA	NA	NA	NA	NA	ENSCAFT00000013820.3	C4orf45	chromosome 15 open reading frame, human C4orf45	21534
chr32	13059257	13061527	2271	CpG_150:chr32:13059257-13061527	8.79452e-05	1	0	0	1	0	1	0	0	0	0	1	1	NA	NA	NA	NA	ENSCAFT00000015688.3-proxUP;ENSCAFT00000015688.3-upstr	SNCA_proxUP;SNCA_upstr	synuclein, alpha (non A4 component of amyloid precursor)	475	ENSCAFT00000015688.3	SNCA	synuclein, alpha (non A4 component of amyloid precursor)	475
chr6	38701761	38702979	1219	CpG_74:chr6:38701761-38702979	8.85911e-05	1	0	0	0	0	0	1	1	1	0	1	0	NA	NA	NA	NA	ENSCAFT00000030808.3-exon;ENSCAFT00000030808.3-intron	ABCA3_exon;ABCA3_intron	ATP-binding cassette, sub-family A (ABC1), member 3	22436	ENSCAFT00000040781.1	NA	NA	13251
chr33	1876086	1876493	408	CpG:28:chr33:1876086-1876493	8.86349e-05	1	0	0	0	0	0	1	1	1	0	0	1	NA	NA	NA	NA	NA	NA	NA	NA	ENSCAFT00000021100.3	NA	NA	73854
chr37	24905817	24906625	809	CpG_71:chr37:24905817-24906625	8.92908e-05	1	0	0	1	0	0	0	0	1	1	0	1	NA	NA	NA	NA	NA	NA	NA	NA	ENSCAFT00000023209.3	ARPC2	NA	10197
chr11	54327754	54330179	2426	CpG_198:chr11:54327754-54330179	8.95784e-05	1	0	0	1	1	0	0	1	1	0	0	1	NA	NA	NA	NA	ENSCAFT00000003759.4-exon;ENSCAFT00000046406.2-exon;ENSCAFT00000003759.4-intron;ENSCAFT00000046406.2-intron;ENSCAFT00000046406.2-fiveUTR;ENSCAFT00000003759.4-proxUP;ENSCAFT00000046406.2-proxUP	SHB_exon;SHB_intron;SHB_fiveUTR;SHB_proxUP	Src homology 2 domain containing adaptor protein B	0	ENSCAFT00000003759.4	SHB	Src homology 2 domain containing adaptor protein B	0
chr31	31872706	31874049	1344	CpG_125:chr31:31872706-31874049	9.02339e-05	1	0	0	1	0	0	0	0	0	0	0	0	NA	NA	NA	NA	ENSCAFT00000015386.3-upstr	SIM2_upstr	single-minded family bHLH transcription factor 2	5315	ENSCAFT00000015386.3	SIM2	single-minded family bHLH transcription factor 2	5315
chr17	15624669	15625248	580	CpG_44:chr17:15624669-15625248	9.04594e-05	1	0	0	1	0	0	0	0	0	0	0	0	NA	NA	NA	NA	ENSCAFT00000035746.2-exon;ENSCAFT00000044837.2-exon;ENSCAFT00000035746.2-intron;ENSCAFT00000044837.2-intron;ENSCAFT00000035746.2-proxUP;ENSCAFT00000044837.2-proxUP	GDF7_exon;GDF7_intron;GDF7_proxUP	NA	0	ENSCAFT00000035746.2	GDF7	NA	0
chr3	1958605	1959308	704	CpG_40:chr3:1958605-1959308	9.09418e-05	1	0	0	0	1	0	0	1	0	0	0	0	NA	NA	NA	NA	NA	NA	NA	NA	ENSCAFT00000044260.1	NA	NA	90752
chr15	2466334	2466787	454	CpG_24:chr15:2466334-2466787	9.11776e-05	1	1	0	0	0	0	0	0	0	0	1	0	NA	NA	NA	NA	NA	NA	NA	NA	ENSCAFT00000028699.3	ZNF684	NA	15294
chr23	12005164	12005811	648	CpG_41:chr23:12005164-12005811	9.13537e-05	1	0	0	1	1	0	1	0	0	0	0	0	NA	NA	NA	NA	NA	NA	NA	NA	ENSCAFT00000008650.3	ZNF662	zinc finger protein 662	25795
chr7	78670620	78673673	3054	CpG_241:chr7:78670620-78673673	9.16004e-05	1	0	0	0	0	1	0	1	1	0	0	1	NA	NA	NA	NA	ENSCAFT00000030178.4-exon;ENSCAFT00000030178.4-intron;ENSCAFT00000030178.4-proxUP	MYO5B_exon;MYO5B_intron;MYO5B_proxUP	myosin VB	0	ENSCAFT00000030178.4	MYO5B	myosin VB	0
chr17	278989	279559	571	CpG_33:chr17:278989-279559	9.17608e-05	1	0	0	1	0	1	1	0	0	0	1	0	NA	NA	NA	NA	NA	NA	NA	NA	ENSCAFT00000045973.1	ACP1	NA	34778
chr34	9373014	9373634	621	CpG_40:chr34:9373014-9373634	9.21114e-05	1	0	0	1	1	0	0	1	0	0	0	0	NA	NA	NA	NA	NA	NA	NA	NA	ENSCAFT00000016549.4	IRX1	NA	165636
chr1	100747998	100748861	864	CpG_73:chr1:100747998-100748861	9.27066e-05	1	0	1	0	0	1	0	0	0	0	0	0	NA	NA	NA	NA	ENSCAFT00000047533.1-exon;ENSCAFT00000047533.1-intron;ENSCAFT00000047533.1-proxUP;ENSCAFT00000048378.1-upstr	ZNF304_exon;ZNF304_intron;ZNF304_proxUP;NA_upstr	zinc finger protein 304;NA	0;2323	ENSCAFT00000047533.1	ZNF304	zinc finger protein 304	0
chr10	18636388	18637371	984	CpG_54:chr10:18636388-18637371	9.2818e-05	1	0	0	0	1	0	0	1	0	0	1	1	NA	NA	NA	NA	NA	NA	NA	NA	ENSCAFT00000001143.3	NA	NA	329120
chr16	34273144	34273596	453	CpG_23:chr16:34273144-34273596	9.28677e-05	1	0	0	0	0	1	0	1	0	0	0	1	NA	NA	NA	NA	NA	NA	NA	NA	ENSCAFT00000010596.3	NA	NA	40114
chr23	27972941	27973804	864	CpG_66:chr23:27972941-27973804	9.28968e-05	1	0	0	0	0	1	1	0	0	1	0	1	NA	NA	NA	NA	ENSCAFT00000009780.3-exon;ENSCAFT00000009780.3-intron;ENSCAFT00000009780.3-fiveUTR;ENSCAFT00000009780.3-proxUP	PIK3R4_exon;PIK3R4_intron;PIK3R4_fiveUTR;PIK3R4_proxUP	phosphoinositide-3-kinase, regulatory subunit 4	0	ENSCAFT00000009780.3	PIK3R4	phosphoinositide-3-kinase, regulatory subunit 4	0
chr31	36947283	36948440	1158	CpG_65:chr31:36947283-36948440	9.30633e-05	1	0	0	0	1	0	0	1	1	0	0	1	NA	NA	NA	NA	ENSCAFT00000042853.2-proxUP;ENSCAFT00000042853.2-upstr	PDE9A_proxUP;PDE9A_upstr	phosphodiesterase 9A	1322	ENSCAFT00000042853.2	PDE9A	phosphodiesterase 9A	1322
chr17	7837223	7837705	483	CpG_24:chr17:7837223-7837705	9.36042e-05	1	0	0	0	1	0	0	1	0	0	0	1	NA	NA	NA	NA	NA	NA	NA	NA	ENSCAFT00000005602.2	C2orf50	NA	60333
chr2	68615429	68615913	485	CpG_27:chr2:68615429-68615913	9.39732e-05	1	0	1	1	0	1	0	1	1	1	1	1	NA	NA	NA	NA	ENSCAFT00000044016.2-upstr;ENSCAFT00000016705.3-upstr	SYNC_upstr	NA	9277;9389	ENSCAFT00000044016.2	SYNC	NA	9277
chr31	33437435	33437865	431	CpG_20:chr31:33437435-33437865	9.40073e-05	1	0	1	1	0	0	1	1	1	0	0	0	NA	NA	NA	NA	NA	NA	NA	NA	ENSCAFT00000015586.3	KCNJ15	potassium channel, inwardly rectifying subfamily J, member 15	51679
chr38	20331869	20340156	8288	CpG_510:chr38:20331869-20340156	9.54298e-05	1	0	0	0	0	0	1	0	0	0	0	0	NA	NA	NA	NA	ENSCAFT00000020761.4-exon;ENSCAFT00000044158.1-exon;ENSCAFT00000020761.4-intron;ENSCAFT00000044158.1-intron;ENSCAFT00000036623.2-upstr;ENSCAFT00000020761.4-proxDOWN;ENSCAFT00000044158.1-proxDOWN	NA_exon;NA_intron;C1orf111_upstr;NA_proxDOWN	carboxyl-terminal PDZ ligand of neuronal nitric oxide synthase protein;chromosome 38 open reading frame, human C1orf111	274534;39234;4512	ENSCAFT00000036623.2	C1orf111	chromosome 38 open reading frame, human C1orf111	4512
chr25	51525164	51526072	909	CpG_48:chr25:51525164-51526072	9.5849e-05	1	0	0	0	0	0	1	0	1	1	0	0	NA	NA	NA	NA	ENSCAFT00000020745.3-exon;ENSCAFT00000020745.3-intron;ENSCAFT00000020745.3-proxUP;ENSCAFT00000020786.2-upstr	DTYMK_exon;DTYMK_intron;DTYMK_proxUP;ING5_upstr	NA;inhibitor of growth family, member 5	0;9504	ENSCAFT00000020745.3	DTYMK	NA	0
chr18	333269	334623	1355	CpG_98:chr18:333269-334623	9.59712e-05	1	0	0	0	0	1	1	1	1	0	1	0	NA	NA	NA	NA	ENSCAFT00000005349.4-exon;ENSCAFT00000005349.4-intron	ABCA13_exon;ABCA13_intron	ATP-binding cassette, sub-family A (ABC1), member 13	177402	ENSCAFT00000044856.1	ABCA13	ATP-binding cassette, sub-family A (ABC1), member 13	162002
chr13	62928035	62928542	508	CpG_24:chr13:62928035-62928542	9.66588e-05	1	0	1	0	1	0	0	0	0	0	0	0	NA	NA	NA	NA	ENSCAFT00000047753.2-exon;ENSCAFT00000004935.3-exon;ENSCAFT00000047753.2-intron;ENSCAFT00000004935.3-intron;ENSCAFT00000047753.2-fiveUTR	AREG_exon;AREG_intron;AREG_fiveUTR	amphiregulin	4288;901	ENSCAFT00000004935.3	AREG	amphiregulin	901
chr29	39801447	39804071	2625	CpG_192:chr29:39801447-39804071	9.73491e-05	1	0	0	0	0	0	1	1	0	0	0	1	NA	NA	NA	NA	NA	NA	NA	NA	ENSCAFT00000014988.3	C8orf37	NA	65043
chr6	43649677	43650553	877	CpG_56:chr6:43649677-43650553	9.76457e-05	1	0	0	0	1	0	0	1	1	1	1	1	NA	NA	NA	NA	NA	NA	NA	NA	ENSCAFT00000034330.1	7SK	NA	53884
chr5	75960676	75961864	1189	CpG_81:chr5:75960676-75961864	9.7881e-05	1	0	0	0	0	0	1	1	0	0	1	1	NA	NA	NA	NA	ENSCAFT00000048973.2-exon;ENSCAFT00000048973.2-intron;ENSCAFT00000048973.2-proxUP;ENSCAFT00000045761.2-upstr;ENSCAFT00000032006.3-upstr	RFWD3_exon;RFWD3_intron;RFWD3_proxUP;RFWD3_upstr	ring finger and WD repeat domain 3	0;2580;2628	ENSCAFT00000048973.2	RFWD3	ring finger and WD repeat domain 3	0
chr37	30055638	30056167	530	CpG_25:chr37:30055638-30056167	9.88233e-05	1	0	0	0	1	0	1	1	0	0	1	0	NA	NA	NA	NA	NA	NA	NA	NA	ENSCAFT00000040204.1	U12	NA	62400
chr13	35956425	35957464	1040	CpG_53:chr13:35956425-35957464	9.89641e-05	1	0	0	0	1	0	1	1	0	0	1	0	NA	NA	NA	NA	ENSCAFT00000001944.3-intron	MROH5_intron	maestro heat-like repeat family member 5	483	ENSCAFT00000001944.3	MROH5	maestro heat-like repeat family member 5	483
chr38	15540304	15540796	493	CpG_23:chr38:15540304-15540796	9.93195e-05	1	0	0	0	0	0	1	0	0	0	0	1	NA	NA	NA	NA	ENSCAFT00000018023.4-exon;ENSCAFT00000018023.4-intron	HLX_exon;HLX_intron	H2.0-like homeobox	1274	ENSCAFT00000018023.4	HLX	H2.0-like homeobox	1274
chr10	69136117	69136890	774	CpG_49:chr10:69136117-69136890	9.97314e-05	1	0	0	0	0	1	0	0	0	0	1	1	NA	NA	NA	NA	NA	NA	NA	NA	ENSCAFT00000005516.3	NA	NA	12155
chr16	47362290	47362719	430	CpG_19:chr16:47362290-47362719	9.98237e-05	1	0	0	1	0	0	1	1	1	1	0	0	NA	NA	NA	NA	ENSCAFT00000046078.2-intron;ENSCAFT00000045329.1-intron	DCTD_intron	NA	11844;11832	ENSCAFT00000045329.1	DCTD	NA	11832
chr8	72801145	72801584	440	CpG_23:chr8:72801145-72801584	9.99092e-05	1	0	0	0	0	1	0	0	0	0	1	1	NA	NA	NA	NA	ENSCAFT00000037148.3-upstr	TMEM121_upstr	transmembrane protein 121	7742	ENSCAFT00000037148.3	TMEM121	transmembrane protein 121	7742
chr20	8491000	8492445	1446	CpG_106:chr20:8491000-8492445	9.99412e-05	1	0	1	0	0	0	1	0	0	0	0	0	NA	NA	NA	NA	ENSCAFT00000008609.3-exon;ENSCAFT00000008609.3-intron;ENSCAFT00000008609.3-proxUP;ENSCAFT00000008585.3-proxDOWN;ENSCAFT00000008701.3-proxDOWN	OGG1_exon;OGG1_intron;OGG1_proxUP;CAMK1_proxDOWN;BRPF1_proxDOWN	8-oxoguanine DNA glycosylase;NA;bromodomain and PHD finger containing, 1	0;15712;13993	ENSCAFT00000008609.3	OGG1	8-oxoguanine DNA glycosylase	0
chr15	4637182	4638406	1225	CpG_87:chr15:4637182-4638406	0.0001006	1	0	0	0	0	0	0	0	1	0	1	1	NA	NA	NA	NA	ENSCAFT00000005195.3-exon;ENSCAFT00000005195.3-intron;ENSCAFT00000005195.3-proxUP	INPP5B_exon;INPP5B_intron;INPP5B_proxUP	inositol polyphosphate-5-phosphatase B	0	ENSCAFT00000005195.3	INPP5B	inositol polyphosphate-5-phosphatase B	0
chr3	87385384	87385810	427	CpG_16:chr3:87385384-87385810	0.000100623	1	1	0	0	1	1	1	0	1	0	0	0	NA	NA	NA	NA	ENSCAFT00000026181.3-exon;ENSCAFT00000026181.3-intron	ADGRA3_exon;ADGRA3_intron	adhesion G protein-coupled receptor A3	34554	ENSCAFT00000026181.3	ADGRA3	adhesion G protein-coupled receptor A3	34554
chr25	49982619	49983903	1285	CpG:72:chr25:49982619-49983903	0.000101266	1	0	0	0	0	1	0	0	0	1	1	0	NA	NA	NA	NA	ENSCAFT00000049132.1-exon;ENSCAFT00000049132.1-proxUP	NA_exon;NA_proxUP	olfactory receptor 6B2	0	ENSCAFT00000049132.1	NA	olfactory receptor 6B2	0
chr2	30168098	30168575	478	CpG_21:chr2:30168098-30168575	0.000101909	1	1	0	0	1	0	0	0	0	0	0	0	NM_001003184-exon;NM_001003184-intron	GDI2_exon;GDI2_intron	GDP dissociation inhibitor 2	17328	ENSCAFT00000008422.3-exon;ENSCAFT00000008422.3-intron;ENSCAFT00000008426.4-proxDOWN	GDI2_exon;GDI2_intron;FAM208B_proxDOWN	GDP dissociation inhibitor 2;family with sequence similarity 208, member B	17328;68616	ENSCAFT00000008422.3	GDI2	GDP dissociation inhibitor 2	17328
chr31	39574685	39575151	467	CpG_20:chr31:39574685-39575151	0.000102722	1	0	1	0	0	0	0	1	0	0	0	1	NA	NA	NA	NA	ENSCAFT00000019100.3-intron;ENSCAFT00000038493.2-proxUP;ENSCAFT00000019125.4-upstr;ENSCAFT00000045471.2-upstr	C21orf58_intron;C21orf58_proxUP;PCNT_upstr	NA;pericentrin_disco-interacting protein 2 homolog A	59121;831;2884;2887	ENSCAFT00000038493.2	C21orf58	NA	831
chr2	57027224	57027626	403	CpG_17:chr2:57027224-57027626	0.000102933	1	0	0	0	0	0	0	0	1	0	0	0	NA	NA	NA	NA	NA	NA	NA	NA	ENSCAFT00000013146.1	ENC1	ectodermal-neural cortex 1 (with BTB domain)	156622
chr1	95771296	95772054	759	CpG_42:chr1:95771296-95772054	0.000103346	1	0	0	0	0	0	1	0	0	0	0	0	NA	NA	NA	NA	NA	NA	NA	NA	ENSCAFT00000003411.4	SYK	spleen tyrosine kinase	183479
chr1	22789872	22790368	497	CpG_23:chr1:22789872-22790368	0.000103601	1	1	0	0	1	0	0	0	1	0	1	0	NA	NA	NA	NA	NA	NA	NA	NA	ENSCAFT00000000254.3	DCC	DCC netrin 1 receptor	295013
chr12	35393985	35395355	1371	CpG_89:chr12:35393985-35395355	0.000103719	1	0	0	1	0	1	0	0	1	0	1	0	NA	NA	NA	NA	NA	NA	NA	NA	ENSCAFT00000004171.3	DPPA5	developmental pluripotency associated 5	21345
chr10	700243	701341	1099	CpG_96:chr10:700243-701341	0.000104126	1	0	0	0	0	0	0	0	0	0	0	1	NR_132651-proxDOWN;NM_001313795-proxDOWN	MIP_proxDOWN	major intrinsic protein of lens fiber	4809	ENSCAFT00000045728.2-exon;ENSCAFT00000045728.2-intron;ENSCAFT00000045728.2-fiveUTR;ENSCAFT00000045728.2-proxUP;ENSCAFT00000000211.3-proxDOWN	TIMELESS_exon;TIMELESS_intron;TIMELESS_fiveUTR;TIMELESS_proxUP;MIP_proxDOWN	timeless circadian clock;major intrinsic protein of lens fiber	0;4809	ENSCAFT00000045728.2	TIMELESS	timeless circadian clock	0
chr10	18906240	18907160	921	CpG_55:chr10:18906240-18907160	0.00010416	1	0	1	0	0	1	1	0	0	0	1	0	NA	NA	NA	NA	NA	NA	NA	NA	ENSCAFT00000001143.3	NA	NA	59331
chr33	2124570	2125251	682	CpG_45:chr33:2124570-2125251	0.000104302	1	0	0	0	1	0	0	0	1	0	0	0	NA	NA	NA	NA	NA	NA	NA	NA	ENSCAFT00000033103.2	U6	NA	92701
chr5	32484838	32486053	1216	CpG_103:chr5:32484838-32486053	0.000104727	1	1	0	0	1	0	0	1	0	0	0	1	NM_001251942-upstr;NM_001205169-proxDOWN	EIF4A1_upstr;TNFSF13_proxDOWN	eukaryotic translation initiation factor 4A1;tumor necrosis factor (ligand) superfamily, member 13	9551;2114	ENSCAFT00000026478.4-intron;ENSCAFT00000026341.4-proxUP;ENSCAFT00000026357.3-upstr;ENSCAFT00000026330.4-proxDOWN;ENSCAFT00000036872.2-proxDOWN	WRAP53_intron;NA_proxUP;NA_upstr;TNFSF12_proxDOWN	WD repeat containing, antisense to TP53;SUMO1/sentrin/SMT3 specific peptidase 3;eukaryotic translation initiation factor 4A1;tumor necrosis factor (ligand) superfamily, member 12_tumor necrosis factor (ligand) superfamily, member 13	10693;754;8242;11241;2114	ENSCAFT00000026341.4	NA	SUMO1/sentrin/SMT3 specific peptidase 3	754
chr19	53163033	53163940	908	CpG_62:chr19:53163033-53163940	0.000105405	1	0	0	0	0	1	0	0	0	0	0	1	NA	NA	NA	NA	NA	NA	NA	NA	ENSCAFT00000009335.3	STAM2	signal transducing adaptor molecule (SH3 domain and ITAM motif) 2	92815
chr14	43593570	43594759	1190	CpG_68:chr14:43593570-43594759	0.000105727	1	0	0	1	0	0	0	1	0	1	0	0	NM_001003130-intron	AQP1_intron	aquaporin 1 (Colton blood group)	1303	ENSCAFT00000004976.3-intron	NA_intron	aquaporin 1 (Colton blood group)	1272	ENSCAFT00000004976.3	NA	aquaporin 1 (Colton blood group)	1272
chr20	55465462	55487626	22165	chr20:55465462-55487626	0.000105908	1	0	0	0	1	0	1	0	0	0	0	1	NM_001048136-exon;NM_001048136-intron;NM_001048136-fiveUTR	MAP2K2_exon;MAP2K2_intron;MAP2K2_fiveUTR	mitogen-activated protein kinase kinase 2	1	ENSCAFT00000030400.3-exon;ENSCAFT00000030400.3-intron;ENSCAFT00000048800.1-intron;ENSCAFT00000030400.3-fiveUTR	MAP2K2_exon;MAP2K2_intron;EBI3_intron;MAP2K2_fiveUTR	mitogen-activated protein kinase kinase 2;Epstein-Barr virus induced 3	383;34824	ENSCAFT00000030400.3	MAP2K2	mitogen-activated protein kinase kinase 2	383
chr30	36961045	36962012	968	CpG_55:chr30:36961045-36962012	0.000106685	1	0	1	0	0	0	0	0	0	1	0	1	NA	NA	NA	NA	NA	NA	NA	NA	ENSCAFT00000028271.3	CD276	CD276 molecule	12789
chr34	41066236	41067075	840	CpG_44:chr34:41066236-41067075	0.000106693	1	0	0	0	1	0	0	0	1	0	1	0	NA	NA	NA	NA	NA	NA	NA	NA	ENSCAFT00000040815.1	NA	NA	82222
chr27	43692051	43692493	443	CpG_18:chr27:43692051-43692493	0.000107412	1	0	1	0	0	0	1	0	0	1	0	0	NA	NA	NA	NA	NA	NA	NA	NA	ENSCAFT00000025242.3	WNT5B	wingless-type MMTV integration site family, member 5B	29564
chr2	56919751	56920265	515	CpG_24:chr2:56919751-56920265	0.000108343	1	0	1	0	0	0	0	0	1	1	0	1	NA	NA	NA	NA	NA	NA	NA	NA	ENSCAFT00000013146.1	ENC1	ectodermal-neural cortex 1 (with BTB domain)	263983
chr19	52031503	52031922	420	CpG_17:chr19:52031503-52031922	0.00010873	1	0	0	0	1	0	0	0	1	0	0	0	NA	NA	NA	NA	NA	NA	NA	NA	ENSCAFT00000034193.1	U6	NA	7266
chr7	15738772	15740490	1719	CpG_164:chr7:15738772-15740490	0.000108757	1	0	0	0	1	0	1	0	0	1	0	1	NM_001002965-exon;NM_001293224-exon;NM_001293224-intron;NM_001002965-intron;NM_001002965-fiveUTR;NM_001293224-fiveUTR;NM_001002965-proxUP;NM_001293224-proxUP	GLUL_exon;GLUL_intron;GLUL_fiveUTR;GLUL_proxUP	glutamate-ammonia ligase	0	ENSCAFT00000020795.3-exon;ENSCAFT00000037084.2-exon;ENSCAFT00000020795.3-intron;ENSCAFT00000037084.2-intron;ENSCAFT00000020795.3-fiveUTR;ENSCAFT00000037084.2-fiveUTR;ENSCAFT00000020795.3-proxUP;ENSCAFT00000037084.2-proxUP	NA_exon;NA_intron;NA_fiveUTR;NA_proxUP	glutamate-ammonia ligase	0	ENSCAFT00000037084.2	NA	glutamate-ammonia ligase	0
chr29	39593137	39593670	534	CpG_35:chr29:39593137-39593670	0.00010925	1	0	0	1	1	0	0	0	1	1	1	0	NA	NA	NA	NA	ENSCAFT00000014983.3-exon;ENSCAFT00000049387.1-exon;ENSCAFT00000014983.3-fiveUTR;ENSCAFT00000049387.1-fiveUTR;ENSCAFT00000014983.3-proxUP;ENSCAFT00000049387.1-proxUP	TP53INP1_exon;TP53INP1_fiveUTR;TP53INP1_proxUP	tumor protein p53 inducible nuclear protein 1	0	ENSCAFT00000014983.3	TP53INP1	tumor protein p53 inducible nuclear protein 1	0
chr10	33310210	33310883	674	CpG_53:chr10:33310210-33310883	0.00010973	1	1	0	1	0	0	0	0	1	0	0	0	NA	NA	NA	NA	ENSCAFT00000003039.3-exon;ENSCAFT00000003039.3-intron;ENSCAFT00000003039.3-fiveUTR;ENSCAFT00000003039.3-proxUP;ENSCAFT00000050166.2-upstr	ALDH1L2_exon;ALDH1L2_intron;ALDH1L2_fiveUTR;ALDH1L2_proxUP;KIAA1033_upstr	aldehyde dehydrogenase 1 family, member L2;KIAA1033 ortholog	0;9419	ENSCAFT00000003039.3	ALDH1L2	aldehyde dehydrogenase 1 family, member L2	0
chr20	54627975	54628377	403	CpG_16:chr20:54627975-54628377	0.000110595	1	0	0	0	0	0	0	0	1	0	1	0	NA	NA	NA	NA	ENSCAFT00000044530.2-intron;ENSCAFT00000029953.3-intron	NA_intron	protein tyrosine phosphatase, receptor type, S	52276;15027	ENSCAFT00000029953.3	NA	protein tyrosine phosphatase, receptor type, S	15027
chr11	2577652	2578963	1312	CpG_124:chr11:2577652-2578963	0.000111328	1	1	0	1	0	0	0	0	1	0	0	0	NA	NA	NA	NA	ENSCAFT00000000509.3-exon;ENSCAFT00000000509.3-intron;ENSCAFT00000000509.3-proxUP	GRM6_exon;GRM6_intron;GRM6_proxUP	glutamate receptor, metabotropic 6	0	ENSCAFT00000000509.3	GRM6	glutamate receptor, metabotropic 6	0
chr6	40173107	40173731	625	CpG_56:chr6:40173107-40173731	0.000111896	1	1	0	0	0	0	0	0	0	1	0	1	NA	NA	NA	NA	ENSCAFT00000031298.3-intron	AXIN1_intron	axin 1	14856	ENSCAFT00000031298.3	AXIN1	axin 1	14856
chr32	6743759	6744351	593	CpG_39:chr32:6743759-6744351	0.000112202	1	0	0	1	0	1	0	0	0	0	0	0	NA	NA	NA	NA	ENSCAFT00000043958.1-intron	SCD5_intron	stearoyl-CoA desaturase 5	824	ENSCAFT00000043958.1	SCD5	stearoyl-CoA desaturase 5	824
chr1	109829219	109829984	766	CpG_39:chr1:109829219-109829984	0.000112691	1	1	0	0	1	0	0	0	0	0	0	0	NA	NA	NA	NA	ENSCAFT00000007064.3-exon;ENSCAFT00000007064.3-intron;ENSCAFT00000007066.3-upstr	DMPK_exon;DMPK_intron;SIX5_upstr	dystrophia myotonica-protein kinase;NA	4362;5891	ENSCAFT00000007064.3	DMPK	dystrophia myotonica-protein kinase	4362
chr31	38851359	38861283	9925	CpG_662:chr31:38851359-38861283	0.000113409	1	0	0	0	0	1	0	0	1	0	1	0	NA	NA	NA	NA	NA	NA	NA	NA	ENSCAFT00000048553.1	NA	NA	14350
chr27	5089866	5090336	471	CpG_25:chr27:5089866-5090336	0.00011355	1	0	0	0	1	0	1	0	0	0	0	1	NA	NA	NA	NA	ENSCAFT00000049004.2-intron;ENSCAFT00000013602.3-intron	KCNH3_intron	NA	11809	ENSCAFT00000013568.3	MCRS1	microspherule protein 1	11708
chr1	68946964	68948519	1556	CpG_97:chr1:68946964-68948519	0.000113856	1	0	0	0	1	1	0	1	0	0	0	0	NA	NA	NA	NA	NA	NA	NA	NA	ENSCAFT00000001710.2	TMEM200A	transmembrane protein 200A	99699
chr18	1869595	1870723	1129	CpG_71:chr18:1869595-1870723	0.00011456	1	0	1	0	0	0	1	0	0	0	0	1	NA	NA	NA	NA	ENSCAFT00000005479.3-intron	DDC_intron	dopa decarboxylase (aromatic L-amino acid decarboxylase)	6007	ENSCAFT00000005479.3	DDC	dopa decarboxylase (aromatic L-amino acid decarboxylase)	6007
chr11	73669742	73670374	633	CpG_36:chr11:73669742-73670374	0.000115207	1	0	0	0	1	1	0	0	0	0	0	0	NA	NA	NA	NA	ENSCAFT00000005724.3-intron	CDK5RAP2_intron	CDK5 regulatory subunit associated protein 2	22726	ENSCAFT00000005724.3	CDK5RAP2	CDK5 regulatory subunit associated protein 2	22726
chr12	9859168	9859682	515	CpG_22:chr12:9859168-9859682	0.000115493	1	0	0	1	0	0	0	0	1	0	1	1	NA	NA	NA	NA	ENSCAFT00000045806.2-exon;ENSCAFT00000037535.2-exon;ENSCAFT00000045806.2-intron;ENSCAFT00000037535.2-intron;ENSCAFT00000045806.2-fiveUTR	NA_exon;NA_intron;NA_fiveUTR	adenylate cyclase 10 (soluble) pseudogene	850;707	ENSCAFT00000037535.2	NA	adenylate cyclase 10 (soluble) pseudogene	707
chr33	28333399	28334310	912	CpG_70:chr33:28333399-28334310	0.000115619	1	0	0	0	0	0	1	1	1	0	1	0	NA	NA	NA	NA	ENSCAFT00000020044.3-proxUP;ENSCAFT00000020044.3-upstr	NA_proxUP;NA_upstr	NA	1761	ENSCAFT00000020044.3	NA	NA	1761
chr15	4809184	4810761	1578	CpG_156:chr15:4809184-4810761	0.000116163	1	0	1	0	0	0	1	0	0	0	0	0	NA	NA	NA	NA	ENSCAFT00000050048.1-exon;ENSCAFT00000005257.2-exon;ENSCAFT00000050048.1-intron;ENSCAFT00000005223.3-intron;ENSCAFT00000005257.2-intron;ENSCAFT00000005257.2-fiveUTR;ENSCAFT00000050048.1-fiveUTR;ENSCAFT00000050048.1-proxUP;ENSCAFT00000005257.2-proxUP	C1orf109_exon;CDCA8_exon;C1orf109_intron;MANEAL_intron;CDCA8_intron;CDCA8_fiveUTR;C1orf109_fiveUTR;C1orf109_proxUP;CDCA8_proxUP	chromosome 15 open reading frame, human C1orf109;cell division cycle associated 8;NA	0;300591	ENSCAFT00000005257.2	CDCA8	cell division cycle associated 8	0
chr12	18756167	18756636	470	CpG_23:chr12:18756167-18756636	0.000116506	1	0	0	0	1	0	0	0	1	0	0	0	NA	NA	NA	NA	NA	NA	NA	NA	ENSCAFT00000003387.3	TFAP2B	transcription factor AP-2 beta (activating enhancer binding protein 2 beta)	211714
chr2	29735360	29735811	452	CpG_20:chr2:29735360-29735811	0.000116845	1	0	0	0	1	0	0	1	0	0	0	1	NA	NA	NA	NA	ENSCAFT00000042828.2-intron;ENSCAFT00000008384.3-intron	PFKFB3_intron	6-phosphofructo-2-kinase/fructose-2,6-biphosphatase 3	12262;12272	ENSCAFT00000042828.2	PFKFB3	6-phosphofructo-2-kinase/fructose-2,6-biphosphatase 3	12262
chr1	119353492	119353967	476	CpG_23:chr1:119353492-119353967	0.000118091	1	1	0	0	0	0	1	1	1	1	0	0	NA	NA	NA	NA	ENSCAFT00000012075.3-exon;ENSCAFT00000012075.3-intron	ANKRD27_exon;ANKRD27_intron	ankyrin repeat domain 27 (VPS9 domain)	28511	ENSCAFT00000012075.3	ANKRD27	ankyrin repeat domain 27 (VPS9 domain)	28511
chr2	56620684	56621973	1290	CpG_91:chr2:56620684-56621973	0.000118247	1	1	0	0	1	0	0	0	1	1	0	0	NA	NA	NA	NA	ENSCAFT00000013142.4-intron;ENSCAFT00000013139.3-intron	ARHGEF28_intron	Rho guanine nucleotide exchange factor (GEF) 28	155643;155632	ENSCAFT00000033440.1	U4	NA	91298
chr7	6908840	6909265	426	CpG_19:chr7:6908840-6909265	0.000118569	1	0	0	0	0	0	0	0	1	0	0	0	NA	NA	NA	NA	ENSCAFT00000018802.4-intron;ENSCAFT00000002159.2-intron	PLXNA2_intron	plexin A2	139984;70270	ENSCAFT00000002159.2	PLXNA2	plexin A2	70270
chr35	6067517	6069385	1869	CpG_118:chr35:6067517-6069385	0.000120056	1	0	0	0	1	0	0	0	0	0	0	0	NA	NA	NA	NA	ENSCAFT00000015082.3-exon;ENSCAFT00000015082.3-threeUTR;ENSCAFT00000015082.3-proxDOWN	NRN1_exon;NRN1_threeUTR;NRN1_proxDOWN	neuritin 1	9579	ENSCAFT00000015082.3	NRN1	neuritin 1	9579
chr34	10468292	10469011	720	CpG_39:chr34:10468292-10469011	0.000120799	1	1	1	0	1	1	0	0	0	0	1	0	NA	NA	NA	NA	NA	NA	NA	NA	ENSCAFT00000016569.4	IRX2	iroquois homeobox 2	240431
chr17	63890274	63890674	401	CpG_23:chr17:63890274-63890674	0.000120831	1	0	0	0	1	1	0	0	0	0	0	0	NM_001003178-upstr	ADORA3_upstr	adenosine A3 receptor	4733	ENSCAFT00000036183.2-upstr	ADORA3_upstr	adenosine A3 receptor	4382	ENSCAFT00000036183.2	ADORA3	adenosine A3 receptor	4382
chr20	49927120	49928441	1322	CpG_103:chr20:49927120-49928441	0.000121376	1	0	0	1	0	0	1	0	0	1	0	0	NA	NA	NA	NA	ENSCAFT00000027585.2-exon;ENSCAFT00000027585.2-intron;ENSCAFT00000027565.3-proxDOWN	RGL3_exon;RGL3_intron;CCDC151_proxDOWN	ral guanine nucleotide dissociation stimulator-like 3;coiled-coil domain containing 151	154;9769	ENSCAFT00000027585.2	RGL3	ral guanine nucleotide dissociation stimulator-like 3	154
chr4	74860065	74864703	4639	CpG_419:chr4:74860065-74864703	0.000121718	1	0	0	1	0	0	0	0	1	0	0	0	NA	NA	NA	NA	ENSCAFT00000029957.4-exon;ENSCAFT00000029957.4-intron;ENSCAFT00000029957.4-proxUP	NPR3_exon;NPR3_intron;NPR3_proxUP	NA	0	ENSCAFT00000029957.4	NPR3	NA	0
chr31	29858666	29859147	482	CpG_21:chr31:29858666-29859147	0.000121745	1	1	0	0	1	0	0	0	1	0	0	0	NA	NA	NA	NA	ENSCAFT00000015169.2-exon;ENSCAFT00000015169.2-proxUP;ENSCAFT00000015169.2-proxDOWN	NA_exon;NA_proxUP;NA_proxDOWN	potassium channel, voltage gated subfamily E regulatory beta subunit 1	0	ENSCAFT00000015169.2	NA	potassium channel, voltage gated subfamily E regulatory beta subunit 1	0
chr10	19789163	19789740	578	CpG_36:chr10:19789163-19789740	0.000121773	1	0	0	0	0	1	0	0	0	0	1	0	NA	NA	NA	NA	ENSCAFT00000001204.4-intron;ENSCAFT00000048271.1-intron	CELSR1_intron	cadherin, EGF LAG seven-pass G-type receptor 1	120329;81382	ENSCAFT00000001213.3	TRMU	tRNA 5-methylaminomethyl-2-thiouridylate methyltransferase	69809
chr26	7736993	7737452	460	CpG_20:chr26:7736993-7737452	0.000121952	1	1	0	0	0	1	0	0	0	0	0	0	NA	NA	NA	NA	ENSCAFT00000013136.6-exon;ENSCAFT00000013145.3-exon;ENSCAFT00000013136.6-intron;ENSCAFT00000013145.3-intron	KDM2B_exon;KDM2B_intron	lysine (K)-specific demethylase 2B	110620	ENSCAFT00000013181.4	RNF34	ring finger protein 34, E3 ubiquitin protein ligase	31184
chr25	31282064	31282721	658	CpG_55:chr25:31282064-31282721	0.000122297	1	0	0	0	0	0	1	0	1	0	0	0	NA	NA	NA	NA	ENSCAFT00000014085.2-proxUP;ENSCAFT00000045269.2-proxUP;ENSCAFT00000014085.2-upstr	PPP2R2A_proxUP;PPP2R2A_upstr	protein phosphatase 2, regulatory subunit B, alpha	1914;331	ENSCAFT00000045269.2	PPP2R2A	protein phosphatase 2, regulatory subunit B, alpha	331
chr8	10545589	10546079	491	CpG_40:chr8:10545589-10546079	0.00012255	1	1	0	0	0	0	0	0	1	1	1	1	NA	NA	NA	NA	NA	NA	NA	NA	ENSCAFT00000045720.1	NA	NA	53247
chr38	20358301	20358957	657	CpG_39:chr38:20358301-20358957	0.000122732	1	0	1	0	0	0	1	0	0	1	0	0	NA	NA	NA	NA	ENSCAFT00000020761.4-intron;ENSCAFT00000044158.1-intron	NA_intron	carboxyl-terminal PDZ ligand of neuronal nitric oxide synthase protein	255733;20433	ENSCAFT00000036623.2	C1orf111	chromosome 38 open reading frame, human C1orf111	13631
chr20	54333657	54335341	1685	CpG_119:chr20:54333657-54335341	0.0001247	1	1	0	0	0	1	0	1	1	0	0	0	NA	NA	NA	NA	ENSCAFT00000029820.4-exon;ENSCAFT00000029820.4-intron;ENSCAFT00000029820.4-threeUTR;ENSCAFT00000029838.3-upstr;ENSCAFT00000029820.4-proxDOWN;ENSCAFT00000029831.2-proxDOWN	LONP1_exon;LONP1_intron;LONP1_threeUTR;C19orf70_upstr;LONP1_proxDOWN;HSD11B1L_proxDOWN	NA;chromosome 20 open reading frame, human C19orf70;hydroxysteroid (11-beta) dehydrogenase 1-like	20629;6722;4202	ENSCAFT00000029831.2	HSD11B1L	hydroxysteroid (11-beta) dehydrogenase 1-like	4202
chr2	64260961	64262303	1343	CpG_105:chr2:64260961-64262303	0.00012485	1	0	1	0	0	0	0	1	0	0	0	1	NA	NA	NA	NA	ENSCAFT00000015496.4-proxDOWN;ENSCAFT00000046712.1-proxDOWN;ENSCAFT00000048551.1-proxDOWN	SALL1_proxDOWN	spalt-like transcription factor 1	16369;7033;16386	ENSCAFT00000046712.1	SALL1	spalt-like transcription factor 1	7033
chr27	8322639	8324968	2330	CpG_186:chr27:8322639-8324968	0.000125891	1	0	0	0	1	0	0	1	0	1	0	0	NA	NA	NA	NA	NA	NA	NA	NA	ENSCAFT00000014798.4	SCAF11	SR-related CTD-associated factor 11	18532
chr37	8744373	8745344	972	CpG_80:chr37:8744373-8745344	0.000126852	1	0	0	0	1	1	1	0	1	1	1	0	NA	NA	NA	NA	NA	NA	NA	NA	ENSCAFT00000046713.2	SATB2	SATB homeobox 2	13192
chr26	16248509	16257135	8627	chr26:16248509-16257135	0.000127052	1	0	0	0	0	0	0	1	1	0	0	1	NM_001003320-exon;NM_001003320-intron;NM_001003320-threeUTR	PLA2G1B_exon;PLA2G1B_intron;PLA2G1B_threeUTR	phospholipase A2, group IB (pancreas)	27	ENSCAFT00000036094.3-exon;ENSCAFT00000016284.3-exon;ENSCAFT00000036094.3-intron;ENSCAFT00000016284.3-intron;ENSCAFT00000036094.3-fiveUTR;ENSCAFT00000036094.3-threeUTR;ENSCAFT00000016284.3-threeUTR;ENSCAFT00000036094.3-proxUP;ENSCAFT00000036094.3-upstr	PLA2G1B_exon;PLA2G1B_intron;PLA2G1B_fiveUTR;PLA2G1B_threeUTR;PLA2G1B_proxUP;PLA2G1B_upstr	phospholipase A2, group IB (pancreas)	0;27	ENSCAFT00000036094.3	PLA2G1B	phospholipase A2, group IB (pancreas)	0
chr18	51635561	51636694	1134	CpG_94:chr18:51635561-51636694	0.000127069	1	0	0	0	1	0	0	1	0	0	1	1	NA	NA	NA	NA	ENSCAFT00000021378.3-exon;ENSCAFT00000021378.3-intron;ENSCAFT00000021366.1-proxUP;ENSCAFT00000021378.3-proxUP;ENSCAFT00000021355.5-upstr;ENSCAFT00000021366.1-upstr	SSSCA1_exon;SSSCA1_intron;FAM89B_proxUP;SSSCA1_proxUP;EHBP1L1_upstr;FAM89B_upstr	Sjogren syndrome/scleroderma autoantigen 1;family with sequence similarity 89, member B;EH domain binding protein 1-like 1	0;1526;5245	ENSCAFT00000021378.3	SSSCA1	Sjogren syndrome/scleroderma autoantigen 1	0
chr32	28459412	28461054	1643	CpG_155:chr32:28459412-28461054	0.00012715	1	0	0	1	0	1	1	1	1	0	1	0	NA	NA	NA	NA	ENSCAFT00000017829.3-exon;ENSCAFT00000017829.3-intron;ENSCAFT00000017829.3-fiveUTR;ENSCAFT00000017829.3-proxUP	HADH_exon;HADH_intron;HADH_fiveUTR;HADH_proxUP	hydroxyacyl-CoA dehydrogenase	0	ENSCAFT00000017829.3	HADH	hydroxyacyl-CoA dehydrogenase	0
chr16	168690	169121	432	CpG_16:chr16:168690-169121	0.000127466	1	0	1	0	1	0	0	0	0	0	0	0	NA	NA	NA	NA	ENSCAFT00000042831.2-intron;ENSCAFT00000023399.3-intron	PKD1L1_intron	polycystic kidney disease 1 like 1	44963;43389	ENSCAFT00000023399.3	PKD1L1	polycystic kidney disease 1 like 1	43389
chr32	4443917	4445389	1473	CpG_105:chr32:4443917-4445389	0.000127966	1	0	0	0	0	0	1	0	1	1	0	1	NA	NA	NA	NA	ENSCAFT00000014093.4-exon;ENSCAFT00000014093.4-intron;ENSCAFT00000014093.4-fiveUTR;ENSCAFT00000009017.2-upstr	PRDM8_exon;PRDM8_intron;PRDM8_fiveUTR;NA_upstr	NA	627;5270	ENSCAFT00000014093.4	PRDM8	NA	627
chr20	56003414	56003824	411	CpG_19:chr20:56003414-56003824	0.000128208	1	1	0	0	0	1	0	0	0	0	1	0	NA	NA	NA	NA	NA	NA	NA	NA	ENSCAFT00000030551.3	NFIC	nuclear factor I/C (CCAAT-binding transcription factor)	23240
chr2	82390231	82390633	403	CpG_15:chr2:82390231-82390633	0.000129212	1	0	0	0	0	1	1	0	0	0	1	1	NA	NA	NA	NA	ENSCAFT00000025922.3-intron	KAZN_intron	kazrin, periplakin interacting protein	58697	ENSCAFT00000025922.3	KAZN	kazrin, periplakin interacting protein	58697
chr26	5223072	5223539	468	CpG_22:chr26:5223072-5223539	0.00013054	1	0	0	0	0	1	0	0	0	0	1	0	NA	NA	NA	NA	NA	NA	NA	NA	ENSCAFT00000011198.5	NCOR2	nuclear receptor corepressor 2	92120
chr9	19575935	19576685	751	CpG_43:chr9:19575935-19576685	0.000130771	1	1	1	0	1	0	0	0	0	0	0	0	NA	NA	NA	NA	NA	NA	NA	NA	ENSCAFT00000022981.2	NA	NA	12620
chr1	2400392	2400989	598	CpG_35:chr1:2400392-2400989	0.0001309	1	0	0	0	0	0	0	0	0	0	0	1	NA	NA	NA	NA	NA	NA	NA	NA	ENSCAFT00000041759.1	SNORA70	NA	209091
chr1	100225929	100226664	736	CpG_44:chr1:100225929-100226664	0.000131074	1	0	1	0	0	0	1	0	0	1	0	1	NA	NA	NA	NA	NA	NA	NA	NA	ENSCAFT00000003788.3	NA	NA	11172
chr25	50537140	50537657	518	CpG_23:chr25:50537140-50537657	0.000132709	1	0	1	0	0	1	0	1	0	0	0	0	NA	NA	NA	NA	ENSCAFT00000020110.2-upstr;ENSCAFT00000020112.4-upstr;ENSCAFT00000020119.3-upstr	ANKMY1_upstr;RNPEPL1_upstr	ankyrin repeat and MYND domain containing 1;NA	9118;5683;6238	ENSCAFT00000043709.1	NA	NA	2944
chr15	6399791	6400785	995	CpG_93:chr15:6399791-6400785	0.00013282	1	0	0	0	0	0	1	1	0	0	0	0	NA	NA	NA	NA	ENSCAFT00000005678.3-exon;ENSCAFT00000005678.3-intron;ENSCAFT00000005678.3-fiveUTR;ENSCAFT00000005678.3-proxUP	CLSPN_exon;CLSPN_intron;CLSPN_fiveUTR;CLSPN_proxUP	claspin	0	ENSCAFT00000005678.3	CLSPN	claspin	0
chr20	53935055	53935459	405	CpG:20:chr20:53935055-53935459	0.000133221	1	0	0	0	0	1	0	0	0	0	0	0	NA	NA	NA	NA	ENSCAFT00000048141.1-upstr;ENSCAFT00000048017.2-upstr	NA_upstr	long-chain-fatty-acid--CoA ligase ACSBG2-like	3621;3412	ENSCAFT00000048017.2	NA	long-chain-fatty-acid--CoA ligase ACSBG2-like	3412
chr1	68555640	68556139	500	CpG_22:chr1:68555640-68556139	0.000133724	1	0	0	0	0	1	0	1	0	0	0	0	NA	NA	NA	NA	ENSCAFT00000001708.3-intron	L3MBTL3_intron	NA	13638	ENSCAFT00000001708.3	L3MBTL3	NA	13638
chr19	163405	164282	878	CpG_50:chr19:163405-164282	0.00013485	1	0	0	0	1	0	0	1	0	0	0	1	NA	NA	NA	NA	NA	NA	NA	NA	ENSCAFT00000005815.3	GAB1	GRB2-associated binding protein 1	37947
chr10	17744121	17744837	717	CpG_39:chr10:17744121-17744837	0.000134937	1	0	0	0	0	0	0	0	1	0	1	0	NA	NA	NA	NA	NA	NA	NA	NA	ENSCAFT00000001131.3	NA	NA	286760
chr18	327655	329523	1869	CpG_146:chr18:327655-329523	0.000135032	1	0	0	0	1	0	0	0	0	1	1	0	NA	NA	NA	NA	ENSCAFT00000005349.4-exon;ENSCAFT00000005349.4-intron	ABCA13_exon;ABCA13_intron	ATP-binding cassette, sub-family A (ABC1), member 13	171788	ENSCAFT00000044856.1	ABCA13	ATP-binding cassette, sub-family A (ABC1), member 13	156388
chr22	656089	656655	567	CpG_30:chr22:656089-656655	0.000135303	1	1	0	0	0	0	0	0	0	1	1	0	NA	NA	NA	NA	ENSCAFT00000048980.2-intron;ENSCAFT00000048411.1-intron	SERPINE3_intron	serpin peptidase inhibitor, clade E (nexin, plasminogen activator inhibitor type 1), member 3	6940;7027	ENSCAFT00000048980.2	SERPINE3	serpin peptidase inhibitor, clade E (nexin, plasminogen activator inhibitor type 1), member 3	6940
chr17	20851230	20854067	2838	CpG_229:chr17:20851230-20854067	0.000135874	1	0	0	1	0	0	0	0	0	0	0	0	NA	NA	NA	NA	NA	NA	NA	NA	ENSCAFT00000007185.3	CENPA	centromere protein A	39768
chr14	40332875	40333391	517	CpG_24:chr14:40332875-40333391	0.000136938	1	0	0	1	0	0	0	0	0	0	0	0	NA	NA	NA	NA	ENSCAFT00000004737.3-upstr	HOXA7_upstr	homeobox protein Hox-A6	2032	ENSCAFT00000004737.3	HOXA7	homeobox protein Hox-A6	2032
chr23	49980973	49981381	409	CpG_19:chr23:49980973-49981381	0.000138443	1	0	1	0	0	0	0	0	1	0	0	1	NA	NA	NA	NA	ENSCAFT00000014066.4-intron;ENSCAFT00000014072.3-intron	KCNAB1_intron	potassium channel, voltage gated subfamily A regulatory beta subunit 1	204883;78398	ENSCAFT00000014072.3	KCNAB1	potassium channel, voltage gated subfamily A regulatory beta subunit 1	78398
chr28	40695132	40699128	3997	CpG_289:chr28:40695132-40699128	0.000139541	1	1	0	1	1	0	0	0	1	1	1	1	NA	NA	NA	NA	ENSCAFT00000048559.1-intron;ENSCAFT00000046927.2-intron	NA_intron;ZNF511_intron	NA;zinc finger protein 511	639148;135834	ENSCAFT00000017743.3	CFAP46	cilia- and flagella-associated protein 46	18249
chr4	4938091	4938642	552	CpG_27:chr4:4938091-4938642	0.000140035	1	0	0	0	0	1	1	0	0	1	1	1	NA	NA	NA	NA	NA	NA	NA	NA	ENSCAFT00000049102.1	NA	NA	26837
chr3	86263369	86263864	496	CpG_23:chr3:86263369-86263864	0.000140165	1	0	0	0	1	0	0	0	1	1	0	0	NA	NA	NA	NA	ENSCAFT00000035962.2-exon;ENSCAFT00000035962.2-intron	PPARGC1A_exon;PPARGC1A_intron	peroxisome proliferator-activated receptor gamma, coactivator 1 alpha	80270	ENSCAFT00000035962.2	PPARGC1A	peroxisome proliferator-activated receptor gamma, coactivator 1 alpha	80270
chr1	109619920	109622301	2382	CpG_147:chr1:109619920-109622301	0.000140814	1	0	0	0	0	0	0	0	0	0	0	1	NR_128858-proxUP;NR_128858-upstr	MIR769_proxUP;MIR769_upstr	microRNA mir-769	1454	ENSCAFT00000042940.1-exon;ENSCAFT00000045979.2-exon;ENSCAFT00000006986.3-exon;ENSCAFT00000045979.2-intron;ENSCAFT00000006986.3-intron;ENSCAFT00000042940.1-threeUTR;ENSCAFT00000049079.1-proxUP;ENSCAFT00000049079.1-upstr;ENSCAFT00000042940.1-proxDOWN	PGLYRP1_exon;CCDC61_exon;CCDC61_intron;PGLYRP1_threeUTR;NA_proxUP;NA_upstr;PGLYRP1_proxDOWN	peptidoglycan recognition protein 1;coiled-coil domain containing 61;NA	5482;20724;13681;1464	ENSCAFT00000049079.1	NA	NA	1464
chr23	51420753	51421363	611	CpG_42:chr23:51420753-51421363	0.000141	1	1	0	0	1	1	0	0	0	0	1	0	NA	NA	NA	NA	NA	NA	NA	NA	ENSCAFT00000047659.1	NA	NA	64147
chr20	29736300	29736743	444	CpG_18:chr20:29736300-29736743	0.000142191	1	0	0	0	0	0	0	0	0	0	1	0	NM_001308549-intron	FHIT_intron	fragile histidine triad	879	NA	NA	NA	NA	ENSCAFT00000012466.2	NA	NA	95433
chr28	13740372	13743155	2784	CpG_192:chr28:13740372-13743155	0.000143235	1	1	0	0	0	1	0	0	1	0	0	0	NA	NA	NA	NA	ENSCAFT00000047671.1-exon;ENSCAFT00000047671.1-intron;ENSCAFT00000047671.1-fiveUTR;ENSCAFT00000047671.1-proxUP	KAZALD1_exon;KAZALD1_intron;KAZALD1_fiveUTR;KAZALD1_proxUP	Kazal-type serine peptidase inhibitor domain 1	0	ENSCAFT00000047671.1	KAZALD1	Kazal-type serine peptidase inhibitor domain 1	0
chr12	2581699	2582582	884	CpG_69:chr12:2581699-2582582	0.000143382	1	0	0	0	0	0	0	0	0	0	0	1	NA	NA	NA	NA	ENSCAFT00000041826.1-proxUP;ENSCAFT00000041826.1-upstr	SCARNA20_proxUP;SCARNA20_upstr	NA	1641	ENSCAFT00000041826.1	SCARNA20	NA	1641
chr12	1137431	1138949	1519	CpG_118:chr12:1137431-1138949	0.000143758	1	0	0	0	0	0	1	0	0	0	0	1	NA	NA	NA	NA	ENSCAFT00000043742.2-intron;ENSCAFT00000000924.3-proxUP;ENSCAFT00000000906.3-proxUP;ENSCAFT00000000924.3-upstr	BAG6_intron;APOM_proxUP;BAG6_proxUP;APOM_upstr	BCL2-associated athanogene 6;apolipoprotein M	8014;1373;213	ENSCAFT00000000906.3	BAG6	BCL2-associated athanogene 6	213
chr14	58996313	58997611	1299	CpG_102:chr14:58996313-58997611	0.000144427	1	0	0	0	1	0	0	0	1	1	1	0	NA	NA	NA	NA	ENSCAFT00000005587.2-intron	TSPAN12_intron	tetraspanin 12	7941	ENSCAFT00000005587.2	TSPAN12	tetraspanin 12	7941
chr18	26041752	26042323	572	CpG_30:chr18:26041752-26042323	0.000144814	1	1	0	0	0	0	0	0	0	1	0	1	NA	NA	NA	NA	ENSCAFT00000010796.3-intron	HSD17B12_intron	hydroxysteroid (17-beta) dehydrogenase 12	19459	ENSCAFT00000010796.3	HSD17B12	hydroxysteroid (17-beta) dehydrogenase 12	19459
chr2	71468653	71471860	3208	CpG_298:chr2:71468653-71471860	0.000145196	1	0	0	0	1	0	1	0	0	0	0	0	NA	NA	NA	NA	ENSCAFT00000018515.4-exon;ENSCAFT00000049865.1-exon;ENSCAFT00000018515.4-proxUP;ENSCAFT00000049865.1-proxUP;ENSCAFT00000018515.4-upstr;ENSCAFT00000049865.1-upstr;ENSCAFT00000049865.1-proxDOWN	TMEM200B_exon;NA_exon;TMEM200B_proxUP;NA_proxUP;TMEM200B_upstr;NA_upstr;NA_proxDOWN	transmembrane protein 200B;NA	0	ENSCAFT00000049865.1	NA	NA	0
chr4	82517370	82517983	614	CpG_28:chr4:82517370-82517983	0.000145271	1	0	1	0	0	1	1	1	0	0	1	0	NA	NA	NA	NA	NA	NA	NA	NA	ENSCAFT00000030227.4	CDH12	cadherin 12, type 2 (N-cadherin 2)	198697
chr19	51630737	51631179	443	CpG_21:chr19:51630737-51631179	0.000145346	1	0	0	0	1	0	0	0	0	0	0	0	NA	NA	NA	NA	NA	NA	NA	NA	ENSCAFT00000023283.3	NA	NA	151416
chr23	44692482	44692929	448	CpG_37:chr23:44692482-44692929	0.000145515	1	0	0	1	0	0	1	0	1	0	0	0	NA	NA	NA	NA	ENSCAFT00000013309.3-proxUP	PFN2_proxUP	NA	697	ENSCAFT00000013309.3	PFN2	NA	697
chr5	80315363	80317003	1641	CpG_139:chr5:80315363-80317003	0.000146467	1	0	0	0	0	0	1	0	0	0	0	0	NM_001287127-exon;NM_001287127-intron;NM_001287127-fiveUTR;NM_001287127-proxUP	NIP7_exon;NIP7_intron;NIP7_fiveUTR;NIP7_proxUP	NIP7, nucleolar pre-rRNA processing protein	0	ENSCAFT00000032296.2-exon;ENSCAFT00000046330.1-exon;ENSCAFT00000032296.2-intron;ENSCAFT00000046330.1-intron;ENSCAFT00000032296.2-proxUP;ENSCAFT00000046330.1-proxUP;ENSCAFT00000044172.1-upstr	NA_exon;NIP7_exon;NA_intron;NIP7_intron;NA_proxUP;NIP7_proxUP;PDF_upstr	component of oligomeric golgi complex 8;NIP7, nucleolar pre-rRNA processing protein;peptide deformylase (mitochondrial)	0;6677	ENSCAFT00000046330.1	NIP7	NIP7, nucleolar pre-rRNA processing protein	0
chr5	57375833	57376268	436	CpG_21:chr5:57375833-57376268	0.000146605	1	0	0	0	1	0	0	0	1	0	0	0	NA	NA	NA	NA	ENSCAFT00000030871.3-exon;ENSCAFT00000030871.3-intron	PANK4_exon;PANK4_intron	pantothenate kinase 4	9805	ENSCAFT00000030871.3	PANK4	pantothenate kinase 4	9805
chr26	7164991	7165526	536	CpG_39:chr26:7164991-7165526	0.000146949	1	0	0	0	1	0	0	1	0	0	0	1	NM_001165914-upstr	IL31_upstr	interleukin 31	7624	ENSCAFT00000042982.1-upstr;ENSCAFT00000038009.2-upstr	IL31_upstr;LRRC43_upstr	interleukin 31;NA	7624;2280	ENSCAFT00000038009.2	LRRC43	NA	2280
chr16	27581734	27583882	2149	CpG_173:chr16:27581734-27583882	0.000147305	1	0	0	1	0	0	0	0	0	0	0	0	NA	NA	NA	NA	ENSCAFT00000044415.1-exon;ENSCAFT00000010009.4-exon;ENSCAFT00000044415.1-intron;ENSCAFT00000010009.4-intron;ENSCAFT00000044415.1-proxUP;ENSCAFT00000010009.4-proxUP	ADGRA2_exon;ADGRA2_intron;ADGRA2_proxUP	adhesion G protein-coupled receptor A2	0	ENSCAFT00000044415.1	ADGRA2	adhesion G protein-coupled receptor A2	0
chr24	33174675	33175099	425	CpG_27:chr24:33174675-33175099	0.000147361	1	0	0	0	1	0	0	0	1	1	0	1	NM_001109915-upstr	CTSA_upstr	cathepsin A	7990	ENSCAFT00000015517.2-proxUP;ENSCAFT00000015596.4-upstr;ENSCAFT00000015515.2-proxDOWN	ZSWIM1_proxUP;CTSA_upstr;ZSWIM3_proxDOWN	zinc finger, SWIM-type containing 1;cathepsin A;zinc finger, SWIM-type containing 3	1056;7990;11183	ENSCAFT00000015517.2	ZSWIM1	zinc finger, SWIM-type containing 1	1056
chr31	35825797	35826328	532	CpG_24:chr31:35825797-35826328	0.000148529	1	0	1	1	0	1	0	0	0	0	1	0	NA	NA	NA	NA	ENSCAFT00000043508.2-exon;ENSCAFT00000016142.3-exon;ENSCAFT00000043508.2-intron;ENSCAFT00000016142.3-intron	FAM3B_exon;FAM3B_intron	family with sequence similarity 3, member B	19703;13599	ENSCAFT00000016142.3	FAM3B	family with sequence similarity 3, member B	13599
chr2	79823265	79823842	578	CpG_30:chr2:79823265-79823842	0.000149041	1	0	0	0	0	1	0	1	0	0	0	0	NA	NA	NA	NA	ENSCAFT00000024687.3-intron	PAX7_intron	NA	91106	ENSCAFT00000024687.3	PAX7	NA	91106
chr25	47766425	47767336	912	CpG_49:chr25:47766425-47767336	0.000150176	1	0	0	0	0	0	1	0	0	0	1	0	NA	NA	NA	NA	NA	NA	NA	NA	ENSCAFT00000047930.2	NA	COP9 signalosome subunit 8	15711
chr11	73657787	73658258	472	CpG_19:chr11:73657787-73658258	0.000150496	1	1	0	0	1	0	1	0	0	0	1	0	NA	NA	NA	NA	ENSCAFT00000005724.3-intron	CDK5RAP2_intron	CDK5 regulatory subunit associated protein 2	34842	ENSCAFT00000005724.3	CDK5RAP2	CDK5 regulatory subunit associated protein 2	34842
chr18	2360226	2361434	1209	CpG_66:chr18:2360226-2361434	0.000150685	1	0	0	0	0	1	0	0	0	0	0	0	NA	NA	NA	NA	ENSCAFT00000005532.3-proxUP;ENSCAFT00000005532.3-upstr	COBL_proxUP;COBL_upstr	cordon-bleu WH2 repeat protein	1323	ENSCAFT00000005532.3	COBL	cordon-bleu WH2 repeat protein	1323
chr16	24280112	24280566	455	CpG_20:chr16:24280112-24280566	0.000150866	1	0	0	0	1	0	0	0	1	0	0	0	NA	NA	NA	NA	ENSCAFT00000045729.1-exon;ENSCAFT00000009243.3-intron;ENSCAFT00000045729.1-fiveUTR	SFRP1_exon;SFRP1_intron;SFRP1_fiveUTR	secreted frizzled-related protein 1	232;20631	ENSCAFT00000045729.1	SFRP1	secreted frizzled-related protein 1	232
chr34	13020024	13020766	743	CpG_42:chr34:13020024-13020766	0.000151067	1	0	1	0	0	0	0	0	1	0	1	0	NA	NA	NA	NA	ENSCAFT00000042779.1-exon;ENSCAFT00000018082.3-exon;ENSCAFT00000042779.1-intron;ENSCAFT00000018082.3-intron;ENSCAFT00000042779.1-fiveUTR;ENSCAFT00000018082.3-proxUP	NDUFB5_exon;MRPL47_exon;NDUFB5_intron;MRPL47_intron;NDUFB5_fiveUTR;MRPL47_proxUP	NA;mitochondrial ribosomal protein L47	620;0	ENSCAFT00000018082.3	MRPL47	mitochondrial ribosomal protein L47	0
chr6	39819392	39819906	515	CpG_22:chr6:39819392-39819906	0.000151311	1	0	0	1	0	0	1	1	0	0	0	1	NA	NA	NA	NA	ENSCAFT00000035597.3-intron;ENSCAFT00000031179.3-proxUP;ENSCAFT00000031175.3-upstr;ENSCAFT00000031177.2-proxDOWN	MSLN_intron;MSLNL_proxUP;CHTF18_upstr;RPUSD1_proxDOWN	mesothelin;mesothelin-like;chromosome transmission fidelity factor 18;RNA pseudouridylate synthase domain containing 1	10237;945;3780;4086	ENSCAFT00000031179.3	MSLNL	mesothelin-like	945
chr1	71751971	71752674	704	CpG_54:chr1:71751971-71752674	0.000151499	1	0	1	0	0	0	0	0	0	0	0	1	NA	NA	NA	NA	ENSCAFT00000001995.4-intron	C9orf3_intron	chromosome 1 open reading frame, human C9orf3	213750	ENSCAFT00000032742.1	cfa-mir-23b	NA	73562
chr14	59519664	59524844	5181	CpG_350:chr14:59519664-59524844	0.00015355	1	0	0	0	0	0	0	1	0	0	1	0	NA	NA	NA	NA	NA	NA	NA	NA	ENSCAFT00000005627.3	FAM3C	family with sequence similarity 3, member C	72406
chr35	1751307	1751759	453	CpG_25:chr35:1751307-1751759	0.000154091	1	0	0	0	0	0	0	0	1	0	0	1	NA	NA	NA	NA	NA	NA	NA	NA	ENSCAFT00000014614.5	FOXF2	forkhead box F2	88381
chr13	37817576	37823471	5896	CpG_399:chr13:37817576-37823471	0.000154136	1	1	0	0	1	1	1	0	0	0	1	0	NA	NA	NA	NA	ENSCAFT00000043656.2-exon;ENSCAFT00000002514.3-exon;ENSCAFT00000045304.1-intron;ENSCAFT00000045353.2-intron;ENSCAFT00000043656.2-intron;ENSCAFT00000002514.3-intron;ENSCAFT00000002499.2-proxDOWN	CPSF1_exon;SHARPIN_intron;VPS28_intron;CPSF1_intron;ADCK5_proxDOWN	cleavage and polyadenylation specific factor 1, 160kDa;NA;vacuolar protein sorting 28 homolog (S. cerevisiae);aarF domain containing kinase 5	166;1744;42035;21154;7998	ENSCAFT00000043656.2	CPSF1	cleavage and polyadenylation specific factor 1, 160kDa	166
chr17	5828416	5828949	534	CpG_27:chr17:5828416-5828949	0.000154452	1	0	1	0	1	0	0	0	0	0	0	0	NA	NA	NA	NA	NA	NA	NA	NA	ENSCAFT00000041416.1	7SK	NA	26934
chr24	488860	489352	493	CpG_26:chr24:488860-489352	0.0001547	1	0	1	0	1	1	1	0	0	0	0	1	NA	NA	NA	NA	NA	NA	NA	NA	ENSCAFT00000008304.2	CD93	CD93 molecule	70620
chr22	19787569	19788123	555	CpG_29:chr22:19787569-19788123	0.000155321	1	0	0	0	0	0	0	0	1	0	0	0	NA	NA	NA	NA	NA	NA	NA	NA	ENSCAFT00000007946.2	NA	NA	175852
chr36	5854510	5854968	459	CpG_25:chr36:5854510-5854968	0.000155603	1	1	0	0	1	0	0	0	1	0	0	0	NA	NA	NA	NA	ENSCAFT00000015738.3-exon;ENSCAFT00000015738.3-intron	ITGB6_exon;ITGB6_intron	integrin, beta 6	54665	ENSCAFT00000015738.3	ITGB6	integrin, beta 6	54665
chr7	33235904	33238100	2197	CpG_186:chr7:33235904-33238100	0.000155849	1	1	1	0	1	0	1	1	0	1	0	0	NA	NA	NA	NA	ENSCAFT00000024978.2-exon;ENSCAFT00000024978.2-intron;ENSCAFT00000024978.2-fiveUTR;ENSCAFT00000024978.2-proxUP	EXO1_exon;EXO1_intron;EXO1_fiveUTR;EXO1_proxUP	exonuclease 1	0	ENSCAFT00000024978.2	EXO1	exonuclease 1	0
chr9	889365	889868	504	CpG_26:chr9:889365-889868	0.000156236	1	1	0	0	1	0	0	0	0	0	0	0	NA	NA	NA	NA	NA	NA	NA	NA	ENSCAFT00000009194.4	AATK	apoptosis-associated tyrosine kinase	13620
chr4	28857271	28857675	405	CpG:16:chr4:28857271-28857675	0.000157238	1	0	0	0	0	0	1	1	1	0	0	1	NA	NA	NA	NA	NA	NA	NA	NA	ENSCAFT00000045790.1	NA	NA	52056
chr21	8352676	8353338	663	CpG_45:chr21:8352676-8353338	0.000157594	1	0	1	1	1	0	0	0	1	0	0	1	NA	NA	NA	NA	NA	NA	NA	NA	ENSCAFT00000006831.3	FAT3	FAT atypical cadherin 3	139409
chr26	17286170	17286736	567	CpG_43:chr26:17286170-17286736	0.000157929	1	0	0	0	0	0	1	0	0	0	0	0	NA	NA	NA	NA	ENSCAFT00000017196.3-intron	GLTP_intron	transient receptor potential cation channel, subfamily V, member 4_glycolipid transfer protein	5418	ENSCAFT00000017196.3	GLTP	transient receptor potential cation channel, subfamily V, member 4_glycolipid transfer protein	5418
chr13	35933134	35933642	509	CpG_21:chr13:35933134-35933642	0.000157942	1	0	0	0	1	0	0	0	1	0	0	0	NA	NA	NA	NA	ENSCAFT00000001944.3-intron	MROH5_intron	maestro heat-like repeat family member 5	24305	ENSCAFT00000001944.3	MROH5	maestro heat-like repeat family member 5	24305
chr33	30794498	30795129	632	CpG_31:chr33:30794498-30795129	0.000158249	1	0	1	0	1	1	0	1	0	0	0	0	NA	NA	NA	NA	ENSCAFT00000021309.3-intron	XXYLT1_intron	NA	49922	ENSCAFT00000021309.3	XXYLT1	NA	49922
chr1	107584443	107585646	1204	CpG_110:chr1:107584443-107585646	0.000158912	1	0	0	0	0	1	1	1	1	0	1	0	NA	NA	NA	NA	ENSCAFT00000006284.5-exon;ENSCAFT00000006272.3-intron;ENSCAFT00000006284.5-intron;ENSCAFT00000042904.1-proxUP;ENSCAFT00000042904.1-upstr;ENSCAFT00000036843.2-proxDOWN	RASIP1_exon;BCAT2_intron;RASIP1_intron;RASIP1_proxUP;RASIP1_upstr;IZUMO1_proxDOWN	Ras interacting protein 1;NA;izumo sperm-egg fusion 1	659;45469;1604;4838	ENSCAFT00000006284.5	RASIP1	Ras interacting protein 1	659
chr13	37221901	37222641	741	CpG_48:chr13:37221901-37222641	0.000159387	1	1	0	0	0	0	0	0	0	1	0	1	NA	NA	NA	NA	ENSCAFT00000038192.2-exon;ENSCAFT00000038192.2-intron;ENSCAFT00000038192.2-fiveUTR;ENSCAFT00000038192.2-proxUP;ENSCAFT00000002010.4-upstr	GSDMD_exon;GSDMD_intron;GSDMD_fiveUTR;GSDMD_proxUP;ZC3H3_upstr	gasdermin D;zinc finger CCCH-type containing 3	0;7105	ENSCAFT00000038192.2	GSDMD	gasdermin D	0
chr15	63994784	63998153	3370	CpG_258:chr15:63994784-63998153	0.000159876	1	1	0	0	1	0	0	0	0	0	0	0	NA	NA	NA	NA	NA	NA	NA	NA	ENSCAFT00000049906.1	PARM1	NA	42780
chr37	29748487	29749128	642	CpG_37:chr37:29748487-29749128	0.000161588	1	0	0	0	1	1	0	1	0	0	0	1	NA	NA	NA	NA	NA	NA	NA	NA	ENSCAFT00000025757.3	SERPINE2	serpin peptidase inhibitor, clade E (nexin, plasminogen activator inhibitor type 1), member 2	17702
chr20	55373091	55373584	494	CpG_21:chr20:55373091-55373584	0.000161816	1	0	0	0	0	0	1	1	0	0	0	1	NA	NA	NA	NA	ENSCAFT00000030352.3-exon;ENSCAFT00000030352.3-intron	CCDC94_exon;CCDC94_intron	coiled-coil domain containing 94	7381	ENSCAFT00000030352.3	CCDC94	coiled-coil domain containing 94	7381
chr10	46114249	46114668	420	CpG_18:chr10:46114249-46114668	0.000162173	1	0	0	0	1	0	0	0	1	0	0	0	NA	NA	NA	NA	ENSCAFT00000003931.3-intron	PLEKHH2_intron	pleckstrin homology domain containing, family H (with MyTH4 domain) member 2	597	ENSCAFT00000003931.3	PLEKHH2	pleckstrin homology domain containing, family H (with MyTH4 domain) member 2	597
chr10	62139644	62140074	431	CpG_24:chr10:62139644-62140074	0.000162183	1	1	0	0	1	1	1	0	1	0	0	1	NA	NA	NA	NA	ENSCAFT00000004961.3-upstr	B3GNT2_upstr	UDP-GlcNAc:betaGal beta-1,3-N-acetylglucosaminyltransferase 2	5042	ENSCAFT00000004961.3	B3GNT2	UDP-GlcNAc:betaGal beta-1,3-N-acetylglucosaminyltransferase 2	5042
chr4	88222106	88222507	402	CpG_15:chr4:88222106-88222507	0.000162753	1	1	0	0	0	0	0	1	0	0	1	0	NA	NA	NA	NA	ENSCAFT00000022708.3-intron	ANKH_intron	NA	72863	ENSCAFT00000022708.3	ANKH	NA	72863
chr19	39466743	39468274	1532	CpG_118:chr19:39466743-39468274	0.000163265	1	0	0	0	0	1	0	0	0	0	0	0	NA	NA	NA	NA	NA	NA	NA	NA	ENSCAFT00000008205.3	CXCR4	chemokine (C-X-C motif) receptor 4	588853
chr16	745962	746588	627	CpG_31:chr16:745962-746588	0.000163772	1	0	0	0	0	0	0	1	0	1	1	0	NA	NA	NA	NA	NA	NA	NA	NA	ENSCAFT00000019522.3	IGFBP3	insulin-like growth factor binding protein 3	274636
chr19	53522844	53523645	802	CpG_45:chr19:53522844-53523645	0.000163979	1	0	0	0	0	0	1	0	0	0	1	1	NA	NA	NA	NA	ENSCAFT00000043228.2-intron;ENSCAFT00000009376.5-upstr	FMNL2_intron;FMNL2_upstr	NA	136544;6326	ENSCAFT00000009376.5	FMNL2	NA	6326
chr3	80386924	80392573	5650	CpG_446:chr3:80386924-80392573	0.000164132	1	0	0	1	0	0	1	0	1	0	0	1	NA	NA	NA	NA	ENSCAFT00000049980.1-exon;ENSCAFT00000025920.3-exon;ENSCAFT00000025920.3-intron;ENSCAFT00000049980.1-proxUP;ENSCAFT00000025920.3-proxUP;ENSCAFT00000049980.1-upstr;ENSCAFT00000025920.3-upstr	PCDH7_exon;PCDH7_intron;PCDH7_proxUP;PCDH7_upstr	protocadherin 7	0	ENSCAFT00000049980.1	PCDH7	protocadherin 7	0
chr2	73627262	73628004	743	CpG_46:chr2:73627262-73628004	0.00016446	1	0	0	1	0	0	0	0	0	0	0	0	NA	NA	NA	NA	ENSCAFT00000019830.1-exon;ENSCAFT00000019830.1-intron	LIN28A_exon;LIN28A_intron	lin-28 homolog A (C. elegans)	206	ENSCAFT00000019830.1	LIN28A	lin-28 homolog A (C. elegans)	206
chr5	83351120	83351712	593	CpG_31:chr5:83351120-83351712	0.00016452	1	0	0	0	0	1	0	0	1	0	0	0	NA	NA	NA	NA	NA	NA	NA	NA	ENSCAFT00000042972.2	CDH5	cadherin 5, type 2 (vascular endothelium)	487089
chr20	45369270	45370478	1209	CpG_106:chr20:45369270-45370478	0.000165337	1	0	0	0	0	1	0	0	0	0	1	1	NA	NA	NA	NA	ENSCAFT00000024337.3-exon;ENSCAFT00000024337.3-intron;ENSCAFT00000024337.3-proxUP	MVB12A_exon;MVB12A_intron;MVB12A_proxUP	NA	0	ENSCAFT00000024337.3	MVB12A	NA	0
chr5	4706690	4707330	641	CpG_40:chr5:4706690-4707330	0.000165644	1	0	0	0	0	0	0	1	0	0	0	0	NA	NA	NA	NA	ENSCAFT00000048712.2-exon;ENSCAFT00000016107.4-exon;ENSCAFT00000048712.2-intron;ENSCAFT00000016107.4-intron	APLP2_exon;APLP2_intron	amyloid beta (A4) precursor-like protein 2	78719;78589	ENSCAFT00000015905.2	ST14	suppression of tumorigenicity 14 (colon carcinoma)	39973
chr31	37246393	37246833	441	CpG_17:chr31:37246393-37246833	0.000165844	1	1	1	0	0	1	0	0	0	0	1	0	NA	NA	NA	NA	ENSCAFT00000038310.3-intron;ENSCAFT00000016779.3-intron;ENSCAFT00000047761.2-upstr;ENSCAFT00000046548.2-upstr	NDUFV3_intron;NA_intron;NA_upstr	NADH dehydrogenase (ubiquinone) flavoprotein 3, 10kDa;cystathionine-beta-synthase	128096;296;8904;2046	ENSCAFT00000016779.3	NA	cystathionine-beta-synthase	296
chr25	42997021	42997646	626	CpG_46:chr25:42997021-42997646	0.000166342	1	0	0	0	1	0	1	0	1	1	1	0	NA	NA	NA	NA	ENSCAFT00000044920.2-upstr	PSMD1_upstr	proteasome 26S subunit, non-ATPase 1	5050	ENSCAFT00000044920.2	PSMD1	proteasome 26S subunit, non-ATPase 1	5050
chr31	37768553	37769083	531	CpG_38:chr31:37768553-37769083	0.000166491	1	1	0	0	0	0	0	1	0	0	0	1	NA	NA	NA	NA	NA	NA	NA	NA	ENSCAFT00000016928.3	RRP1	ribosomal RNA processing 1	35934
chr9	42779054	42781277	2224	chr9:42779054-42781277	0.000166752	1	0	0	0	1	1	0	0	1	0	0	0	NM_001286945-exon;NM_001286945-intron;NM_001286945-threeUTR	ALDOC_exon;ALDOC_intron;ALDOC_threeUTR	aldolase C, fructose-bisphosphate	1201	ENSCAFT00000037104.3-exon;ENSCAFT00000029710.3-exon;ENSCAFT00000037104.3-intron;ENSCAFT00000029710.3-intron;ENSCAFT00000037104.3-threeUTR;ENSCAFT00000029708.3-upstr;ENSCAFT00000029710.3-proxDOWN	ALDOC_exon;ALDOC_intron;ALDOC_threeUTR;PIGS_upstr;ALDOC_proxDOWN	aldolase C, fructose-bisphosphate;phosphatidylinositol glycan anchor biosynthesis, class S	9;1326;2329	ENSCAFT00000037104.3	ALDOC	aldolase C, fructose-bisphosphate	9
chr11	20972755	20981443	8689	chr11:20972755-20981443	0.000167131	1	0	1	0	1	0	1	1	1	0	0	1	NM_001003159-exon;NM_001003159-intron;NM_001003159-fiveUTR	IL4_exon;IL4_intron;IL4_fiveUTR	interleukin 4	61	ENSCAFT00000001367.3-exon;ENSCAFT00000044599.1-exon;ENSCAFT00000001367.3-intron;ENSCAFT00000044599.1-intron;ENSCAFT00000001367.3-fiveUTR;ENSCAFT00000044599.1-proxUP;ENSCAFT00000044599.1-proxDOWN	IL4_exon;IL4_intron;IL4_fiveUTR;IL4_proxUP;IL4_proxDOWN	interleukin 4	61;0	ENSCAFT00000044599.1	IL4	interleukin 4	0
chr25	42206966	42208161	1196	CpG_97:chr25:42206966-42208161	0.000167428	1	0	0	0	0	0	0	0	0	0	0	1	NA	NA	NA	NA	ENSCAFT00000016941.3-exon;ENSCAFT00000016941.3-intron;ENSCAFT00000016941.3-fiveUTR	FBXO36_exon;FBXO36_intron;FBXO36_fiveUTR	NA	51	ENSCAFT00000016941.3	FBXO36	NA	51
chr33	25989983	25990508	526	CpG_31:chr33:25989983-25990508	0.000167493	1	0	1	1	0	0	0	0	1	0	1	1	NA	NA	NA	NA	ENSCAFT00000019107.3-exon;ENSCAFT00000019107.3-intron	SEMA5B_exon;SEMA5B_intron	sema domain, seven thrombospondin repeats (type 1 and type 1-like), transmembrane domain (TM) and short cytoplasmic domain, (semaphorin) 5B	33165	ENSCAFT00000019107.3	SEMA5B	sema domain, seven thrombospondin repeats (type 1 and type 1-like), transmembrane domain (TM) and short cytoplasmic domain, (semaphorin) 5B	33165
chr12	10130390	10130828	439	CpG_26:chr12:10130390-10130828	0.000169469	1	1	1	1	0	0	0	0	0	1	1	1	NA	NA	NA	NA	NA	NA	NA	NA	ENSCAFT00000002496.3	NCR2	NA	82980
chr31	39451382	39456845	5464	CpG_379:chr31:39451382-39456845	0.000170203	1	0	0	0	0	1	0	0	0	1	0	1	NA	NA	NA	NA	ENSCAFT00000048553.1-exon;ENSCAFT00000018946.3-exon;ENSCAFT00000048553.1-intron;ENSCAFT00000018946.3-intron;ENSCAFT00000018946.3-threeUTR;ENSCAFT00000018946.3-proxDOWN;ENSCAFT00000048553.1-proxDOWN	NA_exon;FTCD_exon;NA_intron;FTCD_intron;FTCD_threeUTR;FTCD_proxDOWN;NA_proxDOWN	NA;formimidoyltransferase cyclodeaminase	575747;7664	ENSCAFT00000018946.3	FTCD	formimidoyltransferase cyclodeaminase	7664
chr2	66807692	66808787	1096	CpG_93:chr2:66807692-66808787	0.000171244	1	1	0	0	0	1	0	0	0	0	0	1	NA	NA	NA	NA	ENSCAFT00000015963.3-exon;ENSCAFT00000015963.3-intron;ENSCAFT00000015963.3-fiveUTR;ENSCAFT00000016007.4-upstr	LONP2_exon;LONP2_intron;LONP2_fiveUTR;ABCC11_upstr	lon peptidase 2, peroxisomal;ATP-binding cassette, sub-family C (CFTR/MRP), member 11	6;8407	ENSCAFT00000015963.3	LONP2	lon peptidase 2, peroxisomal	6
chr28	11225999	11227185	1187	CpG:112:chr28:11225999-11227185	0.000171781	1	0	0	0	0	1	0	0	1	0	0	0	NA	NA	NA	NA	ENSCAFT00000046184.2-exon;ENSCAFT00000014776.3-exon;ENSCAFT00000046184.2-intron;ENSCAFT00000014776.3-intron;ENSCAFT00000046184.2-fiveUTR;ENSCAFT00000014776.3-proxUP;ENSCAFT00000046184.2-proxUP	CRTAC1_exon;CRTAC1_intron;CRTAC1_fiveUTR;CRTAC1_proxUP	cartilage acidic protein 1	0	ENSCAFT00000014776.3	CRTAC1	cartilage acidic protein 1	0
chr2	57137026	57137988	963	CpG_63:chr2:57137026-57137988	0.000172016	1	1	1	1	0	0	0	0	0	1	1	0	NA	NA	NA	NA	NA	NA	NA	NA	ENSCAFT00000013146.1	ENC1	ectodermal-neural cortex 1 (with BTB domain)	46260
chr6	77450120	77450550	431	CpG_22:chr6:77450120-77450550	0.000172285	1	0	0	0	0	0	1	1	1	0	0	1	NA	NA	NA	NA	NA	NA	NA	NA	ENSCAFT00000046905.1	GADD45A	growth arrest and DNA-damage-inducible, alpha	53619
chr15	602634	604517	1884	CpG_189:chr15:602634-604517	0.000173105	1	0	0	0	0	0	0	1	0	0	0	0	NA	NA	NA	NA	ENSCAFT00000003998.4-exon;ENSCAFT00000003968.3-exon;ENSCAFT00000003998.4-intron;ENSCAFT00000003968.3-intron;ENSCAFT00000003968.3-fiveUTR;ENSCAFT00000003998.4-proxUP;ENSCAFT00000003968.3-proxUP	P3H1_exon;C1orf50_exon;P3H1_intron;C1orf50_intron;C1orf50_fiveUTR;P3H1_proxUP;C1orf50_proxUP	prolyl 3-hydroxylase 1;chromosome 15 open reading frame, human C1orf50	0	ENSCAFT00000003968.3	C1orf50	chromosome 15 open reading frame, human C1orf50	0
chr14	59450297	59452017	1721	CpG_135:chr14:59450297-59452017	0.000173531	1	0	0	0	1	1	0	0	1	1	0	0	NA	NA	NA	NA	ENSCAFT00000005627.3-upstr	FAM3C_upstr	family with sequence similarity 3, member C	3039	ENSCAFT00000005627.3	FAM3C	family with sequence similarity 3, member C	3039
chr22	59774643	59775379	737	CpG_50:chr22:59774643-59775379	0.000173712	1	0	0	0	0	0	0	1	0	0	1	0	NA	NA	NA	NA	NA	NA	NA	NA	ENSCAFT00000009930.4	SOX1	NA	125774
chr2	56108496	56109142	647	CpG_31:chr2:56108496-56109142	0.000174017	1	0	0	0	1	1	0	0	0	1	1	1	NA	NA	NA	NA	NA	NA	NA	NA	ENSCAFT00000013034.2	TMEM174	transmembrane protein 174	42139
chr7	16233561	16234844	1284	CpG_120:chr7:16233561-16234844	0.000174652	1	0	0	0	0	0	1	0	0	0	0	0	NA	NA	NA	NA	ENSCAFT00000020976.4-upstr	DHX9_upstr	DEAH (Asp-Glu-Ala-His) box helicase 9	2648	ENSCAFT00000020976.4	DHX9	DEAH (Asp-Glu-Ala-His) box helicase 9	2648
chr32	6089673	6090513	841	CpG_77:chr32:6089673-6090513	0.000175056	1	0	1	0	0	0	0	0	0	0	0	1	NA	NA	NA	NA	NA	NA	NA	NA	ENSCAFT00000044534.1	RPL6	NA	120259
chr14	14031785	14033439	1655	CpG_141:chr14:14031785-14033439	0.000175117	1	1	0	0	0	1	0	0	1	1	0	0	NA	NA	NA	NA	ENSCAFT00000047142.2-exon;ENSCAFT00000002915.3-exon;ENSCAFT00000047142.2-intron;ENSCAFT00000002915.3-intron;ENSCAFT00000047142.2-proxUP;ENSCAFT00000002915.3-proxUP	ADAM22_exon;ADAM22_intron;ADAM22_proxUP	ADAM metallopeptidase domain 22	0	ENSCAFT00000047142.2	ADAM22	ADAM metallopeptidase domain 22	0
chr2	81049717	81050167	451	CpG_19:chr2:81049717-81050167	0.000175599	1	0	1	0	0	0	0	0	0	0	0	0	NA	NA	NA	NA	NA	NA	NA	NA	ENSCAFT00000025038.4	PADI1	peptidyl arginine deiminase, type I	12774
chr26	20298219	20298709	491	CpG:37:chr26:20298219-20298709	0.000176098	1	0	0	0	1	0	0	0	0	0	0	0	NA	NA	NA	NA	NA	NA	NA	NA	ENSCAFT00000043480.1	MIAT_exon5_1	NA	12191
chr8	27306637	27307146	510	CpG_26:chr8:27306637-27307146	0.000176244	1	0	0	0	0	0	0	1	0	0	1	0	NM_001287162-intron	PYGL_intron	phosphorylase, glycogen, liver	830	ENSCAFT00000023165.3-intron	PYGL_intron	phosphorylase, glycogen, liver	620	ENSCAFT00000023165.3	PYGL	phosphorylase, glycogen, liver	620
chr35	26250606	26251015	410	CpG_25:chr35:26250606-26251015	0.000176253	1	0	1	1	1	1	0	0	0	0	1	1	NA	NA	NA	NA	ENSCAFT00000019345.3-upstr	MOG_upstr	myelin oligodendrocyte glycoprotein	5363	ENSCAFT00000019345.3	MOG	myelin oligodendrocyte glycoprotein	5363
chr16	54629210	54630278	1069	CpG_71:chr16:54629210-54630278	0.000178101	1	0	1	0	0	0	1	0	0	0	0	0	NA	NA	NA	NA	NA	NA	NA	NA	ENSCAFT00000021678.3	ARHGEF10	Rho guanine nucleotide exchange factor (GEF) 10	311328
chr4	33680346	33681202	857	CpG_48:chr4:33680346-33681202	0.000178751	1	0	0	0	0	0	1	0	1	0	0	0	NA	NA	NA	NA	ENSCAFT00000025292.3-intron	GRID1_intron	NA	83562	ENSCAFT00000025292.3	GRID1	NA	83562
chr15	22219429	22219968	540	CpG_37:chr15:22219429-22219968	0.000179967	1	0	1	0	0	0	0	0	0	0	0	1	NA	NA	NA	NA	NA	NA	NA	NA	ENSCAFT00000009302.2	PAWR	PRKC, apoptosis, WT1, regulator	66018
chr7	33032	33585	554	CpG_27:chr7:33032-33585	0.000180909	1	0	0	0	1	0	0	0	0	0	0	0	NM_001177807-proxDOWN	CHI3L1_proxDOWN	chitinase 3-like 1 (cartilage glycoprotein-39)	6715	ENSCAFT00000016341.3-upstr;ENSCAFT00000016313.3-proxDOWN	MYBPH_upstr;CHI3L1_proxDOWN	NA;chitinase 3-like 1 (cartilage glycoprotein-39)	2842;6715	ENSCAFT00000016341.3	MYBPH	NA	2842
chr18	46302185	46302823	639	CpG_42:chr18:46302185-46302823	0.000181361	1	0	0	0	1	0	0	0	1	0	0	0	NM_001195403-intron;NM_001195825-intron;NM_001195826-proxUP;NM_001195827-proxUP;NR_049490-upstr	IGF2_intron;IGF2_proxUP;MIR483_upstr	insulin-like growth factor 2;microRNA mir-483	9158;493;3724	ENSCAFT00000042947.2-intron;ENSCAFT00000044168.1-proxUP;ENSCAFT00000040873.1-upstr;ENSCAFT00000016038.4-upstr	IGF2_intron;IGF2_proxUP;cfa-mir-483_upstr;IGF2_upstr	insulin-like growth factor 2;NA	1981;493;3724;2265	ENSCAFT00000044168.1	IGF2	insulin-like growth factor 2	493
chr7	1346540	1348961	2422	CpG_147:chr7:1346540-1348961	0.000181504	1	0	0	0	0	1	1	0	0	0	0	0	NA	NA	NA	NA	ENSCAFT00000047111.1-proxUP;ENSCAFT00000047111.1-upstr	NA_proxUP;NA_upstr	NA	1682	ENSCAFT00000047111.1	NA	NA	1682
chr6	15570880	15571353	474	CpG_26:chr6:15570880-15571353	0.000181949	1	0	0	0	0	0	0	0	1	0	0	0	NA	NA	NA	NA	NA	NA	NA	NA	ENSCAFT00000050104.1	MICALCL	MICAL-like 2	67433
chr7	1172243	1173361	1119	CpG_81:chr7:1172243-1173361	0.000182258	1	0	0	0	1	0	1	1	0	0	0	1	NA	NA	NA	NA	ENSCAFT00000017126.4-exon;ENSCAFT00000049826.2-exon;ENSCAFT00000017126.4-intron;ENSCAFT00000049826.2-intron	NAV1_exon;NAV1_intron	NA	110215;110379	ENSCAFT00000016957.4	IPO9	importin 9	62302
chr18	12087954	12088989	1036	CpG:101:chr18:12087954-12088989	0.000182294	1	0	0	0	0	0	0	0	0	0	0	1	NA	NA	NA	NA	ENSCAFT00000005872.3-proxUP;ENSCAFT00000047070.2-proxUP	NME8_proxUP	NME/NM23 family member 8	334;327	ENSCAFT00000047070.2	NME8	NME/NM23 family member 8	327
chr1	34540171	34540800	630	CpG_33:chr1:34540171-34540800	0.000182434	1	0	0	0	1	0	0	0	1	1	1	1	NA	NA	NA	NA	NA	NA	NA	NA	ENSCAFT00000000463.3	AIG1	androgen-induced 1	101905
chr1	2929900	2930637	738	CpG_45:chr1:2929900-2930637	0.000182752	1	0	0	0	0	0	1	0	0	0	1	0	NA	NA	NA	NA	ENSCAFT00000000025.4-intron;ENSCAFT00000000024.3-intron	MBP_intron	myelin basic protein	70364;10676	ENSCAFT00000000024.3	MBP	myelin basic protein	10676
chr4	28971320	28971851	532	CpG_52:chr4:28971320-28971851	0.000182979	1	0	0	0	0	0	1	0	1	0	1	0	NA	NA	NA	NA	ENSCAFT00000024855.4-intron	ZMIZ1_intron	zinc finger, MIZ-type containing 1	40521	ENSCAFT00000024855.4	ZMIZ1	zinc finger, MIZ-type containing 1	40521
chr2	34629518	34630073	556	CpG_26:chr2:34629518-34630073	0.000183554	1	0	0	0	1	0	0	0	1	0	0	0	NA	NA	NA	NA	NA	NA	NA	NA	ENSCAFT00000009141.4	ZMYND11	zinc finger, MYND-type containing 11	58994
chr4	52447599	52448216	618	CpG_42:chr4:52447599-52448216	0.000183858	1	1	1	1	1	0	0	0	0	0	0	0	NA	NA	NA	NA	ENSCAFT00000027481.4-intron	CLINT1_intron	clathrin interactor 1	405	ENSCAFT00000027481.4	CLINT1	clathrin interactor 1	405
chr12	18569468	18569868	401	CpG_18:chr12:18569468-18569868	0.00018438	1	0	0	0	0	1	0	1	1	0	0	0	NM_001002977-exon;NM_001002977-intron	TFAP2B_exon;TFAP2B_intron	transcription factor AP-2 beta (activating enhancer binding protein 2 beta)	25015	ENSCAFT00000003387.3-exon;ENSCAFT00000003387.3-intron	TFAP2B_exon;TFAP2B_intron	transcription factor AP-2 beta (activating enhancer binding protein 2 beta)	25015	ENSCAFT00000003387.3	TFAP2B	transcription factor AP-2 beta (activating enhancer binding protein 2 beta)	25015
chr24	41886692	41887205	514	CpG_32:chr24:41886692-41887205	0.000185225	1	0	0	0	0	1	0	1	0	0	0	1	NA	NA	NA	NA	NA	NA	NA	NA	ENSCAFT00000019057.3	TFAP2C	transcription factor AP-2 gamma (activating enhancer binding protein 2 gamma)	98869
chr5	31903631	31904366	736	CpG_43:chr5:31903631-31904366	0.000185705	1	0	1	0	0	0	1	1	0	1	1	0	NA	NA	NA	NA	ENSCAFT00000025301.3-intron	RNASEK_intron	NA	36548	ENSCAFT00000047150.1	ALOX15	arachidonate 15-lipoxygenase	20086
chr16	318954	320703	1750	CpG_121:chr16:318954-320703	0.000185722	1	0	0	0	0	0	0	0	0	1	1	0	NA	NA	NA	NA	NA	NA	NA	NA	ENSCAFT00000019533.3	NA	tensin 3	25129
chr1	121457210	121461590	4381	CpG_306:chr1:121457210-121461590	0.000186507	1	0	0	0	1	0	0	0	1	0	0	0	NA	NA	NA	NA	NA	NA	NA	NA	ENSCAFT00000012164.4	URI1	URI1, prefoldin-like chaperone	150304
chr16	55413557	55414007	451	CpG_18:chr16:55413557-55414007	0.000186609	1	0	0	0	1	1	0	0	1	0	0	0	NA	NA	NA	NA	ENSCAFT00000013889.4-intron;ENSCAFT00000013885.3-intron	CSMD1_intron	CUB and Sushi multiple domains 1	413663;91700	ENSCAFT00000042969.1	NA	NA	26430
chr6	38729690	38730407	718	CpG_57:chr6:38729690-38730407	0.000188026	1	1	0	0	0	0	0	0	0	1	0	0	NA	NA	NA	NA	ENSCAFT00000048077.1-proxUP;ENSCAFT00000043100.1-proxDOWN;ENSCAFT00000030839.3-proxDOWN	ECI1_proxUP;DNASE1L2_proxDOWN;RNPS1_proxDOWN	NA;RNA binding protein S1, serine-rich domain	158;11915;7211	ENSCAFT00000048077.1	ECI1	NA	158
chr20	43080240	43080649	410	CpG_18:chr20:43080240-43080649	0.000188094	1	0	0	1	0	0	0	1	0	0	1	0	NA	NA	NA	NA	NA	NA	NA	NA	ENSCAFT00000022273.3	LARS2	leucyl-tRNA synthetase 2, mitochondrial	38524
chr16	720189	724165	3977	CpG_250:chr16:720189-724165	0.000188507	1	0	0	0	1	0	0	0	1	0	0	1	NA	NA	NA	NA	NA	NA	NA	NA	ENSCAFT00000019522.3	IGFBP3	insulin-like growth factor binding protein 3	297059
chr16	55286893	55287732	840	CpG_56:chr16:55286893-55287732	0.000189674	1	1	0	0	0	0	0	0	0	0	1	0	NA	NA	NA	NA	ENSCAFT00000013889.4-exon;ENSCAFT00000013885.3-exon;ENSCAFT00000013889.4-intron;ENSCAFT00000013885.3-intron	CSMD1_exon;CSMD1_intron	CUB and Sushi multiple domains 1	539938;217975	ENSCAFT00000042969.1	NA	NA	152705
chr13	38551568	38552340	773	CpG_44:chr13:38551568-38552340	0.000189751	1	0	0	0	1	1	0	1	0	0	0	1	NA	NA	NA	NA	ENSCAFT00000002810.4-intron;ENSCAFT00000002813.3-intron	LIMCH1_intron	LIM and calponin homology domains 1	32936;32890	ENSCAFT00000002813.3	LIMCH1	LIM and calponin homology domains 1	32890
chr37	30669237	30669707	471	CpG_25:chr37:30669237-30669707	0.000190149	1	0	0	0	1	1	0	1	0	0	1	1	NA	NA	NA	NA	ENSCAFT00000025847.3-intron	DLGAP2_intron	discs, large (Drosophila) homolog-associated protein 2	35766	ENSCAFT00000025847.3	DLGAP2	discs, large (Drosophila) homolog-associated protein 2	35766
chr33	522493	522893	401	CpG_17:chr33:522493-522893	0.000190853	1	0	0	0	0	0	0	0	1	0	0	0	NA	NA	NA	NA	NA	NA	NA	NA	ENSCAFT00000039458.3	NA	NA	240537
chr23	4931574	4932172	599	CpG_32:chr23:4931574-4932172	0.000191202	1	1	0	0	0	0	0	1	1	0	1	1	NA	NA	NA	NA	ENSCAFT00000007615.3-exon;ENSCAFT00000007615.3-intron;ENSCAFT00000007615.3-proxDOWN	NA_exon;NA_intron;NA_proxDOWN	NA	283	ENSCAFT00000007615.3	NA	NA	283
chr37	25247755	25250876	3122	CpG_195:chr37:25247755-25250876	0.000191242	1	0	0	0	0	0	1	1	0	1	1	0	NA	NA	NA	NA	ENSCAFT00000023593.5-exon;ENSCAFT00000043438.2-exon;ENSCAFT00000048653.1-exon;ENSCAFT00000023593.5-intron;ENSCAFT00000043438.2-intron;ENSCAFT00000048653.1-intron;ENSCAFT00000048653.1-proxDOWN	ZNF142_exon;ZNF142_intron;ZNF142_proxDOWN	zinc finger protein 142	9419;9450	ENSCAFT00000023593.5	ZNF142	zinc finger protein 142	9419
chr31	39479308	39479758	451	CpG_22:chr31:39479308-39479758	0.000191716	1	1	0	0	0	0	0	1	0	0	1	1	NA	NA	NA	NA	ENSCAFT00000018996.3-exon;ENSCAFT00000019100.3-intron;ENSCAFT00000018996.3-threeUTR;ENSCAFT00000018952.3-upstr	LSS_exon;C21orf58_intron;LSS_threeUTR;SPATC1L_upstr	lanosterol synthase (2,3-oxidosqualene-lanosterol cyclase);NA;spermatogenesis and centriole associated 1-like	22774;154514;4254	ENSCAFT00000018952.3	SPATC1L	spermatogenesis and centriole associated 1-like	4254
chr28	39495804	39496766	963	CpG_55:chr28:39495804-39496766	0.000192033	1	0	0	0	1	0	0	1	0	0	1	0	NA	NA	NA	NA	ENSCAFT00000017279.4-intron;ENSCAFT00000045984.1-intron	TCERG1L_intron	transcription elongation regulator 1-like	102925;100753	ENSCAFT00000045984.1	TCERG1L	transcription elongation regulator 1-like	100753
chr8	72661904	72662318	415	CpG_17:chr8:72661904-72662318	0.000192171	1	0	1	0	0	1	1	0	1	0	0	1	NA	NA	NA	NA	NA	NA	NA	NA	ENSCAFT00000029237.2	BRF1	BRF1, RNA polymerase III transcription initiation factor 90 kDa subunit	29639
chr4	33826225	33828624	2400	CpG_163:chr4:33826225-33828624	0.000192226	1	0	0	0	1	0	0	0	0	0	0	0	NA	NA	NA	NA	NA	NA	NA	NA	ENSCAFT00000046171.1	NA	NA	43295
chr13	39372138	39372589	452	CpG_22:chr13:39372138-39372589	0.000193047	1	0	0	0	1	0	0	0	0	0	0	0	NA	NA	NA	NA	ENSCAFT00000043202.2-intron;ENSCAFT00000002869.3-intron	ATP8A1_intron	ATPase, aminophospholipid transporter (APLT), class I, type 8A, member 1	149646;216199	ENSCAFT00000002835.3	SHISA3	NA	12850
chr31	33957120	33957706	587	CpG_31:chr31:33957120-33957706	0.00019434	1	0	0	0	0	0	1	0	1	0	0	0	NA	NA	NA	NA	NA	NA	NA	NA	ENSCAFT00000015910.3	PSMG1	proteasome (prosome, macropain) assembly chaperone 1	42429
chr7	61857567	61858335	769	CpG_44:chr7:61857567-61858335	0.000195166	1	0	0	1	0	0	0	0	1	0	0	1	NA	NA	NA	NA	ENSCAFT00000028797.3-intron	AQP4_intron	NA	2015	ENSCAFT00000028797.3	AQP4	NA	2015
chr24	46227732	46229798	2067	CpG_136:chr24:46227732-46229798	0.000195759	1	0	0	0	0	1	0	1	0	0	0	1	NA	NA	NA	NA	ENSCAFT00000019968.3-exon;ENSCAFT00000019968.3-intron;ENSCAFT00000020104.3-intron;ENSCAFT00000019968.3-proxDOWN	MTG2_exon;MTG2_intron;NA_intron;MTG2_proxDOWN	mitochondrial ribosome-associated GTPase 2;NA	10086;307828	ENSCAFT00000019968.3	MTG2	mitochondrial ribosome-associated GTPase 2	10086
chr17	19605153	19605560	408	CpG_25:chr17:19605153-19605560	0.00019645	1	0	0	1	0	0	0	1	1	1	1	1	NA	NA	NA	NA	NA	NA	NA	NA	ENSCAFT00000041035.1	NA	NA	29248
chr31	36622326	36622873	548	CpG_28:chr31:36622326-36622873	0.000196611	1	0	1	0	0	1	0	0	0	0	0	1	NA	NA	NA	NA	NA	NA	NA	NA	ENSCAFT00000016443.3	TFF3	trefoil factor 3 (intestinal)	18780
chr22	774463	774892	430	CpG_18:chr22:774463-774892	0.000196769	1	0	0	0	0	0	0	0	1	0	1	0	NA	NA	NA	NA	NA	NA	NA	NA	ENSCAFT00000006878.3	FAM124A	NA	13241
chr12	21296300	21296913	614	CpG_31:chr12:21296300-21296913	0.000197301	1	0	0	0	0	1	0	0	0	0	0	1	NA	NA	NA	NA	ENSCAFT00000049592.2-intron;ENSCAFT00000003622.3-intron	LRRC1_intron	leucine rich repeat containing 1	1010;468	ENSCAFT00000003622.3	LRRC1	leucine rich repeat containing 1	468
chr11	72693515	72694838	1324	CpG:91:chr11:72693515-72694838	0.00019777	1	1	0	0	1	0	1	0	0	1	0	0	NA	NA	NA	NA	ENSCAFT00000005666.3-intron	BRINP1_intron	bone morphogenetic protein/retinoic acid inducible neural-specific 1	69238	ENSCAFT00000005666.3	BRINP1	bone morphogenetic protein/retinoic acid inducible neural-specific 1	69238
chr35	24145302	24145849	548	CpG_35:chr35:24145302-24145849	0.000198037	1	0	0	0	0	1	1	0	0	0	0	0	NA	NA	NA	NA	ENSCAFT00000044683.1-upstr;ENSCAFT00000048035.1-proxDOWN	NA_upstr;HIST1H2BG_proxDOWN	NA	9363;30275	ENSCAFT00000044683.1	NA	NA	9363
chr9	58848266	58849927	1662	CpG_130:chr9:58848266-58849927	0.000198268	1	1	0	0	0	0	1	0	0	1	0	0	NA	NA	NA	NA	ENSCAFT00000032214.3-upstr	LHX2_upstr	LIM homeobox 2	2059	ENSCAFT00000032214.3	LHX2	LIM homeobox 2	2059
chr18	1928050	1928511	462	CpG_21:chr18:1928050-1928511	0.00019881	1	0	0	0	1	0	0	1	1	0	0	0	NA	NA	NA	NA	ENSCAFT00000005505.3-intron	GRB10_intron	NA	86324	ENSCAFT00000005479.3	DDC	dopa decarboxylase (aromatic L-amino acid decarboxylase)	51318
chr10	68329745	68330173	429	CpG_24:chr10:68329745-68330173	0.000199503	1	0	0	0	0	1	0	0	0	0	0	0	NA	NA	NA	NA	ENSCAFT00000044943.1-intron;ENSCAFT00000043647.1-upstr	AAK1_intron;NA_upstr	AP2 associated kinase 1;NA	5814;5622	ENSCAFT00000043647.1	NA	NA	5622
chr7	118773	119224	452	CpG:18:chr7:118773-119224	0.000199844	1	0	0	0	0	0	0	0	1	1	0	0	NA	NA	NA	NA	ENSCAFT00000049037.2-exon;ENSCAFT00000049037.2-threeUTR;ENSCAFT00000048750.1-upstr	PPFIA4_exon;PPFIA4_threeUTR;NA_upstr	protein tyrosine phosphatase, receptor type, f polypeptide (PTPRF), interacting protein (liprin), alpha 4;NA	35105;7648	ENSCAFT00000016370.4	MYOG	myogenin (myogenic factor 4)	6674
chr28	10365931	10366679	749	CpG_42:chr28:10365931-10366679	0.00020015	1	0	0	0	0	0	0	1	0	1	0	0	NA	NA	NA	NA	ENSCAFT00000014303.3-intron	SLIT1_intron	slit guidance ligand 1	152652	ENSCAFT00000048723.1	C10orf12	ligand-dependent corepressor	34566
chr13	37986122	37986677	556	CpG_26:chr13:37986122-37986677	0.000200831	1	0	0	0	0	0	1	0	1	0	1	0	NA	NA	NA	NA	ENSCAFT00000002618.3-intron	ARHGAP39_intron	Rho GTPase activating protein 39	6627	ENSCAFT00000002618.3	ARHGAP39	Rho GTPase activating protein 39	6627
chr17	1486980	1488785	1806	CpG_114:chr17:1486980-1488785	0.000201637	1	0	0	1	0	0	1	0	0	0	0	0	NA	NA	NA	NA	NA	NA	NA	NA	ENSCAFT00000005203.3	MYT1L	myelin transcription factor 1-like	429394
chr34	41795442	41795856	415	CpG_21:chr34:41795442-41795856	0.000203174	1	0	1	1	1	0	0	0	0	0	0	0	NA	NA	NA	NA	NA	NA	NA	NA	ENSCAFT00000024664.4	NA	potassium channel subfamily M regulatory beta subunit 2	166602
chr37	29681476	29682531	1056	CpG_68:chr37:29681476-29682531	0.000203663	1	1	0	0	0	0	1	1	0	1	1	1	NA	NA	NA	NA	ENSCAFT00000025718.3-exon;ENSCAFT00000025718.3-intron;ENSCAFT00000025718.3-fiveUTR;ENSCAFT00000025718.3-proxUP;ENSCAFT00000025711.3-upstr	MRPL44_exon;MRPL44_intron;MRPL44_fiveUTR;MRPL44_proxUP;WDFY1_upstr	mitochondrial ribosomal protein L44;NA	0;4005	ENSCAFT00000025718.3	MRPL44	mitochondrial ribosomal protein L44	0
chr3	84454383	84454933	551	CpG_26:chr3:84454383-84454933	0.000203716	1	0	0	0	0	1	0	1	1	1	0	0	NA	NA	NA	NA	NA	NA	NA	NA	ENSCAFT00000043063.1	NA	NA	6697
chr6	39111189	39112270	1082	CpG_67:chr6:39111189-39112270	0.000203949	1	0	0	0	0	1	0	0	0	0	1	0	NA	NA	NA	NA	ENSCAFT00000030990.3-upstr	IGFALS_upstr	insulin-like growth factor binding protein, acid labile subunit	3393	ENSCAFT00000030990.3	IGFALS	insulin-like growth factor binding protein, acid labile subunit	3393
chr30	2205906	2206443	538	CpG:36:chr30:2205906-2206443	0.00020512	1	0	1	0	1	0	0	1	0	0	0	1	NA	NA	NA	NA	NA	NA	NA	NA	ENSCAFT00000013043.2	GREM1	gremlin 1, DAN family BMP antagonist	17008
chr20	56071350	56072111	762	CpG_46:chr20:56071350-56072111	0.000205263	1	0	0	0	0	0	0	0	0	0	1	1	NA	NA	NA	NA	ENSCAFT00000030591.3-intron	CELF5_intron	CUGBP, Elav-like family member 5	3365	ENSCAFT00000030591.3	CELF5	CUGBP, Elav-like family member 5	3365
chr2	48971301	48971759	459	CpG_23:chr2:48971301-48971759	0.000205377	1	0	0	0	0	1	0	0	0	1	0	0	NA	NA	NA	NA	NA	NA	NA	NA	ENSCAFT00000042632.1	U6	NA	207767
chr1	70614440	70617045	2606	CpG_176:chr1:70614440-70617045	0.000205849	1	0	0	0	0	1	1	0	0	0	0	0	NA	NA	NA	NA	NA	NA	NA	NA	ENSCAFT00000033922.1	U6	NA	44583
chr10	69083375	69083806	432	CpG_19:chr10:69083375-69083806	0.000206515	1	0	0	0	1	0	0	1	0	0	0	1	NA	NA	NA	NA	ENSCAFT00000005489.3-intron	ADD2_intron	adducin 2 (beta)	14979	ENSCAFT00000005489.3	ADD2	adducin 2 (beta)	14979
chr8	49060986	49061654	669	CpG_40:chr8:49060986-49061654	0.000206599	1	0	1	0	1	1	1	1	0	1	0	0	NA	NA	NA	NA	NA	NA	NA	NA	ENSCAFT00000027130.3	GPATCH2L	NA	39483
chr24	32375150	32376055	906	CpG_82:chr24:32375150-32376055	0.000207288	1	1	1	1	1	0	0	0	1	0	0	0	NA	NA	NA	NA	ENSCAFT00000015285.3-exon;ENSCAFT00000015285.3-intron;ENSCAFT00000015285.3-proxUP;ENSCAFT00000015238.3-upstr	STK4_exon;STK4_intron;STK4_proxUP;TOMM34_upstr	serine/threonine kinase 4;translocase of outer mitochondrial membrane 34	0;6322	ENSCAFT00000015285.3	STK4	serine/threonine kinase 4	0
chr10	68164636	68165951	1316	CpG_77:chr10:68164636-68165951	0.000207361	1	0	0	0	0	1	0	0	0	1	1	0	NA	NA	NA	NA	ENSCAFT00000047947.2-upstr;ENSCAFT00000005296.3-upstr;ENSCAFT00000047415.1-proxDOWN	NFU1_upstr;NA_proxDOWN	NFU1 iron-sulfur cluster scaffold;NA	2811;2808;2981	ENSCAFT00000005296.3	NFU1	NFU1 iron-sulfur cluster scaffold	2808
chr16	35999647	36000781	1135	CpG_77:chr16:35999647-36000781	0.000207398	1	1	0	0	1	1	1	0	1	0	0	0	NA	NA	NA	NA	NA	NA	NA	NA	ENSCAFT00000010865.4	NA	tyrosine-protein kinase SgK223	57673
chr1	51996520	51997050	531	CpG_25:chr1:51996520-51997050	0.00020826	1	0	0	1	0	1	1	1	0	0	1	0	NA	NA	NA	NA	NA	NA	NA	NA	ENSCAFT00000001203.3	QKI	QKI, KH domain containing, RNA binding	157118
chr23	51391067	51391469	403	CpG_21:chr23:51391067-51391469	0.000208413	1	0	0	0	0	0	1	0	1	0	1	0	NA	NA	NA	NA	NA	NA	NA	NA	ENSCAFT00000047659.1	NA	NA	94041
chr30	31302820	31303256	437	CpG_20:chr30:31302820-31303256	0.000208421	1	1	0	0	0	0	0	0	0	1	1	0	NM_001170829-intron	SMAD3_intron	SMAD family member 3	56506	ENSCAFT00000027577.3-intron	SMAD3_intron	SMAD family member 3	57127	ENSCAFT00000027577.3	SMAD3	SMAD family member 3	57127
chr5	75476669	75477825	1157	CpG_85:chr5:75476669-75477825	0.000209266	1	0	0	0	0	1	0	0	1	0	0	0	NA	NA	NA	NA	ENSCAFT00000031962.4-intron;ENSCAFT00000045079.1-intron	BCAR1_intron	breast cancer anti-estrogen resistance 1_transmembrane protein 170A	175949;12753	ENSCAFT00000045079.1	BCAR1	breast cancer anti-estrogen resistance 1_transmembrane protein 170A	12753
chr2	79769604	79770180	577	CpG_30:chr2:79769604-79770180	0.000209821	1	1	0	0	1	1	0	0	0	0	0	0	NA	NA	NA	NA	NA	NA	NA	NA	ENSCAFT00000024580.2	ALDH4A1	taste receptor, type 1, member 2_aldehyde dehydrogenase 4 family, member A1_intermediate filament family orphan 2	49978
chr9	1671009	1671615	607	CpG_31:chr9:1671009-1671615	0.0002112	1	0	0	0	0	0	0	1	1	1	0	0	NA	NA	NA	NA	ENSCAFT00000008982.4-intron	TBC1D16_intron	TBC1 domain family, member 16	15109	ENSCAFT00000008982.4	TBC1D16	TBC1 domain family, member 16	15109
chr1	40227285	40228199	915	CpG_67:chr1:40227285-40228199	0.000211625	1	0	0	0	1	0	1	0	1	0	0	0	NA	NA	NA	NA	NA	NA	NA	NA	ENSCAFT00000000588.3	ZC3H12D	NA	51151
chr24	42364311	42364818	508	CpG_23:chr24:42364311-42364818	0.00021209	1	0	1	0	0	0	0	0	0	0	0	1	NA	NA	NA	NA	ENSCAFT00000019134.3-upstr	RAE1_upstr	ribonucleic acid export 1	2778	ENSCAFT00000019134.3	RAE1	ribonucleic acid export 1	2778
chr19	31136835	31137322	488	CpG_23:chr19:31136835-31137322	0.000212116	1	0	0	1	0	0	0	0	0	0	0	0	NA	NA	NA	NA	NA	NA	NA	NA	ENSCAFT00000048402.1	EN1	NA	11817
chr4	520685	521590	906	CpG_49:chr4:520685-521590	0.00021296	1	0	0	0	0	1	0	0	0	0	0	0	NA	NA	NA	NA	NA	NA	NA	NA	ENSCAFT00000015853.2	CHRM3	cholinergic receptor, muscarinic 3	11922
chr18	46824865	46825302	438	CpG_24:chr18:46824865-46825302	0.000215202	1	1	1	0	1	0	0	0	0	0	1	1	NA	NA	NA	NA	ENSCAFT00000049837.2-intron	KCNQ1_intron	NA	503572	ENSCAFT00000043452.1	KCNQ1DN	NA	24937
chr2	9633504	9635448	1945	CpG_207:chr2:9633504-9635448	0.000215391	1	0	0	0	0	1	0	0	1	0	1	1	NA	NA	NA	NA	NA	NA	NA	NA	ENSCAFT00000006768.3	OTUD1	OTU deubiquitinase 1	201389
chr21	25433057	25433686	630	CpG_43:chr21:25433057-25433686	0.000215515	1	0	0	0	0	0	0	0	0	1	1	0	NA	NA	NA	NA	ENSCAFT00000047262.1-intron;ENSCAFT00000009119.3-upstr	ATG16L2_intron;STARD10_upstr	autophagy related 16-like 2;NA	123574;9078	ENSCAFT00000009119.3	STARD10	NA	9078
chr31	36742245	36742906	662	CpG_39:chr31:36742245-36742906	0.000215673	1	0	0	0	1	0	1	1	0	0	0	1	NM_001290121-intron	UBASH3A_intron	ubiquitin associated and SH3 domain containing A	6409	ENSCAFT00000016539.3-intron	UBASH3A_intron	ubiquitin associated and SH3 domain containing A	6473	ENSCAFT00000016539.3	UBASH3A	ubiquitin associated and SH3 domain containing A	6473
chr22	4983694	4984479	786	CpG_39:chr22:4983694-4984479	0.000215803	1	0	1	1	0	0	0	0	0	0	1	1	NA	NA	NA	NA	ENSCAFT00000046939.1-upstr	LRRC63_upstr	leucine rich repeat containing 63	5517	ENSCAFT00000046939.1	LRRC63	leucine rich repeat containing 63	5517
chr29	41137603	41138218	616	CpG_31:chr29:41137603-41138218	0.000215965	1	0	0	0	0	0	1	0	0	0	1	0	NA	NA	NA	NA	ENSCAFT00000039387.2-intron	CPQ_intron	carboxypeptidase Q	51379	ENSCAFT00000040243.1	SNORA63	NA	31432
chr12	42637183	42637650	468	CpG_21:chr12:42637183-42637650	0.00021634	1	1	1	1	1	1	0	0	0	0	1	1	NA	NA	NA	NA	NA	NA	NA	NA	ENSCAFT00000042217.1	SNORD112	NA	104425
chr4	87633951	87634351	401	CpG_19:chr4:87633951-87634351	0.000216543	1	1	0	0	1	0	0	0	0	0	0	0	NA	NA	NA	NA	NA	NA	NA	NA	ENSCAFT00000030347.3	NA	NA	125700
chr10	863022	863653	632	CpG_51:chr10:863022-863653	0.000217455	1	1	0	1	0	0	1	0	0	1	0	0	NA	NA	NA	NA	ENSCAFT00000049267.2-intron;ENSCAFT00000000220.4-upstr	BAZ2A_intron;BAZ2A_upstr	bromodomain adjacent to zinc finger domain, 2A	220;9752	ENSCAFT00000049267.2	BAZ2A	bromodomain adjacent to zinc finger domain, 2A	220
chr4	33679652	33680136	485	CpG_20:chr4:33679652-33680136	0.000217533	1	0	0	0	1	0	0	1	0	0	0	1	NA	NA	NA	NA	ENSCAFT00000025292.3-intron	GRID1_intron	NA	84628	ENSCAFT00000025292.3	GRID1	NA	84628
chr14	59393776	59394306	531	CpG_23:chr14:59393776-59394306	0.00021786	1	0	0	1	1	0	1	0	0	0	0	0	NA	NA	NA	NA	ENSCAFT00000005620.3-intron	WNT16_intron	wingless-type MMTV integration site family, member 16	5981	ENSCAFT00000005620.3	WNT16	wingless-type MMTV integration site family, member 16	5981
chr28	1313936	1317563	3628	CpG_286:chr28:1313936-1317563	0.000218201	1	0	0	1	0	0	0	0	1	0	0	0	NA	NA	NA	NA	ENSCAFT00000010667.1-exon;ENSCAFT00000010667.1-intron;ENSCAFT00000010667.1-proxUP;ENSCAFT00000010667.1-upstr	DRGX_exon;DRGX_intron;DRGX_proxUP;DRGX_upstr	dorsal root ganglia homeobox	0	ENSCAFT00000010667.1	DRGX	dorsal root ganglia homeobox	0
chr25	13495495	13496015	521	CpG_25:chr25:13495495-13496015	0.000219428	1	0	0	0	0	0	0	1	1	0	1	0	NA	NA	NA	NA	ENSCAFT00000011254.3-proxDOWN	NA_proxDOWN	ATPase, aminophospholipid transporter, class I, type 8A, member 2	570238	ENSCAFT00000048397.1	SHISA2	NA	22342
chr22	60456524	60457295	772	CpG_46:chr22:60456524-60457295	0.00021993	1	1	1	0	1	1	0	0	1	0	1	0	NA	NA	NA	NA	NA	NA	NA	NA	ENSCAFT00000010077.4	MCF2L	MCF.2 cell line derived transforming sequence-like	17104
chr7	14571572	14572160	589	CpG_41:chr7:14571572-14572160	0.000219996	1	1	0	0	0	0	0	1	0	0	0	1	NA	NA	NA	NA	NA	NA	NA	NA	ENSCAFT00000020377.4	NA	syntaxin 6	65325
chr33	28153184	28154092	909	CpG_46:chr33:28153184-28154092	0.000220517	1	0	0	1	0	0	1	1	1	1	1	0	NA	NA	NA	NA	ENSCAFT00000019938.3-intron	SLC12A8_intron	solute carrier family 12, member 8	40131	ENSCAFT00000019938.3	SLC12A8	solute carrier family 12, member 8	40131
chr14	59494895	59495752	858	CpG_48:chr14:59494895-59495752	0.000221566	1	0	1	0	0	0	1	0	0	0	0	0	NA	NA	NA	NA	NA	NA	NA	NA	ENSCAFT00000005627.3	FAM3C	family with sequence similarity 3, member C	47637
chr31	29632337	29632754	418	CpG_35:chr31:29632337-29632754	0.000222567	1	0	0	1	0	0	0	0	0	0	1	1	NA	NA	NA	NA	NA	NA	NA	NA	ENSCAFT00000042465.1	U6	NA	114291
chr18	24344881	24345320	440	CpG_22:chr18:24344881-24345320	0.000222572	1	0	0	0	0	0	0	0	0	1	1	0	NA	NA	NA	NA	ENSCAFT00000009942.3-intron	SEMA3D_intron	sema domain, immunoglobulin domain (Ig), short basic domain, secreted, (semaphorin) 3D	84437	ENSCAFT00000041954.1	U6	NA	11396
chr26	36920481	36921320	840	CpG_48:chr26:36920481-36921320	0.000223483	1	1	0	0	0	1	0	0	1	0	0	0	NA	NA	NA	NA	ENSCAFT00000035994.2-intron	NA_intron	NA	11408	ENSCAFT00000035994.2	NA	NA	11408
chr36	4707116	4707698	583	CpG_36:chr36:4707116-4707698	0.000224398	1	0	1	0	0	1	0	0	0	0	1	0	NA	NA	NA	NA	NA	NA	NA	NA	ENSCAFT00000014908.3	DAPL1	death associated protein-like 1	28550
chr12	9246112	9247100	989	CpG_52:chr12:9246112-9247100	0.000224577	1	0	0	0	1	0	1	0	1	0	1	0	NA	NA	NA	NA	ENSCAFT00000002460.3-exon;ENSCAFT00000044697.1-exon;ENSCAFT00000002460.3-intron;ENSCAFT00000044697.1-intron	LRFN2_exon;LRFN2_intron	leucine rich repeat and fibronectin type III domain containing 2	139758;453	ENSCAFT00000044697.1	LRFN2	leucine rich repeat and fibronectin type III domain containing 2	453
chr6	38953868	38954951	1084	CpG_76:chr6:38953868-38954951	0.000224638	1	0	0	0	0	0	0	0	0	0	0	1	NA	NA	NA	NA	ENSCAFT00000030949.3-exon;ENSCAFT00000030949.3-intron;ENSCAFT00000049188.1-upstr;ENSCAFT00000030947.4-upstr;ENSCAFT00000030902.4-proxDOWN;ENSCAFT00000048785.1-proxDOWN	NOXO1_exon;NOXO1_intron;NA_upstr;GFER_upstr;TBL3_proxDOWN	NADPH oxidase organizer 1;NA;growth factor, augmenter of liver regeneration;transducin (beta)-like 3	90;9741;2164;7174	ENSCAFT00000030949.3	NOXO1	NADPH oxidase organizer 1	90
chr13	31405204	31405698	495	CpG:26:chr13:31405204-31405698	0.000224668	1	1	0	0	1	1	0	0	0	0	0	0	NA	NA	NA	NA	ENSCAFT00000001808.3-intron;ENSCAFT00000049023.1-upstr	KHDRBS3_intron;NA_upstr	KH domain containing, RNA binding, signal transduction associated 3;NA	7759;5836	ENSCAFT00000049023.1	NA	NA	5836
chr13	62640013	62641118	1106	CpG_73:chr13:62640013-62641118	0.000226107	1	0	0	0	1	1	0	0	0	0	0	0	NA	NA	NA	NA	NA	NA	NA	NA	ENSCAFT00000043490.1	NA	NA	28808
chr4	28505217	28506014	798	CpG_42:chr4:28505217-28506014	0.000227035	1	0	0	0	1	0	0	0	1	0	0	0	NA	NA	NA	NA	NA	NA	NA	NA	ENSCAFT00000045790.1	NA	NA	299199
chr10	18416063	18417287	1225	CpG_80:chr10:18416063-18417287	0.000227116	1	1	0	0	0	1	0	0	0	0	1	1	NA	NA	NA	NA	NA	NA	NA	NA	ENSCAFT00000001135.3	FAM19A5	NA	261840
chr1	107071516	107072101	586	CpG_34:chr1:107071516-107072101	0.000227414	1	0	0	0	0	0	0	0	0	1	0	1	NA	NA	NA	NA	ENSCAFT00000044442.1-upstr;ENSCAFT00000005901.3-proxDOWN	GFY_upstr;PTH2_proxDOWN	NA;parathyroid hormone 2	4466;2376	ENSCAFT00000005901.3	PTH2	parathyroid hormone 2	2376
chr30	30815606	30816256	651	CpG_34:chr30:30815606-30816256	0.000227943	1	1	0	0	1	1	0	0	0	0	1	1	NA	NA	NA	NA	ENSCAFT00000027451.2-exon;ENSCAFT00000027451.2-intron	LCTL_exon;LCTL_intron	lactase-like	5137	ENSCAFT00000027451.2	LCTL	lactase-like	5137
chr25	39026123	39026632	510	CpG_32:chr25:39026123-39026632	0.00022907	1	0	0	0	1	0	1	0	0	0	1	1	NA	NA	NA	NA	NA	NA	NA	NA	ENSCAFT00000023916.2	NA	NA	100156
chr7	37775078	37775758	681	CpG_42:chr7:37775078-37775758	0.000229137	1	1	0	0	0	0	1	1	0	0	1	1	NA	NA	NA	NA	ENSCAFT00000025396.4-exon;ENSCAFT00000025398.4-exon;ENSCAFT00000025396.4-intron;ENSCAFT00000025398.4-intron;ENSCAFT00000025396.4-fiveUTR;ENSCAFT00000025396.4-proxUP;ENSCAFT00000025398.4-proxUP	CDC42BPA_exon;CDC42BPA_intron;CDC42BPA_fiveUTR;CDC42BPA_proxUP	CDC42 binding protein kinase alpha (DMPK-like)	0	ENSCAFT00000025398.4	CDC42BPA	CDC42 binding protein kinase alpha (DMPK-like)	0
chr26	24327186	24328207	1022	CpG_89:chr26:24327186-24328207	0.000231659	1	0	0	1	0	0	1	1	0	1	0	0	NA	NA	NA	NA	ENSCAFT00000049874.1-exon;ENSCAFT00000046304.2-exon;ENSCAFT00000049874.1-intron;ENSCAFT00000046304.2-intron;ENSCAFT00000049874.1-proxUP;ENSCAFT00000046304.2-proxUP	DRG1_exon;DRG1_intron;DRG1_proxUP	developmentally regulated GTP binding protein 1	0	ENSCAFT00000046304.2	DRG1	developmentally regulated GTP binding protein 1	0
chr6	11085434	11086791	1358	CpG_132:chr6:11085434-11086791	0.000232812	1	0	0	1	0	0	0	1	0	0	0	0	NA	NA	NA	NA	ENSCAFT00000024460.3-upstr	TECPR1_upstr	tectonin beta-propeller repeat containing 1	3262	ENSCAFT00000024460.3	TECPR1	tectonin beta-propeller repeat containing 1	3262
chr8	70305417	70306276	860	CpG_52:chr8:70305417-70306276	0.000233272	1	0	0	0	1	0	0	1	1	0	0	1	NA	NA	NA	NA	ENSCAFT00000043278.1-exon;ENSCAFT00000043278.1-threeUTR;ENSCAFT00000043278.1-proxDOWN	CINP_exon;CINP_threeUTR;CINP_proxDOWN	cyclin-dependent kinase 2 interacting protein	27336	ENSCAFT00000028678.3	ZNF839	zinc finger protein 839	14910
chr17	22961834	22962291	458	CpG_23:chr17:22961834-22962291	0.000233489	1	0	0	0	0	0	0	0	1	0	0	0	NA	NA	NA	NA	ENSCAFT00000008526.3-exon;ENSCAFT00000008526.3-intron	CLIP4_exon;CLIP4_intron	CAP-GLY domain containing linker protein family, member 4	16442	ENSCAFT00000008526.3	CLIP4	CAP-GLY domain containing linker protein family, member 4	16442
chr5	58494279	58494691	413	CpG_22:chr5:58494279-58494691	0.000233618	1	0	0	0	1	0	0	0	0	0	0	0	NA	NA	NA	NA	NA	NA	NA	NA	ENSCAFT00000037780.3	C1orf174	chromosome 5 open reading frame, human C1orf174	127867
chr10	1543103	1543728	626	CpG_32:chr10:1543103-1543728	0.000233918	1	0	0	1	0	0	0	1	1	0	0	0	NA	NA	NA	NA	ENSCAFT00000000305.3-upstr	INHBC_upstr	inhibin, beta C	2658	ENSCAFT00000000305.3	INHBC	inhibin, beta C	2658
chr28	38883998	38884428	431	CpG_25:chr28:38883998-38884428	0.000234757	1	0	0	0	0	0	1	1	1	1	1	1	NA	NA	NA	NA	NA	NA	NA	NA	ENSCAFT00000021070.3	GLRX3	glutaredoxin 3	159767
chr9	21039841	21051940	12100	chr9:21039841-21051940	0.00023539	1	0	0	0	1	1	0	0	0	0	0	0	NM_001286943-exon;NM_001286943-intron;NM_001286943-fiveUTR	JUP_exon;JUP_intron;JUP_fiveUTR	junction plakoglobin	11012	ENSCAFT00000025211.3-exon;ENSCAFT00000025211.3-intron;ENSCAFT00000025211.3-fiveUTR	JUP_exon;JUP_intron;JUP_fiveUTR	junction plakoglobin	11238	ENSCAFT00000025211.3	JUP	junction plakoglobin	11238
chr10	67556746	67559033	2288	CpG_149:chr10:67556746-67559033	0.000236455	1	0	0	0	0	1	1	1	0	0	1	0	NA	NA	NA	NA	ENSCAFT00000043352.1-exon;ENSCAFT00000043352.1-threeUTR;ENSCAFT00000043352.1-proxDOWN	PROKR1_exon;PROKR1_threeUTR;PROKR1_proxDOWN	prokineticin receptor 1	8701	ENSCAFT00000043352.1	PROKR1	prokineticin receptor 1	8701
chr6	38751906	38752848	943	CpG_81:chr6:38751906-38752848	0.000238411	1	1	0	0	0	0	1	0	1	1	0	0	NR_049342-upstr	MIR1842_upstr	microRNA mir-1842	6186	ENSCAFT00000043100.1-upstr;ENSCAFT00000030843.3-upstr;ENSCAFT00000030824.3-upstr;ENSCAFT00000040897.1-upstr;ENSCAFT00000030848.3-upstr	DNASE1L2_upstr;PGP_upstr;E4F1_upstr;cfa-mir-1842_upstr;BRICD5_upstr	NA;phosphoglycolate phosphatase;BRICHOS domain containing 5	9582;3771;5186;6186;7558	ENSCAFT00000030843.3	PGP	phosphoglycolate phosphatase	3771
chr2	30702126	30702644	519	CpG_29:chr2:30702126-30702644	0.000238444	1	1	1	1	1	0	0	0	0	0	0	0	NA	NA	NA	NA	ENSCAFT00000008589.4-intron;ENSCAFT00000048696.2-intron;ENSCAFT00000045320.1-intron	AKR1E2_intron	aldo-keto reductase family 1, member E2	4156;4027;744	ENSCAFT00000045320.1	AKR1E2	aldo-keto reductase family 1, member E2	744
chr14	34781607	34782226	620	CpG_30:chr14:34781607-34782226	0.000239186	1	0	0	1	1	0	0	0	0	0	0	0	NA	NA	NA	NA	NA	NA	NA	NA	ENSCAFT00000004202.3	ABCB5	NA	144323
chr26	20311818	20313121	1304	CpG_109:chr26:20311818-20313121	0.00023955	1	1	0	1	0	0	0	1	0	0	0	0	NA	NA	NA	NA	ENSCAFT00000043947.1-exon;ENSCAFT00000043947.1-proxUP;ENSCAFT00000043480.1-proxDOWN;ENSCAFT00000043966.1-proxDOWN;ENSCAFT00000043947.1-proxDOWN	MIAT_exon5_3_exon;MIAT_exon5_3_proxUP;MIAT_exon5_1_proxDOWN;MIAT_exon5_2_proxDOWN;MIAT_exon5_3_proxDOWN	NA	0;916;143	ENSCAFT00000043947.1	MIAT_exon5_3	NA	0
chr21	3443529	3443966	438	CpG_18:chr21:3443529-3443966	0.000240187	1	0	0	0	1	1	0	1	1	1	0	0	NA	NA	NA	NA	NA	NA	NA	NA	ENSCAFT00000021861.2	NA	NA	53322
chr1	87976669	87977134	466	CpG_20:chr1:87976669-87977134	0.000241291	1	0	0	0	0	0	0	1	0	1	0	0	NA	NA	NA	NA	ENSCAFT00000003001.3-exon;ENSCAFT00000002999.4-exon;ENSCAFT00000003001.3-intron;ENSCAFT00000002999.4-intron	APBA1_exon;APBA1_intron	amyloid beta (A4) precursor protein-binding, family A, member 1	60441;60370	ENSCAFT00000002999.4	APBA1	amyloid beta (A4) precursor protein-binding, family A, member 1	60370
chr15	7952782	7954731	1950	CpG_117:chr15:7952782-7954731	0.000241831	1	0	0	0	0	0	0	0	0	1	1	1	NA	NA	NA	NA	ENSCAFT00000048078.2-exon;ENSCAFT00000005882.4-exon;ENSCAFT00000048078.2-intron;ENSCAFT00000005882.4-intron	CSMD2_exon;CSMD2_intron	CUB and Sushi multiple domains 2	248129;20854	ENSCAFT00000005882.4	CSMD2	CUB and Sushi multiple domains 2	20854
chr23	36716563	36717289	727	CpG_42:chr23:36716563-36717289	0.000241939	1	0	0	0	1	0	0	1	0	0	0	1	NA	NA	NA	NA	ENSCAFT00000012219.4-exon;ENSCAFT00000038759.1-exon;ENSCAFT00000012219.4-intron;ENSCAFT00000038759.1-intron	TRIM42_exon;TRIM42_intron	tripartite motif containing 42	4416;4228	ENSCAFT00000038759.1	TRIM42	tripartite motif containing 42	4228
chr31	29781300	29782256	957	CpG_79:chr31:29781300-29782256	0.0002431	1	0	0	0	0	0	0	0	1	0	1	0	NA	NA	NA	NA	ENSCAFT00000046366.1-upstr	SMIM11_upstr	small integral membrane protein 11A	9161	ENSCAFT00000015161.3	KCNE2	potassium channel, voltage gated subfamily E regulatory beta subunit 2	4145
chr32	29091976	29092791	816	CpG_56:chr32:29091976-29092791	0.000243993	1	0	1	0	0	0	0	0	0	0	0	0	NA	NA	NA	NA	ENSCAFT00000048808.2-intron;ENSCAFT00000017994.3-intron	ETNPPL_intron	NA	188;127829	ENSCAFT00000048808.2	ETNPPL	NA	188
chr27	1292798	1293670	873	CpG_50:chr27:1292798-1293670	0.000244145	1	1	0	1	0	1	0	0	0	0	0	0	NR_131937-upstr	HOTAIR_upstr	HOX transcript antisense RNA	2835	ENSCAFT00000010701.3-upstr;ENSCAFT00000043890.1-proxDOWN;ENSCAFT00000049921.1-proxDOWN	HOXC11_upstr;HOTAIR_5_proxDOWN;HOTAIR_4_proxDOWN	homeobox C11;NA	3425;567;912	ENSCAFT00000043890.1	HOTAIR_5	NA	567
chr9	25409170	25410183	1014	CpG_77:chr9:25409170-25410183	0.000244393	1	0	0	0	0	0	0	0	0	0	0	1	NA	NA	NA	NA	NA	NA	NA	NA	ENSCAFT00000026776.3	PHOSPHO1	NA	18303
chr8	69940332	69940750	419	CpG_18:chr8:69940332-69940750	0.000246072	1	0	0	0	0	0	0	0	1	0	0	0	NA	NA	NA	NA	ENSCAFT00000028497.4-intron;ENSCAFT00000028498.3-intron	PPP2R5C_intron	protein phosphatase 2, regulatory subunit B', gamma	93455;65644	ENSCAFT00000028644.4	DYNC1H1	dynein, cytoplasmic 1, heavy chain 1	55590
chr6	39468315	39468895	581	CpG_35:chr6:39468315-39468895	0.000246897	1	1	0	0	0	0	1	0	1	0	0	0	NM_001005260-upstr	LOC448801_upstr	mastin	8896	ENSCAFT00000031142.3-upstr	NA_upstr	mastin	8797	ENSCAFT00000031142.3	NA	mastin	8797
chr15	19127610	19128181	572	CpG_32:chr15:19127610-19128181	0.000247596	1	0	0	1	1	0	0	0	0	1	0	1	NA	NA	NA	NA	ENSCAFT00000009168.4-exon;ENSCAFT00000009168.4-proxDOWN	PHLDA1_exon;PHLDA1_proxDOWN	NA	735	ENSCAFT00000009168.4	PHLDA1	NA	735
chr17	1289369	1292481	3113	CpG_190:chr17:1289369-1292481	0.000248523	1	0	1	1	0	1	0	1	1	0	0	0	NA	NA	NA	NA	NA	NA	NA	NA	ENSCAFT00000005203.3	MYT1L	myelin transcription factor 1-like	231783
chr1	102261017	102261956	940	CpG_64:chr1:102261017-102261956	0.000248725	1	1	0	0	1	0	0	0	1	1	1	0	NA	NA	NA	NA	ENSCAFT00000045226.2-exon;ENSCAFT00000049048.1-exon;ENSCAFT00000047051.2-intron;ENSCAFT00000045226.2-intron;ENSCAFT00000049048.1-intron;ENSCAFT00000045226.2-proxUP;ENSCAFT00000049048.1-proxUP	SHISA7_exon;SHISA7_intron;SHISA7_proxUP	NA	0;7154	ENSCAFT00000045226.2	SHISA7	NA	0
chr24	45562941	45563469	529	CpG_31:chr24:45562941-45563469	0.000249186	1	0	0	0	0	0	0	0	0	0	1	0	NA	NA	NA	NA	NA	NA	NA	NA	ENSCAFT00000019847.3	CDH4	NA	366818
chr15	9278070	9279539	1470	CpG_169:chr15:9278070-9279539	0.000249228	1	0	0	0	0	1	0	0	0	0	0	0	NA	NA	NA	NA	ENSCAFT00000006086.3-exon;ENSCAFT00000044217.1-intron;ENSCAFT00000006086.3-intron;ENSCAFT00000006086.3-proxUP	KTI12_exon;TXNDC12_intron;KTI12_intron;KTI12_proxUP	KTI12 chromatin associated homolog;thioredoxin domain containing 12 (endoplasmic reticulum)	0;15944	ENSCAFT00000006086.3	KTI12	KTI12 chromatin associated homolog	0
chr6	6278714	6279629	916	CpG_49:chr6:6278714-6279629	0.000250103	1	0	0	0	1	0	0	0	1	1	1	1	NA	NA	NA	NA	ENSCAFT00000019799.3-intron	LIMK1_intron	LIM domain kinase 1	6280	ENSCAFT00000019799.3	LIMK1	LIM domain kinase 1	6280
chr13	38538032	38539971	1940	CpG_107:chr13:38538032-38539971	0.000251165	1	0	0	0	1	0	0	0	0	0	0	0	NA	NA	NA	NA	ENSCAFT00000002810.4-intron;ENSCAFT00000002813.3-intron	LIMCH1_intron	LIM and calponin homology domains 1	19400;19354	ENSCAFT00000002813.3	LIMCH1	LIM and calponin homology domains 1	19354
chr6	76448837	76449285	449	CpG_18:chr6:76448837-76449285	0.000251402	1	0	0	1	1	0	0	0	1	0	1	0	NA	NA	NA	NA	NA	NA	NA	NA	ENSCAFT00000040505.1	U6	NA	123482
chr10	62360427	62361699	1273	CpG_100:chr10:62360427-62361699	0.000252213	1	0	0	1	0	1	1	0	0	0	1	1	NA	NA	NA	NA	ENSCAFT00000004992.3-exon;ENSCAFT00000004992.3-intron;ENSCAFT00000004992.3-fiveUTR	TMEM17_exon;TMEM17_intron;TMEM17_fiveUTR	transmembrane protein 17	88	ENSCAFT00000004992.3	TMEM17	transmembrane protein 17	88
chr18	27747281	27747923	643	CpG_38:chr18:27747281-27747923	0.000252884	1	0	1	0	0	0	1	1	0	0	0	0	NA	NA	NA	NA	NA	NA	NA	NA	ENSCAFT00000041900.1	U1	NA	93045
chr4	34100009	34100556	548	CpG_27:chr4:34100009-34100556	0.000256232	1	0	1	0	1	0	0	1	0	1	1	1	NA	NA	NA	NA	NA	NA	NA	NA	ENSCAFT00000040024.1	cfa-mir-346	NA	26579
chr24	23924177	23924894	718	CpG_49:chr24:23924177-23924894	0.000256398	1	0	0	1	0	0	0	0	0	0	0	0	NA	NA	NA	NA	ENSCAFT00000012154.3-exon;ENSCAFT00000012154.3-intron;ENSCAFT00000012154.3-fiveUTR;ENSCAFT00000012154.3-proxUP;ENSCAFT00000047027.2-upstr;ENSCAFT00000012254.3-upstr	GGT7_exon;GGT7_intron;GGT7_fiveUTR;GGT7_proxUP;ACSS2_upstr	gamma-glutamyltransferase 7;acyl-CoA synthetase short-chain family member 2	0;3775;4001	ENSCAFT00000012154.3	GGT7	gamma-glutamyltransferase 7	0
chr9	155588	156018	431	CpG_18:chr9:155588-156018	0.000257632	1	0	0	0	0	1	0	1	0	0	0	1	NA	NA	NA	NA	ENSCAFT00000009582.3-intron;ENSCAFT00000009779.4-intron;ENSCAFT00000045577.1-intron	RFNG_intron;CCDC57_intron	NA;coiled-coil domain containing 57	33321;20062;4181	ENSCAFT00000045577.1	CCDC57	coiled-coil domain containing 57	4181
chr6	7770861	7771723	863	CpG_61:chr6:7770861-7771723	0.000257862	1	0	0	0	0	0	1	1	0	0	0	0	NA	NA	NA	NA	ENSCAFT00000042822.1-exon;ENSCAFT00000042822.1-intron;ENSCAFT00000042822.1-fiveUTR;ENSCAFT00000042822.1-proxUP	PRKRIP1_exon;PRKRIP1_intron;PRKRIP1_fiveUTR;PRKRIP1_proxUP	NA	0	ENSCAFT00000042822.1	PRKRIP1	NA	0
chr8	71467402	71467933	532	CpG_32:chr8:71467402-71467933	0.000258978	1	0	0	0	0	1	0	0	0	0	0	1	NA	NA	NA	NA	ENSCAFT00000029073.3-exon;ENSCAFT00000029073.3-intron	PPP1R13B_exon;PPP1R13B_intron	protein phosphatase 1, regulatory subunit 13B	47569	ENSCAFT00000029061.3	ZFYVE21	zinc finger, FYVE domain containing 21	15381
chr6	9375763	9376199	437	CpG_20:chr6:9375763-9376199	0.000259318	1	0	0	0	0	0	0	1	1	0	0	1	NA	NA	NA	NA	ENSCAFT00000047914.1-exon;ENSCAFT00000047914.1-threeUTR;ENSCAFT00000023119.3-proxUP;ENSCAFT00000047914.1-proxDOWN	C7orf43_exon;C7orf43_threeUTR;LAMTOR4_proxUP;C7orf43_proxDOWN	chromosome 6 open reading frame, human C7orf43;late endosomal/lysosomal adaptor, MAPK and MTOR activator 4	7562;376	ENSCAFT00000023119.3	LAMTOR4	late endosomal/lysosomal adaptor, MAPK and MTOR activator 4	376
chr33	31005317	31006559	1243	CpG_72:chr33:31005317-31006559	0.000259576	1	0	0	0	0	0	0	0	1	0	0	0	NA	NA	NA	NA	NA	NA	NA	NA	ENSCAFT00000021313.4	FAM43A	NA	67080
chr25	24724395	24724986	592	CpG_35:chr25:24724395-24724986	0.000259937	1	0	0	1	0	0	1	0	0	0	0	0	NA	NA	NA	NA	NA	NA	NA	NA	ENSCAFT00000012582.3	FBXO8	F-box protein 8	53241
chr4	29036031	29036653	623	CpG_41:chr4:29036031-29036653	0.000259971	1	0	0	0	0	0	1	0	1	0	0	0	NA	NA	NA	NA	ENSCAFT00000024855.4-exon;ENSCAFT00000024855.4-threeUTR	ZMIZ1_exon;ZMIZ1_threeUTR	zinc finger, MIZ-type containing 1	105232	ENSCAFT00000042835.1	PPIF	NA	37988
chr9	42154753	42169752	15000	chr9:42154753-42169752	0.000260774	1	0	0	1	0	0	1	0	0	0	0	0	NM_001003345-exon;NM_001003345-intron;NM_001003345-fiveUTR	LGALS9_exon;LGALS9_intron;LGALS9_fiveUTR	lectin, galactoside-binding, soluble, 9	50	ENSCAFT00000029589.4-exon;ENSCAFT00000035587.2-exon;ENSCAFT00000029589.4-intron;ENSCAFT00000035587.2-intron;ENSCAFT00000029589.4-fiveUTR;ENSCAFT00000035587.2-fiveUTR;ENSCAFT00000046006.2-proxDOWN	NA_exon;NA_intron;NA_fiveUTR;NOS2_proxDOWN	lectin, galactoside-binding, soluble, 9;nitric oxide synthase 2, inducible	50;35792	ENSCAFT00000029589.4	NA	lectin, galactoside-binding, soluble, 9	50
chr11	67975830	67976402	573	CpG_27:chr11:67975830-67976402	0.00026101	1	0	0	0	1	0	0	0	1	1	1	0	NA	NA	NA	NA	NA	NA	NA	NA	ENSCAFT00000005247.3	RGS3	regulator of G-protein signaling 3	177901
chr35	7850507	7851278	772	CpG_45:chr35:7850507-7851278	0.000261415	1	0	0	0	0	0	0	1	0	0	0	1	NA	NA	NA	NA	ENSCAFT00000015219.3-intron	NA_intron	thioredoxin domain containing 5 (endoplasmic reticulum)	3564	ENSCAFT00000015219.3	NA	thioredoxin domain containing 5 (endoplasmic reticulum)	3564
chr1	2286877	2287296	420	CpG_22:chr1:2286877-2287296	0.000261757	1	0	0	0	0	1	0	0	0	0	1	0	NA	NA	NA	NA	NA	NA	NA	NA	ENSCAFT00000041759.1	SNORA70	NA	322784
chr6	38779865	38786199	6335	CpG_436:chr6:38779865-38786199	0.000263114	1	0	0	0	0	0	0	1	0	1	0	1	NA	NA	NA	NA	ENSCAFT00000030864.3-exon;ENSCAFT00000030864.3-intron;ENSCAFT00000030876.3-proxDOWN	CASKIN1_exon;CASKIN1_intron;TRAF7_proxDOWN	CASK interacting protein 1;TNF receptor-associated factor 7, E3 ubiquitin protein ligase	3155;12015	ENSCAFT00000030864.3	CASKIN1	CASK interacting protein 1	3155
chr4	9057646	9058420	775	CpG_51:chr4:9057646-9058420	0.000263656	1	0	0	1	0	0	1	0	0	0	0	0	NA	NA	NA	NA	ENSCAFT00000049454.2-exon;ENSCAFT00000019234.3-exon;ENSCAFT00000049454.2-intron;ENSCAFT00000019234.3-intron;ENSCAFT00000049454.2-threeUTR;ENSCAFT00000019234.3-proxDOWN	GALNT2_exon;GALNT2_intron;GALNT2_threeUTR;GALNT2_proxDOWN	polypeptide N-acetylgalactosaminyltransferase 2	88583;89227	ENSCAFT00000019204.3	PGBD5	piggyBac transposable element derived 5	68082
chr10	11018453	11018880	428	CpG_20:chr10:11018453-11018880	0.000263898	1	0	0	1	0	0	1	0	0	0	0	0	NA	NA	NA	NA	NA	NA	NA	NA	ENSCAFT00000000665.3	CPM	NA	20672
chr26	34282393	34283004	612	CpG_53:chr26:34282393-34283004	0.000264428	1	0	1	1	0	0	0	0	0	0	0	1	NA	NA	NA	NA	ENSCAFT00000024635.3-exon;ENSCAFT00000024635.3-intron	PCDH15_exon;PCDH15_intron	NA	320032	ENSCAFT00000024635.3	PCDH15	NA	320032
chr10	17602987	17604461	1475	CpG_89:chr10:17602987-17604461	0.000265226	1	0	0	0	0	0	0	0	0	1	1	0	NA	NA	NA	NA	NA	NA	NA	NA	ENSCAFT00000001131.3	NA	NA	145626
chr33	1613234	1614101	868	CpG_67:chr33:1613234-1614101	0.000266089	1	0	0	0	1	0	0	1	1	0	1	0	NA	NA	NA	NA	NA	NA	NA	NA	ENSCAFT00000014302.3	PROS1	NA	57176
chr8	62343578	62345636	2059	CpG_181:chr8:62343578-62345636	0.000266128	1	0	0	0	1	0	0	1	1	0	0	1	NA	NA	NA	NA	ENSCAFT00000027870.3-exon;ENSCAFT00000027870.3-intron;ENSCAFT00000027870.3-proxUP	SMEK1_exon;SMEK1_intron;SMEK1_proxUP	protein phosphatase 4, regulatory subunit 3A	0	ENSCAFT00000027870.3	SMEK1	protein phosphatase 4, regulatory subunit 3A	0
chr9	2566524	2566948	425	CpG_18:chr9:2566524-2566948	0.000266293	1	0	0	0	0	0	1	0	1	0	0	0	NA	NA	NA	NA	ENSCAFT00000008904.2-intron	USP36_intron	ubiquitin specific peptidase 36	16071	ENSCAFT00000008904.2	USP36	ubiquitin specific peptidase 36	16071
chr6	63418678	63419502	825	CpG_73:chr6:63418678-63419502	0.00026634	1	0	0	0	0	1	0	1	0	0	0	1	NA	NA	NA	NA	ENSCAFT00000032351.3-exon;ENSCAFT00000032351.3-intron;ENSCAFT00000032351.3-proxUP	RPF1_exon;RPF1_intron;RPF1_proxUP	ribosome production factor 1 homolog	0	ENSCAFT00000032351.3	RPF1	ribosome production factor 1 homolog	0
chr6	40708494	40718311	9818	chr6:40708494-40718311	0.000266414	1	0	0	1	1	0	0	0	0	1	0	0	NM_001003028-exon;NM_001003028-intron;NM_001003028-fiveUTR	PGB_exon;PGB_intron;PGB_fiveUTR	progastricsin (pepsinogen C)	33	ENSCAFT00000031388.4-exon;ENSCAFT00000047265.1-exon;ENSCAFT00000031388.4-intron;ENSCAFT00000047265.1-intron;ENSCAFT00000047265.1-fiveUTR;ENSCAFT00000031388.4-proxUP;ENSCAFT00000047265.1-proxUP;ENSCAFT00000047265.1-upstr	NA_exon;NA_intron;NA_fiveUTR;NA_proxUP;NA_upstr	progastricsin (pepsinogen C)	0	ENSCAFT00000031388.4	NA	progastricsin (pepsinogen C)	0
chr1	109687071	109687734	664	CpG_50:chr1:109687071-109687734	0.000266944	1	0	0	1	0	0	0	0	0	0	0	1	NA	NA	NA	NA	NA	NA	NA	NA	ENSCAFT00000006989.4	NOVA2	NA	19773
chr13	34534254	34534905	652	CpG_37:chr13:34534254-34534905	0.000267979	1	0	1	0	1	0	0	0	0	0	1	0	NA	NA	NA	NA	NA	NA	NA	NA	ENSCAFT00000001826.2	KCNK9	NA	57193
chr14	23665634	23666322	689	CpG_39:chr14:23665634-23666322	0.000268316	1	0	0	1	0	1	0	0	1	0	0	0	NA	NA	NA	NA	NA	NA	NA	NA	ENSCAFT00000049982.1	ICA1	NA	42284
chr30	37542341	37542882	542	CpG_28:chr30:37542341-37542882	0.000268716	1	0	0	0	0	0	0	0	1	0	0	0	NA	NA	NA	NA	ENSCAFT00000028433.3-proxUP	SEMA7A_proxUP	semaphorin 7A, GPI membrane anchor (John Milton Hagen blood group)	1095	ENSCAFT00000028433.3	SEMA7A	semaphorin 7A, GPI membrane anchor (John Milton Hagen blood group)	1095
chr1	55700583	55700988	406	CpG_18:chr1:55700583-55700988	0.000269257	1	0	1	0	0	0	0	0	0	1	1	0	NA	NA	NA	NA	NA	NA	NA	NA	ENSCAFT00000001347.4	DACT2	dishevelled-binding antagonist of beta-catenin 2	35516
chr1	17867750	17868259	510	CpG_25:chr1:17867750-17868259	0.000269327	1	1	0	0	0	0	0	0	0	0	1	0	NA	NA	NA	NA	ENSCAFT00000000200.3-upstr	NEDD4L_upstr	neural precursor cell expressed, developmentally down-regulated 4-like, E3 ubiquitin protein ligase	9272	ENSCAFT00000000200.3	NEDD4L	neural precursor cell expressed, developmentally down-regulated 4-like, E3 ubiquitin protein ligase	9272
chr21	38379958	38380402	445	CpG:19:chr21:38379958-38380402	0.000269415	1	0	0	1	0	0	1	0	0	0	1	0	NA	NA	NA	NA	NA	NA	NA	NA	ENSCAFT00000039155.2	INSC	inscuteable homolog (Drosophila)	403986
chr16	12926056	12927484	1429	CpG_101:chr16:12926056-12927484	0.000270573	1	0	0	0	0	0	0	0	0	0	1	1	NR_128796-proxUP;NR_128796-upstr	MIR8847_proxUP;MIR8847_upstr	microRNA mir-8847	1481	ENSCAFT00000043493.2-proxDOWN;ENSCAFT00000045456.2-proxDOWN;ENSCAFT00000005159.4-proxDOWN	STRA8_proxDOWN	NA	17388;17379	ENSCAFT00000005159.4	STRA8	NA	17379
chr24	18423956	18425550	1595	CpG_143:chr24:18423956-18425550	0.000271961	1	0	0	0	0	1	0	1	0	0	0	1	NA	NA	NA	NA	ENSCAFT00000010631.3-exon;ENSCAFT00000010595.3-exon;ENSCAFT00000010631.3-intron;ENSCAFT00000010595.3-intron;ENSCAFT00000010631.3-fiveUTR;ENSCAFT00000010631.3-proxUP;ENSCAFT00000010595.3-proxUP	PCED1A_exon;VPS16_exon;PCED1A_intron;VPS16_intron;PCED1A_fiveUTR;PCED1A_proxUP;VPS16_proxUP	PC-esterase domain containing 1A;vacuolar protein sorting 16 homolog (S. cerevisiae)	0	ENSCAFT00000010595.3	VPS16	vacuolar protein sorting 16 homolog (S. cerevisiae)	0
chr1	53686368	53686784	417	CpG_19:chr1:53686368-53686784	0.000272011	1	0	0	0	1	0	0	0	1	0	0	0	NA	NA	NA	NA	ENSCAFT00000045354.2-intron;ENSCAFT00000001259.3-intron	PDE10A_intron	phosphodiesterase 10A	68766;68711	ENSCAFT00000001259.3	PDE10A	phosphodiesterase 10A	68711
chr2	82738613	82739054	442	CpG_29:chr2:82738613-82739054	0.000272533	1	0	0	0	0	0	1	1	1	0	0	1	NA	NA	NA	NA	NA	NA	NA	NA	ENSCAFT00000025935.3	NA	NA	274441
chr2	34372614	34375144	2531	CpG_168:chr2:34372614-34375144	0.00027283	1	0	0	1	0	0	1	0	0	1	0	0	NA	NA	NA	NA	ENSCAFT00000009094.4-exon;ENSCAFT00000044342.1-exon;ENSCAFT00000009094.4-intron;ENSCAFT00000044342.1-intron	DIP2C_exon;DIP2C_intron	NA	37664;37212	ENSCAFT00000044342.1	DIP2C	NA	37212
chr5	65255562	65256243	682	CpG_37:chr5:65255562-65256243	0.000272913	1	0	0	0	0	0	0	0	1	1	0	1	NA	NA	NA	NA	ENSCAFT00000031653.4-intron	BANP_intron	BTG3 associated nuclear protein	802	ENSCAFT00000031653.4	BANP	BTG3 associated nuclear protein	802
chr14	16219841	16220639	799	CpG_63:chr14:16219841-16220639	0.000272986	1	0	0	0	0	0	0	0	1	0	0	1	NA	NA	NA	NA	ENSCAFT00000048900.1-proxUP;ENSCAFT00000048900.1-upstr	NA_proxUP;NA_upstr	NA	1245	ENSCAFT00000048900.1	NA	NA	1245
chr20	56440565	56441112	548	CpG_25:chr20:56440565-56441112	0.000273506	1	0	0	0	1	1	1	0	0	1	1	0	NM_001314125-proxUP	SGTA_proxUP	small glutamine-rich tetratricopeptide repeat (TPR)-containing, alpha	655	ENSCAFT00000030809.3-intron;ENSCAFT00000030803.3-upstr	SGTA_intron;THOP1_upstr	small glutamine-rich tetratricopeptide repeat (TPR)-containing, alpha;thimet oligopeptidase 1	6271;8222	ENSCAFT00000030809.3	SGTA	small glutamine-rich tetratricopeptide repeat (TPR)-containing, alpha	6271
chr20	39580983	39581723	741	CpG_62:chr20:39580983-39581723	0.000273525	1	0	0	0	0	1	0	1	0	0	0	1	NA	NA	NA	NA	ENSCAFT00000043664.2-exon;ENSCAFT00000043664.2-intron;ENSCAFT00000043664.2-fiveUTR;ENSCAFT00000043664.2-proxUP;ENSCAFT00000017969.3-proxUP;ENSCAFT00000018126.3-proxUP	MST1_exon;MST1_intron;MST1_fiveUTR;MST1_proxUP;RNF123_proxUP	macrophage stimulating 1;ring finger protein 123	0;1101;600	ENSCAFT00000043664.2	MST1	macrophage stimulating 1	0
chr28	40328257	40330768	2512	CpG_161:chr28:40328257-40330768	0.000273618	1	0	0	0	0	0	0	0	1	0	0	0	NA	NA	NA	NA	ENSCAFT00000048559.1-intron	NA_intron	NA	272273	ENSCAFT00000017694.3	LRRC27	leucine rich repeat containing 27	49896
chr10	67425109	67425732	624	CpG_35:chr10:67425109-67425732	0.00027453	1	1	0	0	1	1	0	0	0	1	0	0	NA	NA	NA	NA	NA	NA	NA	NA	ENSCAFT00000005231.3	FBXO48	NA	26122
chr25	24151995	24153068	1074	CpG_80:chr25:24151995-24153068	0.000274829	1	1	0	0	0	0	0	0	0	0	0	0	NA	NA	NA	NA	ENSCAFT00000012546.4-upstr	HAND2_upstr	heart and neural crest derivatives expressed 2	8581	ENSCAFT00000012546.4	HAND2	heart and neural crest derivatives expressed 2	8581
chr20	55577149	55578824	1676	CpG_133:chr20:55577149-55578824	0.00027498	1	0	0	0	0	0	1	0	0	0	0	0	NA	NA	NA	NA	ENSCAFT00000030426.3-exon;ENSCAFT00000049216.1-exon;ENSCAFT00000030426.3-intron;ENSCAFT00000030426.3-fiveUTR;ENSCAFT00000049216.1-proxUP;ENSCAFT00000040109.1-proxUP;ENSCAFT00000040109.1-upstr;ENSCAFT00000049216.1-proxDOWN	EEF2_exon;NA_exon;EEF2_intron;EEF2_fiveUTR;NA_proxUP;SNORD37_proxUP;SNORD37_upstr;NA_proxDOWN	eukaryotic translation elongation factor 2;NA	271;0;1633	ENSCAFT00000049216.1	NA	NA	0
chr1	118493353	118493979	627	CpG_30:chr1:118493353-118493979	0.000276476	1	1	1	1	1	0	0	0	0	0	1	0	NA	NA	NA	NA	ENSCAFT00000047514.1-intron;ENSCAFT00000037311.2-intron	CHST8_intron	carbohydrate (N-acetylgalactosamine 4-0) sulfotransferase 8	30229;30038	ENSCAFT00000037311.2	CHST8	carbohydrate (N-acetylgalactosamine 4-0) sulfotransferase 8	30038
chr26	38598045	38598518	474	CpG_25:chr26:38598045-38598518	0.000276551	1	0	0	0	0	1	0	0	1	0	0	0	NA	NA	NA	NA	ENSCAFT00000036170.2-upstr	LIPM_upstr	lipase, family member M	9938	ENSCAFT00000036170.2	LIPM	lipase, family member M	9938
chr17	11484627	11485939	1313	CpG_86:chr17:11484627-11485939	0.000276965	1	0	0	0	0	0	0	0	1	0	0	0	NA	NA	NA	NA	NA	NA	NA	NA	ENSCAFT00000005967.1	NA	NA	17396
chr18	24339159	24339722	564	CpG_35:chr18:24339159-24339722	0.000277531	1	0	0	0	0	0	1	0	1	0	0	0	NA	NA	NA	NA	ENSCAFT00000009942.3-intron	SEMA3D_intron	sema domain, immunoglobulin domain (Ig), short basic domain, secreted, (semaphorin) 3D	90035	ENSCAFT00000041954.1	U6	NA	16994
chr10	47977852	47978321	470	CpG_21:chr10:47977852-47978321	0.000278064	1	0	0	0	0	1	0	0	0	0	0	1	NA	NA	NA	NA	ENSCAFT00000004130.3-intron	PRKCE_intron	protein kinase C, epsilon	1082	ENSCAFT00000004130.3	PRKCE	protein kinase C, epsilon	1082
chr27	1316692	1317218	527	CpG_27:chr27:1316692-1317218	0.000278161	1	0	0	1	0	0	1	0	0	0	0	0	NA	NA	NA	NA	ENSCAFT00000010716.4-exon;ENSCAFT00000010716.4-intron;ENSCAFT00000010710.3-upstr;ENSCAFT00000010716.4-proxDOWN	HOXC13_exon;HOXC13_intron;HOXC12_upstr;HOXC13_proxDOWN	homeobox C13;homeobox C12	6151;9341	ENSCAFT00000010716.4	HOXC13	homeobox C13	6151
chr25	17387630	17388921	1292	CpG_94:chr25:17387630-17388921	0.000279155	1	0	1	1	1	1	0	1	0	1	1	1	NA	NA	NA	NA	ENSCAFT00000048872.1-exon;ENSCAFT00000048872.1-proxUP;ENSCAFT00000048872.1-proxDOWN	IL17D_exon;IL17D_proxUP;IL17D_proxDOWN	NA	0	ENSCAFT00000048872.1	IL17D	NA	0
chr2	75321704	75322381	678	CpG_58:chr2:75321704-75322381	0.000280239	1	1	0	0	0	1	1	1	0	0	0	0	NA	NA	NA	NA	ENSCAFT00000049943.2-proxUP;ENSCAFT00000020638.3-upstr	GRHL3_proxUP;GRHL3_upstr	grainyhead-like transcription factor 3	156;8924	ENSCAFT00000049943.2	GRHL3	grainyhead-like transcription factor 3	156
chr18	1574198	1576665	2468	CpG_166:chr18:1574198-1576665	0.000280423	1	1	0	0	1	0	0	0	0	0	0	0	NA	NA	NA	NA	NA	NA	NA	NA	ENSCAFT00000046314.1	NA	NA	42259
chr17	19886221	19886875	655	CpG_34:chr17:19886221-19886875	0.000280632	1	0	0	0	1	1	1	0	0	0	0	0	NA	NA	NA	NA	NA	NA	NA	NA	ENSCAFT00000006790.4	DTNB	dystrobrevin, beta	22025
chr23	10559769	10571852	12084	chr23:10559769-10571852	0.000281298	1	0	0	0	0	1	1	0	0	0	0	0	NM_001137652-exon;NM_001137652-intron;NM_001137652-fiveUTR	CTNNB1_exon;CTNNB1_intron;CTNNB1_fiveUTR	catenin (cadherin-associated protein), beta 1, 88kDa	40	ENSCAFT00000008400.3-exon;ENSCAFT00000008400.3-intron;ENSCAFT00000008400.3-fiveUTR	CTNNB1_exon;CTNNB1_intron;CTNNB1_fiveUTR	catenin (cadherin-associated protein), beta 1, 88kDa	40	ENSCAFT00000008400.3	CTNNB1	catenin (cadherin-associated protein), beta 1, 88kDa	40
chr22	2426180	2426614	435	CpG_29:chr22:2426180-2426614	0.000281398	1	0	0	0	0	0	1	1	1	0	0	1	NA	NA	NA	NA	ENSCAFT00000007107.3-exon;ENSCAFT00000007107.3-threeUTR	CAB39L_exon;CAB39L_threeUTR	calcium binding protein 39-like	71125	ENSCAFT00000007126.4	CDADC1	cytidine and dCMP deaminase domain containing 1	62401
chr11	58216974	58217585	612	CpG_38:chr11:58216974-58217585	0.000281502	1	0	0	0	0	0	1	1	0	0	1	0	NA	NA	NA	NA	ENSCAFT00000041741.1-proxDOWN	U6_proxDOWN	NA	1255	ENSCAFT00000041741.1	U6	NA	1255
chr10	64206419	64206889	471	CpG_37:chr10:64206419-64206889	0.000281814	1	1	0	0	1	0	0	0	1	0	1	0	NA	NA	NA	NA	ENSCAFT00000035374.2-exon;ENSCAFT00000035374.2-intron;ENSCAFT00000035374.2-proxDOWN	SERTAD2_exon;SERTAD2_intron;SERTAD2_proxDOWN	NA	178948	ENSCAFT00000005115.3	AFTPH	aftiphilin	75096
chr32	8348007	8348585	579	CpG_36:chr32:8348007-8348585	0.000282577	1	0	0	0	0	1	0	0	0	0	0	0	NA	NA	NA	NA	ENSCAFT00000009719.3-proxUP	CDS1_proxUP	CDP-diacylglycerol synthase (phosphatidate cytidylyltransferase) 1	383	ENSCAFT00000009719.3	CDS1	CDP-diacylglycerol synthase (phosphatidate cytidylyltransferase) 1	383
chr3	14254217	14256659	2443	CpG_177:chr3:14254217-14256659	0.000283586	1	0	0	0	0	1	0	0	1	1	1	0	NA	NA	NA	NA	NA	NA	NA	NA	ENSCAFT00000012696.3	FAM81B	family with sequence similarity 81, member B	82752
chr24	20958946	20959665	720	CpG_44:chr24:20958946-20959665	0.000283746	1	0	0	1	0	0	0	0	0	0	0	0	NM_001024641-upstr;NR_132650-upstr;NM_001313788-upstr	DEFB122_upstr	beta-defensin 122	9487	ENSCAFT00000047424.1-exon;ENSCAFT00000047424.1-fiveUTR;ENSCAFT00000047424.1-proxUP;ENSCAFT00000011197.2-upstr;ENSCAFT00000038730.3-upstr	DEFB123_exon;DEFB123_fiveUTR;DEFB123_proxUP;NA_upstr	defensin, beta 123;beta-defensin 122	0;9565;9451	ENSCAFT00000047424.1	DEFB123	defensin, beta 123	0
chr25	19512488	19513485	998	CpG_84:chr25:19512488-19513485	0.000284609	1	0	0	0	1	0	0	1	1	1	0	0	NA	NA	NA	NA	ENSCAFT00000012001.3-exon;ENSCAFT00000012003.4-intron;ENSCAFT00000012001.3-intron	PALLD_exon;PALLD_intron	palladin, cytoskeletal associated protein	338777;365176	ENSCAFT00000012065.3	CBR4	NA	105619
chr5	1672090	1672562	473	CpG_28:chr5:1672090-1672562	0.000285814	1	0	1	0	1	1	0	0	0	0	0	0	NA	NA	NA	NA	NA	NA	NA	NA	ENSCAFT00000015605.3	SPATA19	spermatogenesis associated 19	315269
chr2	64638165	64667224	29060	chr2:64638165-64667224	0.000286655	1	0	0	0	0	1	1	0	0	0	0	0	NM_001287039-exon;NM_001287039-intron;NM_001287039-threeUTR	NOD2_exon;NOD2_intron;NOD2_threeUTR	nucleotide-binding oligomerization domain-containing protein 2	7	ENSCAFT00000015589.3-exon;ENSCAFT00000015589.3-intron;ENSCAFT00000015589.3-threeUTR;ENSCAFT00000015568.3-upstr	NOD2_exon;NOD2_intron;NOD2_threeUTR;CYLD_upstr	nucleotide-binding oligomerization domain-containing protein 2;cylindromatosis (turban tumor syndrome)	501;9344	ENSCAFT00000015589.3	NOD2	nucleotide-binding oligomerization domain-containing protein 2	501
chr8	43101854	43102295	442	CpG_22:chr8:43101854-43102295	0.000286931	1	0	0	0	1	0	1	0	1	0	1	1	NA	NA	NA	NA	ENSCAFT00000026233.3-intron	GALNT16_intron	polypeptide N-acetylgalactosaminyltransferase 16	2543	ENSCAFT00000026233.3	GALNT16	polypeptide N-acetylgalactosaminyltransferase 16	2543
chr17	58669772	58671091	1320	CpG_102:chr17:58669772-58671091	0.000287601	1	1	0	0	1	0	0	0	1	0	0	0	NA	NA	NA	NA	ENSCAFT00000018011.3-exon;ENSCAFT00000018011.3-intron;ENSCAFT00000018002.4-upstr;ENSCAFT00000018000.2-upstr	ANKRD35_exon;ANKRD35_intron;PIAS3_upstr	ankyrin repeat domain 35;protein inhibitor of activated STAT, 3	11790;9108	ENSCAFT00000018000.2	PIAS3	protein inhibitor of activated STAT, 3	9108
chr1	93317731	93318141	411	CpG_17:chr1:93317731-93318141	0.00028798	1	0	0	1	0	0	0	1	1	0	0	1	NA	NA	NA	NA	ENSCAFT00000003337.3-upstr	JAK2_upstr	Janus kinase 2	3779	ENSCAFT00000003337.3	JAK2	Janus kinase 2	3779
chr20	54490453	54491246	794	CpG_48:chr20:54490453-54491246	0.000288736	1	1	0	0	0	0	1	0	0	0	0	0	NA	NA	NA	NA	ENSCAFT00000029868.4-upstr	ZNRF4_upstr	NA	6998	ENSCAFT00000029868.4	ZNRF4	NA	6998
chr6	16430277	16430721	445	CpG_24:chr6:16430277-16430721	0.000290248	1	0	0	0	1	1	0	1	1	1	0	0	NA	NA	NA	NA	NA	NA	NA	NA	ENSCAFT00000017768.3	FAM20C	family with sequence similarity 20, member C	68084
chr21	22404907	22405377	471	CpG_21:chr21:22404907-22405377	0.000290993	1	0	0	0	1	0	0	0	0	0	0	0	NA	NA	NA	NA	NA	NA	NA	NA	ENSCAFT00000008531.3	WNT11	wingless-type MMTV integration site family, member 11	36696
chr15	60968296	60969162	867	CpG_90:chr15:60968296-60969162	0.00029255	1	1	1	1	1	1	0	1	0	0	1	0	NA	NA	NA	NA	NA	NA	NA	NA	ENSCAFT00000044520.1	NA	NA	122439
chr26	3052803	3053247	445	CpG_20:chr26:3052803-3053247	0.00029308	1	0	0	0	0	0	1	0	1	0	1	0	NM_001197119-intron	TMEM132C_intron	transmembrane protein 132C	36052	ENSCAFT00000046094.2-intron;ENSCAFT00000011016.3-intron	TMEM132C_intron	transmembrane protein 132C	59694;36052	ENSCAFT00000011016.3	TMEM132C	transmembrane protein 132C	36052
chr10	17762914	17763331	418	CpG_20:chr10:17762914-17763331	0.000294042	1	0	0	0	0	0	0	1	1	0	0	1	NA	NA	NA	NA	NA	NA	NA	NA	ENSCAFT00000001131.3	NA	NA	305553
chr13	21618794	21619632	839	CpG_72:chr13:21618794-21619632	0.000295323	1	0	0	0	1	0	0	0	1	1	0	1	NA	NA	NA	NA	ENSCAFT00000043446.2-exon;ENSCAFT00000001540.3-exon;ENSCAFT00000043446.2-intron;ENSCAFT00000001540.3-intron;ENSCAFT00000001540.3-proxUP;ENSCAFT00000043446.2-proxUP	NA_exon;NA_intron;NA_proxUP	chromosome 13 open reading frame, human C8orf76	0	ENSCAFT00000001540.3	NA	chromosome 13 open reading frame, human C8orf76	0
chr10	47350128	47351830	1703	CpG_139:chr10:47350128-47351830	0.000295653	1	0	0	1	0	0	0	0	0	0	0	0	NA	NA	NA	NA	NA	NA	NA	NA	ENSCAFT00000004014.3	SIX3	NA	9508
chr14	701969	702734	766	CpG_47:chr14:701969-702734	0.000295924	1	1	0	0	0	0	0	1	0	0	0	0	NA	NA	NA	NA	ENSCAFT00000050108.2-exon;ENSCAFT00000001792.3-exon;ENSCAFT00000050108.2-intron;ENSCAFT00000001792.3-intron	OBSCN_exon;OBSCN_intron	obscurin, cytoskeletal calmodulin and titin-interacting RhoGEF	76650	ENSCAFT00000001778.3	TRIM11	tripartite motif containing 11	61527
chr8	62044211	62044716	506	CpG_24:chr8:62044211-62044716	0.000296685	1	0	0	0	0	0	1	1	1	0	0	1	NA	NA	NA	NA	NA	NA	NA	NA	ENSCAFT00000027822.3	GPR68	G protein-coupled receptor 68	48518
chr6	12099825	12100559	735	CpG_47:chr6:12099825-12100559	0.000297749	1	1	0	0	1	1	0	1	0	0	0	1	NA	NA	NA	NA	NA	NA	NA	NA	ENSCAFT00000048422.1	RBAK	RB-associated KRAB zinc finger protein	14312
chr36	25039252	25040057	806	CpG_50:chr36:25039252-25040057	0.000297966	1	0	0	0	0	0	1	0	1	0	0	0	NA	NA	NA	NA	ENSCAFT00000022599.4-exon;ENSCAFT00000022599.4-intron;ENSCAFT00000022599.4-proxUP;ENSCAFT00000045370.1-upstr	SSFA2_exon;SSFA2_intron;SSFA2_proxUP;SSFA2_upstr	sperm specific antigen 2	0;5853	ENSCAFT00000022599.4	SSFA2	sperm specific antigen 2	0
chr11	8369505	8370395	891	CpG_85:chr11:8369505-8370395	0.0002982	1	0	0	0	0	0	0	0	0	0	0	1	NA	NA	NA	NA	ENSCAFT00000042967.2-exon;ENSCAFT00000000283.3-intron;ENSCAFT00000042967.2-fiveUTR;ENSCAFT00000042967.2-proxUP	NA_exon;NA_intron;NA_fiveUTR;NA_proxUP	NA	0;65905	ENSCAFT00000042967.2	NA	NA	0
chr28	40201973	40209498	7526	CpG_496:chr28:40201973-40209498	0.000298288	1	0	0	0	1	0	0	0	0	0	1	1	NA	NA	NA	NA	ENSCAFT00000048559.1-intron;ENSCAFT00000017677.3-intron	NA_intron;STK32C_intron	NA;serine/threonine kinase 32C	145989;4553	ENSCAFT00000017677.3	STK32C	serine/threonine kinase 32C	4553
chr19	31125032	31126855	1824	CpG_121:chr19:31125032-31126855	0.00029862	1	0	0	1	1	0	0	0	0	0	0	0	NA	NA	NA	NA	ENSCAFT00000048402.1-exon;ENSCAFT00000048402.1-intron;ENSCAFT00000048402.1-fiveUTR	EN1_exon;EN1_intron;EN1_fiveUTR	NA	14	ENSCAFT00000048402.1	EN1	NA	14
chr24	44159592	44159992	401	CpG_16:chr24:44159592-44159992	0.000299365	1	0	0	1	0	0	0	0	1	0	0	0	NA	NA	NA	NA	NA	NA	NA	NA	ENSCAFT00000036705.2	PHACTR3	phosphatase and actin regulator 3	89027
chr16	58868645	58869878	1234	CpG_83:chr16:58868645-58869878	0.00030087	1	0	0	0	0	0	0	1	0	1	0	1	NM_001113713-proxDOWN	DEFB1_proxDOWN	defensin, beta 1	11713	ENSCAFT00000044830.1-upstr;ENSCAFT00000038857.1-proxDOWN	XKR5_upstr;DEFB1_proxDOWN	NA;defensin, beta 1	7111;11713	ENSCAFT00000044830.1	XKR5	NA	7111
chr2	56172482	56173217	736	CpG_36:chr2:56172482-56173217	0.00030089	1	0	0	1	0	1	0	0	0	1	0	0	NA	NA	NA	NA	NA	NA	NA	NA	ENSCAFT00000013034.2	TMEM174	transmembrane protein 174	106125
chr13	28678991	28679450	460	CpG_29:chr13:28678991-28679450	0.000302501	1	0	0	0	1	1	0	0	1	0	0	0	NA	NA	NA	NA	ENSCAFT00000001678.3-proxDOWN	NA_proxDOWN	otoconin 90	24576	ENSCAFT00000033801.1	U4	NA	13078
chr5	14760113	14761352	1240	CpG_95:chr5:14760113-14761352	0.000302715	1	1	0	1	0	0	0	1	0	0	0	0	NA	NA	NA	NA	ENSCAFT00000044382.1-exon;ENSCAFT00000019543.4-exon;ENSCAFT00000044382.1-intron;ENSCAFT00000019543.4-intron;ENSCAFT00000044382.1-proxUP;ENSCAFT00000019543.4-proxUP;ENSCAFT00000019578.2-upstr;ENSCAFT00000019517.4-upstr	DPAGT1_exon;DPAGT1_intron;DPAGT1_proxUP;H2AFX_upstr;C2CD2L_upstr	dolichyl-phosphate (UDP-N-acetylglucosamine) N-acetylglucosaminephosphotransferase 1 (GlcNAc-1-P transferase);histone H2AX;C2CD2-like	0;4773;4538	ENSCAFT00000019543.4	DPAGT1	dolichyl-phosphate (UDP-N-acetylglucosamine) N-acetylglucosaminephosphotransferase 1 (GlcNAc-1-P transferase)	0
chr34	40491104	40492204	1101	CpG_73:chr34:40491104-40492204	0.000303383	1	0	0	0	0	0	0	1	1	1	0	1	NA	NA	NA	NA	NA	NA	NA	NA	ENSCAFT00000048542.1	NA	transducin (beta)-like 1 X-linked receptor 1	107939
chr3	84590783	84591194	412	CpG_16:chr3:84590783-84591194	0.000303508	1	1	0	0	1	0	0	1	1	0	0	1	NA	NA	NA	NA	ENSCAFT00000026017.3-intron	SEL1L3_intron	sel-1 suppressor of lin-12-like 3 (C. elegans)	44246	ENSCAFT00000026017.3	SEL1L3	sel-1 suppressor of lin-12-like 3 (C. elegans)	44246
chr7	9812132	9831754	19623	chr7:9812132-9831754	0.0003037	1	0	0	0	0	1	1	0	0	0	0	0	NM_001197118-exon;NM_001197118-intron;NM_001197118-fiveUTR	TRAF5_exon;TRAF5_intron;TRAF5_fiveUTR	TNF receptor-associated factor 5	112	ENSCAFT00000019248.3-exon;ENSCAFT00000043751.2-exon;ENSCAFT00000019248.3-intron;ENSCAFT00000043751.2-intron;ENSCAFT00000019248.3-proxUP;ENSCAFT00000043751.2-proxUP	TRAF5_exon;TRAF5_intron;TRAF5_proxUP	TNF receptor-associated factor 5	0	ENSCAFT00000043751.2	TRAF5	TNF receptor-associated factor 5	0
chr9	2769547	2770718	1172	CpG_83:chr9:2769547-2770718	0.000305345	1	0	0	0	0	1	1	0	0	1	1	0	NA	NA	NA	NA	ENSCAFT00000008781.3-exon;ENSCAFT00000008781.3-intron	DNAH17_exon;DNAH17_intron	dynein, axonemal, heavy chain 17	56316	ENSCAFT00000008781.3	DNAH17	dynein, axonemal, heavy chain 17	56316
chr19	53199532	53201525	1994	CpG_140:chr19:53199532-53201525	0.000305475	1	0	0	0	0	0	0	0	0	1	0	1	NA	NA	NA	NA	NA	NA	NA	NA	ENSCAFT00000009335.3	STAM2	signal transducing adaptor molecule (SH3 domain and ITAM motif) 2	55230
chr8	46281466	46281886	421	CpG_17:chr8:46281466-46281886	0.00030655	1	0	0	0	0	0	0	1	0	0	0	1	NA	NA	NA	NA	ENSCAFT00000044560.1-proxUP	NA_proxUP	NA	1096	ENSCAFT00000044560.1	NA	NA	1096
chr15	26831482	26831927	446	CpG_18:chr15:26831482-26831927	0.000306998	1	0	0	0	1	0	0	1	1	0	1	1	NA	NA	NA	NA	ENSCAFT00000009642.3-upstr	ALX1_upstr	ALX homeobox 1	8822	ENSCAFT00000009642.3	ALX1	ALX homeobox 1	8822
chr34	16556067	16557395	1329	CpG_95:chr34:16556067-16557395	0.00030796	1	0	0	0	1	1	1	1	0	0	1	0	NA	NA	NA	NA	NA	NA	NA	NA	ENSCAFT00000018792.2	NA	NA	25699
chr34	41707913	41708393	481	CpG_27:chr34:41707913-41708393	0.00030921	1	0	0	0	0	0	1	0	0	0	1	0	NA	NA	NA	NA	NA	NA	NA	NA	ENSCAFT00000024664.4	NA	potassium channel subfamily M regulatory beta subunit 2	254065
chr10	64453484	64454068	585	CpG_27:chr10:64453484-64454068	0.00030929	1	0	0	0	0	0	1	0	1	0	1	0	NA	NA	NA	NA	NA	NA	NA	NA	ENSCAFT00000005119.3	SLC1A4	solute carrier family 1 (glutamate/neutral amino acid transporter), member 4	28440
chr35	4940323	4941227	905	CpG_52:chr35:4940323-4941227	0.000310424	1	1	0	1	0	0	0	0	0	0	0	0	NA	NA	NA	NA	ENSCAFT00000014981.3-intron	NA_intron	chromodomain protein, Y-like	95629	ENSCAFT00000014981.3	NA	chromodomain protein, Y-like	95629
chr12	68436971	68437385	415	CpG_16:chr12:68436971-68437385	0.000311273	1	0	0	0	1	0	1	0	1	0	1	0	NA	NA	NA	NA	NA	NA	NA	NA	ENSCAFT00000041184.1	7SK	NA	25713
chr8	33539771	33541185	1415	CpG_107:chr8:33539771-33541185	0.000311902	1	0	0	1	1	0	0	0	0	0	0	0	NA	NA	NA	NA	ENSCAFT00000024232.3-exon;ENSCAFT00000024232.3-intron;ENSCAFT00000024232.3-fiveUTR;ENSCAFT00000024232.3-proxUP	C14orf37_exon;C14orf37_intron;C14orf37_fiveUTR;C14orf37_proxUP	chromosome 8 open reading frame, human C14orf37	0	ENSCAFT00000024232.3	C14orf37	chromosome 8 open reading frame, human C14orf37	0
chr1	26145372	26146368	997	CpG_75:chr1:26145372-26146368	0.000314643	1	0	0	0	0	0	1	1	1	0	0	0	NA	NA	NA	NA	NA	NA	NA	NA	ENSCAFT00000000302.3	NA	NA	114457
chr11	52276067	52277242	1176	CpG_112:chr11:52276067-52277242	0.000314712	1	0	0	0	0	0	0	1	0	0	0	1	NA	NA	NA	NA	ENSCAFT00000003497.3-exon;ENSCAFT00000043004.1-exon;ENSCAFT00000043004.1-intron;ENSCAFT00000003497.3-fiveUTR;ENSCAFT00000043004.1-fiveUTR;ENSCAFT00000003497.3-proxUP	RGP1_exon;GBA2_exon;GBA2_intron;RGP1_fiveUTR;GBA2_fiveUTR;RGP1_proxUP	RGP1 homolog, RAB6A GEF complex partner 1;NA	0;712	ENSCAFT00000003497.3	RGP1	RGP1 homolog, RAB6A GEF complex partner 1	0
chr33	30880447	30881089	643	CpG_32:chr33:30880447-30881089	0.000314932	1	0	0	0	1	0	0	1	0	0	0	1	NA	NA	NA	NA	NA	NA	NA	NA	ENSCAFT00000021309.3	XXYLT1	NA	135871
chr27	1567481	1567963	483	CpG_22:chr27:1567481-1567963	0.00031713	1	0	1	0	1	1	0	0	0	0	0	1	NA	NA	NA	NA	ENSCAFT00000048628.1-upstr	NA_upstr	NA	6975	ENSCAFT00000048628.1	NA	NA	6975
chr6	41752770	41753445	676	CpG_35:chr6:41752770-41753445	0.000317374	1	0	0	0	1	0	0	1	0	0	0	1	NA	NA	NA	NA	ENSCAFT00000043386.2-exon;ENSCAFT00000031468.4-exon;ENSCAFT00000043386.2-intron;ENSCAFT00000031468.4-intron	KCNC4_exon;KCNC4_intron	potassium channel, voltage gated Shaw related subfamily C, member 4	11118;11073	ENSCAFT00000031468.4	KCNC4	potassium channel, voltage gated Shaw related subfamily C, member 4	11073
chr8	63021000	63021520	521	CpG_26:chr8:63021000-63021520	0.000318225	1	0	0	0	1	0	0	1	0	1	0	1	NA	NA	NA	NA	ENSCAFT00000027927.4-exon;ENSCAFT00000027927.4-intron	ASB2_exon;ASB2_intron	ankyrin repeat and SOCS box containing 2	30362	ENSCAFT00000042892.1	FAM181A	family with sequence similarity 181, member A	18778
chr20	50500129	50500549	421	CpG_17:chr20:50500129-50500549	0.000320304	1	0	0	0	0	0	0	0	1	1	1	1	NA	NA	NA	NA	ENSCAFT00000028020.2-upstr	QTRT1_upstr	queuine tRNA-ribosyltransferase 1	2963	ENSCAFT00000028020.2	QTRT1	queuine tRNA-ribosyltransferase 1	2963
chr15	3209004	3209814	811	CpG_45:chr15:3209004-3209814	0.000320387	1	0	0	1	0	0	0	0	0	0	0	0	NA	NA	NA	NA	ENSCAFT00000004931.4-exon;ENSCAFT00000004931.4-fiveUTR;ENSCAFT00000004931.4-proxUP	NT5C1A_exon;NT5C1A_fiveUTR;NT5C1A_proxUP	5'-nucleotidase, cytosolic IA	0	ENSCAFT00000004931.4	NT5C1A	5'-nucleotidase, cytosolic IA	0
chr12	48645896	48647159	1264	CpG_105:chr12:48645896-48647159	0.000322414	1	1	0	1	0	0	0	0	0	0	0	0	NA	NA	NA	NA	ENSCAFT00000004982.3-exon;ENSCAFT00000004982.3-intron;ENSCAFT00000004982.3-fiveUTR;ENSCAFT00000004982.3-proxUP;ENSCAFT00000033750.1-proxDOWN	ANKRD6_exon;ANKRD6_intron;ANKRD6_fiveUTR;ANKRD6_proxUP;Y_RNA_proxDOWN	ankyrin repeat domain 6;NA	0;482	ENSCAFT00000004982.3	ANKRD6	ankyrin repeat domain 6	0
chr15	7694445	7694866	422	CpG_17:chr15:7694445-7694866	0.000323055	1	0	0	0	1	0	0	0	1	0	1	0	NA	NA	NA	NA	ENSCAFT00000043074.1-upstr;ENSCAFT00000048078.2-upstr	C1orf94_upstr;CSMD2_upstr	NA;CUB and Sushi multiple domains 2	4152;9785	ENSCAFT00000046008.1	NA	NA	3508
chr1	116885332	116886228	897	CpG_59:chr1:116885332-116886228	0.000323227	1	0	0	1	0	0	0	0	0	0	0	1	NM_001284449-proxDOWN	PSENEN_proxDOWN	presenilin enhancer gamma secretase subunit	2215	ENSCAFT00000010979.2-exon;ENSCAFT00000010979.2-intron;ENSCAFT00000010979.2-proxUP;ENSCAFT00000011030.3-upstr;ENSCAFT00000010942.3-upstr;ENSCAFT00000011036.2-upstr;ENSCAFT00000047005.1-proxDOWN	LIN37_exon;LIN37_intron;LIN37_proxUP;NA_upstr;PROSER3_upstr;IGFLR1_upstr;NA_proxDOWN	NA;U2 small nuclear RNA auxiliary factor 1-like 4;presenilin enhancer gamma secretase subunit	0;2497;8142;5477;1963	ENSCAFT00000010979.2	LIN37	NA	0
chr17	54042695	54043245	551	CpG_26:chr17:54042695-54043245	0.000323921	1	0	0	0	0	0	0	1	0	1	0	0	NA	NA	NA	NA	ENSCAFT00000015585.3-exon;ENSCAFT00000015585.3-intron	IGSF3_exon;IGSF3_intron	immunoglobulin superfamily, member 3	62952	ENSCAFT00000015556.3	CD58	NA	46906
chr36	28850997	28852457	1461	CpG_101:chr36:28850997-28852457	0.000324962	1	0	0	0	0	0	0	1	0	0	0	1	NA	NA	NA	NA	ENSCAFT00000023277.3-intron	ITGAV_intron	integrin, alpha V	35799	ENSCAFT00000023277.3	ITGAV	integrin, alpha V	35799
chr14	44541269	44541758	490	CpG_24:chr14:44541269-44541758	0.000325421	1	0	0	1	0	0	0	0	1	1	0	0	NA	NA	NA	NA	ENSCAFT00000005046.4-exon;ENSCAFT00000005046.4-intron;ENSCAFT00000005046.4-fiveUTR;ENSCAFT00000005046.4-proxUP	PDE1C_exon;PDE1C_intron;PDE1C_fiveUTR;PDE1C_proxUP	phosphodiesterase 1C, calmodulin-dependent 70kDa	0	ENSCAFT00000005046.4	PDE1C	phosphodiesterase 1C, calmodulin-dependent 70kDa	0
chr21	16219428	16221167	1740	CpG_116:chr21:16219428-16221167	0.000325955	1	0	1	1	0	1	0	1	0	0	0	1	NA	NA	NA	NA	ENSCAFT00000007459.3-exon;ENSCAFT00000007459.3-intron;ENSCAFT00000007459.3-fiveUTR;ENSCAFT00000007459.3-proxUP;ENSCAFT00000045002.2-proxUP;ENSCAFT00000007446.2-upstr;ENSCAFT00000045002.2-upstr	PRCP_exon;PRCP_intron;PRCP_fiveUTR;PRCP_proxUP;DDIAS_proxUP;DDIAS_upstr	prolylcarboxypeptidase (angiotensinase C);DNA damage-induced apoptosis suppressor	0;320;9659	ENSCAFT00000007459.3	PRCP	prolylcarboxypeptidase (angiotensinase C)	0
chr4	86602650	86603189	540	CpG_25:chr4:86602650-86603189	0.000326671	1	0	0	0	0	0	0	0	1	0	0	0	NM_001314111-intron	FAM134B_intron	family with sequence similarity 134, member B	212532	NA	NA	NA	NA	ENSCAFT00000030328.4	FAM134B	family with sequence similarity 134, member B	46346
chr34	30454027	30456624	2598	CpG_188:chr34:30454027-30456624	0.000326936	1	0	0	1	0	1	0	1	1	0	0	1	NA	NA	NA	NA	ENSCAFT00000022943.4-upstr	SLITRK3_upstr	SLIT and NTRK-like family, member 3	3428	ENSCAFT00000022943.4	SLITRK3	SLIT and NTRK-like family, member 3	3428
chr32	28234882	28236030	1149	CpG_99:chr32:28234882-28236030	0.000328042	1	0	0	1	0	0	0	0	0	0	0	0	NA	NA	NA	NA	ENSCAFT00000017790.3-exon;ENSCAFT00000017790.3-intron;ENSCAFT00000017790.3-proxUP	PAPSS1_exon;PAPSS1_intron;PAPSS1_proxUP	3'-phosphoadenosine 5'-phosphosulfate synthase 1	0	ENSCAFT00000017790.3	PAPSS1	3'-phosphoadenosine 5'-phosphosulfate synthase 1	0
chr31	36314500	36315078	579	CpG_29:chr31:36314500-36315078	0.00032867	1	0	0	0	0	0	0	1	0	0	0	1	NA	NA	NA	NA	ENSCAFT00000016235.4-intron	C2CD2_intron	NA	33963	ENSCAFT00000016225.4	PRDM15	PR domain containing 15	28747
chr36	28853299	28853808	510	CpG_23:chr36:28853299-28853808	0.00032916	1	0	0	0	1	1	0	0	1	0	0	0	NA	NA	NA	NA	ENSCAFT00000023277.3-exon;ENSCAFT00000023277.3-intron	ITGAV_exon;ITGAV_intron	integrin, alpha V	38101	ENSCAFT00000023277.3	ITGAV	integrin, alpha V	38101
chr28	3576390	3577242	853	CpG_71:chr28:3576390-3577242	0.00032918	1	0	0	0	0	1	0	0	0	0	0	1	NA	NA	NA	NA	NA	NA	NA	NA	ENSCAFT00000048649.1	ZNF239	zinc finger protein 239	36315
chr17	3699250	3699783	534	CpG_22:chr17:3699250-3699783	0.000329191	1	1	0	0	1	0	0	0	0	0	0	0	NA	NA	NA	NA	NA	NA	NA	NA	ENSCAFT00000043090.1	NA	NA	202782
chr26	7884519	7884924	406	CpG_19:chr26:7884519-7884924	0.000330894	1	1	0	0	0	0	0	1	0	0	0	1	NA	NA	NA	NA	ENSCAFT00000013261.3-exon;ENSCAFT00000013261.3-intron	CAMKK2_exon;CAMKK2_intron	calcium/calmodulin-dependent protein kinase kinase 2, beta	37689	ENSCAFT00000013312.3	P2RX4	purinergic receptor P2X, ligand gated ion channel, 4	29309
chr29	38904628	38906814	2187	CpG_201:chr29:38904628-38906814	0.000331184	1	0	0	0	0	0	0	1	0	0	0	1	NA	NA	NA	NA	NA	NA	NA	NA	ENSCAFT00000014552.3	CDH17	cadherin 17, LI cadherin (liver-intestine)	63255
chr36	1342828	1343441	614	CpG_38:chr36:1342828-1343441	0.000331454	1	1	0	0	0	1	0	1	0	0	0	0	NA	NA	NA	NA	NA	NA	NA	NA	ENSCAFT00000014603.3	KCNJ3	potassium channel, inwardly rectifying subfamily J, member 3	11182
chr9	11866065	11866504	440	CpG_19:chr9:11866065-11866504	0.000331599	1	0	0	1	1	1	0	0	1	0	1	0	NA	NA	NA	NA	ENSCAFT00000019738.4-exon;ENSCAFT00000019738.4-intron	SCN4A_exon;SCN4A_intron	sodium channel, voltage gated, type IV alpha subunit	16558	ENSCAFT00000019738.4	SCN4A	sodium channel, voltage gated, type IV alpha subunit	16558
chr2	59399022	59401058	2037	CpG_221:chr2:59399022-59401058	0.000331632	1	0	0	0	0	0	1	0	0	0	1	0	NA	NA	NA	NA	ENSCAFT00000046153.2-exon;ENSCAFT00000014281.3-exon;ENSCAFT00000046153.2-intron;ENSCAFT00000014281.3-intron;ENSCAFT00000014281.3-proxUP;ENSCAFT00000046153.2-proxUP	HERPUD1_exon;HERPUD1_intron;HERPUD1_proxUP	homocysteine-inducible, endoplasmic reticulum stress-inducible, ubiquitin-like domain member 1	0	ENSCAFT00000014281.3	HERPUD1	homocysteine-inducible, endoplasmic reticulum stress-inducible, ubiquitin-like domain member 1	0
chr18	1733638	1734174	537	CpG_25:chr18:1733638-1734174	0.000332077	1	1	0	0	0	1	0	1	0	0	1	0	NA	NA	NA	NA	ENSCAFT00000005412.3-intron	IKZF1_intron	IKAROS family zinc finger 1 (Ikaros)	71232	ENSCAFT00000034565.1	5S_rRNA	NA	38519
chr1	96795585	96796163	579	CpG_26:chr1:96795585-96796163	0.000332435	1	0	0	0	0	0	0	1	1	0	0	1	NA	NA	NA	NA	NA	NA	NA	NA	ENSCAFT00000003433.3	SEMA4D	sema domain, immunoglobulin domain (Ig), transmembrane domain (TM) and short cytoplasmic domain, (semaphorin) 4D	29814
chr2	85198188	85199336	1149	CpG_66:chr2:85198188-85199336	0.000332681	1	0	0	0	1	0	0	0	0	0	0	0	NA	NA	NA	NA	ENSCAFT00000026548.3-exon;ENSCAFT00000026548.3-intron	CASZ1_exon;CASZ1_intron	NA	3381	ENSCAFT00000026548.3	CASZ1	NA	3381
chr18	53855075	53855871	797	CpG_65:chr18:53855075-53855871	0.000332918	1	0	0	0	0	0	0	0	0	0	0	1	NA	NA	NA	NA	ENSCAFT00000024618.3-exon;ENSCAFT00000024618.3-intron;ENSCAFT00000024618.3-proxUP;ENSCAFT00000024637.1-upstr	WDR74_exon;WDR74_intron;WDR74_proxUP;STX5_upstr	WD repeat domain 74;syntaxin 5	0;7508	ENSCAFT00000024618.3	WDR74	WD repeat domain 74	0
chr25	30691900	30694518	2619	CpG_216:chr25:30691900-30694518	0.000332935	1	0	0	0	1	1	0	1	1	0	1	0	NM_001195843-exon;NM_001195843-intron;NM_001195843-fiveUTR;NM_001195843-proxUP	ADRA1A_exon;ADRA1A_intron;ADRA1A_fiveUTR;ADRA1A_proxUP	adrenoceptor alpha 1A	0	ENSCAFT00000013858.3-exon;ENSCAFT00000013858.3-intron;ENSCAFT00000013858.3-fiveUTR;ENSCAFT00000013858.3-proxUP	ADRA1A_exon;ADRA1A_intron;ADRA1A_fiveUTR;ADRA1A_proxUP	adrenoceptor alpha 1A	0	ENSCAFT00000013858.3	ADRA1A	adrenoceptor alpha 1A	0
chr13	37829357	37830131	775	CpG_46:chr13:37829357-37830131	0.000333513	1	1	0	1	0	0	1	0	0	0	0	0	NA	NA	NA	NA	ENSCAFT00000045304.1-intron;ENSCAFT00000045353.2-intron;ENSCAFT00000043656.2-upstr;ENSCAFT00000002514.3-upstr;ENSCAFT00000002521.3-proxDOWN	SHARPIN_intron;VPS28_intron;CPSF1_upstr;SLC39A4_proxDOWN	NA;vacuolar protein sorting 28 homolog (S. cerevisiae);cleavage and polyadenylation specific factor 1, 160kDa;solute carrier family 39 (zinc transporter), member 4	35375;14494;5718;4140;7764	ENSCAFT00000002514.3	CPSF1	cleavage and polyadenylation specific factor 1, 160kDa	4140
chr1	96639507	96640060	554	CpG_29:chr1:96639507-96640060	0.000334466	1	0	0	0	1	1	0	0	1	1	1	0	NA	NA	NA	NA	NA	NA	NA	NA	ENSCAFT00000003425.3	GADD45G	growth arrest and DNA-damage-inducible, gamma	106691
chr1	56339158	56339841	684	CpG_33:chr1:56339158-56339841	0.000334994	1	0	0	0	0	0	0	0	1	0	0	0	NA	NA	NA	NA	ENSCAFT00000042181.1-upstr	7SK_upstr	NA	9205	ENSCAFT00000042181.1	7SK	NA	9205
chr5	23930907	23931964	1058	CpG_83:chr5:23930907-23931964	0.000335047	1	0	0	0	0	0	1	0	0	1	0	0	NA	NA	NA	NA	ENSCAFT00000022758.4-exon;ENSCAFT00000022758.4-intron;ENSCAFT00000022758.4-fiveUTR	DDX10_exon;DDX10_intron;DDX10_fiveUTR	DEAD (Asp-Glu-Ala-Asp) box polypeptide 10	90	ENSCAFT00000022758.4	DDX10	DEAD (Asp-Glu-Ala-Asp) box polypeptide 10	90
chr9	35195377	35195999	623	CpG_39:chr9:35195377-35195999	0.000335899	1	0	1	1	0	0	1	0	0	0	0	0	NM_001003006-upstr	TBX4_upstr	T-box 4	3444	ENSCAFT00000028138.3-exon;ENSCAFT00000028138.3-intron;ENSCAFT00000028138.3-fiveUTR;ENSCAFT00000028138.3-proxUP	TBX4_exon;TBX4_intron;TBX4_fiveUTR;TBX4_proxUP	T-box 4	0	ENSCAFT00000028138.3	TBX4	T-box 4	0
chr5	60337195	60337929	735	CpG:41:chr5:60337195-60337929	0.00033598	1	0	0	1	0	0	0	0	0	0	1	0	NA	NA	NA	NA	ENSCAFT00000031158.4-exon;ENSCAFT00000049615.2-intron;ENSCAFT00000031158.4-intron;ENSCAFT00000031158.4-proxUP	PLEKHG5_exon;PLEKHG5_intron;PLEKHG5_proxUP	pleckstrin homology domain containing, family G (with RhoGef domain) member 5	0;9463	ENSCAFT00000031158.4	PLEKHG5	pleckstrin homology domain containing, family G (with RhoGef domain) member 5	0
chr10	23512577	23514362	1786	CpG_169:chr10:23512577-23514362	0.000336326	1	0	1	1	0	1	1	1	0	0	0	1	NA	NA	NA	NA	ENSCAFT00000001559.4-exon;ENSCAFT00000001559.4-intron;ENSCAFT00000001559.4-proxUP	SREBF2_exon;SREBF2_intron;SREBF2_proxUP	sterol regulatory element binding transcription factor 2	0	ENSCAFT00000001559.4	SREBF2	sterol regulatory element binding transcription factor 2	0
chr13	38342374	38343064	691	CpG_40:chr13:38342374-38343064	0.000337077	1	0	0	0	0	0	0	1	0	0	0	1	NA	NA	NA	NA	ENSCAFT00000002688.4-exon;ENSCAFT00000002686.2-exon;ENSCAFT00000002688.4-intron;ENSCAFT00000002686.2-intron;ENSCAFT00000002686.2-threeUTR;ENSCAFT00000002688.4-proxDOWN	CHRNA3_exon;CHRNA3_intron;CHRNA3_threeUTR;CHRNA3_proxDOWN	cholinergic receptor, nicotinic, alpha 3 (neuronal)	12901;11753	ENSCAFT00000002686.2	CHRNA3	cholinergic receptor, nicotinic, alpha 3 (neuronal)	11753
chr7	35121258	35121837	580	CpG_40:chr7:35121258-35121837	0.000337092	1	0	0	0	1	0	0	1	0	0	1	0	NA	NA	NA	NA	ENSCAFT00000025045.3-proxUP	ZBTB18_proxUP	NA	1274	ENSCAFT00000025045.3	ZBTB18	NA	1274
chr1	121959441	121960392	952	CpG_64:chr1:121959441-121960392	0.00033799	1	0	1	0	0	0	0	0	0	0	0	0	NA	NA	NA	NA	NA	NA	NA	NA	ENSCAFT00000012203.3	UQCRFS1	ubiquinol-cytochrome c reductase, Rieske iron-sulfur polypeptide 1	74848
chr6	76072219	76072882	664	CpG_55:chr6:76072219-76072882	0.000338101	1	0	0	0	0	1	0	0	1	0	1	0	NA	NA	NA	NA	NA	NA	NA	NA	ENSCAFT00000049301.2	LRRC7	leucine rich repeat containing 7	67647
chr6	17031872	17032563	692	CpG_63:chr6:17031872-17032563	0.000338257	1	0	0	0	0	0	0	0	1	0	0	1	NA	NA	NA	NA	ENSCAFT00000026714.2-exon;ENSCAFT00000026714.2-intron;ENSCAFT00000026714.2-proxDOWN	TRIM72_exon;TRIM72_intron;TRIM72_proxDOWN	tripartite motif containing 72, E3 ubiquitin protein ligase	6420	ENSCAFT00000026714.2	TRIM72	tripartite motif containing 72, E3 ubiquitin protein ligase	6420
chr20	56421603	56422073	471	CpG_21:chr20:56421603-56422073	0.000338596	1	0	0	1	0	0	0	0	0	0	1	0	NA	NA	NA	NA	ENSCAFT00000030803.3-intron	THOP1_intron	thimet oligopeptidase 1	10268	ENSCAFT00000030803.3	THOP1	thimet oligopeptidase 1	10268
chr17	62894736	62895284	549	CpG_33:chr17:62894736-62895284	0.000338713	1	0	0	0	0	0	0	0	0	0	1	0	NA	NA	NA	NA	ENSCAFT00000021339.4-intron	MOV10_intron	Mov10 RISC complex RNA helicase	434	ENSCAFT00000021339.4	MOV10	Mov10 RISC complex RNA helicase	434
chr25	47282901	47283332	432	CpG_17:chr25:47282901-47283332	0.000339069	1	0	0	0	0	0	1	0	0	0	0	1	NA	NA	NA	NA	ENSCAFT00000019358.3-upstr	IQCA1_upstr	IQ motif containing with AAA domain 1	6829	ENSCAFT00000019358.3	IQCA1	IQ motif containing with AAA domain 1	6829
chr28	32439914	32440410	497	CpG_30:chr28:32439914-32440410	0.000339373	1	0	0	0	0	0	0	0	1	1	1	0	NA	NA	NA	NA	ENSCAFT00000019971.3-intron	NA_intron	NA	67024	ENSCAFT00000020045.3	CUZD1	CUB and zona pellucida-like domains 1	24764
chr34	40998542	41002643	4102	CpG_298:chr34:40998542-41002643	0.000339937	1	0	0	1	0	0	0	0	0	0	0	1	NA	NA	NA	NA	NA	NA	NA	NA	ENSCAFT00000040815.1	NA	NA	14528
chr6	31378592	31379195	604	CpG_31:chr6:31378592-31379195	0.000340578	1	1	1	0	0	0	0	1	1	1	1	0	NA	NA	NA	NA	ENSCAFT00000046377.1-intron	PRM3_intron	NA	2197	ENSCAFT00000046377.1	PRM3	NA	2197
chr19	51635338	51635907	570	CpG_27:chr19:51635338-51635907	0.000340595	1	1	0	0	1	0	0	0	1	0	0	0	NA	NA	NA	NA	NA	NA	NA	NA	ENSCAFT00000023283.3	NA	NA	156017
chr18	44826350	44826855	506	CpG_25:chr18:44826350-44826855	0.000340895	1	0	0	0	0	0	0	1	1	0	1	0	NA	NA	NA	NA	NA	NA	NA	NA	ENSCAFT00000033541.1	U6	NA	50713
chr8	49806187	49806846	660	CpG:36:chr8:49806187-49806846	0.000341017	1	0	0	0	1	0	0	0	1	1	1	1	NA	NA	NA	NA	NA	NA	NA	NA	ENSCAFT00000047534.1	NA	NA	17143
chr26	38766583	38768611	2029	CpG_125:chr26:38766583-38768611	0.000342697	1	0	0	0	0	1	0	0	1	0	0	0	NA	NA	NA	NA	NA	NA	NA	NA	ENSCAFT00000024887.3	FAS	Fas cell surface death receptor	15160
chr5	45250856	45251587	732	CpG_39:chr5:45250856-45251587	0.000344689	1	0	0	0	1	1	0	0	1	1	1	1	NM_001287126-proxUP	JAK1_proxUP	Janus kinase 1	65	NA	NA	NA	NA	ENSCAFT00000033108.1	5S_rRNA	NA	44280
chr27	943199	943739	541	CpG_34:chr27:943199-943739	0.000345035	1	0	0	1	0	0	0	1	0	0	0	0	NA	NA	NA	NA	ENSCAFT00000048769.2-exon;ENSCAFT00000043445.1-exon;ENSCAFT00000048769.2-intron;ENSCAFT00000043445.1-intron;ENSCAFT00000010518.3-upstr	ZNF385A_exon;ZNF385A_intron;GPR84_upstr	zinc finger protein 385A;G protein-coupled receptor 84	15216;10210;9146	ENSCAFT00000010518.3	GPR84	G protein-coupled receptor 84	9146
chr5	40853402	40854802	1401	CpG_122:chr5:40853402-40854802	0.000345483	1	0	0	0	0	0	0	0	0	1	0	1	NA	NA	NA	NA	ENSCAFT00000028921.3-exon;ENSCAFT00000028921.3-intron;ENSCAFT00000028921.3-proxUP	B9D1_exon;B9D1_intron;B9D1_proxUP	NA	0	ENSCAFT00000028921.3	B9D1	NA	0
chr12	10110810	10111567	758	CpG_57:chr12:10110810-10111567	0.000346564	1	0	0	1	0	0	0	0	0	0	0	0	NA	NA	NA	NA	NA	NA	NA	NA	ENSCAFT00000002496.3	NCR2	NA	63400
chr5	78454983	78455640	658	CpG_36:chr5:78454983-78455640	0.000347084	1	0	1	1	0	0	0	0	0	0	0	1	NA	NA	NA	NA	ENSCAFT00000032240.4-exon;ENSCAFT00000032240.4-threeUTR	ZFHX3_exon;ZFHX3_threeUTR	zinc finger homeobox 3	154346	ENSCAFT00000032240.4	ZFHX3	zinc finger homeobox 3	154346
chr20	57649377	57650785	1409	CpG_137:chr20:57649377-57650785	0.000348454	1	1	1	0	0	1	0	0	0	0	1	0	NA	NA	NA	NA	ENSCAFT00000031075.3-exon;ENSCAFT00000031075.3-intron;ENSCAFT00000031087.4-intron;ENSCAFT00000031075.3-proxUP	POLR2E_exon;POLR2E_intron;HMHA1_intron;POLR2E_proxUP	polymerase (RNA) II (DNA directed) polypeptide E, 25kDa;histocompatibility (minor) HA-1	0;16423	ENSCAFT00000031075.3	POLR2E	polymerase (RNA) II (DNA directed) polypeptide E, 25kDa	0
chr18	1887253	1889048	1796	CpG_108:chr18:1887253-1889048	0.000349622	1	0	1	0	0	0	0	0	0	0	0	1	NA	NA	NA	NA	NA	NA	NA	NA	ENSCAFT00000005479.3	DDC	dopa decarboxylase (aromatic L-amino acid decarboxylase)	10521
chr3	69506187	69506682	496	CpG_22:chr3:69506187-69506682	0.000350403	1	0	0	0	0	0	0	1	1	0	1	0	NM_001130835-intron	SLC2A9_intron	solute carrier family 2 (facilitated glucose transporter), member 9	106876	ENSCAFT00000024802.4-intron;ENSCAFT00000047832.2-intron;ENSCAFT00000043245.2-intron;ENSCAFT00000049939.1-intron	SLC2A9_intron	solute carrier family 2 (facilitated glucose transporter), member 9	206324;112034;106889;106876	ENSCAFT00000049939.1	SLC2A9	solute carrier family 2 (facilitated glucose transporter), member 9	106876
chr10	44991057	44992349	1293	CpG_99:chr10:44991057-44992349	0.00035086	1	0	0	0	0	1	1	0	0	0	1	0	NM_001144130-upstr	COX5B_upstr	cytochrome c oxidase polypeptide Vb	5085	ENSCAFT00000003741.3-upstr;ENSCAFT00000049684.2-upstr	COX5B_upstr	cytochrome c oxidase polypeptide Vb	9690;5085	ENSCAFT00000049684.2	COX5B	cytochrome c oxidase polypeptide Vb	5085
chr6	8840590	8841377	788	CpG:39:chr6:8840590-8841377	0.000351183	1	1	0	0	1	1	0	0	1	0	0	0	NA	NA	NA	NA	ENSCAFT00000022201.3-exon;ENSCAFT00000022201.3-intron	MUC17_exon;MUC17_intron	NA	1331	ENSCAFT00000022201.3	MUC17	NA	1331
chr5	32375054	32375995	942	CpG_74:chr5:32375054-32375995	0.000351214	1	1	1	1	1	1	0	1	0	0	1	0	NA	NA	NA	NA	ENSCAFT00000025890.3-exon;ENSCAFT00000025890.3-intron	CHRNB1_exon;CHRNB1_intron	cholinergic receptor, nicotinic, beta 1 (muscle)	74	ENSCAFT00000025890.3	CHRNB1	cholinergic receptor, nicotinic, beta 1 (muscle)	74
chr2	84343162	84343708	547	CpG_40:chr2:84343162-84343708	0.000351772	1	0	0	1	0	0	0	0	0	0	0	0	NM_001284442-exon;NM_001284442-intron;NM_001284442-fiveUTR;NM_001284442-proxUP	PLOD1_exon;PLOD1_intron;PLOD1_fiveUTR;PLOD1_proxUP	procollagen-lysine, 2-oxoglutarate 5-dioxygenase 1	0	ENSCAFT00000026182.3-exon;ENSCAFT00000026182.3-intron;ENSCAFT00000026182.3-fiveUTR;ENSCAFT00000026182.3-proxUP;ENSCAFT00000026187.5-upstr	PLOD1_exon;PLOD1_intron;PLOD1_fiveUTR;PLOD1_proxUP;KIAA2013_upstr	procollagen-lysine, 2-oxoglutarate 5-dioxygenase 1;KIAA2013 ortholog	0;5876	ENSCAFT00000026182.3	PLOD1	procollagen-lysine, 2-oxoglutarate 5-dioxygenase 1	0
chr16	55180263	55180886	624	CpG_31:chr16:55180263-55180886	0.000352667	1	0	0	0	0	1	0	0	0	1	0	0	NA	NA	NA	NA	ENSCAFT00000013889.4-exon;ENSCAFT00000013885.3-exon;ENSCAFT00000013889.4-intron;ENSCAFT00000013885.3-intron	CSMD1_exon;CSMD1_intron	CUB and Sushi multiple domains 1	646784;324821	ENSCAFT00000042969.1	NA	NA	259551
chr24	1009301	1012909	3609	CpG_290:chr24:1009301-1012909	0.000353846	1	0	0	1	0	0	0	0	1	0	0	1	NA	NA	NA	NA	ENSCAFT00000008326.3-exon;ENSCAFT00000008326.3-intron;ENSCAFT00000008326.3-proxUP	FOXA2_exon;FOXA2_intron;FOXA2_proxUP	forkhead box A2	0	ENSCAFT00000008326.3	FOXA2	forkhead box A2	0
chr33	2956335	2957944	1610	CpG_168:chr33:2956335-2957944	0.000353918	1	0	0	0	0	0	1	1	0	0	1	0	NA	NA	NA	NA	NA	NA	NA	NA	ENSCAFT00000042303.1	U6	NA	88489
chr12	1334255	1334669	415	CpG_21:chr12:1334255-1334669	0.000354735	1	0	0	0	0	0	0	1	0	1	0	0	NA	NA	NA	NA	ENSCAFT00000001024.3-exon;ENSCAFT00000001024.3-intron;ENSCAFT00000000988.3-upstr	SLC44A4_exon;SLC44A4_intron;NEU1_upstr	solute carrier family 44, member 4;sialidase 1 (lysosomal sialidase)	6096;6351	ENSCAFT00000001024.3	SLC44A4	solute carrier family 44, member 4	6096
chr22	877128	879701	2574	CpG_181:chr22:877128-879701	0.000355124	1	0	0	0	1	0	0	0	0	0	0	0	NA	NA	NA	NA	ENSCAFT00000006889.3-upstr	NA_upstr	guanylate cyclase soluble subunit beta-2-like	2118	ENSCAFT00000006889.3	NA	guanylate cyclase soluble subunit beta-2-like	2118
chr18	532118	532648	531	CpG_27:chr18:532118-532648	0.000355636	1	0	0	1	0	0	1	0	1	0	0	0	NA	NA	NA	NA	NA	NA	NA	NA	ENSCAFT00000044856.1	ABCA13	ATP-binding cassette, sub-family A (ABC1), member 13	360851
chr14	35900112	35900563	452	CpG_21:chr14:35900112-35900563	0.000355762	1	0	0	0	0	0	0	0	0	1	0	0	NA	NA	NA	NA	NA	NA	NA	NA	ENSCAFT00000004336.1	NA	NA	38427
chr17	998029	1004597	6569	CpG_403:chr17:998029-1004597	0.000355897	1	0	0	0	1	0	1	0	0	0	0	0	NA	NA	NA	NA	ENSCAFT00000005203.3-exon;ENSCAFT00000005203.3-intron	MYT1L_exon;MYT1L_intron	myelin transcription factor 1-like	52987	ENSCAFT00000048901.1	MYT1L	myelin transcription factor 1-like	23778
chr9	22643289	22643737	449	CpG_41:chr9:22643289-22643737	0.000356103	1	0	0	0	0	0	0	1	0	0	0	1	NA	NA	NA	NA	ENSCAFT00000025865.3-exon;ENSCAFT00000025865.3-intron;ENSCAFT00000025865.3-fiveUTR;ENSCAFT00000025865.3-proxUP	IKZF3_exon;IKZF3_intron;IKZF3_fiveUTR;IKZF3_proxUP	IKAROS family zinc finger 3 (Aiolos)	0	ENSCAFT00000025865.3	IKZF3	IKAROS family zinc finger 3 (Aiolos)	0
chr9	49362358	49364078	1721	CpG_117:chr9:49362358-49364078	0.000356394	1	0	1	0	0	0	1	1	1	0	0	1	NA	NA	NA	NA	ENSCAFT00000043972.1-exon;ENSCAFT00000043972.1-intron;ENSCAFT00000043972.1-fiveUTR;ENSCAFT00000043972.1-proxUP	NACC2_exon;NACC2_intron;NACC2_fiveUTR;NACC2_proxUP	NACC family member 2, BEN and BTB (POZ) domain containing	0	ENSCAFT00000043972.1	NACC2	NACC family member 2, BEN and BTB (POZ) domain containing	0
chr9	22288682	22289901	1220	CpG_94:chr9:22288682-22289901	0.000358374	1	0	1	0	1	0	0	0	0	1	0	0	NM_001012645-exon;NM_001012645-intron;NM_001012645-fiveUTR;NM_001012645-proxUP	RARA_exon;RARA_intron;RARA_fiveUTR;RARA_proxUP	retinoic acid receptor, alpha	0	ENSCAFT00000011311.3-exon;ENSCAFT00000035664.3-exon;ENSCAFT00000011311.3-intron;ENSCAFT00000035664.3-intron;ENSCAFT00000011311.3-fiveUTR;ENSCAFT00000035664.3-fiveUTR;ENSCAFT00000011311.3-proxUP;ENSCAFT00000035664.3-proxUP	RARA_exon;RARA_intron;RARA_fiveUTR;RARA_proxUP	retinoic acid receptor, alpha	0	ENSCAFT00000011311.3	RARA	retinoic acid receptor, alpha	0
chr9	31458544	31459107	564	CpG_32:chr9:31458544-31459107	0.000358649	1	0	0	1	0	0	0	0	0	0	0	0	NA	NA	NA	NA	NA	NA	NA	NA	ENSCAFT00000047287.1	NOG	NA	4590
chr7	41168242	41168926	685	CpG_46:chr7:41168242-41168926	0.000358797	1	0	0	1	0	0	1	0	1	0	1	0	NA	NA	NA	NA	ENSCAFT00000026349.2-exon;ENSCAFT00000026503.5-intron;ENSCAFT00000026349.2-intron;ENSCAFT00000026176.3-upstr	INSRR_exon;HDGF_intron;INSRR_intron;NTRK1_upstr	insulin receptor-related receptor;hepatoma-derived growth factor;neurotrophic tyrosine kinase, receptor, type 1	6844;14118;8953	ENSCAFT00000026349.2	INSRR	insulin receptor-related receptor	6844
chr24	21454576	21455387	812	CpG:70:chr24:21454576-21455387	0.000358907	1	0	1	0	0	0	0	0	0	1	1	0	NA	NA	NA	NA	ENSCAFT00000011400.3-exon;ENSCAFT00000011400.3-intron;ENSCAFT00000011400.3-proxDOWN	CCM2L_exon;CCM2L_intron;CCM2L_proxDOWN	NA	17082	ENSCAFT00000011400.3	CCM2L	NA	17082
chr29	33952584	33953001	418	CpG_19:chr29:33952584-33953001	0.000359458	1	0	0	0	1	0	0	1	0	0	0	0	NA	NA	NA	NA	ENSCAFT00000014192.3-intron	MMP16_intron	matrix metallopeptidase 16 (membrane-inserted)	254977	ENSCAFT00000014192.3	MMP16	matrix metallopeptidase 16 (membrane-inserted)	254977
chr2	28659821	28660233	413	CpG_15:chr2:28659821-28660233	0.000359877	1	0	0	0	0	0	0	1	0	1	0	0	NA	NA	NA	NA	ENSCAFT00000008238.3-intron	SFMBT2_intron	Scm-like with four mbt domains 2	22908	ENSCAFT00000008238.3	SFMBT2	Scm-like with four mbt domains 2	22908
chr17	1169236	1169645	410	CpG_18:chr17:1169236-1169645	0.000360246	1	0	0	0	0	0	0	1	1	0	0	0	NA	NA	NA	NA	NA	NA	NA	NA	ENSCAFT00000005203.3	MYT1L	myelin transcription factor 1-like	111650
chr1	119659318	119660084	767	CpG_54:chr1:119659318-119660084	0.000360734	1	0	1	0	0	0	0	1	0	0	0	1	NA	NA	NA	NA	NA	NA	NA	NA	ENSCAFT00000012146.3	ZNF507	zinc finger protein 507	79914
chr1	107326323	107327182	860	CpG_69:chr1:107326323-107327182	0.000361161	1	1	0	1	0	0	1	1	1	0	0	1	NA	NA	NA	NA	ENSCAFT00000042816.1-exon;ENSCAFT00000006161.4-exon;ENSCAFT00000042816.1-intron;ENSCAFT00000006161.4-intron;ENSCAFT00000042816.1-proxUP	PPFIA3_exon;PPFIA3_intron;PPFIA3_proxUP	protein tyrosine phosphatase, receptor type, f polypeptide (PTPRF), interacting protein (liprin), alpha 3	0;4092	ENSCAFT00000042816.1	PPFIA3	protein tyrosine phosphatase, receptor type, f polypeptide (PTPRF), interacting protein (liprin), alpha 3	0
chr30	32879609	32880127	519	CpG_27:chr30:32879609-32880127	0.000362215	1	0	0	0	0	1	0	0	1	1	0	1	NA	NA	NA	NA	NA	NA	NA	NA	ENSCAFT00000045494.1	SPESP1	sperm equatorial segment protein 1	20622
chr2	33515244	33515805	562	CpG_33:chr2:33515244-33515805	0.000362663	1	0	1	0	0	1	0	0	0	0	1	1	NA	NA	NA	NA	NA	NA	NA	NA	ENSCAFT00000008891.3	NA	NA	240957
chr5	5843154	5843729	576	CpG_26:chr5:5843154-5843729	0.000362912	1	0	0	0	1	0	1	0	1	0	0	0	NA	NA	NA	NA	ENSCAFT00000046747.1-exon;ENSCAFT00000046747.1-intron	FLI1_exon;FLI1_intron	Fli-1 proto-oncogene, ETS transcription factor	114960	ENSCAFT00000016274.2	KCNJ1	potassium channel, inwardly rectifying subfamily J, member 1	34035
chr13	35865039	35868384	3346	CpG_215:chr13:35865039-35868384	0.000363962	1	0	0	0	0	1	0	0	1	0	0	0	NA	NA	NA	NA	NA	NA	NA	NA	ENSCAFT00000001928.3	PTP4A3	protein tyrosine phosphatase type IVA, member 3	12184
chr8	10672599	10673520	922	CpG_78:chr8:10672599-10673520	0.00036487	1	0	0	0	1	0	1	1	1	0	1	0	NA	NA	NA	NA	ENSCAFT00000020840.3-exon;ENSCAFT00000020840.3-intron;ENSCAFT00000020840.3-fiveUTR	HEATR5A_exon;HEATR5A_intron;HEATR5A_fiveUTR	HEAT repeat containing 5A	82	ENSCAFT00000020840.3	HEATR5A	HEAT repeat containing 5A	82
chr35	2107632	2109638	2007	CpG_162:chr35:2107632-2109638	0.000364927	1	0	1	0	0	0	0	0	1	0	0	0	NA	NA	NA	NA	ENSCAFT00000014648.3-exon;ENSCAFT00000014648.3-intron;ENSCAFT00000014648.3-threeUTR;ENSCAFT00000014648.3-proxDOWN	GMDS_exon;GMDS_intron;GMDS_threeUTR;GMDS_proxDOWN	GDP-mannose 4,6-dehydratase	408980	ENSCAFT00000042667.1	NA	NA	138980
chr17	51733340	51733769	430	CpG_19:chr17:51733340-51733769	0.000365566	1	0	0	0	0	1	0	0	0	0	0	0	NA	NA	NA	NA	ENSCAFT00000047235.1-exon;ENSCAFT00000014801.4-intron;ENSCAFT00000047235.1-intron;ENSCAFT00000047235.1-fiveUTR	HIPK1_exon;HIPK1_intron;HIPK1_fiveUTR	homeodomain interacting protein kinase 1	214;1323	ENSCAFT00000047235.1	HIPK1	homeodomain interacting protein kinase 1	214
chr2	65760762	65761305	544	CpG_30:chr2:65760762-65761305	0.000366053	1	0	0	0	1	1	0	0	1	0	0	0	NA	NA	NA	NA	ENSCAFT00000015894.3-intron	ZNF423_intron	zinc finger protein 423	121094	ENSCAFT00000015903.3	C16orf78	chromosome 2 open reading frame, human C16orf78	119558
chr7	30662620	30663048	429	CpG_33:chr7:30662620-30663048	0.000366221	1	0	1	1	0	0	0	0	0	0	0	1	NM_001253833-proxDOWN	ADCY10_proxDOWN	adenylate cyclase 10 (soluble)	85028	ENSCAFT00000024423.3-proxDOWN	ADCY10_proxDOWN	adenylate cyclase 10 (soluble)	85028	ENSCAFT00000046443.1	MPZL1	myelin protein zero-like 1	78418
chr5	23628379	23628857	479	CpG_28:chr5:23628379-23628857	0.000366945	1	0	0	0	0	0	1	0	1	0	1	0	NA	NA	NA	NA	NA	NA	NA	NA	ENSCAFT00000041144.1	U6	NA	84427
chr4	64011911	64012914	1004	CpG_69:chr4:64011911-64012914	0.000368115	1	1	0	0	1	0	0	0	0	0	0	0	NA	NA	NA	NA	NA	NA	NA	NA	ENSCAFT00000033368.1	U6	NA	84292
chr19	40783298	40783731	434	CpG_19:chr19:40783298-40783731	0.000368139	1	0	0	0	1	1	1	0	0	0	0	0	NA	NA	NA	NA	NA	NA	NA	NA	ENSCAFT00000008347.3	HNMT	histamine N-methyltransferase	127742
chr1	119697407	119697896	490	CpG_24:chr1:119697407-119697896	0.000368214	1	0	0	0	0	0	1	0	1	0	0	0	NA	NA	NA	NA	NA	NA	NA	NA	ENSCAFT00000012146.3	ZNF507	zinc finger protein 507	118003
chr9	983833	984594	762	CpG_43:chr9:983833-984594	0.000368489	1	0	0	0	0	0	0	1	0	0	0	1	NA	NA	NA	NA	NA	NA	NA	NA	ENSCAFT00000009191.4	BAIAP2	BAI1-associated protein 2	15320
chr9	1924302	1924870	569	CpG_28:chr9:1924302-1924870	0.000369255	1	1	0	0	0	1	0	1	0	1	0	1	NA	NA	NA	NA	NA	NA	NA	NA	ENSCAFT00000008949.3	ENPP7	ectonucleotide pyrophosphatase/phosphodiesterase 7	29588
chr9	54811759	54813088	1330	CpG_137:chr9:54811759-54813088	0.000369544	1	0	0	0	0	0	0	0	1	1	0	0	NA	NA	NA	NA	ENSCAFT00000031882.4-exon;ENSCAFT00000031882.4-intron;ENSCAFT00000031882.4-proxUP	ENDOG_exon;ENDOG_intron;ENDOG_proxUP	endonuclease G	0	ENSCAFT00000031882.4	ENDOG	endonuclease G	0
chr28	37878735	37879181	447	CpG_22:chr28:37878735-37879181	0.000369592	1	0	0	0	0	0	1	1	0	0	1	0	NA	NA	NA	NA	NA	NA	NA	NA	ENSCAFT00000039607.2	MGMT	O-6-methylguanine-DNA methyltransferase	324114
chr7	446393	451767	5375	CpG_386:chr7:446393-451767	0.000370465	1	0	0	0	0	0	1	1	0	0	0	1	NA	NA	NA	NA	NA	NA	NA	NA	ENSCAFT00000016655.3	KDM5B	lysine (K)-specific demethylase 5B	84457
chr11	70149250	70149692	443	CpG_17:chr11:70149250-70149692	0.000371052	1	1	0	1	0	0	0	1	1	0	1	1	NA	NA	NA	NA	ENSCAFT00000005614.2-intron	PAPPA_intron	pregnancy-associated plasma protein A, pappalysin 1	134082	ENSCAFT00000005614.2	PAPPA	pregnancy-associated plasma protein A, pappalysin 1	134082
chr6	11869569	11870201	633	CpG_45:chr6:11869569-11870201	0.000372742	1	0	0	0	0	1	0	0	0	0	0	0	NA	NA	NA	NA	ENSCAFT00000024965.3-exon;ENSCAFT00000024965.3-intron;ENSCAFT00000024965.3-proxUP	GRID2IP_exon;GRID2IP_intron;GRID2IP_proxUP	glutamate receptor, ionotropic, delta 2 (Grid2) interacting protein	0	ENSCAFT00000024965.3	GRID2IP	glutamate receptor, ionotropic, delta 2 (Grid2) interacting protein	0
chr29	15517015	15517617	603	CpG:42:chr29:15517015-15517617	0.000373302	1	0	0	0	0	0	0	0	0	1	1	1	NA	NA	NA	NA	NA	NA	NA	NA	ENSCAFT00000011658.3	PDE7A	phosphodiesterase 7A	49086
chr2	56671726	56672734	1009	CpG_77:chr2:56671726-56672734	0.000373525	1	0	1	0	0	1	1	0	0	0	0	0	NA	NA	NA	NA	ENSCAFT00000013142.4-exon;ENSCAFT00000013139.3-exon;ENSCAFT00000013142.4-intron;ENSCAFT00000013139.3-intron	ARHGEF28_exon;ARHGEF28_intron	Rho guanine nucleotide exchange factor (GEF) 28	206685;206674	ENSCAFT00000033440.1	U4	NA	142340
chr23	30876662	30878186	1525	CpG_116:chr23:30876662-30878186	0.000373968	1	0	0	1	0	1	0	0	0	1	0	0	NM_001011558-exon;NM_001011558-intron;NM_001011558-proxUP	SLCO2A1_exon;SLCO2A1_intron;SLCO2A1_proxUP	solute carrier organic anion transporter family, member 2A1	0	ENSCAFT00000010783.3-exon;ENSCAFT00000010783.3-intron;ENSCAFT00000010783.3-fiveUTR;ENSCAFT00000010783.3-proxUP	SLCO2A1_exon;SLCO2A1_intron;SLCO2A1_fiveUTR;SLCO2A1_proxUP	solute carrier organic anion transporter family, member 2A1	0	ENSCAFT00000010783.3	SLCO2A1	solute carrier organic anion transporter family, member 2A1	0
chr25	49648423	49648901	479	CpG_21:chr25:49648423-49648901	0.00037421	1	0	0	1	0	1	1	0	0	0	1	0	NA	NA	NA	NA	NA	NA	NA	NA	ENSCAFT00000019989.3	HDAC4	histone deacetylase 4	62489
chr28	40400800	40401340	541	CpG_28:chr28:40400800-40401340	0.000374668	1	1	0	0	0	1	0	1	0	0	1	0	NA	NA	NA	NA	ENSCAFT00000048559.1-intron;ENSCAFT00000048476.1-upstr	NA_intron;NA_upstr	NA	344816;8769	ENSCAFT00000048476.1	NA	NA	8769
chr16	55258955	55259959	1005	CpG_65:chr16:55258955-55259959	0.000375995	1	0	0	0	0	0	0	0	0	1	0	1	NA	NA	NA	NA	ENSCAFT00000013889.4-intron;ENSCAFT00000013885.3-intron	CSMD1_intron	CUB and Sushi multiple domains 1	567711;245748	ENSCAFT00000042969.1	NA	NA	180478
chr26	38839199	38839681	483	CpG_22:chr26:38839199-38839681	0.000376948	1	0	0	0	0	0	0	1	1	0	1	0	NA	NA	NA	NA	NA	NA	NA	NA	ENSCAFT00000024895.3	CH25H	cholesterol 25-hydroxylase	46020
chr11	16400276	16401361	1086	CpG_82:chr11:16400276-16401361	0.000379505	1	0	1	0	0	0	0	0	0	0	0	0	NA	NA	NA	NA	ENSCAFT00000000950.4-intron	MEGF10_intron	multiple EGF-like-domains 10	20615	ENSCAFT00000000950.4	MEGF10	multiple EGF-like-domains 10	20615
chr16	45457744	45459232	1489	CpG_117:chr16:45457744-45459232	0.000380031	1	0	0	0	0	0	0	1	1	0	0	1	NA	NA	NA	NA	ENSCAFT00000048803.1-exon;ENSCAFT00000048803.1-intron;ENSCAFT00000012152.4-proxUP;ENSCAFT00000048803.1-proxUP;ENSCAFT00000012152.4-upstr	SLC25A4_exon;SLC25A4_intron;SLC25A4_proxUP;SLC25A4_upstr	solute carrier family 25 (mitochondrial carrier; adenine nucleotide translocator), member 4	0;548	ENSCAFT00000048803.1	SLC25A4	solute carrier family 25 (mitochondrial carrier; adenine nucleotide translocator), member 4	0
chr36	30052693	30053149	457	CpG_22:chr36:30052693-30053149	0.00038143	1	0	0	0	1	1	0	0	1	0	0	0	NA	NA	NA	NA	NA	NA	NA	NA	ENSCAFT00000034456.1	7SK	NA	31823
chr9	24077261	24078384	1124	CpG_103:chr9:24077261-24078384	0.000381623	1	0	0	1	0	0	0	1	0	0	0	1	NA	NA	NA	NA	ENSCAFT00000026451.4-exon;ENSCAFT00000026451.4-intron;ENSCAFT00000026451.4-proxUP	TBX21_exon;TBX21_intron;TBX21_proxUP	T-box 21	0	ENSCAFT00000026451.4	TBX21	T-box 21	0
chr18	2408595	2409114	520	CpG_24:chr18:2408595-2409114	0.000382341	1	0	0	0	1	1	0	0	0	1	0	1	NA	NA	NA	NA	NA	NA	NA	NA	ENSCAFT00000005532.3	COBL	cordon-bleu WH2 repeat protein	49692
chr4	8053415	8054380	966	CpG_69:chr4:8053415-8054380	0.000383466	1	0	0	0	0	0	0	0	0	0	1	0	NA	NA	NA	NA	ENSCAFT00000018696.4-exon;ENSCAFT00000037161.3-exon;ENSCAFT00000018696.4-intron;ENSCAFT00000037161.3-intron;ENSCAFT00000018696.4-fiveUTR;ENSCAFT00000018696.4-proxUP;ENSCAFT00000037161.3-proxUP	EGLN1_exon;EGLN1_intron;EGLN1_fiveUTR;EGLN1_proxUP	egl-9 family hypoxia-inducible factor 1	0	ENSCAFT00000018696.4	EGLN1	egl-9 family hypoxia-inducible factor 1	0
chr4	86744006	86744406	401	CpG_16:chr4:86744006-86744406	0.000384599	1	0	0	0	0	0	1	0	0	1	1	0	NM_001314111-intron	FAM134B_intron	family with sequence similarity 134, member B	353888	ENSCAFT00000030328.4-intron;ENSCAFT00000030300.3-intron	FAM134B_intron;MYO10_intron	family with sequence similarity 134, member B;myosin X	94469;40745	ENSCAFT00000030300.3	MYO10	myosin X	40745
chr35	14741911	14743167	1257	CpG_88:chr35:14741911-14743167	0.000385229	1	0	0	0	0	1	0	0	0	0	0	0	NA	NA	NA	NA	ENSCAFT00000049838.2-intron;ENSCAFT00000015732.2-intron	DTNBP1_intron	dystrobrevin binding protein 1	110198;110838	ENSCAFT00000049838.2	DTNBP1	dystrobrevin binding protein 1	110198
chr18	33371538	33371940	403	CpG_16:chr18:33371538-33371940	0.000385502	1	0	0	0	0	0	0	0	0	0	1	1	NA	NA	NA	NA	ENSCAFT00000044102.2-intron;ENSCAFT00000011132.3-intron	ELF5_intron	E74-like factor 5 (ets domain transcription factor)	26150;21301	ENSCAFT00000011132.3	ELF5	E74-like factor 5 (ets domain transcription factor)	21301
chr18	28710866	28711390	525	CpG_24:chr18:28710866-28711390	0.0003862	1	0	0	0	0	0	0	0	1	0	1	0	NA	NA	NA	NA	NA	NA	NA	NA	ENSCAFT00000010899.2	LRRC4C	leucine rich repeat containing 4C	129773
chr25	48465087	48467211	2125	CpG_178:chr25:48465087-48467211	0.000386866	1	0	0	0	1	1	1	1	0	0	0	0	NA	NA	NA	NA	ENSCAFT00000036763.1-exon;ENSCAFT00000036763.1-intron;ENSCAFT00000019617.3-upstr;ENSCAFT00000036763.1-proxDOWN	RAMP1_exon;RAMP1_intron;NA_upstr;RAMP1_proxDOWN	NA	26684;9924	ENSCAFT00000019617.3	NA	NA	9924
chr33	27010497	27010960	464	CpG_25:chr33:27010497-27010960	0.000386883	1	1	0	1	1	0	0	0	1	0	0	0	NA	NA	NA	NA	ENSCAFT00000019371.4-upstr;ENSCAFT00000047123.1-upstr	CCDC14_upstr	coiled-coil domain containing 14	7592	ENSCAFT00000019371.4	CCDC14	coiled-coil domain containing 14	7592
chr16	947973	951496	3524	CpG_223:chr16:947973-951496	0.000387307	1	0	0	0	0	1	0	0	0	0	1	0	NA	NA	NA	NA	NA	NA	NA	NA	ENSCAFT00000019522.3	IGFBP3	insulin-like growth factor binding protein 3	69728
chr9	24792667	24794289	1623	CpG_114:chr9:24792667-24794289	0.000388362	1	0	0	0	0	1	1	1	1	0	0	1	NA	NA	NA	NA	ENSCAFT00000026658.2-exon;ENSCAFT00000026658.2-intron;ENSCAFT00000048176.1-upstr;ENSCAFT00000026658.2-proxDOWN	HOXB1_exon;HOXB1_intron;NA_upstr;HOXB1_proxDOWN	homeobox B1;NA	12;8919	ENSCAFT00000026658.2	HOXB1	homeobox B1	12
chr3	51908777	51909707	931	CpG_59:chr3:51908777-51909707	0.000388414	1	0	0	0	0	0	0	0	1	0	0	0	NA	NA	NA	NA	NA	NA	NA	NA	ENSCAFT00000018302.4	ACAN	aggrecan	85407
chr31	37396479	37397683	1205	CpG_81:chr31:37396479-37397683	0.000389674	1	0	0	0	0	1	0	0	0	0	0	0	NA	NA	NA	NA	NA	NA	NA	NA	ENSCAFT00000016864.3	NA	salt-inducible kinase 1	68123
chr23	51118377	51118887	511	CpG_30:chr23:51118377-51118887	0.000390984	1	0	0	0	0	0	0	1	0	0	0	1	NA	NA	NA	NA	NA	NA	NA	NA	ENSCAFT00000014121.3	VEPH1	ventricular zone expressed PH domain-containing 1	115911
chr24	44064853	44065257	405	CpG_19:chr24:44064853-44065257	0.000391769	1	0	0	0	1	0	0	0	1	0	0	0	NA	NA	NA	NA	NA	NA	NA	NA	ENSCAFT00000019450.3	EDN3	endothelin 3	32101
chr36	19995414	19996196	783	CpG_58:chr36:19995414-19996196	0.000392326	1	0	0	0	0	0	0	1	0	1	0	0	NA	NA	NA	NA	ENSCAFT00000048782.1-exon;ENSCAFT00000048782.1-intron	HOXD1_exon;HOXD1_intron	homeobox D1	81	ENSCAFT00000048782.1	HOXD1	homeobox D1	81
chr26	19287708	19288231	524	CpG_33:chr26:19287708-19288231	0.00039235	1	0	0	0	1	1	0	1	1	0	0	0	NA	NA	NA	NA	ENSCAFT00000018362.2-exon;ENSCAFT00000018362.2-intron	CRYBB3_exon;CRYBB3_intron	crystallin, beta B3	1209	ENSCAFT00000018362.2	CRYBB3	crystallin, beta B3	1209
chr29	41505279	41506021	743	CpG_46:chr29:41505279-41506021	0.00039302	1	0	0	0	0	0	0	1	0	0	0	1	NA	NA	NA	NA	ENSCAFT00000049753.1-proxUP;ENSCAFT00000049753.1-upstr	TSPYL5_proxUP;TSPYL5_upstr	TSPY-like 5	1322	ENSCAFT00000049753.1	TSPYL5	TSPY-like 5	1322
chr11	2043738	2044238	501	CpG_34:chr11:2043738-2044238	0.000393552	1	0	0	0	0	0	0	1	0	0	1	1	NA	NA	NA	NA	ENSCAFT00000000520.3-upstr	HNRNPH1_upstr	heterogeneous nuclear ribonucleoprotein H1 (H)	7132	ENSCAFT00000000520.3	HNRNPH1	heterogeneous nuclear ribonucleoprotein H1 (H)	7132
chr9	34115654	34116611	958	CpG_62:chr9:34115654-34116611	0.000393654	1	0	0	0	0	0	0	0	0	0	1	0	NA	NA	NA	NA	ENSCAFT00000028003.3-proxUP	CLTC_proxUP	clathrin, heavy chain (Hc)	22	ENSCAFT00000028003.3	CLTC	clathrin, heavy chain (Hc)	22
chr29	13198330	13198733	404	CpG_14:chr29:13198330-13198733	0.0003941	1	1	0	0	0	1	0	0	0	0	1	1	NA	NA	NA	NA	ENSCAFT00000045622.1-intron	TTPA_intron	tocopherol (alpha) transfer protein	3149	ENSCAFT00000045622.1	TTPA	tocopherol (alpha) transfer protein	3149
chr6	37828390	37829746	1357	CpG_120:chr6:37828390-37829746	0.000394754	1	0	0	1	0	0	0	0	0	1	1	0	NA	NA	NA	NA	ENSCAFT00000045804.1-proxUP	ZNF174_proxUP	zinc finger protein 174	151	ENSCAFT00000045804.1	ZNF174	zinc finger protein 174	151
chr7	4712865	4715531	2667	CpG_176:chr7:4712865-4715531	0.000394888	1	1	1	0	0	1	0	0	0	0	0	0	NA	NA	NA	NA	ENSCAFT00000018012.3-exon;ENSCAFT00000018012.3-intron;ENSCAFT00000018012.3-fiveUTR;ENSCAFT00000018012.3-proxUP	NEK7_exon;NEK7_intron;NEK7_fiveUTR;NEK7_proxUP	NIMA-related kinase 7	0	ENSCAFT00000018012.3	NEK7	NIMA-related kinase 7	0
chr28	39081562	39082312	751	CpG_46:chr28:39081562-39082312	0.000395222	1	0	0	0	0	1	0	1	0	0	1	0	NA	NA	NA	NA	NA	NA	NA	NA	ENSCAFT00000021070.3	GLRX3	glutaredoxin 3	357331
chr2	57034886	57036102	1217	CpG_74:chr2:57034886-57036102	0.000395434	1	0	0	0	0	1	0	0	0	0	0	0	NA	NA	NA	NA	NA	NA	NA	NA	ENSCAFT00000013146.1	ENC1	ectodermal-neural cortex 1 (with BTB domain)	148146
chr13	36179076	36180386	1311	CpG_76:chr13:36179076-36180386	0.000395963	1	0	0	0	0	0	0	0	0	0	0	1	NA	NA	NA	NA	NA	NA	NA	NA	ENSCAFT00000049002.1	NA	NA	210303
chr14	40421017	40422447	1431	CpG_121:chr14:40421017-40422447	0.000396122	1	0	0	0	0	0	0	0	1	0	1	1	NA	NA	NA	NA	ENSCAFT00000004757.4-exon;ENSCAFT00000004757.4-intron;ENSCAFT00000004757.4-proxDOWN	EVX1_exon;EVX1_intron;EVX1_proxDOWN	even-skipped homeobox 1	2427	ENSCAFT00000004757.4	EVX1	even-skipped homeobox 1	2427
chr23	52021536	52023648	2113	CpG_186:chr23:52021536-52023648	0.000397255	1	1	0	0	0	0	0	0	0	1	0	1	NA	NA	NA	NA	ENSCAFT00000046838.1-upstr	RARRES1_upstr	retinoic acid receptor responder (tazarotene induced) 1	2488	ENSCAFT00000046838.1	RARRES1	retinoic acid receptor responder (tazarotene induced) 1	2488
chr3	59980050	59982289	2240	CpG_162:chr3:59980050-59982289	0.000397481	1	0	1	1	0	0	1	0	1	0	0	0	NA	NA	NA	NA	ENSCAFT00000046666.2-exon;ENSCAFT00000046666.2-intron;ENSCAFT00000046666.2-fiveUTR;ENSCAFT00000046666.2-proxUP	ABLIM2_exon;ABLIM2_intron;ABLIM2_fiveUTR;ABLIM2_proxUP	actin binding LIM protein family, member 2	0	ENSCAFT00000046666.2	ABLIM2	actin binding LIM protein family, member 2	0
chr17	2244160	2245227	1068	CpG_64:chr17:2244160-2245227	0.000397807	1	0	0	0	0	0	0	0	0	0	1	0	NA	NA	NA	NA	ENSCAFT00000005263.3-intron;ENSCAFT00000045628.2-intron	DCDC2C_intron	NA	27800	ENSCAFT00000005263.3	DCDC2C	NA	27800
chr12	1144618	1145148	531	CpG_32:chr12:1144618-1145148	0.000399094	1	0	0	0	1	1	0	0	0	0	0	0	NA	NA	NA	NA	ENSCAFT00000043742.2-intron;ENSCAFT00000000926.3-proxUP;ENSCAFT00000037840.2-upstr;ENSCAFT00000000906.3-upstr;ENSCAFT00000000927.3-proxDOWN	BAG6_intron;NA_proxUP;CSNK2B_upstr;BAG6_upstr;GPANK1_proxDOWN	BCL2-associated athanogene 6;NA;G patch domain and ankyrin repeats 1	1815;538;5798;7400;3417	ENSCAFT00000000926.3	NA	NA	538
chr1	75892237	75892674	438	CpG_36:chr1:75892237-75892674	0.000399201	1	0	0	1	0	1	0	0	1	1	0	0	NA	NA	NA	NA	ENSCAFT00000002259.3-proxUP	FRMD3_proxUP	FERM domain containing 3	265	ENSCAFT00000002259.3	FRMD3	FERM domain containing 3	265
chr33	12906417	12906829	413	CpG_17:chr33:12906417-12906829	0.000399429	1	0	1	0	0	1	0	0	0	0	0	1	NA	NA	NA	NA	NA	NA	NA	NA	ENSCAFT00000015685.3	BBX	bobby sox homolog (Drosophila)	96152
chr6	39356252	39356739	488	CpG_22:chr6:39356252-39356739	0.000401118	1	0	0	0	0	0	0	1	0	0	0	1	NA	NA	NA	NA	ENSCAFT00000031114.3-exon;ENSCAFT00000031114.3-threeUTR;ENSCAFT00000044902.1-proxUP;ENSCAFT00000043733.1-upstr	CLCN7_exon;CLCN7_threeUTR;CCDC154_proxUP;CCDC154_upstr	chloride channel, voltage-sensitive 7;coiled-coil domain containing 154	18307;576;3652	ENSCAFT00000044902.1	CCDC154	coiled-coil domain containing 154	576
chr11	61637078	61638734	1657	CpG_135:chr11:61637078-61638734	0.000401334	1	0	0	0	0	1	0	1	0	0	1	0	NA	NA	NA	NA	NA	NA	NA	NA	ENSCAFT00000038659.2	TMEM38B	transmembrane protein 38B	125330
chr18	33421799	33422951	1153	CpG_85:chr18:33421799-33422951	0.000401718	1	0	0	0	0	0	1	0	0	0	0	0	NM_001002984-exon;NM_001002984-intron;NM_001002984-fiveUTR;NM_001002984-proxUP	CAT_exon;CAT_intron;CAT_fiveUTR;CAT_proxUP	catalase	0	ENSCAFT00000011146.3-exon;ENSCAFT00000011146.3-intron;ENSCAFT00000011146.3-fiveUTR;ENSCAFT00000011146.3-proxUP	NA_exon;NA_intron;NA_fiveUTR;NA_proxUP	catalase	0	ENSCAFT00000011146.3	NA	catalase	0
chr22	49433695	49434449	755	CpG_45:chr22:49433695-49434449	0.000404802	1	1	0	0	1	1	0	0	0	0	0	0	NA	NA	NA	NA	NA	NA	NA	NA	ENSCAFT00000009375.3	TM9SF2	transmembrane 9 superfamily member 2	80541
chr5	43589988	43590789	802	CpG_53:chr5:43589988-43590789	0.000405909	1	0	0	0	0	1	1	1	0	0	0	0	NA	NA	NA	NA	ENSCAFT00000029454.3-exon;ENSCAFT00000029447.5-exon;ENSCAFT00000029454.3-intron;ENSCAFT00000029454.3-proxUP;ENSCAFT00000029447.5-proxUP;ENSCAFT00000044716.2-upstr	WDR78_exon;MIER1_exon;WDR78_intron;WDR78_proxUP;MIER1_proxUP;MIER1_upstr	WD repeat domain 78;mesoderm induction early response 1, transcriptional regulator	0;3930	ENSCAFT00000029447.5	MIER1	mesoderm induction early response 1, transcriptional regulator	0
chr5	14503578	14504641	1064	CpG_91:chr5:14503578-14504641	0.000407024	1	0	1	0	0	0	0	1	0	0	0	1	NM_001287129-exon;NM_001287129-intron;NM_001287129-fiveUTR;NM_001287129-proxUP	THY1_exon;THY1_intron;THY1_fiveUTR;THY1_proxUP	Thy-1 cell surface antigen	0	ENSCAFT00000045542.1-proxUP;ENSCAFT00000045542.1-upstr	THY1_proxUP;THY1_upstr	Thy-1 cell surface antigen	1564	ENSCAFT00000045542.1	THY1	Thy-1 cell surface antigen	1564
chr33	30390527	30390946	420	CpG_17:chr33:30390527-30390946	0.000407078	1	0	1	0	0	1	0	0	0	0	0	0	NA	NA	NA	NA	NA	NA	NA	NA	ENSCAFT00000021203.3	BDH1	3-hydroxybutyrate dehydrogenase, type 1	36682
chr2	58761491	58762095	605	CpG_36:chr2:58761491-58762095	0.000408223	1	1	0	1	1	0	0	0	1	0	1	0	NA	NA	NA	NA	ENSCAFT00000013773.3-exon;ENSCAFT00000013773.3-intron;ENSCAFT00000013754.3-upstr	DRC7_exon;DRC7_intron;NA_upstr	dynein regulatory complex subunit 7;NA	13370;7501	ENSCAFT00000013754.3	NA	NA	7501
chr5	3821757	3822170	414	CpG_17:chr5:3821757-3822170	0.000408629	1	1	0	0	1	0	0	0	1	0	0	0	NA	NA	NA	NA	NA	NA	NA	NA	ENSCAFT00000032960.1	U6	NA	167378
chr20	57163342	57164119	778	CpG_56:chr20:57163342-57164119	0.000408766	1	0	0	0	0	0	0	0	0	0	0	1	NA	NA	NA	NA	ENSCAFT00000030959.3-proxDOWN	ONECUT3_proxDOWN	one cut homeobox 3	17720	ENSCAFT00000030958.3	ATP8B3	NA	14028
chr2	80431262	80431858	597	CpG_27:chr2:80431262-80431858	0.000410208	1	0	0	0	1	0	0	0	0	0	0	0	NA	NA	NA	NA	NA	NA	NA	NA	ENSCAFT00000043263.1	IGSF21	immunoglobin superfamily, member 21	75791
chr28	38486625	38487111	487	CpG_23:chr28:38486625-38487111	0.000410915	1	1	0	0	1	0	0	0	1	0	1	0	NA	NA	NA	NA	ENSCAFT00000021050.3-proxDOWN	EBF3_proxDOWN	NA	114788	ENSCAFT00000021050.3	EBF3	NA	114788
chr23	34671996	34672422	427	CpG_16:chr23:34671996-34672422	0.000411209	1	1	0	0	1	0	0	1	0	0	0	0	NA	NA	NA	NA	ENSCAFT00000012101.3-exon;ENSCAFT00000012101.3-intron	ESYT3_exon;ESYT3_intron	extended synaptotagmin-like protein 3	26770	ENSCAFT00000012101.3	ESYT3	extended synaptotagmin-like protein 3	26770
chr11	24662764	24663259	496	CpG_24:chr11:24662764-24663259	0.000411213	1	0	0	0	1	1	0	0	1	0	0	0	NA	NA	NA	NA	NA	NA	NA	NA	ENSCAFT00000049320.1	SPOCK1	NA	344171
chr22	870672	871095	424	CpG_23:chr22:870672-871095	0.000411368	1	0	0	0	0	0	0	1	1	0	0	0	NA	NA	NA	NA	NA	NA	NA	NA	ENSCAFT00000006889.3	NA	guanylate cyclase soluble subunit beta-2-like	10724
chr8	35269203	35270132	930	CpG_67:chr8:35269203-35270132	0.000412231	1	0	1	0	0	0	0	0	0	0	1	1	NA	NA	NA	NA	ENSCAFT00000024717.3-exon;ENSCAFT00000024717.3-intron;ENSCAFT00000024717.3-fiveUTR;ENSCAFT00000024717.3-proxUP	DHRS7_exon;DHRS7_intron;DHRS7_fiveUTR;DHRS7_proxUP	dehydrogenase/reductase (SDR family) member 7	0	ENSCAFT00000024717.3	DHRS7	dehydrogenase/reductase (SDR family) member 7	0
chr13	23336566	23339919	3354	CpG_299:chr13:23336566-23339919	0.00041234	1	0	0	1	0	0	0	1	1	0	1	1	NM_001313808-exon;NM_001313808-intron;NM_001313808-fiveUTR;NM_001313808-proxUP	TRIB1_exon;TRIB1_intron;TRIB1_fiveUTR;TRIB1_proxUP	tribbles pseudokinase 1	0	ENSCAFT00000001643.3-exon;ENSCAFT00000001643.3-intron;ENSCAFT00000001643.3-proxUP	TRIB1_exon;TRIB1_intron;TRIB1_proxUP	tribbles pseudokinase 1	0	ENSCAFT00000001643.3	TRIB1	tribbles pseudokinase 1	0
chr1	120364912	120365569	658	CpG_31:chr1:120364912-120365569	0.000415788	1	0	0	0	1	0	0	0	1	0	0	0	NA	NA	NA	NA	NA	NA	NA	NA	ENSCAFT00000012149.4	TSHZ3	teashirt zinc finger homeobox 3	22748
chr10	19731946	19732897	952	CpG_49:chr10:19731946-19732897	0.000416073	1	0	0	0	1	0	1	0	1	0	0	0	NA	NA	NA	NA	ENSCAFT00000001204.4-intron;ENSCAFT00000048271.1-intron	CELSR1_intron	cadherin, EGF LAG seven-pass G-type receptor 1	63112;24165	ENSCAFT00000048271.1	CELSR1	cadherin, EGF LAG seven-pass G-type receptor 1	24165
chr17	7376179	7377233	1055	CpG_96:chr17:7376179-7377233	0.000416393	1	0	0	0	0	0	0	0	0	1	0	1	NA	NA	NA	NA	ENSCAFT00000036614.2-exon;ENSCAFT00000036614.2-intron;ENSCAFT00000036614.2-fiveUTR;ENSCAFT00000033175.1-proxUP	ODC1_exon;ODC1_intron;ODC1_fiveUTR;SNORA42_proxUP	ornithine decarboxylase 1;NA	264;764	ENSCAFT00000036614.2	ODC1	ornithine decarboxylase 1	264
chr25	48169305	48169764	460	CpG_19:chr25:48169305-48169764	0.000416485	1	0	0	0	0	0	1	0	0	1	0	0	NM_001103219-proxDOWN	MLPH_proxDOWN	melanophilin	47805	ENSCAFT00000019444.3-proxDOWN	MLPH_proxDOWN	melanophilin	47805	ENSCAFT00000019479.3	PRLH	NA	10501
chr23	49570128	49571036	909	CpG_56:chr23:49570128-49571036	0.000416531	1	0	0	0	1	0	0	0	0	0	1	1	NM_001313780-intron	GMPS_intron	guanine monophosphate synthase	556	ENSCAFT00000043570.2-intron	GMPS_intron	guanine monophosphate synthase	1327	ENSCAFT00000043570.2	GMPS	guanine monophosphate synthase	1327
chr16	977872	978424	553	CpG_25:chr16:977872-978424	0.000419666	1	0	1	0	0	1	0	0	0	0	0	0	NA	NA	NA	NA	NA	NA	NA	NA	ENSCAFT00000019522.3	IGFBP3	insulin-like growth factor binding protein 3	42800
chr20	54014696	54015187	492	CpG_29:chr20:54014696-54015187	0.000421214	1	1	1	0	0	0	0	1	1	0	0	1	NA	NA	NA	NA	NA	NA	NA	NA	ENSCAFT00000029716.4	ACSBG2	long-chain-fatty-acid--CoA ligase ACSBG2	33052
chr34	20127108	20129930	2823	CpG_195:chr34:20127108-20129930	0.000421796	1	1	1	0	1	0	0	0	0	0	0	0	NM_001195404-upstr	BCL6_upstr	B-cell CLL/lymphoma 6	2426	ENSCAFT00000022065.3-upstr	RTP2_upstr	receptor (chemosensory) transporter protein 2_B-cell CLL/lymphoma 6	2403	ENSCAFT00000022065.3	RTP2	receptor (chemosensory) transporter protein 2_B-cell CLL/lymphoma 6	2403
chr17	522793	525868	3076	CpG_248:chr17:522793-525868	0.000422812	1	0	0	0	1	1	0	0	1	0	0	0	NA	NA	NA	NA	NA	NA	NA	NA	ENSCAFT00000005150.2	NA	NA	69906
chr13	46639361	46642037	2677	CpG_172:chr13:46639361-46642037	0.000422993	1	0	0	1	0	0	0	0	0	0	0	0	NA	NA	NA	NA	ENSCAFT00000003252.4-exon;ENSCAFT00000003252.4-intron;ENSCAFT00000003252.4-proxUP;ENSCAFT00000003252.4-proxDOWN	GSX2_exon;GSX2_intron;GSX2_proxUP;GSX2_proxDOWN	GS homeobox 2	0	ENSCAFT00000003252.4	GSX2	GS homeobox 2	0
chr28	39718765	39722209	3445	CpG_254:chr28:39718765-39722209	0.00042347	1	0	0	0	0	0	1	0	1	0	0	1	NA	NA	NA	NA	NA	NA	NA	NA	ENSCAFT00000017279.4	TCERG1L	transcription elongation regulator 1-like	119072
chr4	28830967	28831488	522	CpG_30:chr4:28830967-28831488	0.000424029	1	0	0	0	0	1	1	0	1	0	0	0	NA	NA	NA	NA	NA	NA	NA	NA	ENSCAFT00000045790.1	NA	NA	25752
chr22	1719120	1719644	525	CpG_22:chr22:1719120-1719644	0.000424521	1	0	1	0	0	0	1	0	0	0	0	0	NA	NA	NA	NA	NA	NA	NA	NA	ENSCAFT00000041373.1	U6	NA	12941
chr28	38609471	38610011	541	CpG_27:chr28:38609471-38610011	0.000425669	1	0	0	1	0	0	0	0	0	0	0	0	NA	NA	NA	NA	ENSCAFT00000021050.3-upstr	EBF3_upstr	NA	7570	ENSCAFT00000021050.3	EBF3	NA	7570
chr5	46783848	46784869	1022	CpG_99:chr5:46783848-46784869	0.000426715	1	0	1	0	0	0	0	0	1	0	0	0	NA	NA	NA	NA	ENSCAFT00000029698.3-upstr	ALG6_upstr	ALG6, alpha-1,3-glucosyltransferase	6149	ENSCAFT00000029698.3	ALG6	ALG6, alpha-1,3-glucosyltransferase	6149
chr36	30072138	30072979	842	CpG_51:chr36:30072138-30072979	0.000427281	1	0	1	0	0	0	1	1	0	0	1	0	NA	NA	NA	NA	NA	NA	NA	NA	ENSCAFT00000023491.4	GULP1	GULP, engulfment adaptor PTB domain containing 1	35906
chr6	18177196	18179406	2211	chr6:18177196-18179406	0.000427866	1	0	0	0	0	0	1	0	0	1	0	0	NM_001003223-exon;NM_001003223-intron;NM_001003223-fiveUTR	SULT1A1_exon;SULT1A1_intron;SULT1A1_fiveUTR	sulfotransferase family, cytosolic, 1A, phenol-preferring, member 1	796	ENSCAFT00000027121.2-exon;ENSCAFT00000046198.1-exon;ENSCAFT00000027121.2-intron;ENSCAFT00000046198.1-intron;ENSCAFT00000027121.2-fiveUTR;ENSCAFT00000046198.1-fiveUTR;ENSCAFT00000027125.3-proxDOWN	NA_exon;NA_intron;NA_fiveUTR;NA_proxDOWN	sulfotransferase family, cytosolic, 1A, phenol-preferring, member 1;SAGA-associated factor 29 homolog	796;31;24747	ENSCAFT00000046198.1	NA	sulfotransferase family, cytosolic, 1A, phenol-preferring, member 1	31
chr9	22290523	22291299	777	CpG_50:chr9:22290523-22291299	0.000428214	1	0	0	0	1	0	0	1	0	0	0	0	NM_001012645-proxUP	RARA_proxUP	retinoic acid receptor, alpha	1063	ENSCAFT00000011311.3-proxUP;ENSCAFT00000035664.3-proxUP	RARA_proxUP	retinoic acid receptor, alpha	1063	ENSCAFT00000011311.3	RARA	retinoic acid receptor, alpha	1063
chr31	36828238	36828927	690	CpG_41:chr31:36828238-36828927	0.000429169	1	1	0	1	0	0	0	0	0	0	0	1	NA	NA	NA	NA	ENSCAFT00000043898.2-exon;ENSCAFT00000043898.2-intron;ENSCAFT00000043898.2-fiveUTR;ENSCAFT00000043898.2-proxUP;ENSCAFT00000016618.3-upstr	SLC37A1_exon;SLC37A1_intron;SLC37A1_fiveUTR;SLC37A1_proxUP;SLC37A1_upstr	solute carrier family 37 (glucose-6-phosphate transporter), member 1	0;3145	ENSCAFT00000043898.2	SLC37A1	solute carrier family 37 (glucose-6-phosphate transporter), member 1	0
chr28	14685679	14686613	935	CpG_67:chr28:14685679-14686613	0.000429998	1	0	0	0	0	0	0	0	0	0	0	1	NA	NA	NA	NA	ENSCAFT00000016004.4-exon;ENSCAFT00000016004.4-intron;ENSCAFT00000016004.4-proxUP;ENSCAFT00000015971.4-proxDOWN	NOLC1_exon;NOLC1_intron;NOLC1_proxUP;PPRC1_proxDOWN	nucleolar and coiled-body phosphoprotein 1;peroxisome proliferator-activated receptor gamma, coactivator-related 1	0;16539	ENSCAFT00000016004.4	NOLC1	nucleolar and coiled-body phosphoprotein 1	0
chr11	68566083	68567180	1098	CpG_62:chr11:68566083-68567180	0.000430304	1	0	0	1	0	0	1	0	0	0	0	0	NA	NA	NA	NA	ENSCAFT00000048912.1-exon;ENSCAFT00000005347.5-intron;ENSCAFT00000048912.1-intron	AKNA_exon;AKNA_intron	AT-hook transcription factor	31263	ENSCAFT00000005333.3	NA	alpha-1-acid glycoprotein 1	9028
chr5	79110831	79112062	1232	CpG_107:chr5:79110831-79112062	0.00043036	1	1	0	0	1	0	0	0	1	0	1	0	NA	NA	NA	NA	NA	NA	NA	NA	ENSCAFT00000032240.4	ZFHX3	zinc finger homeobox 3	500843
chr29	36519966	36521379	1414	CpG_107:chr29:36519966-36521379	0.000430725	1	1	1	0	1	0	0	0	0	0	1	0	NA	NA	NA	NA	ENSCAFT00000014369.3-upstr	LRRC69_upstr	NA	6794	ENSCAFT00000014369.3	LRRC69	NA	6794
chr30	34290041	34290533	493	CpG_23:chr30:34290041-34290533	0.000431728	1	0	0	0	1	0	0	1	0	0	0	1	NA	NA	NA	NA	NA	NA	NA	NA	ENSCAFT00000041039.1	NA	NA	90638
chr23	37339833	37340563	731	CpG_39:chr23:37339833-37340563	0.00043312	1	0	0	0	0	1	0	0	0	1	0	0	NA	NA	NA	NA	ENSCAFT00000012266.3-exon	ZBTB38_exon	zinc finger and BTB domain containing 38	1907	ENSCAFT00000012266.3	ZBTB38	zinc finger and BTB domain containing 38	1907
chr36	19381465	19381977	513	CpG_22:chr36:19381465-19381977	0.000433246	1	0	0	0	0	0	0	0	1	0	1	0	NA	NA	NA	NA	NA	NA	NA	NA	ENSCAFT00000046624.1	NA	NA	88207
chr29	40660237	40661099	863	CpG_44:chr29:40660237-40661099	0.000434014	1	0	0	0	1	0	0	1	0	0	1	1	NA	NA	NA	NA	NA	NA	NA	NA	ENSCAFT00000015016.3	GDF6	NA	33074
chr1	31224916	31225656	741	CpG_40:chr1:31224916-31225656	0.000434116	1	0	1	1	0	0	0	1	0	0	0	0	NA	NA	NA	NA	NA	NA	NA	NA	ENSCAFT00000000438.3	ABRACL	ABRA C-terminal like	35175
chr13	37401673	37409824	8152	CpG_572:chr13:37401673-37409824	0.000434276	1	0	0	0	1	0	0	0	0	0	0	0	NA	NA	NA	NA	ENSCAFT00000002173.3-upstr	NRBP2_upstr	nuclear receptor binding protein 2	3033	ENSCAFT00000002173.3	NRBP2	nuclear receptor binding protein 2	3033
chr17	62381721	62382514	794	CpG_43:chr17:62381721-62382514	0.000435334	1	0	0	0	0	0	0	0	0	0	0	1	NA	NA	NA	NA	NA	NA	NA	NA	ENSCAFT00000046642.2	MAGI3	membrane associated guanylate kinase, WW and PDZ domain containing 3	90513
chr31	37665763	37666262	500	CpG_24:chr31:37665763-37666262	0.000435454	1	1	0	0	0	0	1	0	0	1	1	0	NA	NA	NA	NA	ENSCAFT00000016891.4-exon;ENSCAFT00000016891.4-intron	RRP1B_exon;RRP1B_intron	ribosomal RNA processing 1B	12690	ENSCAFT00000016891.4	RRP1B	ribosomal RNA processing 1B	12690
chr21	32842115	32844500	2386	CpG_199:chr21:32842115-32844500	0.000435681	1	0	0	0	0	0	0	1	0	0	1	0	NA	NA	NA	NA	ENSCAFT00000011883.4-exon;ENSCAFT00000011883.4-intron;ENSCAFT00000011883.4-proxUP	WEE1_exon;WEE1_intron;WEE1_proxUP	WEE1 G2 checkpoint kinase	0	ENSCAFT00000011883.4	WEE1	WEE1 G2 checkpoint kinase	0
chr1	17411044	17411547	504	CpG_38:chr1:17411044-17411547	0.000436588	1	0	0	0	0	0	0	0	0	0	1	0	NA	NA	NA	NA	ENSCAFT00000047112.1-upstr;ENSCAFT00000000166.4-upstr;ENSCAFT00000041917.1-upstr	MALT1_upstr;U6_upstr	MALT1 paracaspase;NA	7393;7315;5024	ENSCAFT00000041917.1	U6	NA	5024
chr24	47513202	47515086	1885	CpG_144:chr24:47513202-47515086	0.000437307	1	0	1	0	0	0	0	0	0	0	1	0	NA	NA	NA	NA	ENSCAFT00000045475.1-exon;ENSCAFT00000045475.1-intron;ENSCAFT00000045475.1-threeUTR;ENSCAFT00000045256.1-upstr;ENSCAFT00000024122.3-proxDOWN	RGS19_exon;RGS19_intron;RGS19_threeUTR;NA_upstr;TCEA2_proxDOWN	regulator of G-protein signaling 19;NA;transcription elongation factor A (SII), 2	3382;2498;5040	ENSCAFT00000045256.1	NA	NA	2498
chr2	34013814	34014460	647	CpG_32:chr2:34013814-34014460	0.000437646	1	0	0	0	0	0	1	0	1	1	1	0	NA	NA	NA	NA	NA	NA	NA	NA	ENSCAFT00000008921.3	GTPBP4	NA	58881
chr18	1671302	1671754	453	CpG_20:chr18:1671302-1671754	0.000437775	1	0	0	0	0	0	0	0	0	1	0	1	NA	NA	NA	NA	ENSCAFT00000005412.3-intron	IKZF1_intron	IKAROS family zinc finger 1 (Ikaros)	8896	ENSCAFT00000005412.3	IKZF1	IKAROS family zinc finger 1 (Ikaros)	8896
chr37	30839270	30839856	587	CpG_27:chr37:30839270-30839856	0.000438036	1	0	1	0	0	0	1	0	0	1	1	0	NA	NA	NA	NA	ENSCAFT00000025892.2-upstr	NA_upstr	NA	6951	ENSCAFT00000025892.2	NA	NA	6951
chr37	14354114	14354645	532	CpG_27:chr37:14354114-14354645	0.000438123	1	0	0	0	0	0	0	1	1	0	1	0	NA	NA	NA	NA	ENSCAFT00000021053.3-exon;ENSCAFT00000021053.3-intron	NRP2_exon;NRP2_intron	neuropilin 2	60179	ENSCAFT00000021053.3	NRP2	neuropilin 2	60179
chr31	38771550	38772100	551	CpG_30:chr31:38771550-38772100	0.000438643	1	1	0	0	0	0	0	0	0	1	1	0	NA	NA	NA	NA	ENSCAFT00000017660.3-intron	ADARB1_intron	adenosine deaminase, RNA-specific, B1	56004	ENSCAFT00000044025.1	POFUT2	NA	48809
chr8	69972523	69973009	487	CpG_28:chr8:69972523-69973009	0.000440807	1	0	0	0	0	0	0	1	0	0	0	1	NA	NA	NA	NA	NA	NA	NA	NA	ENSCAFT00000028644.4	DYNC1H1	dynein, cytoplasmic 1, heavy chain 1	23331
chr3	91420103	91421620	1518	CpG_152:chr3:91420103-91421620	0.00044091	1	0	0	0	1	0	0	1	0	0	0	1	NA	NA	NA	NA	ENSCAFT00000026437.3-exon;ENSCAFT00000026437.3-intron;ENSCAFT00000026437.3-proxDOWN	SPON2_exon;SPON2_intron;SPON2_proxDOWN	NA	261	ENSCAFT00000026437.3	SPON2	NA	261
chr24	45016114	45017245	1132	CpG_60:chr24:45016114-45017245	0.000441155	1	0	0	0	1	0	0	1	1	0	0	0	NA	NA	NA	NA	NA	NA	NA	NA	ENSCAFT00000033282.1	U6	NA	434813
chr27	2227255	2227739	485	CpG_23:chr27:2227255-2227739	0.000441307	1	0	0	0	1	0	0	0	0	0	0	0	NA	NA	NA	NA	ENSCAFT00000011536.3-exon;ENSCAFT00000011536.3-intron	NA_exon;NA_intron	keratin 8, type II	5565	ENSCAFT00000011536.3	NA	keratin 8, type II	5565
chr1	95182183	95182631	449	CpG_18:chr1:95182183-95182631	0.000441434	1	0	0	0	1	0	0	1	0	0	0	1	NA	NA	NA	NA	NA	NA	NA	NA	ENSCAFT00000003401.4	ROR2	receptor tyrosine kinase-like orphan receptor 2	53001
chr11	21118721	21119950	1230	CpG_102:chr11:21118721-21119950	0.000441655	1	0	0	1	0	1	1	1	0	0	1	0	NA	NA	NA	NA	ENSCAFT00000001419.4-exon;ENSCAFT00000001419.4-intron;ENSCAFT00000001419.4-fiveUTR;ENSCAFT00000001419.4-proxUP	SHROOM1_exon;SHROOM1_intron;SHROOM1_fiveUTR;SHROOM1_proxUP	shroom family member 1	0	ENSCAFT00000001419.4	SHROOM1	shroom family member 1	0
chr33	4797004	4798275	1272	CpG_117:chr33:4797004-4798275	0.000442992	1	0	0	1	0	0	0	0	0	0	0	0	NA	NA	NA	NA	ENSCAFT00000014494.3-proxUP	ARL6_proxUP	ADP-ribosylation factor-like 6	337	ENSCAFT00000014494.3	ARL6	ADP-ribosylation factor-like 6	337
chr10	23728361	23729314	954	CpG:99:chr10:23728361-23729314	0.000443104	1	1	0	0	0	0	0	1	1	0	0	1	NA	NA	NA	NA	ENSCAFT00000001618.3-exon;ENSCAFT00000001618.3-intron;ENSCAFT00000001618.3-fiveUTR;ENSCAFT00000001618.3-proxUP	POLR3H_exon;POLR3H_intron;POLR3H_fiveUTR;POLR3H_proxUP	polymerase (RNA) III (DNA directed) polypeptide H (22.9kD)	0	ENSCAFT00000001618.3	POLR3H	polymerase (RNA) III (DNA directed) polypeptide H (22.9kD)	0
chr26	37464617	37465175	559	CpG_29:chr26:37464617-37465175	0.000444655	1	0	1	0	0	0	0	0	0	0	1	0	NA	NA	NA	NA	NA	NA	NA	NA	ENSCAFT00000047870.1	MINPP1	multiple inositol-polyphosphate phosphatase 1	121553
chr28	24598506	24599219	714	CpG:62:chr28:24598506-24599219	0.000444903	1	0	1	0	0	0	0	0	0	0	0	0	NA	NA	NA	NA	ENSCAFT00000017737.3-proxUP;ENSCAFT00000017717.5-upstr;ENSCAFT00000046985.1-upstr;ENSCAFT00000048610.2-upstr	CASP7_proxUP;NRAP_upstr	caspase 7, apoptosis-related cysteine peptidase;nebulin-related anchoring protein	649;6462;6212	ENSCAFT00000017737.3	CASP7	caspase 7, apoptosis-related cysteine peptidase	649
chr11	36902584	36902991	408	CpG:23:chr11:36902584-36902991	0.000445332	1	0	0	0	0	1	0	0	1	1	0	0	NA	NA	NA	NA	ENSCAFT00000002443.4-intron	BNC2_intron	basonuclin 2	47749	ENSCAFT00000002443.4	BNC2	basonuclin 2	47749
chr1	322081	322678	598	CpG_38:chr1:322081-322678	0.000445382	1	0	0	0	0	1	0	0	1	0	0	0	NA	NA	NA	NA	ENSCAFT00000000001.3-exon;ENSCAFT00000000001.3-fiveUTR;ENSCAFT00000000001.3-proxUP	ENPP1_exon;ENPP1_fiveUTR;ENPP1_proxUP	ectonucleotide pyrophosphatase/phosphodiesterase 1	0	ENSCAFT00000000001.3	ENPP1	ectonucleotide pyrophosphatase/phosphodiesterase 1	0
chr18	38127666	38128269	604	CpG_38:chr18:38127666-38128269	0.000445458	1	0	0	1	0	0	1	1	0	0	1	0	NA	NA	NA	NA	ENSCAFT00000039659.2-exon	NA_exon	olfactory receptor 10Q1	333	ENSCAFT00000039659.2	NA	olfactory receptor 10Q1	333
chr6	77152585	77158114	5530	CpG_365:chr6:77152585-77158114	0.000447094	1	1	1	0	0	0	0	0	0	0	1	1	NA	NA	NA	NA	NA	NA	NA	NA	ENSCAFT00000032538.3	WLS	wntless Wnt ligand secretion mediator	99457
chr26	24496866	24497271	406	CpG:18:chr26:24496866-24497271	0.000448137	1	0	0	0	0	0	0	1	0	0	0	1	NA	NA	NA	NA	ENSCAFT00000049951.2-exon;ENSCAFT00000020965.4-exon;ENSCAFT00000049951.2-intron;ENSCAFT00000020965.4-intron	SFI1_exon;SFI1_intron	SFI1 centrin binding protein	82670;82642	ENSCAFT00000020997.3	PISD	phosphatidylserine decarboxylase	11771
chr28	34939860	34940284	425	CpG_18:chr28:34939860-34940284	0.000448502	1	0	0	0	1	0	0	0	1	0	1	0	NA	NA	NA	NA	ENSCAFT00000020394.3-exon;ENSCAFT00000020394.3-intron	MMP21_exon;MMP21_intron	matrix metallopeptidase 21	3825	ENSCAFT00000020394.3	MMP21	matrix metallopeptidase 21	3825
chr6	39854953	39857841	2889	CpG_261:chr6:39854953-39857841	0.000449756	1	0	0	0	0	0	1	1	0	0	0	1	NM_001204219-exon;NM_001204219-intron;NM_001204219-proxUP	HAGHL_exon;HAGHL_intron;HAGHL_proxUP	hydroxyacylglutathione hydrolase-like	0	ENSCAFT00000031182.3-exon;ENSCAFT00000031167.3-exon;ENSCAFT00000031182.3-intron;ENSCAFT00000031167.3-intron;ENSCAFT00000031182.3-proxUP;ENSCAFT00000031167.3-proxUP;ENSCAFT00000031182.3-upstr;ENSCAFT00000031180.3-proxDOWN	CCDC78_exon;HAGHL_exon;CCDC78_intron;HAGHL_intron;CCDC78_proxUP;HAGHL_proxUP;CCDC78_upstr;NARFL_proxDOWN	coiled-coil domain containing 78;hydroxyacylglutathione hydrolase-like;nuclear prelamin A recognition factor-like	0;8081	ENSCAFT00000031167.3	HAGHL	hydroxyacylglutathione hydrolase-like	0
chr32	1315296	1316205	910	CpG_70:chr32:1315296-1316205	0.000450023	1	0	0	1	0	0	0	0	0	0	0	0	NA	NA	NA	NA	ENSCAFT00000013733.3-intron	SHROOM3_intron	shroom family member 3	96790	ENSCAFT00000013742.3	NA	NA	24189
chr34	41798672	41799142	471	CpG_24:chr34:41798672-41799142	0.000450973	1	0	0	0	0	0	0	1	1	0	0	1	NA	NA	NA	NA	NA	NA	NA	NA	ENSCAFT00000024664.4	NA	potassium channel subfamily M regulatory beta subunit 2	163316
chr2	33579034	33579837	804	CpG_41:chr2:33579034-33579837	0.000451387	1	0	0	0	1	1	1	1	0	0	0	1	NA	NA	NA	NA	NA	NA	NA	NA	ENSCAFT00000008891.3	NA	NA	176925
chr1	106403835	106404269	435	CpG_18:chr1:106403835-106404269	0.000452181	1	1	0	0	1	0	0	0	0	0	0	1	NA	NA	NA	NA	ENSCAFT00000044692.2-exon;ENSCAFT00000005236.3-exon;ENSCAFT00000044692.2-intron;ENSCAFT00000005236.3-intron	MYH14_exon;MYH14_intron	myosin, heavy chain 14, non-muscle	197361;51327	ENSCAFT00000005236.3	MYH14	myosin, heavy chain 14, non-muscle	51327
chr24	47201988	47203138	1151	CpG_91:chr24:47201988-47203138	0.000452515	1	1	0	0	0	1	0	0	0	0	0	0	NA	NA	NA	NA	ENSCAFT00000038353.2-intron;ENSCAFT00000020649.2-upstr	TCFL5_intron;GMEB2_upstr	transcription factor-like 5 (basic helix-loop-helix);glucocorticoid modulatory element binding protein 2	72404;5334	ENSCAFT00000020649.2	GMEB2	glucocorticoid modulatory element binding protein 2	5334
chr28	29000445	29001515	1071	CpG_61:chr28:29000445-29001515	0.000453362	1	0	0	0	0	0	0	0	1	1	0	1	NA	NA	NA	NA	NA	NA	NA	NA	ENSCAFT00000019060.1	PRLHR	prolactin releasing hormone receptor	44863
chr2	31654126	31654691	566	CpG_47:chr2:31654126-31654691	0.000455476	1	1	1	1	0	0	0	1	0	0	0	0	NA	NA	NA	NA	ENSCAFT00000008619.3-exon;ENSCAFT00000008619.3-intron;ENSCAFT00000008619.3-fiveUTR	KLF6_exon;KLF6_intron;KLF6_fiveUTR	Kruppel-like factor 6	0	ENSCAFT00000008619.3	KLF6	Kruppel-like factor 6	0
chr15	6433077	6433674	598	CpG_35:chr15:6433077-6433674	0.000455489	1	0	0	0	0	0	1	0	0	1	1	1	NA	NA	NA	NA	NA	NA	NA	NA	ENSCAFT00000005684.2	C1orf216	chromosome 15 open reading frame, human C1orf216	12267
chr2	79753615	79754149	535	CpG_26:chr2:79753615-79754149	0.000456313	1	0	0	0	1	0	0	1	1	1	0	0	NA	NA	NA	NA	NA	NA	NA	NA	ENSCAFT00000024580.2	ALDH4A1	taste receptor, type 1, member 2_aldehyde dehydrogenase 4 family, member A1_intermediate filament family orphan 2	33989
chr21	4821692	4822259	568	CpG_32:chr21:4821692-4822259	0.000456941	1	0	0	0	0	0	0	0	0	1	0	1	NA	NA	NA	NA	ENSCAFT00000006542.4-upstr	MAML2_upstr	mastermind-like transcriptional coactivator 2	2139	ENSCAFT00000006542.4	MAML2	mastermind-like transcriptional coactivator 2	2139
chr3	2347845	2348280	436	CpG_18:chr3:2347845-2348280	0.000456978	1	1	0	0	1	0	0	0	1	0	0	0	NA	NA	NA	NA	ENSCAFT00000047226.2-intron;ENSCAFT00000011885.3-intron	MAN2A1_intron	mannosidase, alpha, class 2A, member 1	129166;129237	ENSCAFT00000047226.2	MAN2A1	mannosidase, alpha, class 2A, member 1	129166
chr31	37450351	37450955	605	CpG_39:chr31:37450351-37450955	0.000457662	1	0	0	0	0	1	0	1	0	0	1	0	NA	NA	NA	NA	NA	NA	NA	NA	ENSCAFT00000016864.3	NA	salt-inducible kinase 1	14851
chr9	3689900	3690369	470	CpG_21:chr9:3689900-3690369	0.000457889	1	0	0	0	1	0	1	1	1	1	1	0	NA	NA	NA	NA	ENSCAFT00000030383.3-exon;ENSCAFT00000030383.3-intron	SEC14L1_exon;SEC14L1_intron	SEC14-like lipid binding 1	48830	ENSCAFT00000049101.1	NA	NA	48476
chr37	30457392	30458184	793	CpG_46:chr37:30457392-30458184	0.000459001	1	1	0	0	0	1	0	0	1	1	0	1	NA	NA	NA	NA	NA	NA	NA	NA	ENSCAFT00000025847.3	DLGAP2	discs, large (Drosophila) homolog-associated protein 2	175285
chr4	86389894	86390628	735	CpG_46:chr4:86389894-86390628	0.00046225	1	0	0	0	1	0	0	1	0	0	0	0	NM_001314111-exon;NM_001314111-intron;NM_001314111-proxUP	FAM134B_exon;FAM134B_intron;FAM134B_proxUP	family with sequence similarity 134, member B	0	NA	NA	NA	NA	ENSCAFT00000044354.1	BASP1	brain abundant, membrane attached signal protein 1	27587
chr1	117379519	117380093	575	CpG_30:chr1:117379519-117380093	0.000462395	1	1	0	0	0	0	1	0	1	0	0	0	NA	NA	NA	NA	NA	NA	NA	NA	ENSCAFT00000011365.3	FAM187B	family with sequence similarity 187, member B	17437
chr11	23068301	23070636	2336	CpG_173:chr11:23068301-23070636	0.000462688	1	0	0	0	0	0	0	0	1	0	0	1	NA	NA	NA	NA	ENSCAFT00000001631.3-exon;ENSCAFT00000001631.3-intron;ENSCAFT00000001631.3-threeUTR;ENSCAFT00000001631.3-proxDOWN	PITX1_exon;PITX1_intron;PITX1_threeUTR;PITX1_proxDOWN	paired-like homeodomain 1	4547	ENSCAFT00000001631.3	PITX1	paired-like homeodomain 1	4547
chr9	6149402	6150029	628	CpG_34:chr9:6149402-6150029	0.000464157	1	0	1	0	0	0	0	0	0	0	1	0	NA	NA	NA	NA	ENSCAFT00000007288.3-exon;ENSCAFT00000007288.3-intron;ENSCAFT00000007288.3-fiveUTR;ENSCAFT00000007288.3-proxUP	TTYH2_exon;TTYH2_intron;TTYH2_fiveUTR;TTYH2_proxUP	NA	0	ENSCAFT00000007288.3	TTYH2	NA	0
chr16	58155420	58155926	507	CpG_25:chr16:58155420-58155926	0.000464437	1	0	0	0	1	0	0	0	1	0	0	0	NA	NA	NA	NA	NA	NA	NA	NA	ENSCAFT00000034336.1	U6	NA	71124
chr17	994731	995198	468	CpG_20:chr17:994731-995198	0.000465276	1	0	0	0	0	1	0	0	0	0	0	0	NA	NA	NA	NA	ENSCAFT00000005203.3-exon;ENSCAFT00000005203.3-intron	MYT1L_exon;MYT1L_intron	myelin transcription factor 1-like	62386	ENSCAFT00000048901.1	MYT1L	myelin transcription factor 1-like	33177
chr37	27773100	27773657	558	CpG_31:chr37:27773100-27773657	0.000465451	1	0	0	0	0	0	1	0	0	0	1	0	NA	NA	NA	NA	ENSCAFT00000025379.3-intron	EPHA4_intron	EPH receptor A4	35985	ENSCAFT00000025379.3	EPHA4	EPH receptor A4	35985
chr2	65980841	65981461	621	CpG_44:chr2:65980841-65981461	0.000465629	1	0	0	0	1	1	0	0	0	0	0	0	NA	NA	NA	NA	NA	NA	NA	NA	ENSCAFT00000015914.3	CBLN1	cerebellin 1 precursor	5872
chr1	116710557	116711256	700	CpG_58:chr1:116710557-116711256	0.000466379	1	1	0	0	0	0	0	1	0	0	1	0	NA	NA	NA	NA	ENSCAFT00000047855.1-exon;ENSCAFT00000047855.1-intron;ENSCAFT00000047855.1-threeUTR	NA_exon;NA_intron;NA_threeUTR	NA	5144	ENSCAFT00000047855.1	NA	NA	5144
chr10	23992826	23996561	3736	CpG_270:chr10:23992826-23996561	0.000466613	1	0	0	0	0	0	1	0	0	1	1	0	NA	NA	NA	NA	ENSCAFT00000001705.3-exon;ENSCAFT00000001705.3-intron;ENSCAFT00000001723.5-intron;ENSCAFT00000001705.3-proxUP	CHADL_exon;CHADL_intron;EP300_intron;CHADL_proxUP	chondroadherin-like;zinc finger CCCH-type containing 7B_E1A binding protein p300	0;159610	ENSCAFT00000001705.3	CHADL	chondroadherin-like	0
chr16	20103652	20104679	1028	CpG_71:chr16:20103652-20104679	0.000467187	1	0	0	0	0	0	1	0	0	0	1	0	NA	NA	NA	NA	ENSCAFT00000049020.1-intron	PTPRN2_intron	protein tyrosine phosphatase, receptor type, N polypeptide 2	457973	ENSCAFT00000042143.1	7SK	NA	98430
chr31	36226832	36227497	666	CpG_35:chr31:36226832-36227497	0.00046767	1	1	0	0	0	0	0	1	1	0	1	0	NA	NA	NA	NA	ENSCAFT00000049663.2-intron;ENSCAFT00000016225.4-intron	PRDM15_intron	PR domain containing 15	58221;58254	ENSCAFT00000016214.3	RIPK4	receptor-interacting serine-threonine kinase 4	30659
chr5	32990009	32990513	505	CpG_29:chr5:32990009-32990513	0.000468016	1	0	0	1	0	0	0	1	0	1	1	1	NA	NA	NA	NA	ENSCAFT00000034685.1-exon;ENSCAFT00000034685.1-proxDOWN;ENSCAFT00000026935.3-proxDOWN	U8_exon;U8_proxDOWN;TMEM107_proxDOWN	NA;transmembrane protein 107	71;2646	ENSCAFT00000034685.1	U8	NA	71
chr1	15183570	15184004	435	CpG_21:chr1:15183570-15184004	0.000468206	1	0	0	0	1	0	0	0	1	0	0	0	NM_001286988-exon;NM_001286988-threeUTR	CDH20_exon;CDH20_threeUTR	cadherin 20, type 2	50875	ENSCAFT00000000141.3-exon;ENSCAFT00000000141.3-threeUTR	CDH20_exon;CDH20_threeUTR	cadherin 20, type 2	50875	ENSCAFT00000000141.3	CDH20	cadherin 20, type 2	50875
chr3	59680213	59680792	580	CpG_37:chr3:59680213-59680792	0.000468536	1	0	1	1	0	0	1	0	0	0	0	0	NA	NA	NA	NA	NA	NA	NA	NA	ENSCAFT00000022970.2	AFAP1	actin filament associated protein 1	90698
chr17	7298667	7299075	409	CpG_18:chr17:7298667-7299075	0.000469938	1	0	0	0	0	0	0	0	1	0	0	1	NA	NA	NA	NA	ENSCAFT00000048188.1-intron	HPCAL1_intron	hippocalcin-like 1	51609	ENSCAFT00000048188.1	HPCAL1	hippocalcin-like 1	51609
chr33	2104635	2105576	942	CpG_67:chr33:2104635-2105576	0.000470101	1	0	0	0	1	0	0	0	0	0	0	0	NA	NA	NA	NA	NA	NA	NA	NA	ENSCAFT00000033945.1	snoU2_19	NA	96627
chr26	7913791	7914645	855	CpG:70:chr26:7913791-7914645	0.000470331	1	0	0	0	0	0	1	0	0	0	0	0	NA	NA	NA	NA	ENSCAFT00000013312.3-exon;ENSCAFT00000013312.3-intron;ENSCAFT00000013312.3-proxUP	P2RX4_exon;P2RX4_intron;P2RX4_proxUP	purinergic receptor P2X, ligand gated ion channel, 4	0	ENSCAFT00000013312.3	P2RX4	purinergic receptor P2X, ligand gated ion channel, 4	0
chr25	9709685	9711376	1692	CpG_137:chr25:9709685-9711376	0.000470547	1	0	0	0	0	0	0	0	1	1	1	1	NA	NA	NA	NA	NA	NA	NA	NA	ENSCAFT00000010676.3	KATNAL1	katanin p60 subunit A-like 1	20810
chr20	57996183	57997107	925	CpG:66:chr20:57996183-57997107	0.000471543	1	0	1	0	0	0	0	0	0	0	1	0	NA	NA	NA	NA	ENSCAFT00000046349.2-intron;ENSCAFT00000031358.4-intron;ENSCAFT00000031361.2-upstr	POLRMT_intron;ODF3L2_intron;POLRMT_upstr	polymerase (RNA) mitochondrial (DNA directed);NA	87815;671;4340	ENSCAFT00000031358.4	ODF3L2	NA	671
chr7	36085644	36089909	4266	CpG_382:chr7:36085644-36089909	0.0004717	1	0	0	1	0	1	0	0	0	0	0	0	NA	NA	NA	NA	ENSCAFT00000048512.2-exon;ENSCAFT00000025110.3-exon;ENSCAFT00000048512.2-intron;ENSCAFT00000025110.3-intron;ENSCAFT00000048512.2-fiveUTR;ENSCAFT00000048512.2-proxUP;ENSCAFT00000025110.3-proxUP;ENSCAFT00000025110.3-upstr	KIF26B_exon;KIF26B_intron;KIF26B_fiveUTR;KIF26B_proxUP;KIF26B_upstr	kinesin family member 26B	0	ENSCAFT00000048512.2	KIF26B	kinesin family member 26B	0
chr2	81872916	81873427	512	CpG_25:chr2:81872916-81873427	0.00047174	1	0	0	0	0	0	0	1	0	0	1	0	NA	NA	NA	NA	ENSCAFT00000025696.3-exon;ENSCAFT00000025696.3-intron;ENSCAFT00000025639.3-upstr	PLEKHM2_exon;PLEKHM2_intron;SLC25A34_upstr	pleckstrin homology domain containing, family M (with RUN domain) member 2;solute carrier family 25, member 34	7315;9550	ENSCAFT00000025696.3	PLEKHM2	pleckstrin homology domain containing, family M (with RUN domain) member 2	7315
chr3	3329364	3329795	432	CpG_19:chr3:3329364-3329795	0.000472152	1	0	0	0	0	0	1	0	0	0	1	0	NA	NA	NA	NA	ENSCAFT00000037551.2-upstr	NA_upstr	NA	7910	ENSCAFT00000037551.2	NA	NA	7910
chr9	48493089	48493549	461	CpG_22:chr9:48493089-48493549	0.000472759	1	0	0	0	0	0	0	1	1	0	1	0	NM_001008717-intron	GRIN1_intron	glutamate receptor, ionotropic, N-methyl D-aspartate 1	20431	ENSCAFT00000044506.1-exon;ENSCAFT00000037711.2-intron;ENSCAFT00000031003.4-intron;ENSCAFT00000031009.4-intron;ENSCAFT00000031011.4-intron;ENSCAFT00000035191.3-intron;ENSCAFT00000044506.1-intron;ENSCAFT00000044506.1-proxDOWN;ENSCAFT00000031014.3-proxDOWN	GRIN1_exon;RNF224_intron;GRIN1_intron;GRIN1_proxDOWN;LRRC26_proxDOWN	glutamate receptor, ionotropic, N-methyl D-aspartate 1;NA;leucine rich repeat containing 26	15271;50769;20431;2093	ENSCAFT00000031014.3	LRRC26	leucine rich repeat containing 26	2093
chr35	4369491	4369950	460	CpG_32:chr35:4369491-4369950	0.000472778	1	0	1	0	0	0	0	0	1	0	0	0	NA	NA	NA	NA	ENSCAFT00000014971.4-proxUP;ENSCAFT00000014975.3-upstr	ECI2_proxUP;ECI2_upstr	enoyl-CoA delta isomerase 2	1382;2359	ENSCAFT00000014971.4	ECI2	enoyl-CoA delta isomerase 2	1382
chr33	27825681	27826285	605	CpG_31:chr33:27825681-27826285	0.000473349	1	1	1	0	0	1	0	0	0	1	1	0	NA	NA	NA	NA	ENSCAFT00000043921.2-intron;ENSCAFT00000019852.3-intron	ITGB5_intron	integrin, beta 5	86355;86272	ENSCAFT00000019720.3	UMPS	uridine monophosphate synthetase	71689
chr15	52282774	52283267	494	CpG_34:chr15:52282774-52283267	0.000473355	1	0	0	1	0	0	0	1	1	0	0	1	NA	NA	NA	NA	NA	NA	NA	NA	ENSCAFT00000013420.3	FGG	fibrinogen gamma chain	12604
chr9	45775848	45778521	2674	CpG_211:chr9:45775848-45778521	0.000473546	1	1	0	0	0	0	0	0	0	0	0	1	NA	NA	NA	NA	ENSCAFT00000030472.2-exon;ENSCAFT00000030472.2-intron;ENSCAFT00000030472.2-fiveUTR;ENSCAFT00000030472.2-proxUP;ENSCAFT00000044715.1-proxDOWN	SLC43A2_exon;SLC43A2_intron;SLC43A2_fiveUTR;SLC43A2_proxUP;SCARF1_proxDOWN	solute carrier family 43 (amino acid system L transporter), member 2;NA	0;6546	ENSCAFT00000030472.2	SLC43A2	solute carrier family 43 (amino acid system L transporter), member 2	0
chr30	38585245	38585655	411	CpG_19:chr30:38585245-38585655	0.000475956	1	0	0	1	0	0	1	0	0	0	0	1	NA	NA	NA	NA	NA	NA	NA	NA	ENSCAFT00000028686.2	ODF3L1	outer dense fiber of sperm tails 3-like 1	75780
chr9	1718427	1718943	517	CpG_27:chr9:1718427-1718943	0.000476245	1	0	0	0	0	1	0	1	0	0	0	0	NA	NA	NA	NA	ENSCAFT00000008982.4-exon;ENSCAFT00000008982.4-intron	TBC1D16_exon;TBC1D16_intron	TBC1 domain family, member 16	62527	ENSCAFT00000008982.4	TBC1D16	TBC1 domain family, member 16	62527
chr22	49608954	49609577	624	CpG_40:chr22:49608954-49609577	0.000477581	1	0	0	0	0	1	1	0	1	1	1	1	NA	NA	NA	NA	ENSCAFT00000043141.1-exon;ENSCAFT00000043141.1-intron;ENSCAFT00000043141.1-fiveUTR	CLYBL_exon;CLYBL_intron;CLYBL_fiveUTR	citrate lyase beta like	120	ENSCAFT00000043141.1	CLYBL	citrate lyase beta like	120
chr24	43356263	43356734	472	CpG_22:chr24:43356263-43356734	0.000477588	1	0	0	0	1	0	1	1	1	0	0	1	NA	NA	NA	NA	NA	NA	NA	NA	ENSCAFT00000050042.1	APCDD1L	adenomatosis polyposis coli down-regulated 1-like	57138
chr12	25107624	25108415	792	CpG_54:chr12:25107624-25108415	0.000479132	1	1	0	0	1	0	0	0	0	0	1	1	NA	NA	NA	NA	NA	NA	NA	NA	ENSCAFT00000041973.1	5S_rRNA	NA	469623
chr30	36640032	36641431	1400	CpG_108:chr30:36640032-36641431	0.000480342	1	0	0	0	0	0	0	0	1	0	0	0	NA	NA	NA	NA	ENSCAFT00000047649.1-exon;ENSCAFT00000047649.1-intron	HCN4_exon;HCN4_intron	hyperpolarization activated cyclic nucleotide gated potassium channel 4	39642	ENSCAFT00000047649.1	HCN4	hyperpolarization activated cyclic nucleotide gated potassium channel 4	39642
chr12	68472636	68473474	839	CpG_59:chr12:68472636-68473474	0.00048042	1	0	0	0	0	1	0	0	0	0	0	0	NA	NA	NA	NA	NA	NA	NA	NA	ENSCAFT00000041184.1	7SK	NA	9536
chr1	46807504	46813186	5683	CpG_407:chr1:46807504-46813186	0.000481031	1	0	0	0	0	0	1	1	1	0	0	1	NA	NA	NA	NA	NA	NA	NA	NA	ENSCAFT00000000951.3	TMEM242	transmembrane protein 242	87724
chr3	19991308	19991918	611	CpG_31:chr3:19991308-19991918	0.000482487	1	1	0	0	0	0	0	0	0	0	0	0	NR_049308-upstr	MIR9-2_upstr	microRNA mir-9-2	5778	ENSCAFT00000032729.2-upstr	NA_upstr	NA	5763	ENSCAFT00000032729.2	NA	NA	5763
chr18	51403171	51403876	706	CpG_35:chr18:51403171-51403876	0.00048316	1	1	0	0	1	0	0	0	0	0	0	1	NA	NA	NA	NA	ENSCAFT00000020972.3-proxUP;ENSCAFT00000038591.2-upstr	MUS81_proxUP;NA_upstr	MUS81 structure-specific endonuclease subunit;cofilin 1 (non-muscle)	899;2829	ENSCAFT00000020972.3	MUS81	MUS81 structure-specific endonuclease subunit	899
chr31	37028130	37028666	537	CpG_32:chr31:37028130-37028666	0.000483505	1	1	0	0	0	0	1	1	0	0	1	0	NA	NA	NA	NA	ENSCAFT00000042853.2-exon;ENSCAFT00000016669.3-exon;ENSCAFT00000042853.2-intron;ENSCAFT00000016669.3-intron	PDE9A_exon;PDE9A_intron	phosphodiesterase 9A	78366;55408	ENSCAFT00000016669.3	PDE9A	phosphodiesterase 9A	55408
chr1	68903122	68903540	419	CpG_21:chr1:68903122-68903540	0.000483792	1	0	0	0	0	1	1	0	0	0	0	0	NA	NA	NA	NA	NA	NA	NA	NA	ENSCAFT00000001710.2	TMEM200A	transmembrane protein 200A	55857
chr2	28505186	28506514	1329	CpG_86:chr2:28505186-28506514	0.000484052	1	0	0	0	1	0	0	1	0	0	0	1	NA	NA	NA	NA	ENSCAFT00000049262.2-exon;ENSCAFT00000008210.3-exon;ENSCAFT00000049262.2-intron;ENSCAFT00000008210.3-intron;ENSCAFT00000049262.2-threeUTR;ENSCAFT00000008210.3-proxDOWN	ITIH5_exon;ITIH5_intron;ITIH5_threeUTR;ITIH5_proxDOWN	inter-alpha-trypsin inhibitor heavy chain family, member 5	64235;53728	ENSCAFT00000008210.3	ITIH5	inter-alpha-trypsin inhibitor heavy chain family, member 5	53728
chr13	38569101	38569665	565	CpG_26:chr13:38569101-38569665	0.000484167	1	0	0	1	0	0	0	0	0	0	0	0	NA	NA	NA	NA	ENSCAFT00000002810.4-intron;ENSCAFT00000002813.3-intron	LIMCH1_intron	LIM and calponin homology domains 1	50469;50423	ENSCAFT00000002813.3	LIMCH1	LIM and calponin homology domains 1	50423
chr28	25139255	25139840	586	CpG_29:chr28:25139255-25139840	0.000486425	1	0	0	0	0	0	1	0	0	1	1	0	NA	NA	NA	NA	ENSCAFT00000046569.2-exon;ENSCAFT00000018036.3-exon;ENSCAFT00000046569.2-intron;ENSCAFT00000018036.3-intron	AFAP1L2_exon;AFAP1L2_intron	NA	59244;37410	ENSCAFT00000017967.3	VWA2	von Willebrand factor A domain containing 2	36789
chr29	11323985	11324711	727	CpG_65:chr29:11323985-11324711	0.000486614	1	0	0	0	0	1	0	0	0	1	1	1	NA	NA	NA	NA	NA	NA	NA	NA	ENSCAFT00000050183.1	CHD7	chromodomain helicase DNA binding protein 7	167470
chr22	681367	684221	2855	CpG_193:chr22:681367-684221	0.000487034	1	0	1	1	1	0	0	0	0	0	1	0	NA	NA	NA	NA	NA	NA	NA	NA	ENSCAFT00000048411.1	SERPINE3	serpin peptidase inhibitor, clade E (nexin, plasminogen activator inhibitor type 1), member 3	17683
chr1	98436095	98436518	424	CpG_20:chr1:98436095-98436518	0.000487564	1	0	0	0	0	0	1	1	1	0	1	0	NA	NA	NA	NA	ENSCAFT00000003560.6-exon;ENSCAFT00000003560.6-proxDOWN	WNK2_exon;WNK2_proxDOWN	NA	97552	ENSCAFT00000042749.1	WNK2	NA	56639
chr10	25422518	25422940	423	CpG_16:chr10:25422518-25422940	0.000488183	1	0	0	0	0	0	0	1	0	0	0	1	NA	NA	NA	NA	ENSCAFT00000046802.2-exon;ENSCAFT00000002048.5-exon;ENSCAFT00000046802.2-intron;ENSCAFT00000002048.5-intron	CACNA1I_exon;CACNA1I_intron	calcium channel, voltage-dependent, T type, alpha 1I subunit	71471;38975	ENSCAFT00000002048.5	CACNA1I	calcium channel, voltage-dependent, T type, alpha 1I subunit	38975
chr2	79861443	79861965	523	CpG_27:chr2:79861443-79861965	0.000489321	1	0	0	0	0	0	1	1	1	0	1	0	NA	NA	NA	NA	ENSCAFT00000024687.3-exon;ENSCAFT00000024687.3-intron	PAX7_exon;PAX7_intron	NA	52983	ENSCAFT00000024687.3	PAX7	NA	52983
chr26	27809226	27809629	404	CpG_16:chr26:27809226-27809629	0.000489393	1	0	0	0	0	0	0	0	1	0	0	0	NA	NA	NA	NA	ENSCAFT00000021681.3-intron;ENSCAFT00000021641.4-intron;ENSCAFT00000036313.2-intron	GNAZ_intron;RSPH14_intron	guanine nucleotide binding protein (G protein), alpha z polypeptide;radial spoke head 14 homolog (Chlamydomonas)	27108;15636;15577	ENSCAFT00000036313.2	RSPH14	radial spoke head 14 homolog (Chlamydomonas)	15577
chr31	38474712	38475152	441	CpG_20:chr31:38474712-38475152	0.000489701	1	0	0	0	1	1	1	0	0	1	1	0	NA	NA	NA	NA	ENSCAFT00000048427.1-upstr	UBE2G2_upstr	ubiquitin-conjugating enzyme E2G 2	4601	ENSCAFT00000048427.1	UBE2G2	ubiquitin-conjugating enzyme E2G 2	4601
chr17	5404070	5404564	495	CpG_24:chr17:5404070-5404564	0.000490303	1	0	0	0	0	0	1	0	0	0	0	1	NA	NA	NA	NA	NA	NA	NA	NA	ENSCAFT00000032920.1	U6	NA	7654
chr34	35492514	35493117	604	CpG_42:chr34:35492514-35493117	0.000490349	1	0	0	0	0	1	0	0	0	0	1	0	NA	NA	NA	NA	ENSCAFT00000024099.3-intron	TNIK_intron	TRAF2 and NCK interacting kinase	234194	ENSCAFT00000023798.3	SLC2A2	solute carrier family 2 (facilitated glucose transporter), member 2	94404
chr14	60487499	60492614	5116	CpG_399:chr14:60487499-60492614	0.000490746	1	1	0	0	0	0	0	1	1	0	0	0	NA	NA	NA	NA	ENSCAFT00000005713.3-intron	CADPS2_intron	Ca++-dependent secretion activator 2	64969	ENSCAFT00000005713.3	CADPS2	Ca++-dependent secretion activator 2	64969
chr9	1288976	1289627	652	CpG_35:chr9:1288976-1289627	0.000491158	1	0	0	0	0	0	1	1	1	0	0	0	NA	NA	NA	NA	ENSCAFT00000009182.3-intron	RPTOR_intron	regulatory associated protein of MTOR, complex 1	54520	ENSCAFT00000041316.1	U4	NA	34498
chr25	44147962	44148380	419	CpG_20:chr25:44147962-44148380	0.000491836	1	0	0	0	1	1	0	1	1	0	0	1	NA	NA	NA	NA	ENSCAFT00000048079.1-upstr	NA_upstr	NA	5050	ENSCAFT00000048079.1	NA	NA	5050
chr15	16977576	16978440	865	CpG_73:chr15:16977576-16978440	0.000493303	1	0	0	0	1	0	1	1	0	0	1	1	NA	NA	NA	NA	ENSCAFT00000008590.3-exon;ENSCAFT00000008590.3-intron;ENSCAFT00000008590.3-fiveUTR;ENSCAFT00000008572.3-proxUP	EBNA1BP2_exon;EBNA1BP2_intron;EBNA1BP2_fiveUTR;CFAP57_proxUP	EBNA1 binding protein 2;cilia and flagella associated protein 57	413;170	ENSCAFT00000008572.3	CFAP57	cilia and flagella associated protein 57	170
chr37	1760856	1761304	449	CpG_20:chr37:1760856-1761304	0.000493618	1	0	0	0	0	0	0	0	1	0	0	0	NA	NA	NA	NA	ENSCAFT00000044081.2-intron	MYO1B_intron	myosin IB	12870	ENSCAFT00000044081.2	MYO1B	myosin IB	12870
chr33	29137190	29137626	437	CpG_16:chr33:29137190-29137626	0.000493845	1	0	0	0	0	0	1	1	1	0	1	1	NA	NA	NA	NA	NA	NA	NA	NA	ENSCAFT00000020446.4	MUC4	NA	47908
chr28	11258732	11259371	640	CpG_35:chr28:11258732-11259371	0.000494023	1	0	1	0	0	1	0	0	0	1	0	1	NA	NA	NA	NA	NA	NA	NA	NA	ENSCAFT00000047990.1	KCNQ1DN	NA	12131
chr11	17552741	17553335	595	CpG:38:chr11:17552741-17553335	0.000494868	1	0	0	0	0	0	0	0	1	0	0	1	NA	NA	NA	NA	ENSCAFT00000001089.4-proxUP	FBN2_proxUP	fibrillin 2	711	ENSCAFT00000001089.4	FBN2	fibrillin 2	711
chr11	53380886	53381360	475	CpG_21:chr11:53380886-53381360	0.000495689	1	1	0	0	0	0	0	1	0	0	1	0	NA	NA	NA	NA	ENSCAFT00000003691.4-intron;ENSCAFT00000048498.1-upstr	PAX5_intron;PAX5_upstr	paired box 5	8984;4122	ENSCAFT00000048498.1	PAX5	paired box 5	4122
chr29	40969163	40970204	1042	CpG_74:chr29:40969163-40970204	0.000496016	1	0	1	0	0	1	0	0	0	0	0	0	NA	NA	NA	NA	ENSCAFT00000045696.1-intron	SDC2_intron	syndecan 2	29933	ENSCAFT00000045696.1	SDC2	syndecan 2	29933
chr11	49799308	49799884	577	CpG_44:chr11:49799308-49799884	0.000496737	1	0	0	0	0	0	0	0	0	0	1	0	NA	NA	NA	NA	ENSCAFT00000002841.3-exon;ENSCAFT00000002841.3-intron;ENSCAFT00000002841.3-proxUP	DDX58_exon;DDX58_intron;DDX58_proxUP	DEAD (Asp-Glu-Ala-Asp) box polypeptide 58	0	ENSCAFT00000002841.3	DDX58	DEAD (Asp-Glu-Ala-Asp) box polypeptide 58	0
chr2	29780817	29781485	669	CpG_36:chr2:29780817-29781485	0.000497212	1	0	0	1	1	1	0	0	0	0	0	0	NA	NA	NA	NA	NA	NA	NA	NA	ENSCAFT00000008384.3	PFKFB3	6-phosphofructo-2-kinase/fructose-2,6-biphosphatase 3	32732
chr28	33938626	33939827	1202	CpG_83:chr28:33938626-33939827	0.000497312	1	0	0	0	0	0	0	1	0	0	0	1	NA	NA	NA	NA	ENSCAFT00000039529.2-intron	LHPP_intron	phospholysine phosphohistidine inorganic pyrophosphate phosphatase	110537	ENSCAFT00000020224.3	FAM53B	family with sequence similarity 53, member B	87819
chr18	46998096	46998590	495	CpG:23:chr18:46998096-46998590	0.000498282	1	0	0	0	0	0	0	0	0	0	1	0	NA	NA	NA	NA	ENSCAFT00000016316.3-exon;ENSCAFT00000016316.3-intron	CARS_exon;CARS_intron	cysteinyl-tRNA synthetase	8920	ENSCAFT00000016316.3	CARS	cysteinyl-tRNA synthetase	8920
chr28	13605035	13606167	1133	CpG_87:chr28:13605035-13606167	0.000498318	1	0	1	0	0	0	0	1	0	0	0	0	NA	NA	NA	NA	ENSCAFT00000015441.2-exon;ENSCAFT00000015441.2-intron;ENSCAFT00000015441.2-proxUP	FAM178A_exon;FAM178A_intron;FAM178A_proxUP	SMC5-SMC6 complex localization factor 2	0	ENSCAFT00000015441.2	FAM178A	SMC5-SMC6 complex localization factor 2	0
chr29	39972850	39973636	787	CpG_43:chr29:39972850-39973636	0.000499358	1	0	0	0	1	0	0	0	0	0	1	0	NA	NA	NA	NA	NA	NA	NA	NA	ENSCAFT00000047098.1	NA	NA	99433
chr20	2488875	2490861	1987	CpG_145:chr20:2488875-2490861	0.000499689	1	0	0	0	1	0	0	0	0	0	0	0	NA	NA	NA	NA	ENSCAFT00000006644.2-upstr;ENSCAFT00000044496.2-upstr	GATA2_upstr	GATA binding protein 2	8792;7883	ENSCAFT00000044496.2	GATA2	GATA binding protein 2	7883
chr5	67234813	67235392	580	CpG_35:chr5:67234813-67235392	0.00049991	1	0	1	0	1	1	0	0	0	0	1	0	NA	NA	NA	NA	NA	NA	NA	NA	ENSCAFT00000031711.3	GSE1	Gse1 coiled-coil protein	128407
chr23	9858271	9858922	652	CpG_51:chr23:9858271-9858922	0.000500042	1	0	0	0	0	1	1	0	0	0	0	0	NA	NA	NA	NA	ENSCAFT00000008263.2-exon;ENSCAFT00000008263.2-intron;ENSCAFT00000008263.2-fiveUTR	ENTPD3_exon;ENTPD3_intron;ENTPD3_fiveUTR	ectonucleoside triphosphate diphosphohydrolase 3	67	ENSCAFT00000008263.2	ENTPD3	ectonucleoside triphosphate diphosphohydrolase 3	67
chr23	51924091	51924527	437	CpG_22:chr23:51924091-51924527	0.000501099	1	0	0	0	1	0	0	0	0	0	0	1	NA	NA	NA	NA	ENSCAFT00000014162.4-intron;ENSCAFT00000014161.3-intron	MLF1_intron	myeloid leukemia factor 1	5958;5586	ENSCAFT00000014161.3	MLF1	myeloid leukemia factor 1	5586
chr12	2863375	2864361	987	CpG_73:chr12:2863375-2864361	0.000501384	1	1	1	0	1	0	0	0	0	0	0	0	NA	NA	NA	NA	ENSCAFT00000001565.3-exon;ENSCAFT00000043299.1-intron;ENSCAFT00000001565.3-proxUP	NA_exon;KIFC1_intron;NA_proxUP	NA;kinesin family member C1	0;47194	ENSCAFT00000001565.3	NA	NA	0
chr10	19072437	19072953	517	CpG_24:chr10:19072437-19072953	0.000501533	1	0	0	0	0	1	1	0	0	0	0	0	NA	NA	NA	NA	NA	NA	NA	NA	ENSCAFT00000001143.3	NA	NA	105944
chr6	7682528	7682985	458	CpG_33:chr6:7682528-7682985	0.000502282	1	0	0	0	0	0	0	1	0	1	1	0	NA	NA	NA	NA	ENSCAFT00000021687.3-exon;ENSCAFT00000021687.3-fiveUTR;ENSCAFT00000021687.3-proxUP	NA_exon;NA_fiveUTR;NA_proxUP	RAS p21 protein activator 4B	0	ENSCAFT00000021687.3	NA	RAS p21 protein activator 4B	0
chr12	68415989	68417080	1092	CpG_70:chr12:68415989-68417080	0.000504149	1	0	0	0	0	1	1	1	0	1	0	0	NA	NA	NA	NA	NA	NA	NA	NA	ENSCAFT00000041184.1	7SK	NA	46018
chr24	23288361	23289545	1185	CpG_97:chr24:23288361-23289545	0.000504859	1	0	0	0	0	0	0	1	0	1	0	0	NA	NA	NA	NA	ENSCAFT00000012015.3-upstr	EIF2S2_upstr	eukaryotic translation initiation factor 2, subunit 2 beta, 38kDa	5084	ENSCAFT00000012015.3	EIF2S2	eukaryotic translation initiation factor 2, subunit 2 beta, 38kDa	5084
chr15	63817080	63818234	1155	CpG_69:chr15:63817080-63818234	0.000504899	1	0	0	0	0	0	1	1	1	0	1	0	NA	NA	NA	NA	NA	NA	NA	NA	ENSCAFT00000045148.1	NA	NA	30747
chr38	1015191	1015671	481	CpG_19:chr38:1015191-1015671	0.00050514	1	0	0	0	0	1	0	0	0	1	0	1	NA	NA	NA	NA	ENSCAFT00000015347.3-exon;ENSCAFT00000015347.3-intron	PIK3C2B_exon;PIK3C2B_intron	phosphatidylinositol-4-phosphate 3-kinase, catalytic subunit type 2 beta	642	ENSCAFT00000015347.3	PIK3C2B	phosphatidylinositol-4-phosphate 3-kinase, catalytic subunit type 2 beta	642
chr4	86863937	86864519	583	CpG_30:chr4:86863937-86864519	0.000506321	1	0	1	0	1	0	0	0	0	0	1	1	NM_001314111-intron	FAM134B_intron	family with sequence similarity 134, member B	473819	ENSCAFT00000030328.4-intron	FAM134B_intron	family with sequence similarity 134, member B	214400	ENSCAFT00000046519.1	FAM134B	family with sequence similarity 134, member B	22120
chr16	26663966	26665102	1137	CpG_65:chr16:26663966-26665102	0.000506703	1	0	0	0	0	1	0	1	0	0	0	1	NA	NA	NA	NA	NA	NA	NA	NA	ENSCAFT00000045990.1	PLEKHA2	pleckstrin homology domain containing, family A (phosphoinositide binding specific) member 2	34012
chr24	19618395	19619185	791	CpG_48:chr24:19618395-19619185	0.000506922	1	0	0	0	0	0	0	1	0	0	0	0	NM_001252190-exon;NM_001252190-intron;NM_001252190-proxUP	FKBP1A_exon;FKBP1A_intron;FKBP1A_proxUP	FK506 binding protein 1A, 12kDa	0	ENSCAFT00000039044.3-proxDOWN	NSFL1C_proxDOWN	NSFL1 (p97) cofactor (p47)	43470	ENSCAFT00000010940.3	NA	NA	18317
chr33	31011853	31012754	902	CpG_56:chr33:31011853-31012754	0.000507602	1	0	1	0	0	0	1	1	0	0	1	0	NA	NA	NA	NA	NA	NA	NA	NA	ENSCAFT00000021313.4	FAM43A	NA	60885
chr33	31135801	31137715	1915	CpG_130:chr33:31135801-31137715	0.00050766	1	0	0	1	1	0	0	1	0	1	0	0	NA	NA	NA	NA	NA	NA	NA	NA	ENSCAFT00000021328.3	LSG1	large 60S subunit nuclear export GTPase 1	48590
chr2	34621560	34622075	516	CpG_32:chr2:34621560-34622075	0.000509582	1	1	0	0	0	0	0	1	0	0	0	1	NA	NA	NA	NA	NA	NA	NA	NA	ENSCAFT00000009141.4	ZMYND11	zinc finger, MYND-type containing 11	51036
chr34	41867952	41868384	433	CpG_17:chr34:41867952-41868384	0.000510632	1	1	0	0	1	0	0	0	1	0	1	0	NA	NA	NA	NA	NA	NA	NA	NA	ENSCAFT00000024664.4	NA	potassium channel subfamily M regulatory beta subunit 2	94074
chr25	46060761	46061420	660	CpG_34:chr25:46060761-46061420	0.000511777	1	1	0	0	1	0	1	0	0	0	1	0	NA	NA	NA	NA	ENSCAFT00000019079.3-intron	SH3BP4_intron	SH3-domain binding protein 4	11289	ENSCAFT00000019079.3	SH3BP4	SH3-domain binding protein 4	11289
chr12	11474510	11475075	566	CpG_29:chr12:11474510-11475075	0.000512234	1	0	1	0	0	0	0	1	0	0	1	0	NA	NA	NA	NA	ENSCAFT00000044067.1-exon;ENSCAFT00000048353.2-exon;ENSCAFT00000044067.1-intron;ENSCAFT00000048353.2-intron;ENSCAFT00000002719.3-proxUP;ENSCAFT00000002719.3-upstr;ENSCAFT00000044067.1-proxDOWN	PTCRA_exon;PTCRA_intron;CNPY3_proxUP;CNPY3_upstr;PTCRA_proxDOWN	NA;canopy FGF signaling regulator 3	5534;1862	ENSCAFT00000002719.3	CNPY3	canopy FGF signaling regulator 3	1862
chr25	46114091	46114595	505	CpG_31:chr25:46114091-46114595	0.000512552	1	0	0	0	1	1	0	1	0	0	1	0	NA	NA	NA	NA	ENSCAFT00000019079.3-intron	SH3BP4_intron	SH3-domain binding protein 4	64619	ENSCAFT00000019079.3	SH3BP4	SH3-domain binding protein 4	64619
chr15	52212883	52213888	1006	CpG_78:chr15:52212883-52213888	0.000512679	1	0	0	0	1	0	0	0	1	1	1	1	NA	NA	NA	NA	ENSCAFT00000013353.2-exon;ENSCAFT00000013353.2-intron;ENSCAFT00000013353.2-proxUP;ENSCAFT00000035915.3-upstr;ENSCAFT00000013386.3-upstr;ENSCAFT00000049033.2-upstr	PLRG1_exon;PLRG1_intron;PLRG1_proxUP;FGB_upstr;PLRG1_upstr	pleiotropic regulator 1;fibrinogen beta chain	0;6773;6841;2107	ENSCAFT00000013353.2	PLRG1	pleiotropic regulator 1	0
chr30	2781481	2781949	469	CpG_28:chr30:2781481-2781949	0.000512891	1	0	0	0	0	0	0	0	1	0	0	0	NA	NA	NA	NA	NA	NA	NA	NA	ENSCAFT00000044056.1	ZNF770	zinc finger protein 770	104032
chr16	59367008	59367531	524	CpG_25:chr16:59367008-59367531	0.000513373	1	0	0	0	1	1	0	0	0	0	0	0	NA	NA	NA	NA	NA	NA	NA	NA	ENSCAFT00000038090.2	NA	ubiquitin carboxyl-terminal hydrolase 17-like protein 6	14856
chr25	17952399	17953783	1385	CpG_125:chr25:17952399-17953783	0.000515798	1	0	0	0	0	0	0	0	0	1	0	0	NM_001197148-exon;NM_001197148-intron;NM_001197148-fiveUTR;NM_001197148-proxUP	GJB2_exon;GJB2_intron;GJB2_fiveUTR;GJB2_proxUP	gap junction protein, beta 2, 26kDa	0	ENSCAFT00000046331.1-exon;ENSCAFT00000046331.1-intron;ENSCAFT00000046331.1-fiveUTR;ENSCAFT00000046331.1-proxUP	GJB2_exon;GJB2_intron;GJB2_fiveUTR;GJB2_proxUP	gap junction protein, beta 2, 26kDa	0	ENSCAFT00000046331.1	GJB2	gap junction protein, beta 2, 26kDa	0
chr17	59456373	59456965	593	CpG_51:chr17:59456373-59456965	0.000515824	1	0	0	0	0	0	0	0	0	0	1	0	NA	NA	NA	NA	NA	NA	NA	NA	ENSCAFT00000018661.4	ANP32E	acidic (leucine-rich) nuclear phosphoprotein 32 family, member E	20673
chr28	39134476	39135750	1275	CpG_73:chr28:39134476-39135750	0.00051642	1	0	0	0	0	0	1	0	1	0	0	0	NA	NA	NA	NA	NA	NA	NA	NA	ENSCAFT00000021070.3	GLRX3	glutaredoxin 3	410245
chr9	507559	508078	520	CpG_24:chr9:507559-508078	0.000516575	1	0	0	0	1	0	0	0	0	0	1	0	NM_001286955-exon;NM_001286956-exon;NM_001286955-intron;NM_001286956-intron	HGS_exon;HGS_intron	hepatocyte growth factor-regulated tyrosine kinase substrate	5196	ENSCAFT00000009350.3-exon;ENSCAFT00000009296.3-intron;ENSCAFT00000009350.3-intron;ENSCAFT00000009364.3-upstr;ENSCAFT00000038295.2-upstr	HGS_exon;TSPAN10_intron;HGS_intron;NA_upstr;ARL16_upstr	hepatocyte growth factor-regulated tyrosine kinase substrate;NA;ADP-ribosylation factor-like 16	5486;24436;9427;5387	ENSCAFT00000038295.2	ARL16	ADP-ribosylation factor-like 16	5387
chr37	2123547	2124097	551	CpG_36:chr37:2123547-2124097	0.000516691	1	0	0	1	0	0	0	0	0	0	0	0	NA	NA	NA	NA	NA	NA	NA	NA	ENSCAFT00000049772.1	NABP1	nucleic acid binding protein 1	33221
chr20	27080565	27081024	460	CpG_25:chr20:27080565-27081024	0.000517491	1	0	0	0	1	0	1	1	1	0	1	0	NA	NA	NA	NA	ENSCAFT00000010961.4-exon;ENSCAFT00000010961.4-intron	PRICKLE2_exon;PRICKLE2_intron	prickle homolog 2	228335	ENSCAFT00000011009.3	PSMD6	NA	125171
chr13	62532981	62533497	517	CpG_33:chr13:62532981-62533497	0.000519559	1	0	0	0	1	0	0	0	0	0	0	0	NA	NA	NA	NA	ENSCAFT00000048323.1-proxDOWN	PPBP_proxDOWN	pro-platelet basic protein (chemokine (C-X-C motif) ligand 7)	6468	ENSCAFT00000048323.1	PPBP	pro-platelet basic protein (chemokine (C-X-C motif) ligand 7)	6468
chr20	48416728	48425237	8510	chr20:48416728-48425237	0.000521443	1	0	0	0	1	0	0	0	1	0	0	0	NM_001003032-exon;NM_001003032-intron;NM_001003032-proxUP	PRKACA_exon;PRKACA_intron;PRKACA_proxUP	protein kinase, cAMP-dependent, catalytic, alpha	0	ENSCAFT00000026130.3-exon;ENSCAFT00000046888.1-exon;ENSCAFT00000048318.1-intron;ENSCAFT00000026130.3-intron;ENSCAFT00000046888.1-intron;ENSCAFT00000046888.1-fiveUTR;ENSCAFT00000046888.1-proxUP;ENSCAFT00000026137.5-proxUP;ENSCAFT00000026137.5-upstr;ENSCAFT00000047442.1-upstr	PRKACA_exon;C19orf57_intron;PRKACA_intron;PRKACA_fiveUTR;PRKACA_proxUP;SAMD1_proxUP;SAMD1_upstr;C19orf67_upstr	protein kinase, cAMP-dependent, catalytic, alpha;chromosome 20 open reading frame, human C19orf57;NA;chromosome 20 open reading frame, human C19orf67	1;0;159101;195;7234	ENSCAFT00000046888.1	PRKACA	protein kinase, cAMP-dependent, catalytic, alpha	0
chr8	72506915	72507424	510	CpG_30:chr8:72506915-72507424	0.00052244	1	0	0	0	0	0	1	0	0	0	1	1	NA	NA	NA	NA	NA	NA	NA	NA	ENSCAFT00000048786.1	GPR132	G protein-coupled receptor 132	13629
chr22	60898869	60904185	5317	chr22:60898869-60904185	0.000524252	1	0	1	1	0	0	0	1	0	0	0	0	NM_001003328-exon;NM_001003328-intron;NM_001003328-threeUTR	ATP4B_exon;ATP4B_intron;ATP4B_threeUTR	ATPase, H+/K+ exchanging, beta polypeptide	37	ENSCAFT00000010321.3-exon;ENSCAFT00000010321.3-intron;ENSCAFT00000010332.3-upstr;ENSCAFT00000010321.3-proxDOWN;ENSCAFT00000010314.3-proxDOWN	ATP4B_exon;ATP4B_intron;GRK1_upstr;ATP4B_proxDOWN;NA_proxDOWN	ATPase, H+/K+ exchanging, beta polypeptide;G protein-coupled receptor kinase 1;transcription factor Dp-1	0;7767;28455	ENSCAFT00000010321.3	ATP4B	ATPase, H+/K+ exchanging, beta polypeptide	0
chr20	45321118	45321634	517	CpG_25:chr20:45321118-45321634	0.000524288	1	0	0	0	0	0	1	1	1	0	1	0	NA	NA	NA	NA	ENSCAFT00000024320.3-exon;ENSCAFT00000024320.3-intron	SLC27A1_exon;SLC27A1_intron	solute carrier family 27 (fatty acid transporter), member 1	19711	ENSCAFT00000024320.3	SLC27A1	solute carrier family 27 (fatty acid transporter), member 1	19711
chr1	102231640	102232444	805	CpG_65:chr1:102231640-102232444	0.000525252	1	0	0	0	0	1	0	1	0	0	0	1	NA	NA	NA	NA	ENSCAFT00000004054.2-upstr;ENSCAFT00000047492.1-upstr	NAT14_upstr;ZNF628_upstr	N-acetyltransferase 14 (GCN5-related, putative);NA	7133;2843	ENSCAFT00000047492.1	ZNF628	NA	2843
chr18	51563192	51564597	1406	CpG_133:chr18:51563192-51564597	0.000525405	1	0	0	0	0	0	0	0	1	1	0	1	NA	NA	NA	NA	ENSCAFT00000021198.3-exon;ENSCAFT00000021198.3-intron	SIPA1_exon;SIPA1_intron	signal-induced proliferation-associated 1	4205	ENSCAFT00000021198.3	SIPA1	signal-induced proliferation-associated 1	4205
chr10	67920556	67923598	3043	CpG_196:chr10:67920556-67923598	0.000525453	1	1	0	0	0	1	1	1	0	0	1	0	NA	NA	NA	NA	ENSCAFT00000005248.3-exon;ENSCAFT00000005248.3-intron	ANTXR1_exon;ANTXR1_intron	anthrax toxin receptor 1	72517	ENSCAFT00000005248.3	ANTXR1	anthrax toxin receptor 1	72517
chr5	83462186	83462691	506	CpG_25:chr5:83462186-83462691	0.000526852	1	0	0	0	1	0	0	0	1	0	0	0	NA	NA	NA	NA	NA	NA	NA	NA	ENSCAFT00000042972.2	CDH5	cadherin 5, type 2 (vascular endothelium)	598155
chr16	444304	445416	1113	CpG_79:chr16:444304-445416	0.000527329	1	0	0	0	0	1	0	0	0	0	0	0	NA	NA	NA	NA	NA	NA	NA	NA	ENSCAFT00000019533.3	NA	tensin 3	98470
chr20	52290675	52291189	515	CpG_22:chr20:52290675-52291189	0.000527603	1	0	0	0	0	0	0	1	1	0	0	0	NA	NA	NA	NA	ENSCAFT00000028946.3-exon;ENSCAFT00000028946.3-intron;ENSCAFT00000028958.3-upstr	PEX11G_exon;PEX11G_intron;C19orf45_upstr	peroxisomal biogenesis factor 11 gamma;NA	2609;5895	ENSCAFT00000028946.3	PEX11G	peroxisomal biogenesis factor 11 gamma	2609
chr25	44084507	44084929	423	CpG_16:chr25:44084507-44084929	0.000527627	1	0	0	0	0	0	0	0	1	0	0	0	NA	NA	NA	NA	ENSCAFT00000017770.3-intron	DIS3L2_intron	DIS3 like 3'-5' exoribonuclease 2	281039	ENSCAFT00000017792.3	NA	NA	23074
chr26	35699489	35701666	2178	CpG_143:chr26:35699489-35701666	0.000527986	1	0	0	1	1	0	0	0	0	0	1	0	NA	NA	NA	NA	ENSCAFT00000024645.3-exon;ENSCAFT00000024645.3-intron	DKK1_exon;DKK1_intron	NA	175316	ENSCAFT00000024645.3	DKK1	NA	175316
chr12	67102025	67102810	786	CpG_64:chr12:67102025-67102810	0.000530184	1	0	0	0	0	1	1	1	0	0	0	1	NA	NA	NA	NA	ENSCAFT00000047463.2-exon;ENSCAFT00000006247.3-exon;ENSCAFT00000047463.2-intron;ENSCAFT00000006247.3-intron;ENSCAFT00000047463.2-fiveUTR;ENSCAFT00000006247.3-proxUP	DDO_exon;DDO_intron;DDO_fiveUTR;DDO_proxUP	D-aspartate oxidase	1632;0	ENSCAFT00000006247.3	DDO	D-aspartate oxidase	0
chr38	21431979	21432595	617	CpG_46:chr38:21431979-21432595	0.000531086	1	0	1	1	0	0	0	0	0	0	0	0	NA	NA	NA	NA	NA	NA	NA	NA	ENSCAFT00000020116.3	TSTD1	NA	11602
chr4	36002920	36003704	785	CpG_41:chr4:36002920-36003704	0.00053138	1	0	1	1	0	0	0	0	1	0	0	0	NM_001003258-exon;NM_001003258-intron;NM_001003258-fiveUTR;NM_001003258-proxUP	LMAN2_exon;LMAN2_intron;LMAN2_fiveUTR;LMAN2_proxUP	lectin, mannose-binding 2	0	ENSCAFT00000047011.2-exon;ENSCAFT00000026045.3-exon;ENSCAFT00000047011.2-intron;ENSCAFT00000026045.3-intron;ENSCAFT00000047011.2-fiveUTR;ENSCAFT00000026045.3-fiveUTR;ENSCAFT00000026045.3-proxUP;ENSCAFT00000026040.2-upstr	LMAN2_exon;LMAN2_intron;LMAN2_fiveUTR;LMAN2_proxUP;RGS14_upstr	lectin, mannose-binding 2;regulator of G-protein signaling 14	18;0;3528	ENSCAFT00000026045.3	LMAN2	lectin, mannose-binding 2	0
chr27	34739536	34740508	973	chr27:34739536-34740508	0.000531404	1	0	0	0	1	1	0	0	0	0	1	1	NM_001145496-exon;NM_001145496-proxUP;NM_001145503-upstr	TAS2R42_exon;TAS2R42_proxUP;CAFA-T2R67_upstr	taste receptor, type 2, member 42;bitter taste receptor Cafa-T2R67	0;8133	ENSCAFT00000037675.1-exon;ENSCAFT00000037675.1-proxUP;ENSCAFT00000037665.1-upstr	TAS2R42_exon;TAS2R42_proxUP;NA_upstr	taste receptor, type 2, member 42;bitter taste receptor Cafa-T2R67	0;8133	ENSCAFT00000037675.1	TAS2R42	taste receptor, type 2, member 42	0
chr12	70274470	70274990	521	CpG_24:chr12:70274470-70274990	0.00053142	1	1	0	0	0	0	0	0	0	0	0	1	NA	NA	NA	NA	NA	NA	NA	NA	ENSCAFT00000006492.1	HS3ST5	heparan sulfate (glucosamine) 3-O-sulfotransferase 5	126350
chr12	13058189	13058849	661	CpG_32:chr12:13058189-13058849	0.000531764	1	0	1	0	0	0	0	0	0	0	1	0	NA	NA	NA	NA	NA	NA	NA	NA	ENSCAFT00000042332.1	snR65	NA	195580
chr18	52976979	52978900	1922	CpG_120:chr18:52976979-52978900	0.000532141	1	0	0	0	0	0	0	0	0	0	1	0	NA	NA	NA	NA	ENSCAFT00000046757.2-intron;ENSCAFT00000023373.3-intron	MACROD1_intron	MACRO domain containing 1	93876;93485	ENSCAFT00000023385.4	FLRT1	fibronectin leucine rich transmembrane protein 1	47382
chr10	65681087	65681538	452	CpG_21:chr10:65681087-65681538	0.000533196	1	0	0	0	1	1	0	0	0	0	0	0	NA	NA	NA	NA	NA	NA	NA	NA	ENSCAFT00000005191.3	MEIS1	Meis homeobox 1	83187
chr26	30534544	30535406	863	CpG_66:chr26:30534544-30535406	0.000533489	1	0	0	0	1	0	0	0	0	0	1	1	NA	NA	NA	NA	ENSCAFT00000024084.3-upstr	AIFM3_upstr	apoptosis-inducing factor, mitochondrion-associated, 3	2077	ENSCAFT00000024084.3	AIFM3	apoptosis-inducing factor, mitochondrion-associated, 3	2077
chr9	1673149	1674312	1164	CpG_77:chr9:1673149-1674312	0.000535189	1	0	0	0	0	0	1	1	1	0	0	1	NA	NA	NA	NA	ENSCAFT00000008982.4-exon;ENSCAFT00000008982.4-intron	TBC1D16_exon;TBC1D16_intron	TBC1 domain family, member 16	17249	ENSCAFT00000008982.4	TBC1D16	TBC1 domain family, member 16	17249
chr7	8284050	8284514	465	CpG:25:chr7:8284050-8284514	0.000536292	1	0	0	0	0	0	1	0	1	1	1	0	NA	NA	NA	NA	ENSCAFT00000018923.3-exon;ENSCAFT00000018923.3-intron	LAMB3_exon;LAMB3_intron	laminin, beta 3	25922	ENSCAFT00000018923.3	LAMB3	laminin, beta 3	25922
chr28	39175654	39176832	1179	CpG_85:chr28:39175654-39176832	0.000536582	1	0	0	0	1	0	0	1	0	0	1	1	NA	NA	NA	NA	NA	NA	NA	NA	ENSCAFT00000045984.1	TCERG1L	transcription elongation regulator 1-like	420687
chr16	34813138	34813827	690	CpG:46:chr16:34813138-34813827	0.000537165	1	0	1	0	0	0	0	0	0	1	1	0	NR_128807-proxUP	MIR8856_proxUP	microRNA mir-8856	940	ENSCAFT00000042883.1-exon;ENSCAFT00000042883.1-intron;ENSCAFT00000042883.1-threeUTR;ENSCAFT00000046908.1-upstr	DUSP4_exon;DUSP4_intron;DUSP4_threeUTR;NA_upstr	dual specificity protein phosphatase 4-like;NA	12017;9910	ENSCAFT00000046908.1	NA	NA	9910
chr37	29756245	29756720	476	CpG_31:chr37:29756245-29756720	0.000538098	1	0	1	0	0	1	0	0	0	1	1	0	NA	NA	NA	NA	NA	NA	NA	NA	ENSCAFT00000025757.3	SERPINE2	serpin peptidase inhibitor, clade E (nexin, plasminogen activator inhibitor type 1), member 2	25460
chr18	33618021	33618853	833	CpG_48:chr18:33618021-33618853	0.000538837	1	0	0	0	0	0	0	0	1	0	1	0	NA	NA	NA	NA	ENSCAFT00000011214.3-intron;ENSCAFT00000011428.3-intron;ENSCAFT00000035016.1-upstr	ABTB2_intron;LMO2_intron;NA_upstr	ankyrin repeat and BTB (POZ) domain containing 2;NA	134605;123826;3697	ENSCAFT00000035016.1	NA	NA	3697
chr1	35664877	35666642	1766	CpG_152:chr1:35664877-35666642	0.000542027	1	0	0	0	0	0	0	0	0	1	1	1	NA	NA	NA	NA	ENSCAFT00000048894.1-upstr	NA_upstr	NA	9419	ENSCAFT00000048894.1	NA	NA	9419
chr14	34782626	34783227	602	CpG_36:chr14:34782626-34783227	0.000542142	1	0	0	1	0	1	0	0	1	1	0	0	NA	NA	NA	NA	NA	NA	NA	NA	ENSCAFT00000004202.3	ABCB5	NA	145342
chr10	68904444	68905155	712	CpG_59:chr10:68904444-68905155	0.000543111	1	0	0	0	0	0	1	0	0	1	1	1	NA	NA	NA	NA	ENSCAFT00000005389.1-upstr	NA_upstr	NA	6581	ENSCAFT00000005389.1	NA	NA	6581
chr35	5280355	5280811	457	CpG_17:chr35:5280355-5280811	0.000544191	1	1	0	1	0	0	0	0	0	0	0	0	NA	NA	NA	NA	ENSCAFT00000015022.3-exon;ENSCAFT00000015022.3-intron;ENSCAFT00000015022.3-proxUP	NA_exon;NA_intron;NA_proxUP	NA	0	ENSCAFT00000015022.3	NA	NA	0
chr23	50592744	50593311	568	CpG_33:chr23:50592744-50593311	0.000544535	1	0	0	0	0	0	0	1	1	1	0	0	NA	NA	NA	NA	NA	NA	NA	NA	ENSCAFT00000014104.3	CCNL1	NA	58991
chr17	18446610	18447965	1356	CpG_128:chr17:18446610-18447965	0.000545436	1	0	0	0	0	0	0	0	0	0	1	0	NA	NA	NA	NA	ENSCAFT00000047536.2-exon;ENSCAFT00000044564.1-exon;ENSCAFT00000047536.2-intron;ENSCAFT00000044564.1-intron;ENSCAFT00000047536.2-fiveUTR;ENSCAFT00000044564.1-threeUTR;ENSCAFT00000047536.2-proxUP;ENSCAFT00000044564.1-proxDOWN	NA_exon;NA_intron;NA_fiveUTR;NA_threeUTR;NA_proxUP;NA_proxDOWN	UBX domain protein 2A;NA	0;52260	ENSCAFT00000047536.2	NA	UBX domain protein 2A	0
chr1	121076634	121077319	686	CpG_35:chr1:121076634-121077319	0.000545881	1	0	0	0	0	0	1	1	0	0	0	1	NA	NA	NA	NA	NA	NA	NA	NA	ENSCAFT00000012159.3	ZNF536	zinc finger protein 536	225338
chr1	121025974	121026720	747	CpG_44:chr1:121025974-121026720	0.000546884	1	0	0	0	0	0	0	1	1	0	1	0	NA	NA	NA	NA	NA	NA	NA	NA	ENSCAFT00000012159.3	ZNF536	zinc finger protein 536	275937
chr1	4988759	4989318	560	CpG_30:chr1:4988759-4989318	0.000547412	1	0	0	0	1	0	0	0	0	0	0	0	NA	NA	NA	NA	ENSCAFT00000047153.1-upstr	NA_upstr	NA	2876	ENSCAFT00000047153.1	NA	NA	2876
chr5	68138142	68138896	755	CpG_48:chr5:68138142-68138896	0.000548237	1	0	0	0	0	0	0	0	0	0	1	0	NA	NA	NA	NA	ENSCAFT00000031763.3-exon;ENSCAFT00000031763.3-intron;ENSCAFT00000031763.3-fiveUTR;ENSCAFT00000041032.1-upstr	KCNG4_exon;KCNG4_intron;KCNG4_fiveUTR;NA_upstr	potassium channel, voltage gated modifier subfamily G, member 4;NA	2362;8905	ENSCAFT00000031763.3	KCNG4	potassium channel, voltage gated modifier subfamily G, member 4	2362
chr4	37548985	37551155	2171	CpG_175:chr4:37548985-37551155	0.000548904	1	0	0	1	0	0	0	0	0	0	0	0	NA	NA	NA	NA	ENSCAFT00000026482.3-proxUP;ENSCAFT00000026482.3-upstr	DRD1_proxUP;DRD1_upstr	dopamine receptor D1	414	ENSCAFT00000026482.3	DRD1	dopamine receptor D1	414
chr12	512494	514602	2109	CpG_163:chr12:512494-514602	0.000549687	1	1	0	0	0	1	0	0	0	0	0	1	NA	NA	NA	NA	ENSCAFT00000000705.3-exon;ENSCAFT00000000705.3-intron;ENSCAFT00000000705.3-proxUP;ENSCAFT00000000703.3-upstr;ENSCAFT00000000700.4-upstr;ENSCAFT00000043014.2-upstr;ENSCAFT00000000706.3-proxDOWN	TUBB_exon;TUBB_intron;TUBB_proxUP;MDC1_upstr;FLOT1_proxDOWN	tubulin, beta class I;mediator of DNA-damage checkpoint 1;flotillin 1	0;6047;5054;13629	ENSCAFT00000000705.3	TUBB	tubulin, beta class I	0
chr2	82702232	82702983	752	CpG_41:chr2:82702232-82702983	0.000551422	1	0	0	0	0	0	0	0	1	0	0	1	NA	NA	NA	NA	NA	NA	NA	NA	ENSCAFT00000025922.3	KAZN	kazrin, periplakin interacting protein	252900
chr18	6022702	6023555	854	CpG_49:chr18:6022702-6023555	0.000553573	1	0	0	0	0	0	0	1	0	1	0	0	NA	NA	NA	NA	ENSCAFT00000005575.3-intron	EGFR_intron	epidermal growth factor receptor	39033	ENSCAFT00000005575.3	EGFR	epidermal growth factor receptor	39033
chr19	53464029	53465002	974	CpG_70:chr19:53464029-53465002	0.000553999	1	1	0	0	0	0	0	0	0	1	1	0	NA	NA	NA	NA	ENSCAFT00000043228.2-intron	FMNL2_intron	NA	77729	ENSCAFT00000009376.5	FMNL2	NA	64969
chr9	19260481	19261909	1429	CpG_95:chr9:19260481-19261909	0.000555093	1	0	1	0	0	0	1	0	1	0	0	0	NA	NA	NA	NA	ENSCAFT00000042851.2-upstr	HDAC5_upstr	histone deacetylase 5	4647	ENSCAFT00000042851.2	HDAC5	histone deacetylase 5	4647
chr31	36313679	36314205	527	CpG_30:chr31:36313679-36314205	0.000556267	1	1	0	0	0	0	0	1	0	0	0	1	NA	NA	NA	NA	ENSCAFT00000016235.4-exon;ENSCAFT00000016235.4-intron	C2CD2_exon;C2CD2_intron	NA	34836	ENSCAFT00000016225.4	PRDM15	PR domain containing 15	27926
chr16	5665809	5666231	423	CpG_19:chr16:5665809-5666231	0.000557971	1	1	0	0	1	0	0	0	0	0	0	0	NA	NA	NA	NA	ENSCAFT00000005632.3-exon	ARHGEF5_exon	Rho guanine nucleotide exchange factor (GEF) 5	7328	ENSCAFT00000005632.3	ARHGEF5	Rho guanine nucleotide exchange factor (GEF) 5	7328
chr18	2446885	2448279	1395	CpG_98:chr18:2446885-2448279	0.000558267	1	1	0	0	1	0	0	0	1	0	0	1	NA	NA	NA	NA	NA	NA	NA	NA	ENSCAFT00000005532.3	COBL	cordon-bleu WH2 repeat protein	87982
chr17	62947902	62949364	1463	CpG_103:chr17:62947902-62949364	0.000559804	1	0	1	0	0	0	0	0	0	0	1	0	NA	NA	NA	NA	ENSCAFT00000021579.3-exon;ENSCAFT00000021579.3-intron;ENSCAFT00000021579.3-proxUP	ST7L_exon;ST7L_intron;ST7L_proxUP	suppression of tumorigenicity 7 like	0	ENSCAFT00000021579.3	ST7L	suppression of tumorigenicity 7 like	0
chr14	40351943	40352475	533	CpG_33:chr14:40351943-40352475	0.000562141	1	0	0	0	1	0	0	1	0	0	0	0	NR_049247-upstr;NM_001206432-upstr	MIR196B_upstr;HOXA10_upstr	microRNA mir-196b;homeobox A10	7880;3042	ENSCAFT00000032714.1-upstr;ENSCAFT00000004748.4-upstr	NA_upstr;HOXA10_upstr	NA;homeobox A10	7865;3042	ENSCAFT00000004748.4	HOXA10	homeobox A10	3042
chr36	30132025	30132503	479	CpG_24:chr36:30132025-30132503	0.000562507	1	0	1	1	0	0	0	0	1	0	0	0	NA	NA	NA	NA	ENSCAFT00000023491.4-intron	GULP1_intron	GULP, engulfment adaptor PTB domain containing 1	23138	ENSCAFT00000023491.4	GULP1	GULP, engulfment adaptor PTB domain containing 1	23138
chr14	59515944	59516777	834	CpG_53:chr14:59515944-59516777	0.000562633	1	0	0	0	0	0	0	1	0	0	0	1	NA	NA	NA	NA	NA	NA	NA	NA	ENSCAFT00000005627.3	FAM3C	family with sequence similarity 3, member C	68686
chr6	74966197	74966793	597	CpG_29:chr6:74966197-74966793	0.000563167	1	0	0	0	1	0	1	0	0	0	1	0	NM_001002958-intron	PTGER3_intron	prostaglandin E receptor 3 (subtype EP3)	33408	ENSCAFT00000047296.1-intron	NA_intron	NA	33407	ENSCAFT00000036295.1	NA	NA	33407
chr20	45489319	45489850	532	CpG_28:chr20:45489319-45489850	0.000564042	1	0	0	0	1	0	0	1	1	1	1	1	NA	NA	NA	NA	ENSCAFT00000024566.4-proxUP	NR2F6_proxUP	nuclear receptor subfamily 2, group F, member 6	156	ENSCAFT00000024566.4	NR2F6	nuclear receptor subfamily 2, group F, member 6	156
chr20	44970603	44971142	540	CpG:32:chr20:44970603-44971142	0.000564508	1	0	0	1	0	0	0	0	0	0	0	0	NA	NA	NA	NA	ENSCAFT00000023962.3-proxUP;ENSCAFT00000023962.3-upstr	KCNN1_proxUP;KCNN1_upstr	potassium channel, calcium activated intermediate/small conductance subfamily N alpha, member 1	1582	ENSCAFT00000023962.3	KCNN1	potassium channel, calcium activated intermediate/small conductance subfamily N alpha, member 1	1582
chr8	45192432	45192866	435	CpG_17:chr8:45192432-45192866	0.000564678	1	1	0	0	1	0	0	0	0	0	1	0	NA	NA	NA	NA	ENSCAFT00000026512.4-intron;ENSCAFT00000026506.4-intron	SIPA1L1_intron	signal-induced proliferation-associated 1 like 1	82347	ENSCAFT00000026506.4	SIPA1L1	signal-induced proliferation-associated 1 like 1	82347
chr27	3089445	3090544	1100	CpG_63:chr27:3089445-3090544	0.000565592	1	0	0	0	1	1	0	0	0	1	1	0	NA	NA	NA	NA	ENSCAFT00000039088.2-exon;ENSCAFT00000039088.2-intron;ENSCAFT00000039088.2-fiveUTR	ACVRL1_exon;ACVRL1_intron;ACVRL1_fiveUTR	activin A receptor type II-like 1	125	ENSCAFT00000039088.2	ACVRL1	activin A receptor type II-like 1	125
chr5	15170551	15171864	1314	CpG_97:chr5:15170551-15171864	0.000566058	1	0	0	0	0	0	0	1	0	0	1	0	NA	NA	NA	NA	ENSCAFT00000020001.3-exon;ENSCAFT00000020001.3-intron;ENSCAFT00000020001.3-fiveUTR;ENSCAFT00000020001.3-proxUP;ENSCAFT00000036097.2-upstr	ARCN1_exon;ARCN1_intron;ARCN1_fiveUTR;ARCN1_proxUP;IFT46_upstr	archain 1;intraflagellar transport 46	0;7523	ENSCAFT00000020001.3	ARCN1	archain 1	0
chr4	87612187	87612688	502	CpG_28:chr4:87612187-87612688	0.000566245	1	0	0	0	1	0	1	1	0	0	0	1	NA	NA	NA	NA	NA	NA	NA	NA	ENSCAFT00000045620.1	FBXL7	F-box and leucine-rich repeat protein 7	127100
chr28	34273903	34274500	598	CpG_28:chr28:34273903-34274500	0.00056644	1	0	0	0	0	0	0	1	0	0	1	1	NA	NA	NA	NA	ENSCAFT00000026432.4-intron;ENSCAFT00000020285.3-proxUP;ENSCAFT00000020285.3-upstr	CTBP2_intron;CTBP2_proxUP;CTBP2_upstr	C-terminal binding protein 2	141232;1538	ENSCAFT00000020285.3	CTBP2	C-terminal binding protein 2	1538
chr34	41040215	41040830	616	CpG_41:chr34:41040215-41040830	0.000567892	1	0	0	0	0	0	0	1	0	0	0	0	NA	NA	NA	NA	NA	NA	NA	NA	ENSCAFT00000040815.1	NA	NA	56201
chr6	16328681	16329165	485	CpG:27:chr6:16328681-16329165	0.000569231	1	0	1	1	0	0	0	1	0	0	0	0	NA	NA	NA	NA	NA	NA	NA	NA	ENSCAFT00000017795.3	PDGFA	platelet-derived growth factor alpha polypeptide	56040
chr12	66720346	66722587	2242	CpG_195:chr12:66720346-66722587	0.0005701	1	0	0	0	0	0	0	1	1	0	0	1	NA	NA	NA	NA	ENSCAFT00000006188.3-exon;ENSCAFT00000006188.3-proxUP	GPR6_exon;GPR6_proxUP	G protein-coupled receptor 6	0	ENSCAFT00000006188.3	GPR6	G protein-coupled receptor 6	0
chr8	71456236	71457579	1344	CpG_76:chr8:71456236-71457579	0.000571137	1	0	1	0	0	0	0	0	0	0	1	1	NA	NA	NA	NA	ENSCAFT00000045377.2-intron;ENSCAFT00000029061.3-intron;ENSCAFT00000029054.3-upstr	ZFYVE21_intron;XRCC3_upstr	zinc finger, FYVE domain containing 21;X-ray repair complementing defective repair in Chinese hamster cells 3	4302;4215;6982	ENSCAFT00000029061.3	ZFYVE21	zinc finger, FYVE domain containing 21	4215
chr6	13237395	13237855	461	CpG_18:chr6:13237395-13237855	0.000571467	1	0	0	0	0	0	1	0	1	0	0	0	NA	NA	NA	NA	ENSCAFT00000025755.4-exon;ENSCAFT00000025755.4-intron	SDK1_exon;SDK1_intron	sidekick cell adhesion molecule 1	460941	ENSCAFT00000025556.3	FOXK1	forkhead box K1	205962
chr1	68810167	68810590	424	CpG_22:chr1:68810167-68810590	0.000572358	1	0	0	1	0	1	0	1	0	0	1	1	NA	NA	NA	NA	NA	NA	NA	NA	ENSCAFT00000001710.2	TMEM200A	transmembrane protein 200A	36673
chr15	5743358	5743931	574	CpG_30:chr15:5743358-5743931	0.000572468	1	0	0	0	0	1	0	0	1	0	0	0	NA	NA	NA	NA	NA	NA	NA	NA	ENSCAFT00000005411.2	CSF3R	colony stimulating factor 3 receptor (granulocyte)	74925
chr21	21900892	21901391	500	CpG_26:chr21:21900892-21901391	0.000573544	1	1	0	0	0	0	0	1	1	0	0	0	NA	NA	NA	NA	NA	NA	NA	NA	ENSCAFT00000008391.2	TSKU	tsukushi, small leucine rich proteoglycan	15661
chr18	31699624	31700233	610	CpG_31:chr18:31699624-31700233	0.000575444	1	0	1	1	1	0	0	0	0	0	1	0	NA	NA	NA	NA	NA	NA	NA	NA	ENSCAFT00000010962.3	TRAF6	NA	24200
chr36	18764602	18765330	729	CpG_48:chr36:18764602-18765330	0.000576583	1	0	0	0	1	0	0	1	0	0	1	0	NA	NA	NA	NA	ENSCAFT00000043569.1-intron	CHN1_intron	NA	69999	ENSCAFT00000021074.3	CHRNA1	cholinergic receptor, nicotinic, alpha 1 (muscle)	22096
chr33	27644746	27645173	428	CpG_19:chr33:27644746-27645173	0.000576588	1	0	0	0	1	0	0	0	1	0	0	0	NA	NA	NA	NA	ENSCAFT00000019632.4-intron;ENSCAFT00000019600.3-intron	KALRN_intron	kalirin, RhoGEF kinase	483767;186947	ENSCAFT00000050210.1	NA	NA	55497
chr31	34303489	34304549	1061	CpG_70:chr31:34303489-34304549	0.000576716	1	0	0	0	0	0	1	0	0	0	1	0	NA	NA	NA	NA	ENSCAFT00000015977.2-exon;ENSCAFT00000015977.2-proxUP;ENSCAFT00000015977.2-proxDOWN	WRB_exon;WRB_proxUP;WRB_proxDOWN	NA	0	ENSCAFT00000015977.2	WRB	NA	0
chr18	1702803	1703290	488	CpG_26:chr18:1702803-1703290	0.000578053	1	0	1	0	1	0	1	0	0	0	0	0	NA	NA	NA	NA	ENSCAFT00000005412.3-intron	IKZF1_intron	IKAROS family zinc finger 1 (Ikaros)	40397	ENSCAFT00000005412.3	IKZF1	IKAROS family zinc finger 1 (Ikaros)	40397
chr12	68106998	68107418	421	CpG_21:chr12:68106998-68107418	0.000578732	1	0	0	0	0	0	1	1	0	1	0	1	NA	NA	NA	NA	ENSCAFT00000006410.4-intron;ENSCAFT00000006413.3-intron	FYN_intron	FYN proto-oncogene, Src family tyrosine kinase	55459;43274	ENSCAFT00000006413.3	FYN	FYN proto-oncogene, Src family tyrosine kinase	43274
chr1	121814925	121815434	510	CpG_26:chr1:121814925-121815434	0.000579921	1	0	0	0	0	1	0	0	1	0	0	0	NA	NA	NA	NA	ENSCAFT00000012195.3-exon;ENSCAFT00000012195.3-intron;ENSCAFT00000012195.3-fiveUTR;ENSCAFT00000012195.3-proxUP	POP4_exon;POP4_intron;POP4_fiveUTR;POP4_proxUP	POP4 homolog, ribonuclease P/MRP subunit	0	ENSCAFT00000012195.3	POP4	POP4 homolog, ribonuclease P/MRP subunit	0
chr20	54499968	54500370	403	CpG_17:chr20:54499968-54500370	0.000583163	1	0	0	0	0	1	0	0	1	0	0	0	NA	NA	NA	NA	ENSCAFT00000029868.4-proxDOWN	ZNRF4_proxDOWN	NA	1722	ENSCAFT00000029868.4	ZNRF4	NA	1722
chr21	13114165	13114894	730	CpG:49:chr21:13114165-13114894	0.000584234	1	1	0	0	1	0	0	0	0	0	0	0	NA	NA	NA	NA	ENSCAFT00000007152.2-proxUP	NA_proxUP	protein tyrosine phosphatase type IVA 1 pseudogene	528	ENSCAFT00000007152.2	NA	protein tyrosine phosphatase type IVA 1 pseudogene	528
chr3	1505054	1505947	894	CpG_85:chr3:1505054-1505947	0.000584351	1	0	0	0	0	0	0	0	0	0	1	1	NA	NA	NA	NA	ENSCAFT00000047306.1-exon;ENSCAFT00000047306.1-intron	TSLP_exon;TSLP_intron	NA	1751	ENSCAFT00000047306.1	TSLP	NA	1751
chr33	28378628	28379417	790	CpG_47:chr33:28378628-28379417	0.000584757	1	0	0	0	0	0	1	1	1	0	0	1	NA	NA	NA	NA	NA	NA	NA	NA	ENSCAFT00000020069.2	NA	NA	31535
chr12	71686305	71686947	643	CpG_37:chr12:71686305-71686947	0.000587103	1	0	0	0	0	0	0	0	0	0	1	0	NA	NA	NA	NA	ENSCAFT00000043502.2-intron;ENSCAFT00000006501.3-intron	FRK_intron	fyn-related Src family tyrosine kinase	69757;69265	ENSCAFT00000048606.1	NA	NA	61032
chr1	103053927	103054815	889	CpG_66:chr1:103053927-103054815	0.000587326	1	0	0	0	0	0	0	0	0	0	0	1	NA	NA	NA	NA	ENSCAFT00000004257.3-exon;ENSCAFT00000004259.3-exon;ENSCAFT00000004259.3-intron;ENSCAFT00000004259.3-fiveUTR;ENSCAFT00000004257.3-proxDOWN	TMC4_exon;LENG1_exon;LENG1_intron;LENG1_fiveUTR;TMC4_proxDOWN	transmembrane channel-like 4;leukocyte receptor cluster (LRC) member 1	13420;257	ENSCAFT00000004259.3	LENG1	leukocyte receptor cluster (LRC) member 1	257
chr18	43633620	43634085	466	CpG_20:chr18:43633620-43634085	0.000587572	1	0	0	0	1	0	0	0	0	0	0	0	NA	NA	NA	NA	NA	NA	NA	NA	ENSCAFT00000045070.1	SLC35C1	solute carrier family 35 (GDP-fucose transporter), member C1	21656
chr5	70273234	70273886	653	CpG_36:chr5:70273234-70273886	0.000587808	1	0	0	1	0	0	1	0	0	0	0	0	NA	NA	NA	NA	ENSCAFT00000031825.3-exon;ENSCAFT00000031825.3-intron	CMIP_exon;CMIP_intron	c-Maf inducing protein	63835	ENSCAFT00000031815.3	PLCG2	phospholipase C, gamma 2 (phosphatidylinositol-specific)	43910
chr24	47354882	47355371	490	CpG_21:chr24:47354882-47355371	0.000588279	1	1	0	0	1	0	0	0	1	1	0	0	NA	NA	NA	NA	ENSCAFT00000020738.3-intron	TPD52L2_intron	tumor protein D52-like 2	1226	ENSCAFT00000020738.3	TPD52L2	tumor protein D52-like 2	1226
chr11	68309713	68310209	497	CpG_26:chr11:68309713-68310209	0.000588292	1	0	1	0	1	0	0	0	0	0	1	1	NA	NA	NA	NA	ENSCAFT00000005278.4-exon;ENSCAFT00000005268.3-exon;ENSCAFT00000005278.4-intron;ENSCAFT00000005268.3-intron	ZNF618_exon;ZNF618_intron	zinc finger protein 618	55384;37430	ENSCAFT00000005268.3	ZNF618	zinc finger protein 618	37430
chr37	12083452	12084212	761	CpG_67:chr37:12083452-12084212	0.000589622	1	0	1	0	0	0	0	0	0	0	0	0	NA	NA	NA	NA	ENSCAFT00000020257.3-upstr;ENSCAFT00000033619.1-upstr	CYP20A1_upstr;U6_upstr	cytochrome P450 20A1;NA	2758;2358	ENSCAFT00000033619.1	U6	NA	2358
chr24	44778325	44779277	953	CpG_53:chr24:44778325-44779277	0.000592174	1	1	1	0	0	0	0	0	0	0	1	1	NA	NA	NA	NA	NA	NA	NA	NA	ENSCAFT00000033282.1	U6	NA	197024
chr4	34440103	34440626	524	CpG_44:chr4:34440103-34440626	0.00059249	1	1	1	0	1	1	0	1	1	0	0	0	NA	NA	NA	NA	ENSCAFT00000025315.3-intron	WAPAL_intron	WAPL cohesin release factor	95638	ENSCAFT00000025524.3	BMPR1A	bone morphogenetic protein receptor, type IA	59061
chr34	7171861	7172262	402	CpG_17:chr34:7171861-7172262	0.000592522	1	0	0	0	0	0	0	0	1	0	0	0	NA	NA	NA	NA	ENSCAFT00000016429.3-exon;ENSCAFT00000016429.3-threeUTR	NSUN2_exon;NSUN2_threeUTR	NOP2/Sun RNA methyltransferase family, member 2	26925	ENSCAFT00000016429.3	NSUN2	NOP2/Sun RNA methyltransferase family, member 2	26925
chr1	55396999	55397766	768	CpG_48:chr1:55396999-55397766	0.000592668	1	0	0	0	0	1	0	0	0	0	1	1	NA	NA	NA	NA	NA	NA	NA	NA	ENSCAFT00000001341.4	MLLT4	myeloid/lymphoid or mixed-lineage leukemia; translocated to, 4	37705
chr37	24572049	24572548	500	CpG_20:chr37:24572049-24572548	0.000592919	1	0	0	0	0	1	1	1	0	0	0	0	NA	NA	NA	NA	NA	NA	NA	NA	ENSCAFT00000023184.4	TNS1	tensin 1	97431
chr2	32954034	32954524	491	CpG_25:chr2:32954034-32954524	0.000594681	1	0	0	0	0	0	0	0	1	0	0	0	NA	NA	NA	NA	NA	NA	NA	NA	ENSCAFT00000025823.3	NA	NA	187169
chr9	26966896	26967640	745	CpG_42:chr9:26966896-26967640	0.000594829	1	0	0	0	1	0	0	1	0	1	0	1	NA	NA	NA	NA	ENSCAFT00000044365.2-proxUP;ENSCAFT00000027370.3-proxUP	SPAG9_proxUP	sperm associated antigen 9	595	ENSCAFT00000027370.3	SPAG9	sperm associated antigen 9	595
chr7	14442021	14442633	613	CpG_31:chr7:14442021-14442633	0.000596135	1	0	1	0	0	0	0	0	1	0	0	0	NA	NA	NA	NA	ENSCAFT00000046339.1-intron;ENSCAFT00000048905.2-intron;ENSCAFT00000020339.3-proxDOWN	IER5_intron;KIAA1614_intron;KIAA1614_proxDOWN	NA;KIAA1614 ortholog	81393;39890;37909	ENSCAFT00000020339.3	KIAA1614	KIAA1614 ortholog	37909
chr25	43339311	43341120	1810	CpG_169:chr25:43339311-43341120	0.000596474	1	0	0	0	0	0	1	0	0	0	0	0	NA	NA	NA	NA	ENSCAFT00000017622.4-exon;ENSCAFT00000017622.4-intron;ENSCAFT00000017622.4-fiveUTR;ENSCAFT00000017622.4-proxUP;ENSCAFT00000040747.1-upstr;ENSCAFT00000033483.1-upstr;ENSCAFT00000040114.1-upstr	NCL_exon;NCL_intron;NCL_fiveUTR;NCL_proxUP;SNORA75_upstr;SNORD20_upstr;SNORD82_upstr	nucleolin;NA	0;7578;6925;3176	ENSCAFT00000017622.4	NCL	nucleolin	0
chr22	1134638	1135893	1256	CpG_89:chr22:1134638-1135893	0.000597262	1	0	0	1	0	0	0	1	0	1	0	0	NA	NA	NA	NA	NA	NA	NA	NA	ENSCAFT00000006902.3	RNASEH2B	ribonuclease H2, subunit B	144084
chr16	5658277	5658886	610	CpG_28:chr16:5658277-5658886	0.000597735	1	1	1	0	1	1	0	1	0	0	1	1	NA	NA	NA	NA	ENSCAFT00000005632.3-exon;ENSCAFT00000005632.3-intron	ARHGEF5_exon;ARHGEF5_intron	Rho guanine nucleotide exchange factor (GEF) 5	14673	ENSCAFT00000005632.3	ARHGEF5	Rho guanine nucleotide exchange factor (GEF) 5	14673
chr17	1768117	1768581	465	CpG_23:chr17:1768117-1768581	0.00059885	1	0	0	0	0	0	0	0	1	0	0	0	NA	NA	NA	NA	NA	NA	NA	NA	ENSCAFT00000005219.3	TSSC1	tumor suppressing subtransferable candidate 1	221139
chr9	998030	998948	919	CpG_50:chr9:998030-998948	0.000599582	1	0	0	0	0	0	1	1	1	0	1	0	NA	NA	NA	NA	ENSCAFT00000009186.3-exon;ENSCAFT00000009186.3-proxDOWN	CHMP6_exon;CHMP6_proxDOWN	NA	2660	ENSCAFT00000009186.3	CHMP6	NA	2660
chr30	7753529	7754302	774	CpG_47:chr30:7753529-7754302	0.000600409	1	0	0	0	0	0	1	1	0	1	1	0	NA	NA	NA	NA	ENSCAFT00000014647.3-exon;ENSCAFT00000014647.3-intron;ENSCAFT00000014647.3-fiveUTR	CASC5_exon;CASC5_intron;CASC5_fiveUTR	cancer susceptibility candidate 5	103	ENSCAFT00000014647.3	CASC5	cancer susceptibility candidate 5	103
chr16	23501137	23516538	15402	chr16:23501137-23516538	0.000601309	1	0	0	0	1	0	0	0	1	0	1	1	NM_001290111-exon;NM_001290111-intron;NM_001290111-threeUTR	AP3M2_exon;AP3M2_intron;AP3M2_threeUTR	adaptor-related protein complex 3, mu 2 subunit	1654	ENSCAFT00000008997.3-exon;ENSCAFT00000008997.3-intron;ENSCAFT00000008997.3-proxDOWN	AP3M2_exon;AP3M2_intron;AP3M2_proxDOWN	adaptor-related protein complex 3, mu 2 subunit	6326	ENSCAFT00000008997.3	AP3M2	adaptor-related protein complex 3, mu 2 subunit	6326
chr10	17011059	17011920	862	CpG_47:chr10:17011059-17011920	0.000601314	1	0	1	0	0	0	0	0	0	0	1	0	NA	NA	NA	NA	ENSCAFT00000001073.3-exon;ENSCAFT00000001073.3-intron	TUBGCP6_exon;TUBGCP6_intron	tubulin, gamma complex associated protein 6	4288	ENSCAFT00000001073.3	TUBGCP6	tubulin, gamma complex associated protein 6	4288
chr9	23201640	23202460	821	CpG_56:chr9:23201640-23202460	0.000601549	1	0	0	0	0	1	0	0	1	1	1	0	NA	NA	NA	NA	ENSCAFT00000026173.3-exon;ENSCAFT00000026173.3-intron;ENSCAFT00000026173.3-proxUP;ENSCAFT00000026180.3-upstr	ARL5C_exon;ARL5C_intron;ARL5C_proxUP;PLXDC1_upstr	ADP-ribosylation factor-like 5C;plexin domain containing 1	0;8331	ENSCAFT00000026173.3	ARL5C	ADP-ribosylation factor-like 5C	0
chr38	22117542	22118219	678	CpG_36:chr38:22117542-22118219	0.000603342	1	0	0	0	0	0	1	0	0	0	0	1	NA	NA	NA	NA	ENSCAFT00000047126.1-intron	NA_intron	NA	3396	ENSCAFT00000047126.1	NA	NA	3396
chr17	34999735	35001050	1316	CpG_119:chr17:34999735-35001050	0.000603501	1	1	0	0	1	0	0	0	0	0	0	0	NM_001003253-exon;NM_001003253-intron;NM_001003253-fiveUTR;NM_001003253-proxUP	MAL_exon;MAL_intron;MAL_fiveUTR;MAL_proxUP	mal, T-cell differentiation protein	0	ENSCAFT00000011303.2-exon;ENSCAFT00000011303.2-intron;ENSCAFT00000011303.2-fiveUTR;ENSCAFT00000011303.2-proxUP	MAL_exon;MAL_intron;MAL_fiveUTR;MAL_proxUP	mal, T-cell differentiation protein	0	ENSCAFT00000011303.2	MAL	mal, T-cell differentiation protein	0
chr20	50957782	50958817	1036	CpG_90:chr20:50957782-50958817	0.000603857	1	0	0	0	1	0	0	1	0	0	0	1	NM_001204441-upstr;NM_001204439-upstr	P2RY11_upstr;PPAN_upstr	purinergic receptor P2Y, G-protein coupled, 11;peter pan homolog (Drosophila)	9145;4938	ENSCAFT00000028437.4-exon;ENSCAFT00000028437.4-intron;ENSCAFT00000028437.4-fiveUTR;ENSCAFT00000028430.3-upstr;ENSCAFT00000042082.1-upstr;ENSCAFT00000040162.1-upstr;ENSCAFT00000028435.3-upstr	ANGPTL6_exon;ANGPTL6_intron;ANGPTL6_fiveUTR;NA_upstr;snoU105B_upstr;SNORD105_upstr	angiopoietin-like 6;purinergic receptor P2Y, G-protein coupled, 11;NA	4283;9145;7144;5886;4938	ENSCAFT00000028437.4	ANGPTL6	angiopoietin-like 6	4283
chr21	31311984	31312791	808	CpG_45:chr21:31311984-31312791	0.000604122	1	0	1	0	1	0	0	1	1	0	0	1	NA	NA	NA	NA	ENSCAFT00000046883.2-exon;ENSCAFT00000010909.3-exon;ENSCAFT00000046883.2-intron;ENSCAFT00000010909.3-threeUTR;ENSCAFT00000046883.2-proxDOWN	PPFIBP2_exon;CYB5R2_exon;PPFIBP2_intron;CYB5R2_threeUTR;PPFIBP2_proxDOWN	PTPRF interacting protein, binding protein 2 (liprin beta 2);cytochrome b5 reductase 2	146614;11556	ENSCAFT00000010909.3	CYB5R2	cytochrome b5 reductase 2	11556
chr24	39876905	39879155	2251	CpG_181:chr24:39876905-39879155	0.000604399	1	0	0	0	0	0	1	1	0	0	1	0	NA	NA	NA	NA	ENSCAFT00000018816.2-exon;ENSCAFT00000018816.2-intron;ENSCAFT00000018816.2-fiveUTR;ENSCAFT00000018816.2-proxUP	CYP24A1_exon;CYP24A1_intron;CYP24A1_fiveUTR;CYP24A1_proxUP	cytochrome P450, family 24, subfamily A, polypeptide 1	0	ENSCAFT00000018816.2	CYP24A1	cytochrome P450, family 24, subfamily A, polypeptide 1	0
chr17	1884393	1885858	1466	CpG_80:chr17:1884393-1885858	0.000604582	1	0	0	0	0	0	0	0	1	0	0	0	NA	NA	NA	NA	ENSCAFT00000005219.3-intron	TSSC1_intron	tumor suppressing subtransferable candidate 1	103862	ENSCAFT00000005219.3	TSSC1	tumor suppressing subtransferable candidate 1	103862
chr15	61793363	61794964	1602	CpG_188:chr15:61793363-61794964	0.000606341	1	0	0	0	0	0	1	0	0	0	1	0	NA	NA	NA	NA	ENSCAFT00000014157.3-intron	TLL1_intron	tolloid-like 1	37209	ENSCAFT00000014157.3	TLL1	tolloid-like 1	37209
chr3	91563904	91564344	441	CpG_17:chr3:91563904-91564344	0.00060644	1	0	0	0	0	0	0	0	0	0	1	0	NA	NA	NA	NA	ENSCAFT00000026460.3-intron;ENSCAFT00000041922.1-proxDOWN	TMEM175_intron;5S_rRNA_proxDOWN	transmembrane protein 175;NA	731;1223	ENSCAFT00000026460.3	TMEM175	transmembrane protein 175	731
chr15	4340065	4340651	587	CpG_29:chr15:4340065-4340651	0.000607232	1	0	0	0	1	0	0	0	0	0	1	0	NA	NA	NA	NA	NA	NA	NA	NA	ENSCAFT00000038137.1	NA	NA	20057
chr21	21185174	21186361	1188	CpG_93:chr21:21185174-21186361	0.000607243	1	0	0	1	0	0	0	0	0	0	0	1	NA	NA	NA	NA	ENSCAFT00000007883.3-exon;ENSCAFT00000007883.3-proxUP	AQP11_exon;AQP11_proxUP	aquaporin 11	0	ENSCAFT00000007883.3	AQP11	aquaporin 11	0
chr15	40758718	40760738	2021	CpG_166:chr15:40758718-40760738	0.000607831	1	1	0	1	1	0	0	0	1	0	1	0	NA	NA	NA	NA	ENSCAFT00000011632.3-exon;ENSCAFT00000011632.3-intron;ENSCAFT00000011632.3-fiveUTR;ENSCAFT00000011632.3-proxUP	DRAM1_exon;DRAM1_intron;DRAM1_fiveUTR;DRAM1_proxUP	DNA-damage regulated autophagy modulator 1	0	ENSCAFT00000011632.3	DRAM1	DNA-damage regulated autophagy modulator 1	0
chr1	113203838	113204952	1115	CpG_111:chr1:113203838-113204952	0.000612455	1	0	1	0	1	0	0	0	0	0	0	0	NA	NA	NA	NA	ENSCAFT00000008586.5-exon;ENSCAFT00000008586.5-intron	SPTBN4_exon;SPTBN4_intron	spectrin, beta, non-erythrocytic 4	35981	ENSCAFT00000008586.5	SPTBN4	spectrin, beta, non-erythrocytic 4	35981
chr37	29884614	29885627	1014	CpG_73:chr37:29884614-29885627	0.000613693	1	1	0	0	1	0	0	0	0	1	1	0	NA	NA	NA	NA	NA	NA	NA	NA	ENSCAFT00000040204.1	U12	NA	107609
chr3	1101213	1101688	476	CpG_20:chr3:1101213-1101688	0.000615048	1	0	0	0	0	0	0	1	0	0	1	0	NA	NA	NA	NA	ENSCAFT00000047624.1-intron	NA_intron	NA	22250	ENSCAFT00000047624.1	NA	NA	22250
chr18	37040	37764	725	CpG_42:chr18:37040-37764	0.000615126	1	0	0	0	0	0	1	0	0	0	1	0	NA	NA	NA	NA	NA	NA	NA	NA	ENSCAFT00000022440.3	SUN3	Sad1 and UNC84 domain containing 3	36075
chr12	68076198	68076625	428	CpG_20:chr12:68076198-68076625	0.000615212	1	0	0	0	1	0	0	0	1	0	0	0	NA	NA	NA	NA	NA	NA	NA	NA	ENSCAFT00000006360.3	TRAF3IP2	TRAF3 interacting protein 2	17679
chr2	70230735	70231138	404	CpG_15:chr2:70230735-70231138	0.000615406	1	1	1	1	0	1	0	0	0	0	1	1	NA	NA	NA	NA	ENSCAFT00000017931.3-exon;ENSCAFT00000017931.3-intron	MATN1_exon;MATN1_intron	NA	3261	ENSCAFT00000017931.3	MATN1	NA	3261
chr25	26117005	26117797	793	CpG_72:chr25:26117005-26117797	0.000615713	1	0	0	0	1	0	0	0	1	1	1	1	NA	NA	NA	NA	ENSCAFT00000012710.2-exon;ENSCAFT00000012710.2-intron;ENSCAFT00000012710.2-fiveUTR;ENSCAFT00000012710.2-proxUP	NEIL2_exon;NEIL2_intron;NEIL2_fiveUTR;NEIL2_proxUP	nei-like DNA glycosylase 2	0	ENSCAFT00000012710.2	NEIL2	nei-like DNA glycosylase 2	0
chr2	83035735	83036251	517	CpG_27:chr2:83035735-83036251	0.000618734	1	0	0	0	0	1	0	0	0	0	1	0	NA	NA	NA	NA	NA	NA	NA	NA	ENSCAFT00000025935.3	NA	NA	22238
chr15	7488554	7489482	929	CpG_52:chr15:7488554-7489482	0.000619554	1	0	0	0	0	0	1	0	0	0	0	0	NA	NA	NA	NA	NA	NA	NA	NA	ENSCAFT00000038362.2	C1orf94	NA	179820
chr25	17911649	17912720	1072	CpG_88:chr25:17911649-17912720	0.000620933	1	1	1	1	1	1	0	0	0	0	1	0	NA	NA	NA	NA	ENSCAFT00000011709.3-upstr	GJB6_upstr	gap junction protein, beta 6, 30kDa	8099	ENSCAFT00000011709.3	GJB6	gap junction protein, beta 6, 30kDa	8099
chr25	49551787	49552329	543	CpG_33:chr25:49551787-49552329	0.000621697	1	1	0	1	0	0	0	1	0	1	0	0	NA	NA	NA	NA	ENSCAFT00000019989.3-intron	HDAC4_intron	histone deacetylase 4	33603	ENSCAFT00000019989.3	HDAC4	histone deacetylase 4	33603
chr37	30636167	30636590	424	CpG_24:chr37:30636167-30636590	0.000621915	1	0	1	1	1	0	0	0	1	0	0	0	NA	NA	NA	NA	ENSCAFT00000025847.3-intron	DLGAP2_intron	discs, large (Drosophila) homolog-associated protein 2	2696	ENSCAFT00000025847.3	DLGAP2	discs, large (Drosophila) homolog-associated protein 2	2696
chr5	16308951	16315572	6622	chr5:16308951-16315572	0.000621954	1	0	0	0	0	1	1	0	1	0	0	0	NM_001284472-exon;NM_001284472-intron;NM_001284472-proxUP	BACE1_exon;BACE1_intron;BACE1_proxUP	beta-site APP-cleaving enzyme 1	0	ENSCAFT00000020762.3-exon;ENSCAFT00000020762.3-intron	BACE1_exon;BACE1_intron	NA	484	ENSCAFT00000020762.3	BACE1	NA	484
chr24	4636263	4637281	1019	CpG_91:chr24:4636263-4637281	0.000622005	1	0	0	0	0	0	1	0	1	0	0	0	NA	NA	NA	NA	ENSCAFT00000046231.1-exon;ENSCAFT00000046231.1-intron	DTD1_exon;DTD1_intron	NA	1005	ENSCAFT00000046231.1	DTD1	NA	1005
chr3	12547709	12549147	1439	CpG_109:chr3:12547709-12549147	0.000623233	1	0	0	0	0	0	0	0	1	0	0	0	NA	NA	NA	NA	ENSCAFT00000012382.3-exon;ENSCAFT00000012382.3-intron;ENSCAFT00000012382.3-proxUP	RIOK2_exon;RIOK2_intron;RIOK2_proxUP	RIO kinase 2	0	ENSCAFT00000012382.3	RIOK2	RIO kinase 2	0
chr20	46376230	46376750	521	CpG_29:chr20:46376230-46376750	0.000623822	1	0	0	1	0	0	1	0	1	0	0	0	NA	NA	NA	NA	ENSCAFT00000025040.3-exon;ENSCAFT00000025040.3-intron;ENSCAFT00000025040.3-proxUP	TPM4_exon;TPM4_intron;TPM4_proxUP	tropomyosin 4	0	ENSCAFT00000025040.3	TPM4	tropomyosin 4	0
chr1	55726570	55727535	966	CpG_64:chr1:55726570-55727535	0.000624057	1	0	0	0	0	1	0	0	0	0	1	0	NA	NA	NA	NA	ENSCAFT00000050141.2-exon;ENSCAFT00000050141.2-threeUTR;ENSCAFT00000001347.4-proxDOWN	DACT2_exon;DACT2_threeUTR;DACT2_proxDOWN	dishevelled-binding antagonist of beta-catenin 2	8969	ENSCAFT00000001347.4	DACT2	dishevelled-binding antagonist of beta-catenin 2	8969
chr37	7235386	7236389	1004	CpG_55:chr37:7235386-7236389	0.000624399	1	0	0	1	0	0	0	0	1	0	1	1	NA	NA	NA	NA	NA	NA	NA	NA	ENSCAFT00000037605.2	BOLL	boule-like RNA-binding protein	18842
chr8	29340166	29342161	1996	CpG_176:chr8:29340166-29342161	0.000624748	1	0	0	1	0	0	0	0	0	1	0	0	NA	NA	NA	NA	ENSCAFT00000023608.4-exon;ENSCAFT00000023611.4-exon;ENSCAFT00000023608.4-intron;ENSCAFT00000023611.4-intron;ENSCAFT00000023611.4-fiveUTR;ENSCAFT00000023608.4-proxUP	DDHD1_exon;DDHD1_intron;DDHD1_fiveUTR;DDHD1_proxUP	DDHD domain containing 1	0;518	ENSCAFT00000023608.4	DDHD1	DDHD domain containing 1	0
chr8	38653224	38653880	657	CpG_45:chr8:38653224-38653880	0.000624769	1	1	0	0	0	0	0	0	0	0	1	1	NA	NA	NA	NA	ENSCAFT00000025107.3-exon;ENSCAFT00000025107.3-intron	ESR2_exon;ESR2_intron	estrogen receptor 2 (ER beta)	61418	ENSCAFT00000025107.3	ESR2	estrogen receptor 2 (ER beta)	61418
chr4	58610499	58611423	925	CpG_61:chr4:58610499-58611423	0.000625796	1	0	0	0	1	1	0	0	0	1	0	0	NA	NA	NA	NA	ENSCAFT00000035204.2-exon;ENSCAFT00000035204.2-intron;ENSCAFT00000035204.2-fiveUTR	NDST1_exon;NDST1_intron;NDST1_fiveUTR	N-deacetylase/N-sulfotransferase (heparan glucosaminyl) 1	28640	ENSCAFT00000035204.2	NDST1	N-deacetylase/N-sulfotransferase (heparan glucosaminyl) 1	28640
chr31	39644046	39644565	520	CpG_24:chr31:39644046-39644565	0.000626071	1	1	0	0	1	0	0	0	1	0	0	1	NA	NA	NA	NA	ENSCAFT00000019125.4-exon;ENSCAFT00000045471.2-exon;ENSCAFT00000019125.4-intron;ENSCAFT00000045471.2-intron;ENSCAFT00000019405.3-intron;ENSCAFT00000045755.1-intron;ENSCAFT00000019100.3-upstr	PCNT_exon;PCNT_intron;C21orf58_upstr	pericentrin_disco-interacting protein 2 homolog A;NA	66009;66006;27652;4325;9772	ENSCAFT00000045755.1	PCNT	pericentrin_disco-interacting protein 2 homolog A	4325
chr13	36117766	36118196	431	CpG:19:chr13:36117766-36118196	0.000628929	1	0	0	1	0	0	0	0	0	0	1	1	NA	NA	NA	NA	NA	NA	NA	NA	ENSCAFT00000049002.1	NA	NA	148993
chr20	37353813	37355953	2141	CpG_158:chr20:37353813-37355953	0.000628959	1	0	1	0	0	0	1	0	1	1	0	0	NA	NA	NA	NA	ENSCAFT00000015130.3-exon;ENSCAFT00000035819.3-exon;ENSCAFT00000015130.3-intron;ENSCAFT00000035819.3-intron;ENSCAFT00000015105.3-proxUP;ENSCAFT00000015130.3-proxUP;ENSCAFT00000035819.3-proxUP;ENSCAFT00000015105.3-upstr	BAP1_exon;BAP1_intron;PHF7_proxUP;BAP1_proxUP;PHF7_upstr	BRCA1 associated protein-1 (ubiquitin carboxy-terminal hydrolase);PHD finger protein 7	0;478	ENSCAFT00000015130.3	BAP1	BRCA1 associated protein-1 (ubiquitin carboxy-terminal hydrolase)	0
chr17	2289834	2290250	417	CpG_19:chr17:2289834-2290250	0.000629925	1	0	0	0	0	0	0	0	1	0	0	0	NA	NA	NA	NA	ENSCAFT00000005263.3-intron;ENSCAFT00000045628.2-intron	DCDC2C_intron	NA	73474	ENSCAFT00000005263.3	DCDC2C	NA	73474
chr2	35331599	35332741	1143	CpG_79:chr2:35331599-35332741	0.000630017	1	0	0	1	0	0	0	0	0	0	0	0	NA	NA	NA	NA	ENSCAFT00000009238.4-exon	PURA_exon	NA	379	ENSCAFT00000009238.4	PURA	NA	379
chr16	9597559	9599336	1778	CpG_131:chr16:9597559-9599336	0.000630253	1	0	0	0	0	0	0	0	0	1	1	0	NA	NA	NA	NA	ENSCAFT00000006568.4-exon;ENSCAFT00000045776.1-exon;ENSCAFT00000006568.4-intron;ENSCAFT00000045776.1-intron;ENSCAFT00000006568.4-proxUP;ENSCAFT00000045776.1-proxUP	ZC3HAV1_exon;ZC3HAV1_intron;ZC3HAV1_proxUP	zinc finger CCCH-type, antiviral 1	0	ENSCAFT00000006568.4	ZC3HAV1	zinc finger CCCH-type, antiviral 1	0
chr26	10432054	10447741	15688	chr26:10432054-10447741	0.000630391	1	0	0	0	0	1	0	0	0	0	0	0	NM_001048134-exon;NM_001048134-intron;NM_001048134-fiveUTR	OAS2_exon;OAS2_intron;OAS2_fiveUTR	2'-5'-oligoadenylate synthetase 2, 69/71kDa	11	ENSCAFT00000014202.3-exon;ENSCAFT00000014202.3-intron;ENSCAFT00000014202.3-fiveUTR	OAS2_exon;OAS2_intron;OAS2_fiveUTR	2'-5'-oligoadenylate synthetase 2, 69/71kDa	330	ENSCAFT00000014202.3	OAS2	2'-5'-oligoadenylate synthetase 2, 69/71kDa	330
chr32	949887	951113	1227	CpG_77:chr32:949887-951113	0.000630537	1	1	0	0	0	0	0	0	0	0	0	1	NA	NA	NA	NA	ENSCAFT00000013671.4-exon;ENSCAFT00000049182.1-intron;ENSCAFT00000013671.4-intron;ENSCAFT00000013671.4-proxUP	FAM47E-STBD1_exon;FAM47E-STBD1_intron;FAM47E-STBD1_proxUP	NA	0;3194	ENSCAFT00000013671.4	FAM47E-STBD1	NA	0
chr4	20448957	20449677	721	CpG_63:chr4:20448957-20449677	0.000630773	1	0	0	1	0	0	0	1	0	0	0	1	NA	NA	NA	NA	ENSCAFT00000045763.2-proxUP;ENSCAFT00000022120.3-proxUP	HK1_proxUP	hexokinase 1	296;380	ENSCAFT00000045763.2	HK1	hexokinase 1	296
chr5	76020466	76021602	1137	CpG_82:chr5:76020466-76021602	0.000630843	1	0	0	0	1	0	1	0	1	0	0	0	NA	NA	NA	NA	ENSCAFT00000036864.3-exon;ENSCAFT00000036864.3-intron;ENSCAFT00000036864.3-fiveUTR;ENSCAFT00000036864.3-proxUP	GLG1_exon;GLG1_intron;GLG1_fiveUTR;GLG1_proxUP	golgi glycoprotein 1	0	ENSCAFT00000036864.3	GLG1	golgi glycoprotein 1	0
chr2	21748652	21750091	1440	CpG_131:chr2:21748652-21750091	0.000630943	1	0	0	0	1	0	0	1	0	0	0	1	NA	NA	NA	NA	ENSCAFT00000007559.3-exon;ENSCAFT00000007559.3-intron;ENSCAFT00000007559.3-proxUP	NA_exon;NA_intron;NA_proxUP	suppressor of variegation 3-9 homolog 2 (Drosophila)	0	ENSCAFT00000007559.3	NA	suppressor of variegation 3-9 homolog 2 (Drosophila)	0
chr8	46889123	46890130	1008	CpG_104:chr8:46889123-46890130	0.000632023	1	0	0	0	1	0	0	0	0	1	0	0	NA	NA	NA	NA	ENSCAFT00000026680.4-exon;ENSCAFT00000026680.4-intron;ENSCAFT00000026680.4-proxUP	ACOT4_exon;ACOT4_intron;ACOT4_proxUP	acyl-coenzyme A thioesterase 4	0	ENSCAFT00000026680.4	ACOT4	acyl-coenzyme A thioesterase 4	0
chr10	17194736	17195287	552	CpG:28:chr10:17194736-17195287	0.000633264	1	0	0	0	0	0	0	0	0	0	1	1	NA	NA	NA	NA	ENSCAFT00000001099.3-exon;ENSCAFT00000001099.3-intron;ENSCAFT00000046122.2-intron	TTLL8_exon;TTLL8_intron;CRELD2_intron	tubulin tyrosine ligase-like family member 8;cysteine-rich with EGF-like domains 2	29453;97669	ENSCAFT00000001099.3	TTLL8	tubulin tyrosine ligase-like family member 8	29453
chr10	19883236	19884434	1199	CpG_116:chr10:19883236-19884434	0.000633376	1	0	0	1	0	0	1	0	0	0	0	0	NA	NA	NA	NA	ENSCAFT00000001218.4-exon;ENSCAFT00000035773.2-exon;ENSCAFT00000001219.3-exon;ENSCAFT00000001218.4-intron;ENSCAFT00000035773.2-intron;ENSCAFT00000001218.4-fiveUTR;ENSCAFT00000001219.3-threeUTR;ENSCAFT00000035773.2-proxUP;ENSCAFT00000001218.4-proxUP;ENSCAFT00000001219.3-proxDOWN	GTSE1_exon;TTC38_exon;GTSE1_intron;GTSE1_fiveUTR;TTC38_threeUTR;GTSE1_proxUP;TTC38_proxDOWN	G-2 and S-phase expressed 1;tetratricopeptide repeat domain 38	0;26132	ENSCAFT00000035773.2	GTSE1	G-2 and S-phase expressed 1	0
chr6	43651499	43652073	575	CpG_38:chr6:43651499-43652073	0.000633731	1	0	0	0	1	0	0	1	1	0	0	1	NA	NA	NA	NA	NA	NA	NA	NA	ENSCAFT00000034330.1	7SK	NA	52364
chr38	19436830	19437563	734	CpG:46:chr38:19436830-19437563	0.00063375	1	0	0	0	0	0	0	0	1	0	0	0	NA	NA	NA	NA	NA	NA	NA	NA	ENSCAFT00000021052.3	NUF2	NUF2, NDC80 kinetochore complex component	163114
chr9	9280729	9281782	1054	CpG_96:chr9:9280729-9281782	0.000634281	1	0	0	0	0	0	1	0	1	0	0	0	NA	NA	NA	NA	ENSCAFT00000021765.3-exon;ENSCAFT00000021769.3-exon;ENSCAFT00000021765.3-intron;ENSCAFT00000021769.3-intron;ENSCAFT00000021765.3-fiveUTR;ENSCAFT00000021769.3-fiveUTR;ENSCAFT00000021769.3-proxUP	CDC27_exon;MYL4_exon;CDC27_intron;MYL4_intron;CDC27_fiveUTR;MYL4_fiveUTR;MYL4_proxUP	cell division cycle 27;myosin, light chain 4, alkali; atrial, embryonic	155;0	ENSCAFT00000021769.3	MYL4	myosin, light chain 4, alkali; atrial, embryonic	0
chr8	70098843	70099319	477	CpG_25:chr8:70098843-70099319	0.000634527	1	0	0	0	0	0	0	1	1	1	0	1	NA	NA	NA	NA	ENSCAFT00000028654.3-upstr	HSP90AA1_upstr	heat shock protein 90kDa alpha (cytosolic), class A member 1	2678	ENSCAFT00000028654.3	HSP90AA1	heat shock protein 90kDa alpha (cytosolic), class A member 1	2678
chr26	29413245	29413676	432	CpG_20:chr26:29413245-29413676	0.000634582	1	0	0	0	0	0	1	0	0	0	0	0	NA	NA	NA	NA	ENSCAFT00000022635.3-intron;ENSCAFT00000022895.3-intron	ARVCF_intron;TXNRD2_intron	armadillo repeat gene deleted in velocardiofacial syndrome;thioredoxin reductase 2	99100;29905	ENSCAFT00000022895.3	TXNRD2	thioredoxin reductase 2	29905
chr17	3531941	3532666	726	CpG_45:chr17:3531941-3532666	0.000634735	1	0	0	1	0	0	1	0	0	0	0	1	NA	NA	NA	NA	ENSCAFT00000043090.1-intron	NA_intron	NA	35473	ENSCAFT00000043090.1	NA	NA	35473
chr28	555548	556022	475	CpG_26:chr28:555548-556022	0.000635624	1	0	0	0	0	1	0	0	0	0	1	1	NA	NA	NA	NA	ENSCAFT00000043002.1-exon;ENSCAFT00000043002.1-fiveUTR;ENSCAFT00000010591.4-proxUP;ENSCAFT00000043002.1-proxUP	ARHGAP22_exon;ARHGAP22_fiveUTR;ARHGAP22_proxUP	NA	0;389	ENSCAFT00000043002.1	ARHGAP22	NA	0
chr1	99828953	99829961	1009	CpG_78:chr1:99828953-99829961	0.000637305	1	0	0	0	0	0	1	0	0	0	0	0	NA	NA	NA	NA	ENSCAFT00000046202.2-intron;ENSCAFT00000003779.3-proxUP;ENSCAFT00000045181.1-upstr;ENSCAFT00000003779.3-upstr	ZSCAN18_intron;ZNF8_proxUP;ZNF8_upstr	NA;zinc finger protein 8_zinc finger protein 274	22554;1042;3603	ENSCAFT00000003779.3	ZNF8	zinc finger protein 8_zinc finger protein 274	1042
chr24	43773293	43774618	1326	CpG_91:chr24:43773293-43774618	0.000638692	1	0	0	0	1	0	0	0	1	1	1	1	NA	NA	NA	NA	ENSCAFT00000047550.1-exon;ENSCAFT00000047550.1-threeUTR;ENSCAFT00000019399.3-upstr;ENSCAFT00000047550.1-proxDOWN;ENSCAFT00000019429.3-proxDOWN	TUBB1_exon;TUBB1_threeUTR;NA_upstr;TUBB1_proxDOWN;SLMO2_proxDOWN	NA;PRELI domain containing 3B	13737;6645;9670	ENSCAFT00000019399.3	NA	NA	6645
chr4	22915405	22918253	2849	CpG_218:chr4:22915405-22918253	0.000640282	1	0	0	0	0	0	0	1	0	1	1	1	NA	NA	NA	NA	ENSCAFT00000045434.1-exon;ENSCAFT00000045434.1-intron;ENSCAFT00000045434.1-fiveUTR;ENSCAFT00000045434.1-threeUTR;ENSCAFT00000045434.1-proxUP	DDIT4_exon;DDIT4_intron;DDIT4_fiveUTR;DDIT4_threeUTR;DDIT4_proxUP	DNA-damage-inducible transcript 4	0	ENSCAFT00000045434.1	DDIT4	DNA-damage-inducible transcript 4	0
chr2	65450010	65450661	652	CpG_49:chr2:65450010-65450661	0.000640748	1	0	1	0	0	0	0	0	0	0	0	0	NA	NA	NA	NA	NA	NA	NA	NA	ENSCAFT00000036339.2	NA	NA	110744
chr8	69278504	69279048	545	CpG_24:chr8:69278504-69279048	0.000641016	1	0	0	0	0	0	0	0	0	1	1	0	NR_049491-upstr;NR_049371-upstr;NR_049472-upstr;NR_049372-upstr;NR_128844-proxDOWN;NR_049499-proxDOWN	MIR487A_upstr;MIR382_upstr;MIR134_upstr;MIR485_upstr;MIR889_proxDOWN;MIR544_proxDOWN	microRNA mir-487a;microRNA mir-382;microRNA mir-134;microRNA mir-485;microRNA mir-889;microRNA mir-544	2029;4074;4447;5190;1661;847	ENSCAFT00000039965.1-exon;ENSCAFT00000047709.1-proxUP;ENSCAFT00000047709.1-upstr;ENSCAFT00000034903.1-upstr;ENSCAFT00000032587.1-upstr;ENSCAFT00000045645.1-upstr;ENSCAFT00000039920.1-upstr;ENSCAFT00000039909.2-upstr;ENSCAFT00000040807.1-proxDOWN;ENSCAFT00000034945.1-proxDOWN;ENSCAFT00000039965.1-proxDOWN	NA_exon;NA_proxUP;NA_upstr;cfa-mir-487a_upstr;cfa-mir-134_upstr;NA_proxDOWN;cfa-mir-544_proxDOWN	NA	1;1596;2029;4447;5008;5182;5962;1632;847	ENSCAFT00000039965.1	NA	NA	1
chr12	1570195	1571805	1611	CpG_116:chr12:1570195-1571805	0.000641211	1	0	0	0	0	1	0	0	0	0	1	0	NA	NA	NA	NA	ENSCAFT00000001208.3-exon;ENSCAFT00000001208.3-intron;ENSCAFT00000001079.3-intron;ENSCAFT00000001208.3-proxUP;ENSCAFT00000038285.2-upstr	RNF5_exon;RNF5_intron;DXO_intron;RNF5_proxUP;AGPAT1_upstr	ring finger protein 5, E3 ubiquitin protein ligase;decapping exoribonuclease;1-acylglycerol-3-phosphate O-acyltransferase 1	0;53050;5426	ENSCAFT00000001208.3	RNF5	ring finger protein 5, E3 ubiquitin protein ligase	0
chr16	979145	979973	829	CpG_59:chr16:979145-979973	0.000641693	1	0	0	0	0	0	1	1	0	0	1	0	NA	NA	NA	NA	NA	NA	NA	NA	ENSCAFT00000019522.3	IGFBP3	insulin-like growth factor binding protein 3	41251
chr15	30479563	30480742	1180	CpG_77:chr15:30479563-30480742	0.000641944	1	0	0	0	0	0	0	0	0	0	0	1	NA	NA	NA	NA	ENSCAFT00000009886.3-intron;ENSCAFT00000015651.4-intron	POC1B_intron	POC1 centriolar protein B	482	ENSCAFT00000009886.3	POC1B	POC1 centriolar protein B	482
chr2	83214890	83215582	693	CpG_37:chr2:83214890-83215582	0.000642389	1	0	0	1	0	0	0	0	1	0	0	0	NA	NA	NA	NA	NA	NA	NA	NA	ENSCAFT00000025939.1	NA	NA	80316
chr22	16535108	16536113	1006	CpG_71:chr22:16535108-16536113	0.000642616	1	0	0	0	0	0	0	0	1	0	0	0	NA	NA	NA	NA	NA	NA	NA	NA	ENSCAFT00000044890.1	NA	NA	12035
chr2	78674836	78675743	908	CpG_59:chr2:78674836-78675743	0.000642916	1	0	0	0	0	1	0	1	0	0	0	1	NA	NA	NA	NA	ENSCAFT00000023922.1-exon;ENSCAFT00000023922.1-proxUP	UBXN10_exon;UBXN10_proxUP	UBX domain protein 10	0	ENSCAFT00000023922.1	UBXN10	UBX domain protein 10	0
chr33	1449080	1450462	1383	CpG_126:chr33:1449080-1450462	0.00064295	1	0	0	0	0	0	0	0	1	0	1	1	NA	NA	NA	NA	NA	NA	NA	NA	ENSCAFT00000014219.3	NA	NA	33455
chr2	61486604	61487026	423	CpG_19:chr2:61486604-61487026	0.000643747	1	0	0	0	0	1	0	0	1	0	0	0	NA	NA	NA	NA	NA	NA	NA	NA	ENSCAFT00000049282.1	IRX3	iroquois homeobox 3	68459
chr26	37490055	37490781	727	CpG_38:chr26:37490055-37490781	0.00064545	1	0	0	0	0	1	0	1	0	0	1	0	NA	NA	NA	NA	NA	NA	NA	NA	ENSCAFT00000047870.1	MINPP1	multiple inositol-polyphosphate phosphatase 1	95947
chr31	38415277	38416812	1536	CpG_93:chr31:38415277-38416812	0.000645675	1	0	0	0	1	1	0	1	0	0	0	0	NA	NA	NA	NA	NA	NA	NA	NA	ENSCAFT00000017525.4	NA	keratin-associated protein 12-1-like	19308
chr18	54027491	54028448	958	CpG_91:chr18:54027491-54028448	0.000645949	1	0	0	0	0	0	0	0	0	0	1	0	NA	NA	NA	NA	ENSCAFT00000025031.2-exon;ENSCAFT00000042821.1-exon;ENSCAFT00000025031.2-intron;ENSCAFT00000025031.2-proxUP;ENSCAFT00000046369.1-proxUP;ENSCAFT00000025014.3-proxUP;ENSCAFT00000042821.1-proxUP;ENSCAFT00000025051.2-upstr;ENSCAFT00000042821.1-proxDOWN	EML3_exon;NA_exon;EML3_intron;EML3_proxUP;ROM1_proxUP;NA_proxUP;MTA2_upstr;NA_proxDOWN	echinoderm microtubule associated protein like 3;NA;retinal outer segment membrane protein 1;metastasis associated 1 family, member 2	0;115;9763	ENSCAFT00000025031.2	EML3	echinoderm microtubule associated protein like 3	0
chr3	26734324	26734939	616	CpG_40:chr3:26734324-26734939	0.000649907	1	0	0	0	1	1	0	0	1	1	1	1	NA	NA	NA	NA	NA	NA	NA	NA	ENSCAFT00000014050.3	SPZ1	spermatogenic leucine zipper 1	16167
chr4	22558868	22559333	466	CpG_20:chr4:22558868-22559333	0.000650227	1	0	0	0	0	1	0	1	0	0	1	0	NA	NA	NA	NA	ENSCAFT00000022666.3-intron	NA_intron	cadherin-related 23	351861	ENSCAFT00000042394.1	U6	NA	26973
chr7	4902591	4903664	1074	CpG_67:chr7:4902591-4903664	0.000651338	1	0	0	1	0	0	0	0	0	0	0	0	NA	NA	NA	NA	ENSCAFT00000018020.4-upstr;ENSCAFT00000018021.1-upstr	LHX9_upstr	LIM homeobox 9	5662;6579	ENSCAFT00000018020.4	LHX9	LIM homeobox 9	5662
chr3	2077756	2078479	724	CpG_40:chr3:2077756-2078479	0.000651791	1	0	0	0	0	0	1	1	0	0	1	0	NA	NA	NA	NA	NA	NA	NA	NA	ENSCAFT00000044260.1	NA	NA	27694
chr8	1747413	1748039	627	CpG_47:chr8:1747413-1748039	0.000652574	1	0	0	0	0	0	1	1	1	0	0	0	NA	NA	NA	NA	ENSCAFT00000046960.2-intron;ENSCAFT00000017468.5-intron	RIN3_intron	Ras and Rab interactor 3	47251;14355	ENSCAFT00000017468.5	RIN3	Ras and Rab interactor 3	14355
chr24	45779056	45780114	1059	CpG_68:chr24:45779056-45780114	0.000652719	1	0	0	0	0	0	1	0	0	0	1	0	NA	NA	NA	NA	NA	NA	NA	NA	ENSCAFT00000019847.3	CDH4	NA	150173
chr27	5408047	5408797	751	CpG_56:chr27:5408047-5408797	0.000653052	1	0	0	0	0	0	1	0	1	0	0	0	NA	NA	NA	NA	ENSCAFT00000013750.3-upstr;ENSCAFT00000042449.1-upstr	NA_upstr;U6_upstr	NA	2357;7363	ENSCAFT00000013750.3	NA	NA	2357
chr31	36941638	36942605	968	CpG_66:chr31:36941638-36942605	0.000654004	1	0	0	0	1	1	0	1	0	0	1	0	NA	NA	NA	NA	ENSCAFT00000042853.2-upstr	PDE9A_upstr	phosphodiesterase 9A	7157	ENSCAFT00000042853.2	PDE9A	phosphodiesterase 9A	7157
chr12	24071097	24072241	1145	CpG_97:chr12:24071097-24072241	0.000654795	1	0	0	1	1	0	0	0	0	0	0	0	NA	NA	NA	NA	ENSCAFT00000043203.2-intron	DST_intron	dystonin	123178	ENSCAFT00000016480.3	NA	NA	99514
chr24	46955233	46955759	527	CpG_26:chr24:46955233-46955759	0.000654909	1	0	0	0	0	0	1	1	0	0	0	1	NA	NA	NA	NA	ENSCAFT00000020266.3-exon;ENSCAFT00000020266.3-intron;ENSCAFT00000038353.2-intron;ENSCAFT00000020293.3-proxDOWN;ENSCAFT00000020266.3-proxDOWN	BIRC7_exon;BIRC7_intron;TCFL5_intron;NKAIN4_proxDOWN;BIRC7_proxDOWN	baculoviral IAP repeat containing 7;transcription factor-like 5 (basic helix-loop-helix);Na+/K+ transporting ATPase interacting 4	2797;319783;15264	ENSCAFT00000020266.3	BIRC7	baculoviral IAP repeat containing 7	2797
chr15	7943605	7944365	761	CpG_48:chr15:7943605-7944365	0.000655352	1	0	0	0	0	1	0	0	0	0	1	1	NA	NA	NA	NA	ENSCAFT00000048078.2-intron;ENSCAFT00000005882.4-intron	CSMD2_intron	CUB and Sushi multiple domains 2	238952;11677	ENSCAFT00000005882.4	CSMD2	CUB and Sushi multiple domains 2	11677
chr8	70955544	70956071	528	CpG_26:chr8:70955544-70956071	0.000656549	1	0	0	0	0	0	1	1	1	0	1	0	NA	NA	NA	NA	ENSCAFT00000044035.1-exon;ENSCAFT00000028890.4-intron;ENSCAFT00000044035.1-intron;ENSCAFT00000044035.1-threeUTR;ENSCAFT00000028898.4-upstr	NA_exon;NA_intron;NA_threeUTR;TNFAIP2_upstr	NA;tumor necrosis factor, alpha-induced protein 2	2136;12220;9704	ENSCAFT00000044035.1	NA	NA	2136
chr30	38610672	38611414	743	CpG_47:chr30:38610672-38611414	0.000656908	1	0	0	0	0	1	0	0	0	0	1	1	NA	NA	NA	NA	NA	NA	NA	NA	ENSCAFT00000028686.2	ODF3L1	outer dense fiber of sperm tails 3-like 1	101207
chr26	30170082	30170903	822	CpG_61:chr26:30170082-30170903	0.000657185	1	0	0	1	0	0	0	0	0	0	0	0	NA	NA	NA	NA	ENSCAFT00000047160.1-exon;ENSCAFT00000047160.1-intron;ENSCAFT00000047160.1-fiveUTR;ENSCAFT00000047160.1-proxUP	NA_exon;NA_intron;NA_fiveUTR;NA_proxUP	zinc finger protein OZF-like	0	ENSCAFT00000047160.1	NA	zinc finger protein OZF-like	0
chr10	18562009	18562470	462	CpG:22:chr10:18562009-18562470	0.000658565	1	0	0	0	0	1	0	0	0	1	0	0	NA	NA	NA	NA	NA	NA	NA	NA	ENSCAFT00000001143.3	NA	NA	404021
chr22	58853257	58854322	1066	CpG_84:chr22:58853257-58854322	0.00065947	1	0	0	1	0	0	0	0	0	1	0	1	NA	NA	NA	NA	ENSCAFT00000009820.2-exon;ENSCAFT00000047777.1-intron;ENSCAFT00000009820.2-intron;ENSCAFT00000009820.2-fiveUTR;ENSCAFT00000009820.2-proxUP	RAB20_exon;COL4A2_intron;RAB20_intron;RAB20_fiveUTR;RAB20_proxUP	RAB20, member RAS oncogene family;collagen, type IV, alpha 2	0;52023	ENSCAFT00000009820.2	RAB20	RAB20, member RAS oncogene family	0
chr30	39300178	39301167	990	CpG_61:chr30:39300178-39301167	0.000660649	1	0	0	0	0	0	1	1	1	1	0	0	NA	NA	NA	NA	ENSCAFT00000028713.3-intron	PSTPIP1_intron	proline-serine-threonine phosphatase interacting protein 1	7523	ENSCAFT00000028713.3	PSTPIP1	proline-serine-threonine phosphatase interacting protein 1	7523
chr31	36483875	36484595	721	CpG_44:chr31:36483875-36484595	0.000663037	1	0	0	0	0	0	0	1	0	1	0	1	NA	NA	NA	NA	ENSCAFT00000016249.5-exon;ENSCAFT00000016249.5-intron	UMODL1_exon;UMODL1_intron	uromodulin-like 1	34217	ENSCAFT00000016249.5	UMODL1	uromodulin-like 1	34217
chr1	42083511	42084731	1221	CpG_95:chr1:42083511-42084731	0.000663375	1	0	0	1	0	0	0	0	0	0	0	0	NM_001286958-exon;NM_001286958-intron;NM_001286958-fiveUTR	ESR1_exon;ESR1_intron;ESR1_fiveUTR	estrogen receptor 1	1541	ENSCAFT00000000680.3-exon;ENSCAFT00000000680.3-intron;ENSCAFT00000000680.3-fiveUTR	ESR1_exon;ESR1_intron;ESR1_fiveUTR	estrogen receptor 1	2194	ENSCAFT00000000680.3	ESR1	estrogen receptor 1	2194
chr1	95938573	95939094	522	CpG_24:chr1:95938573-95939094	0.000663644	1	0	0	0	0	0	1	0	1	0	0	0	NA	NA	NA	NA	ENSCAFT00000003411.4-intron;ENSCAFT00000037008.2-proxDOWN	SYK_intron;SYK_proxDOWN	spleen tyrosine kinase	16439;47454	ENSCAFT00000003411.4	SYK	spleen tyrosine kinase	16439
chr2	55695441	55695924	484	CpG_22:chr2:55695441-55695924	0.000663793	1	0	1	0	0	0	0	0	0	1	1	0	NA	NA	NA	NA	NA	NA	NA	NA	ENSCAFT00000043648.1	NA	NA	65244
chr27	1288594	1289638	1045	CpG_87:chr27:1288594-1289638	0.000665404	1	1	0	0	0	1	0	0	1	0	1	0	NR_131937-upstr	HOTAIR_upstr	HOX transcript antisense RNA	6867	ENSCAFT00000010701.3-exon;ENSCAFT00000010701.3-intron;ENSCAFT00000010701.3-proxUP	HOXC11_exon;HOXC11_intron;HOXC11_proxUP	homeobox C11	0	ENSCAFT00000010701.3	HOXC11	homeobox C11	0
chr37	23571253	23571669	417	CpG_25:chr37:23571253-23571669	0.000665848	1	0	0	0	0	0	1	0	0	0	0	0	NA	NA	NA	NA	ENSCAFT00000023016.3-proxDOWN	IGFBP2_proxDOWN	insulin-like growth factor binding protein 2, 36kDa	25396	ENSCAFT00000022995.3	IGFBP5	insulin-like growth factor binding protein 5	24476
chr37	23199120	23200028	909	CpG_50:chr37:23199120-23200028	0.00066634	1	0	0	0	1	1	1	0	0	0	0	0	NA	NA	NA	NA	NA	NA	NA	NA	ENSCAFT00000022884.3	XRCC5	X-ray repair complementing defective repair in Chinese hamster cells 5 (double-strand-break rejoining)	99668
chr27	38653612	38654324	713	CpG_66:chr27:38653612-38654324	0.000666946	1	0	0	0	0	1	0	0	0	0	0	0	NA	NA	NA	NA	ENSCAFT00000024129.3-exon;ENSCAFT00000024129.3-intron;ENSCAFT00000024129.3-proxDOWN;ENSCAFT00000039538.3-proxDOWN;ENSCAFT00000024139.3-proxDOWN	TNFRSF1A_exon;TNFRSF1A_intron;TNFRSF1A_proxDOWN;PLEKHG6_proxDOWN	tumor necrosis factor receptor superfamily, member 1A;pleckstrin homology domain containing, family G (with RhoGef domain) member 6	11498;16471;15092	ENSCAFT00000024129.3	TNFRSF1A	tumor necrosis factor receptor superfamily, member 1A	11498
chr18	47657215	47657631	417	CpG_16:chr18:47657215-47657631	0.000667477	1	0	0	1	1	0	1	1	0	0	1	0	NA	NA	NA	NA	ENSCAFT00000016614.3-intron;ENSCAFT00000016593.4-intron	SHANK2_intron	NA	253174	ENSCAFT00000016593.4	SHANK2	NA	253174
chr9	1698926	1699541	616	CpG_34:chr9:1698926-1699541	0.000667999	1	0	0	0	0	1	0	1	0	0	0	0	NA	NA	NA	NA	ENSCAFT00000008982.4-intron	TBC1D16_intron	TBC1 domain family, member 16	43026	ENSCAFT00000008982.4	TBC1D16	TBC1 domain family, member 16	43026
chr17	19609904	19610350	447	CpG:19:chr17:19609904-19610350	0.000668877	1	0	0	0	0	1	0	0	1	1	0	1	NA	NA	NA	NA	NA	NA	NA	NA	ENSCAFT00000041035.1	NA	NA	33999
chr5	61616022	61617047	1026	CpG_56:chr5:61616022-61617047	0.00066921	1	0	0	1	0	0	0	1	1	0	0	0	NA	NA	NA	NA	NA	NA	NA	NA	ENSCAFT00000031285.2	ERRFI1	ERBB receptor feedback inhibitor 1	8929
chr16	51673037	51673485	449	CpG_21:chr16:51673037-51673485	0.000669285	1	0	0	0	0	0	0	0	1	0	0	0	NA	NA	NA	NA	NA	NA	NA	NA	ENSCAFT00000013291.3	NA	NA	122185
chr8	16086132	16086957	826	CpG_59:chr8:16086132-16086957	0.000669727	1	0	0	0	0	0	0	1	0	0	0	1	NA	NA	NA	NA	ENSCAFT00000021805.3-upstr	FOXA1_upstr	NA	3203	ENSCAFT00000021805.3	FOXA1	NA	3203
chr17	60221703	60222297	595	CpG_30:chr17:60221703-60222297	0.000669763	1	0	0	0	0	0	0	1	0	1	0	1	NA	NA	NA	NA	ENSCAFT00000038112.2-exon;ENSCAFT00000019855.3-upstr;ENSCAFT00000019829.3-proxDOWN;ENSCAFT00000038112.2-proxDOWN	TNFAIP8L2_exon;SCNM1_upstr;LYSMD1_proxDOWN;TNFAIP8L2_proxDOWN	tumor necrosis factor, alpha-induced protein 8-like 2;sodium channel modifier 1;LysM, putative peptidoglycan-binding, domain containing 1	143;8877;7996	ENSCAFT00000038112.2	TNFAIP8L2	tumor necrosis factor, alpha-induced protein 8-like 2	143
chr10	19228196	19228697	502	CpG_20:chr10:19228196-19228697	0.000670285	1	1	0	0	1	0	0	0	1	0	0	0	NA	NA	NA	NA	ENSCAFT00000001151.3-intron	TBC1D22A_intron	TBC1 domain family, member 22A	303243	ENSCAFT00000001143.3	NA	NA	261703
chr18	51472103	51474169	2067	CpG_166:chr18:51472103-51474169	0.000670948	1	0	0	0	0	0	1	0	1	0	0	0	NA	NA	NA	NA	ENSCAFT00000038960.2-exon;ENSCAFT00000038960.2-intron;ENSCAFT00000038960.2-fiveUTR;ENSCAFT00000021075.2-upstr	AP5B1_exon;AP5B1_intron;AP5B1_fiveUTR;OVOL1_upstr	adaptor-related protein complex 5, beta 1 subunit;ovo-like zinc finger 1	8878;7255	ENSCAFT00000021075.2	OVOL1	ovo-like zinc finger 1	7255
chr22	60724893	60725367	475	CpG_23:chr22:60724893-60725367	0.000670954	1	1	1	0	1	1	0	0	1	0	1	1	NA	NA	NA	NA	ENSCAFT00000049206.1-exon	ADPRHL1_exon	NA	23552	ENSCAFT00000010243.3	GRTP1	growth hormone regulated TBC protein 1	11637
chr1	35726557	35726991	435	CpG_27:chr1:35726557-35726991	0.000671513	1	0	0	0	1	0	1	0	1	1	0	1	NM_001012395-upstr	UTRN_upstr	utrophin	7518	ENSCAFT00000044228.2-proxUP;ENSCAFT00000000501.4-upstr	UTRN_proxUP;UTRN_upstr	utrophin	470;7518	ENSCAFT00000044228.2	UTRN	utrophin	470
chr20	8004343	8004821	479	CpG_22:chr20:8004343-8004821	0.000672666	1	0	0	0	0	0	1	1	1	1	0	0	NA	NA	NA	NA	ENSCAFT00000049238.2-exon;ENSCAFT00000008209.3-exon;ENSCAFT00000049238.2-intron;ENSCAFT00000008209.3-intron	ATP2B2_exon;ATP2B2_intron	ATPase, Ca++ transporting, plasma membrane 2	141014;88145	ENSCAFT00000040845.1	NA	NA	19469
chr10	68987506	68988024	519	CpG_32:chr10:68987506-68988024	0.000672825	1	0	0	0	0	0	1	0	1	0	1	0	NA	NA	NA	NA	NA	NA	NA	NA	ENSCAFT00000005398.3	TGFA	NA	21046
chr3	83749924	83750537	614	CpG:37:chr3:83749924-83750537	0.000673562	1	0	0	0	0	0	0	1	0	0	0	1	NA	NA	NA	NA	NA	NA	NA	NA	ENSCAFT00000025937.3	STIM2	stromal interaction molecule 2	47381
chr9	43164958	43166169	1212	CpG_107:chr9:43164958-43166169	0.000673709	1	0	0	1	0	0	0	0	0	0	0	0	NA	NA	NA	NA	ENSCAFT00000029933.5-exon;ENSCAFT00000049965.1-exon;ENSCAFT00000029933.5-intron;ENSCAFT00000049965.1-intron;ENSCAFT00000049965.1-fiveUTR;ENSCAFT00000029933.5-proxUP	SEZ6_exon;SEZ6_intron;SEZ6_fiveUTR;SEZ6_proxUP	seizure related 6 homolog (mouse)	0;144	ENSCAFT00000029933.5	SEZ6	seizure related 6 homolog (mouse)	0
chr36	26264300	26264876	577	CpG_44:chr36:26264300-26264876	0.000674352	1	0	0	0	1	0	0	0	0	0	1	0	NA	NA	NA	NA	NA	NA	NA	NA	ENSCAFT00000046623.1	NUP35	nucleoporin 35kDa	135655
chr19	555752	556502	751	CpG_45:chr19:555752-556502	0.000674522	1	0	1	0	0	1	0	1	0	0	1	1	NA	NA	NA	NA	NA	NA	NA	NA	ENSCAFT00000041456.1	U6	NA	207233
chr34	41217362	41217988	627	CpG_34:chr34:41217362-41217988	0.000675289	1	0	0	0	1	1	0	0	1	0	0	0	NA	NA	NA	NA	NA	NA	NA	NA	ENSCAFT00000040815.1	NA	NA	233348
chr26	13409331	13410938	1608	CpG_119:chr26:13409331-13410938	0.000675387	1	1	0	0	0	1	0	0	0	0	1	0	NA	NA	NA	NA	ENSCAFT00000044155.2-exon;ENSCAFT00000014760.2-exon;ENSCAFT00000044155.2-intron;ENSCAFT00000014760.2-intron;ENSCAFT00000044155.2-fiveUTR;ENSCAFT00000044155.2-proxUP;ENSCAFT00000014760.2-proxUP;ENSCAFT00000014763.4-proxUP;ENSCAFT00000014763.4-upstr	RNFT2_exon;NA_exon;RNFT2_intron;NA_intron;RNFT2_fiveUTR;RNFT2_proxUP;NA_proxUP;RNFT2_upstr	ring finger protein, transmembrane 2;NA	0;1940	ENSCAFT00000044155.2	RNFT2	ring finger protein, transmembrane 2	0
chr29	41208044	41208525	482	CpG_31:chr29:41208044-41208525	0.000676325	1	1	0	0	0	0	1	1	0	0	0	1	NA	NA	NA	NA	ENSCAFT00000039387.2-intron	CPQ_intron	carboxypeptidase Q	121820	ENSCAFT00000040207.1	SNORA63	NA	37187
chr36	24334193	24334611	419	CpG_17:chr36:24334193-24334611	0.000676619	1	0	0	0	0	0	0	1	0	0	0	1	NA	NA	NA	NA	NA	NA	NA	NA	ENSCAFT00000022479.2	UBE2E3	ubiquitin-conjugating enzyme E2E 3	133126
chr35	24251137	24252097	961	CpG_68:chr35:24251137-24252097	0.000677368	1	1	1	1	0	0	0	1	0	0	1	1	NA	NA	NA	NA	ENSCAFT00000017271.3-exon;ENSCAFT00000017271.3-intron;ENSCAFT00000017271.3-proxUP	NA_exon;NA_intron;NA_proxUP	butyrophilin subfamily 2 member A2	0	ENSCAFT00000017271.3	NA	butyrophilin subfamily 2 member A2	0
chr24	1751184	1752828	1645	CpG_157:chr24:1751184-1752828	0.000677888	1	0	0	0	0	0	0	0	0	0	0	1	NA	NA	NA	NA	ENSCAFT00000008330.4-exon;ENSCAFT00000008330.4-intron;ENSCAFT00000008330.4-proxUP	PAX1_exon;PAX1_intron;PAX1_proxUP	paired box 1	0	ENSCAFT00000008330.4	PAX1	paired box 1	0
chr18	22034032	22034587	556	CpG_45:chr18:22034032-22034587	0.000678088	1	1	1	1	1	1	1	0	1	0	0	1	NA	NA	NA	NA	NA	NA	NA	NA	ENSCAFT00000010276.3	CACNA2D1	calcium channel, voltage-dependent, alpha 2/delta subunit 1	84485
chr4	35256215	35257425	1211	CpG_123:chr4:35256215-35257425	0.000678209	1	0	0	0	0	0	1	0	0	0	1	0	NA	NA	NA	NA	ENSCAFT00000046284.2-exon;ENSCAFT00000046284.2-intron;ENSCAFT00000046284.2-fiveUTR;ENSCAFT00000046284.2-proxUP	DCP2_exon;DCP2_intron;DCP2_fiveUTR;DCP2_proxUP	decapping mRNA 2	0	ENSCAFT00000046284.2	DCP2	decapping mRNA 2	0
chr10	25567985	25569590	1606	CpG_148:chr10:25567985-25569590	0.000679499	1	0	0	0	0	0	1	0	0	0	1	0	NA	NA	NA	NA	ENSCAFT00000043684.1-exon;ENSCAFT00000043684.1-threeUTR	MGAT3_exon;MGAT3_threeUTR	mannosyl (beta-1,4-)-glycoprotein beta-1,4-N-acetylglucosaminyltransferase	20229	ENSCAFT00000043684.1	MGAT3	mannosyl (beta-1,4-)-glycoprotein beta-1,4-N-acetylglucosaminyltransferase	20229
chr5	54825608	54827726	2119	CpG_140:chr5:54825608-54827726	0.000679601	1	0	0	0	0	0	0	0	0	0	1	1	NA	NA	NA	NA	ENSCAFT00000030253.4-exon;ENSCAFT00000030254.3-exon;ENSCAFT00000030253.4-threeUTR;ENSCAFT00000030254.3-threeUTR;ENSCAFT00000030232.3-proxDOWN	SSBP3_exon;SSBP3_threeUTR;MRPL37_proxDOWN	NA;mitochondrial ribosomal protein L37	162764;16105	ENSCAFT00000030232.3	MRPL37	mitochondrial ribosomal protein L37	16105
chr23	37297161	37297686	526	CpG_30:chr23:37297161-37297686	0.000679873	1	0	0	0	0	1	0	0	1	1	0	1	NA	NA	NA	NA	NA	NA	NA	NA	ENSCAFT00000012266.3	ZBTB38	zinc finger and BTB domain containing 38	40238
chr2	33953978	33954532	555	CpG:25:chr2:33953978-33954532	0.000679946	1	0	0	0	1	1	0	1	0	0	0	0	NA	NA	NA	NA	ENSCAFT00000008921.3-intron	GTPBP4_intron	NA	399	ENSCAFT00000008921.3	GTPBP4	NA	399
chr2	75885143	75885829	687	CpG_52:chr2:75885143-75885829	0.000680281	1	0	0	0	0	0	0	0	0	1	0	1	NA	NA	NA	NA	NA	NA	NA	NA	ENSCAFT00000021046.3	ID3	inhibitor of DNA binding 3, dominant negative helix-loop-helix protein	4515
chr16	35787462	35788676	1215	CpG_131:chr16:35787462-35788676	0.0006807	1	0	0	0	1	0	0	0	1	1	1	1	NA	NA	NA	NA	ENSCAFT00000039437.2-exon;ENSCAFT00000039437.2-intron;ENSCAFT00000039437.2-proxUP;ENSCAFT00000039437.2-proxDOWN	NA_exon;NA_intron;NA_proxUP;NA_proxDOWN	NA	0	ENSCAFT00000039437.2	NA	NA	0
chr23	48249182	48250705	1524	CpG_126:chr23:48249182-48250705	0.000681717	1	0	0	0	0	1	0	0	0	0	1	0	NA	NA	NA	NA	NA	NA	NA	NA	ENSCAFT00000013704.3	ARHGEF26	Rho guanine nucleotide exchange factor (GEF) 26	39340
chr23	31155203	31155820	618	CpG_34:chr23:31155203-31155820	0.000682355	1	0	0	0	1	0	0	1	0	1	1	1	NA	NA	NA	NA	ENSCAFT00000036547.3-intron;ENSCAFT00000010812.3-intron	AMOTL2_intron	angiomotin like 2	6548;11186	ENSCAFT00000036547.3	AMOTL2	angiomotin like 2	6548
chr4	79766333	79766890	558	CpG_31:chr4:79766333-79766890	0.000682406	1	0	0	0	1	0	0	0	1	0	0	0	NA	NA	NA	NA	ENSCAFT00000030139.3-proxUP	NA_proxUP	NA	616	ENSCAFT00000030139.3	NA	NA	616
chr35	25725703	25726344	642	CpG_43:chr35:25725703-25726344	0.000683953	1	0	1	0	0	1	0	0	0	0	1	0	NA	NA	NA	NA	ENSCAFT00000045609.1-intron;ENSCAFT00000018944.3-upstr	NA_intron;ZBED9_upstr	NA;zinc finger, BED-type containing 9	24950;5737	ENSCAFT00000018944.3	ZBED9	zinc finger, BED-type containing 9	5737
chr8	43224587	43225416	830	CpG_61:chr8:43224587-43225416	0.00068403	1	0	0	1	1	0	0	0	0	0	0	0	NA	NA	NA	NA	ENSCAFT00000044339.1-exon;ENSCAFT00000044339.1-intron;ENSCAFT00000026247.3-proxUP;ENSCAFT00000044339.1-proxUP	ERH_exon;ERH_intron;SLC39A9_proxUP;ERH_proxUP	enhancer of rudimentary homolog (Drosophila);solute carrier family 39, member 9	0;877	ENSCAFT00000044339.1	ERH	enhancer of rudimentary homolog (Drosophila)	0
chr9	2563251	2563801	551	CpG_27:chr9:2563251-2563801	0.000684509	1	0	0	0	0	0	1	1	0	0	0	0	NA	NA	NA	NA	ENSCAFT00000008904.2-exon;ENSCAFT00000008904.2-intron	USP36_exon;USP36_intron	ubiquitin specific peptidase 36	12798	ENSCAFT00000008904.2	USP36	ubiquitin specific peptidase 36	12798
chr5	11989718	11990200	483	CpG_29:chr5:11989718-11990200	0.000685944	1	0	0	0	0	0	1	0	0	0	0	0	NA	NA	NA	NA	NA	NA	NA	NA	ENSCAFT00000032586.1	cfa-mir-99a-2	NA	57168
chr1	107617009	107617911	903	CpG_52:chr1:107617009-107617911	0.000686124	1	0	0	0	1	0	0	1	1	1	0	0	NA	NA	NA	NA	ENSCAFT00000045295.1-exon;ENSCAFT00000006272.3-intron;ENSCAFT00000042904.1-intron;ENSCAFT00000045295.1-intron	FUT2_exon;BCAT2_intron;RASIP1_intron;FUT2_intron	NA;Ras interacting protein 1	9238;78035;29757	ENSCAFT00000045295.1	FUT2	NA	9238
chr5	56065469	56066644	1176	CpG_130:chr5:56065469-56066644	0.000687475	1	0	0	0	0	0	0	1	0	0	0	1	NA	NA	NA	NA	ENSCAFT00000030487.3-exon;ENSCAFT00000043997.2-intron;ENSCAFT00000030487.3-intron;ENSCAFT00000030487.3-fiveUTR;ENSCAFT00000030487.3-proxUP	ZYG11A_exon;HES4_intron;ZYG11A_intron;ZYG11A_fiveUTR;ZYG11A_proxUP	zyg-11 family member A, cell cycle regulator;hes family bHLH transcription factor 4	0;159936	ENSCAFT00000030487.3	ZYG11A	zyg-11 family member A, cell cycle regulator	0
chr20	48119677	48120737	1061	CpG_83:chr20:48119677-48120737	0.000687641	1	0	0	0	0	0	1	0	0	0	1	0	NA	NA	NA	NA	ENSCAFT00000025827.3-upstr	DNAJB1_upstr	DnaJ (Hsp40) homolog, subfamily B, member 1	6630	ENSCAFT00000025827.3	DNAJB1	DnaJ (Hsp40) homolog, subfamily B, member 1	6630
chr33	669367	669846	480	CpG_31:chr33:669367-669846	0.000690387	1	0	0	0	0	1	0	1	0	1	1	1	NA	NA	NA	NA	NA	NA	NA	NA	ENSCAFT00000014024.3	NA	EPH receptor A3	115826
chr10	11002061	11004112	2052	CpG_141:chr10:11002061-11004112	0.000693394	1	0	0	1	0	0	0	1	1	0	1	1	NA	NA	NA	NA	ENSCAFT00000000665.3-upstr	CPM_upstr	NA	4280	ENSCAFT00000000665.3	CPM	NA	4280
chr2	54127101	54127958	858	CpG_64:chr2:54127101-54127958	0.000694187	1	1	0	0	0	1	0	1	0	0	0	0	NA	NA	NA	NA	NA	NA	NA	NA	ENSCAFT00000012286.3	SLC30A5	solute carrier family 30 (zinc transporter), member 5	77221
chr5	15112078	15112664	587	CpG_33:chr5:15112078-15112664	0.000694319	1	0	0	0	0	0	0	0	1	0	0	0	NA	NA	NA	NA	ENSCAFT00000019942.4-intron;ENSCAFT00000019945.3-intron	PHLDB1_intron	pleckstrin homology-like domain, family B, member 1	25830;18097	ENSCAFT00000019945.3	PHLDB1	pleckstrin homology-like domain, family B, member 1	18097
chr20	38203355	38203893	539	CpG_26:chr20:38203355-38203893	0.000694689	1	0	0	0	1	1	0	0	0	0	0	0	NA	NA	NA	NA	ENSCAFT00000049081.2-exon;ENSCAFT00000016280.3-exon;ENSCAFT00000049081.2-intron;ENSCAFT00000016286.4-upstr;ENSCAFT00000016292.3-upstr;ENSCAFT00000049081.2-proxDOWN;ENSCAFT00000016280.3-proxDOWN	DOCK3_exon;DOCK3_intron;RBM15B_upstr;MANF_upstr;DOCK3_proxDOWN	dedicator of cytokinesis 3;RNA binding motif protein 15B;mesencephalic astrocyte-derived neurotrophic factor	503473;503360;9219;3367	ENSCAFT00000016292.3	MANF	mesencephalic astrocyte-derived neurotrophic factor	3367
chr3	90855743	90856733	991	CpG_70:chr3:90855743-90856733	0.000694873	1	0	0	0	0	0	0	0	1	0	0	0	NA	NA	NA	NA	NA	NA	NA	NA	ENSCAFT00000026390.2	NA	NA	109220
chr28	38558995	38562036	3042	CpG_186:chr28:38558995-38562036	0.000695491	1	0	1	1	0	0	0	0	0	0	0	1	NA	NA	NA	NA	ENSCAFT00000021050.3-intron	EBF3_intron	NA	39863	ENSCAFT00000021050.3	EBF3	NA	39863
chr1	119927094	119929244	2151	CpG_137:chr1:119927094-119929244	0.000695622	1	0	1	1	1	0	1	0	0	0	1	0	NA	NA	NA	NA	NA	NA	NA	NA	ENSCAFT00000040515.1	U1	NA	77266
chr25	48331236	48331678	443	CpG_21:chr25:48331236-48331678	0.000696647	1	1	0	0	1	0	0	1	1	0	0	0	NA	NA	NA	NA	ENSCAFT00000019565.3-intron	LRRFIP1_intron	leucine rich repeat (in FLII) interacting protein 1	23416	ENSCAFT00000019565.3	LRRFIP1	leucine rich repeat (in FLII) interacting protein 1	23416
chr13	37875540	37876956	1417	CpG_121:chr13:37875540-37876956	0.000697908	1	1	0	1	0	0	0	0	0	0	0	0	NA	NA	NA	NA	ENSCAFT00000002564.3-exon;ENSCAFT00000002564.3-intron;ENSCAFT00000002564.3-proxUP;ENSCAFT00000002553.3-proxUP;ENSCAFT00000038984.4-upstr;ENSCAFT00000002553.3-upstr	KIFC2_exon;KIFC2_intron;KIFC2_proxUP;CYHR1_proxUP;CYHR1_upstr	kinesin family member C2;cysteine/histidine-rich 1	0;1125;3482	ENSCAFT00000002564.3	KIFC2	kinesin family member C2	0
chr5	70306455	70307000	546	CpG_28:chr5:70306455-70307000	0.000698093	1	1	0	0	1	1	0	1	0	0	0	0	NA	NA	NA	NA	ENSCAFT00000031825.3-intron	CMIP_intron	c-Maf inducing protein	30721	ENSCAFT00000031825.3	CMIP	c-Maf inducing protein	30721
chr26	37652782	37653787	1006	CpG_58:chr26:37652782-37653787	0.000699137	1	0	0	1	1	0	0	0	1	0	1	0	NA	NA	NA	NA	NA	NA	NA	NA	ENSCAFT00000047870.1	MINPP1	multiple inositol-polyphosphate phosphatase 1	66052
chr17	59079740	59080456	717	CpG_55:chr17:59079740-59080456	0.000699326	1	0	0	0	0	0	0	0	0	1	0	0	NA	NA	NA	NA	NA	NA	NA	NA	ENSCAFT00000003881.3	NA	NA	5908
chr25	35468979	35469600	622	CpG_34:chr25:35468979-35469600	0.000704299	1	0	0	0	0	0	0	0	0	1	1	0	NA	NA	NA	NA	ENSCAFT00000045364.2-exon;ENSCAFT00000015978.2-exon;ENSCAFT00000045364.2-intron;ENSCAFT00000015978.2-intron	GFRA2_exon;GFRA2_intron	GDNF family receptor alpha 2	31799;31054	ENSCAFT00000015978.2	GFRA2	GDNF family receptor alpha 2	31054
chr37	28441358	28441971	614	CpG_32:chr37:28441358-28441971	0.000704972	1	0	0	1	0	0	1	0	1	0	0	1	NA	NA	NA	NA	ENSCAFT00000025445.3-exon;ENSCAFT00000025445.3-intron	PAX3_exon;PAX3_intron	paired box 3	3064	ENSCAFT00000025445.3	PAX3	paired box 3	3064
chr15	44709821	44710965	1145	CpG_69:chr15:44709821-44710965	0.000707807	1	1	0	1	0	0	0	1	1	0	0	1	NA	NA	NA	NA	NA	NA	NA	NA	ENSCAFT00000012375.3	LSM6	LSM6 homolog, U6 small nuclear RNA and mRNA degradation associated	58296
chr25	34687455	34687921	467	CpG:29:chr25:34687455-34687921	0.000707931	1	0	0	0	0	0	1	0	0	0	0	0	NA	NA	NA	NA	ENSCAFT00000014846.1-intron;ENSCAFT00000014802.3-upstr	PDLIM2_intron;NA_upstr	PDZ and LIM domain 2 (mystique);chromosome 25 open reading frame, human C8orf58	8849;8153	ENSCAFT00000014802.3	NA	chromosome 25 open reading frame, human C8orf58	8153
chr1	106753666	106754078	413	CpG_21:chr1:106753666-106754078	0.000708417	1	0	0	0	0	0	1	1	1	0	1	0	NA	NA	NA	NA	ENSCAFT00000043790.2-exon;ENSCAFT00000005702.3-exon;ENSCAFT00000043790.2-intron;ENSCAFT00000005702.3-intron;ENSCAFT00000005628.3-proxDOWN	AP2A1_exon;AP2A1_intron;FUZ_proxDOWN	adaptor-related protein complex 2, alpha 1 subunit;fuzzy planar cell polarity protein	31005;30584;6307	ENSCAFT00000005628.3	FUZ	fuzzy planar cell polarity protein	6307
chr1	122027256	122027902	647	CpG_37:chr1:122027256-122027902	0.000708762	1	0	0	0	0	0	0	1	1	0	0	0	NA	NA	NA	NA	ENSCAFT00000012203.3-upstr	UQCRFS1_upstr	ubiquinol-cytochrome c reductase, Rieske iron-sulfur polypeptide 1	7338	ENSCAFT00000012203.3	UQCRFS1	ubiquinol-cytochrome c reductase, Rieske iron-sulfur polypeptide 1	7338
chr21	41041418	41043198	1781	CpG_157:chr21:41041418-41043198	0.000709246	1	0	0	0	0	0	0	1	1	0	0	0	NA	NA	NA	NA	ENSCAFT00000014875.4-exon;ENSCAFT00000044528.2-exon;ENSCAFT00000014875.4-intron;ENSCAFT00000044528.2-intron;ENSCAFT00000014875.4-proxUP;ENSCAFT00000044528.2-proxUP	SPTY2D1_exon;SPTY2D1_intron;SPTY2D1_proxUP	SPT2 chromatin protein domain containing 1	0	ENSCAFT00000044528.2	SPTY2D1	SPT2 chromatin protein domain containing 1	0
chr25	51472133	51472536	404	CpG_15:chr25:51472133-51472536	0.000709963	1	0	0	0	1	0	0	0	1	0	1	0	NA	NA	NA	NA	ENSCAFT00000020659.3-intron	THAP4_intron	NA	20462	ENSCAFT00000020659.3	THAP4	NA	20462
chr12	34450519	34451407	889	CpG_79:chr12:34450519-34451407	0.000710586	1	0	0	0	0	0	1	1	0	0	0	1	NA	NA	NA	NA	ENSCAFT00000046675.2-exon;ENSCAFT00000004163.4-exon;ENSCAFT00000046675.2-intron;ENSCAFT00000004163.4-intron;ENSCAFT00000046675.2-threeUTR;ENSCAFT00000046675.2-proxDOWN	RIMS1_exon;RIMS1_intron;RIMS1_threeUTR;RIMS1_proxDOWN	regulating synaptic membrane exocytosis 1	266071;65182	ENSCAFT00000004163.4	RIMS1	regulating synaptic membrane exocytosis 1	65182
chr1	24072933	24073782	850	CpG_60:chr1:24072933-24073782	0.000713114	1	0	0	0	0	0	0	0	0	0	1	0	NA	NA	NA	NA	ENSCAFT00000046010.2-exon;ENSCAFT00000046010.2-intron;ENSCAFT00000046010.2-fiveUTR;ENSCAFT00000046010.2-proxUP;ENSCAFT00000000275.3-upstr	MRO_exon;MRO_intron;MRO_fiveUTR;MRO_proxUP;MRO_upstr	maestro	0;7808	ENSCAFT00000046010.2	MRO	maestro	0
chr16	1863108	1863612	505	CpG_27:chr16:1863108-1863612	0.000713402	1	0	0	0	0	0	0	0	1	1	1	0	NA	NA	NA	NA	ENSCAFT00000042523.1-upstr	Y_RNA_upstr	NA	7989	ENSCAFT00000042523.1	Y_RNA	NA	7989
chr2	84497958	84499538	1581	CpG_105:chr2:84497958-84499538	0.000714375	1	0	0	0	0	0	0	1	0	0	1	0	NA	NA	NA	NA	ENSCAFT00000026244.2-upstr	AGTRAP_upstr	angiotensin II receptor-associated protein	2607	ENSCAFT00000026244.2	AGTRAP	angiotensin II receptor-associated protein	2607
chr11	51617264	51617673	410	CpG_20:chr11:51617264-51617673	0.000715282	1	0	0	0	1	0	0	0	0	0	1	1	NA	NA	NA	NA	ENSCAFT00000003116.3-upstr;ENSCAFT00000045404.2-upstr;ENSCAFT00000049674.1-upstr	C9orf131_upstr	chromosome 11 open reading frame, human C9orf131	7374	ENSCAFT00000003116.3	C9orf131	chromosome 11 open reading frame, human C9orf131	7374
chr11	45160854	45161595	742	CpG_53:chr11:45160854-45161595	0.000720034	1	1	0	0	1	0	1	0	1	0	0	0	NA	NA	NA	NA	ENSCAFT00000002673.3-exon;ENSCAFT00000002673.3-intron;ENSCAFT00000002673.3-fiveUTR;ENSCAFT00000002660.4-proxUP;ENSCAFT00000049288.1-proxUP;ENSCAFT00000002660.4-upstr;ENSCAFT00000049288.1-upstr	IFT74_exon;IFT74_intron;IFT74_fiveUTR;PLAA_proxUP;PLAA_upstr	intraflagellar transport 74;phospholipase A2-activating protein	503;1872	ENSCAFT00000002673.3	IFT74	intraflagellar transport 74	503
chr31	36472798	36473915	1118	CpG_63:chr31:36472798-36473915	0.000721278	1	0	0	0	0	0	0	1	0	0	0	1	NA	NA	NA	NA	ENSCAFT00000016249.5-intron	UMODL1_intron	uromodulin-like 1	23140	ENSCAFT00000016249.5	UMODL1	uromodulin-like 1	23140
chr21	45099539	45099950	412	CpG_25:chr21:45099539-45099950	0.000721922	1	0	0	0	0	1	0	1	0	1	0	1	NA	NA	NA	NA	NA	NA	NA	NA	ENSCAFT00000038232.2	UBE2D3	NA	364164
chr1	112989993	112990921	929	CpG_71:chr1:112989993-112990921	0.000723452	1	0	0	1	0	0	0	1	0	0	0	0	NA	NA	NA	NA	ENSCAFT00000008166.4-exon;ENSCAFT00000008166.4-intron;ENSCAFT00000044965.1-intron	NA_exon;NA_intron;EGLN2_intron	cytochrome P450 2F2-like;egl-9 family hypoxia-inducible factor 2	568;9755	ENSCAFT00000008166.4	NA	cytochrome P450 2F2-like	568
chr1	69073781	69074548	768	CpG_41:chr1:69073781-69074548	0.000723929	1	0	0	0	0	0	1	0	1	0	0	0	NA	NA	NA	NA	NA	NA	NA	NA	ENSCAFT00000001757.3	NA	developmental pluripotency-associated protein 2 pseudogene	125974
chr9	522215	523287	1073	CpG_102:chr9:522215-523287	0.000724046	1	1	0	0	0	0	1	0	0	0	1	1	NM_001286955-upstr;NM_001286956-upstr;NM_001003235-upstr	HGS_upstr;PDE6G_upstr	hepatocyte growth factor-regulated tyrosine kinase substrate;phosphodiesterase 6G, cGMP-specific, rod, gamma	8939;3289	ENSCAFT00000038047.1-exon;ENSCAFT00000038251.1-exon;ENSCAFT00000038047.1-intron;ENSCAFT00000009296.3-intron;ENSCAFT00000038251.1-intron;ENSCAFT00000038047.1-proxUP;ENSCAFT00000038251.1-proxUP;ENSCAFT00000009350.3-upstr;ENSCAFT00000009298.2-upstr	OXLD1_exon;CCDC137_exon;OXLD1_intron;TSPAN10_intron;CCDC137_intron;OXLD1_proxUP;CCDC137_proxUP;HGS_upstr;PDE6G_upstr	oxidoreductase-like domain containing 1;coiled-coil domain containing 137;NA;hepatocyte growth factor-regulated tyrosine kinase substrate;phosphodiesterase 6G, cGMP-specific, rod, gamma	0;9227;8649;3289	ENSCAFT00000038251.1	CCDC137	coiled-coil domain containing 137	0
chr1	29919856	29925324	5469	CpG_358:chr1:29919856-29925324	0.000724413	1	0	0	1	0	0	0	0	0	0	0	0	NA	NA	NA	NA	ENSCAFT00000000416.4-exon;ENSCAFT00000000416.4-proxUP;ENSCAFT00000000416.4-upstr;ENSCAFT00000000416.4-proxDOWN	OLIG3_exon;OLIG3_proxUP;OLIG3_upstr;OLIG3_proxDOWN	oligodendrocyte transcription factor 3	0	ENSCAFT00000000416.4	OLIG3	oligodendrocyte transcription factor 3	0
chr9	1449197	1449749	553	CpG:28:chr9:1449197-1449749	0.000728178	1	0	0	0	1	1	0	0	0	0	0	0	NA	NA	NA	NA	ENSCAFT00000045693.2-exon;ENSCAFT00000009155.3-exon;ENSCAFT00000045693.2-intron;ENSCAFT00000009155.3-intron	RNF213_exon;RNF213_intron	ring finger protein 213	57010;56881	ENSCAFT00000009161.3	ENDOV	endonuclease V	12530
chr17	504707	506018	1312	CpG_80:chr17:504707-506018	0.000728553	1	0	0	0	0	1	1	0	1	0	1	0	NA	NA	NA	NA	NA	NA	NA	NA	ENSCAFT00000005150.2	NA	NA	51820
chr38	22257160	22257849	690	CpG_35:chr38:22257160-22257849	0.000729348	1	1	0	0	1	0	1	0	1	0	1	0	NA	NA	NA	NA	ENSCAFT00000018741.3-exon;ENSCAFT00000018749.4-exon;ENSCAFT00000018741.3-intron;ENSCAFT00000018749.4-intron	CFAP45_exon;CFAP45_intron	cilia and flagella associated protein 45	6395	ENSCAFT00000018741.3	CFAP45	cilia and flagella associated protein 45	6395
chr19	32084649	32085818	1170	CpG_81:chr19:32084649-32085818	0.000729422	1	0	0	0	0	1	0	0	0	0	0	0	NA	NA	NA	NA	NA	NA	NA	NA	ENSCAFT00000034063.1	7SK	NA	20084
chr26	37938449	37939156	708	CpG_35:chr26:37938449-37939156	0.000729737	1	0	0	0	1	0	0	1	0	0	0	1	NA	NA	NA	NA	NA	NA	NA	NA	ENSCAFT00000024821.3	PTEN	phosphatase and tensin homolog	85313
chr15	13956801	13957754	954	CpG_69:chr15:13956801-13957754	0.000730225	1	0	0	0	1	0	0	0	0	0	0	0	NA	NA	NA	NA	NA	NA	NA	NA	ENSCAFT00000006786.3	DMBX1	diencephalon/mesencephalon homeobox 1	17159
chr18	51658922	51659722	801	CpG_59:chr18:51658922-51659722	0.000730413	1	0	0	0	0	1	0	0	1	0	0	1	NA	NA	NA	NA	ENSCAFT00000021416.4-exon;ENSCAFT00000021416.4-intron;ENSCAFT00000045477.1-upstr	LTBP3_exon;LTBP3_intron;LTBP3_upstr	latent transforming growth factor beta binding protein 3	5121;3522	ENSCAFT00000045477.1	LTBP3	latent transforming growth factor beta binding protein 3	3522
chr3	25342	26760	1419	CpG_101:chr3:25342-26760	0.000731474	1	0	1	0	0	0	0	0	0	0	1	0	NA	NA	NA	NA	ENSCAFT00000047020.1-exon;ENSCAFT00000036663.2-exon;ENSCAFT00000036663.2-intron;ENSCAFT00000036663.2-proxUP;ENSCAFT00000047020.1-proxDOWN	NA_exon;REEP5_exon;REEP5_intron;REEP5_proxUP;NA_proxDOWN	NA;receptor accessory protein 5	15223;0	ENSCAFT00000036663.2	REEP5	receptor accessory protein 5	0
chr29	39268877	39269358	482	CpG_21:chr29:39268877-39269358	0.000732374	1	0	0	0	0	1	0	0	0	0	0	1	NA	NA	NA	NA	ENSCAFT00000014718.4-upstr	KIAA1429_upstr	KIAA1429 ortholog	7418	ENSCAFT00000041858.1	5S_rRNA	NA	3198
chr34	16083636	16084794	1159	CpG_97:chr34:16083636-16084794	0.000732457	1	0	0	0	1	0	0	0	1	1	1	1	NA	NA	NA	NA	ENSCAFT00000018684.3-exon;ENSCAFT00000018684.3-intron;ENSCAFT00000018684.3-proxUP	MCCC1_exon;MCCC1_intron;MCCC1_proxUP	methylcrotonoyl-CoA carboxylase 1 (alpha)	0	ENSCAFT00000018684.3	MCCC1	methylcrotonoyl-CoA carboxylase 1 (alpha)	0
chr2	36388720	36389451	732	CpG_44:chr2:36388720-36389451	0.000732621	1	0	0	1	0	0	0	1	0	0	1	0	NA	NA	NA	NA	ENSCAFT00000009870.4-upstr	PCDHGC5_upstr	protocadherin gamma-C5	4441	ENSCAFT00000009870.4	PCDHGC5	protocadherin gamma-C5	4441
chr6	39618647	39619683	1037	CpG_59:chr6:39618647-39619683	0.000732625	1	0	0	0	0	0	0	0	0	1	1	0	NM_001286852-upstr	SSTR5_upstr	somatostatin receptor 5	8508	ENSCAFT00000031156.3-upstr	SSTR5_upstr	somatostatin receptor 5	8514	ENSCAFT00000031156.3	SSTR5	somatostatin receptor 5	8514
chr3	57480165	57482051	1887	CpG_155:chr3:57480165-57482051	0.00073309	1	0	0	0	1	0	0	0	0	1	0	0	NA	NA	NA	NA	ENSCAFT00000022189.3-exon;ENSCAFT00000022189.3-intron;ENSCAFT00000022189.3-proxUP	NA_exon;NA_intron;NA_proxUP	5,10-methenyltetrahydrofolate synthetase (5-formyltetrahydrofolate cyclo-ligase)	0	ENSCAFT00000022189.3	NA	5,10-methenyltetrahydrofolate synthetase (5-formyltetrahydrofolate cyclo-ligase)	0
chr6	557563	558163	601	CpG_48:chr6:557563-558163	0.000734047	1	0	0	0	0	0	1	0	0	0	0	0	NA	NA	NA	NA	ENSCAFT00000016133.3-exon;ENSCAFT00000016133.3-intron;ENSCAFT00000016133.3-proxUP;ENSCAFT00000016127.3-proxDOWN	SUMF2_exon;SUMF2_intron;SUMF2_proxUP;CCT6A_proxDOWN	sulfatase modifying factor 2;chaperonin containing TCP1, subunit 6A (zeta 1)	0;11189	ENSCAFT00000016133.3	SUMF2	sulfatase modifying factor 2	0
chr24	21952021	21952473	453	CpG_27:chr24:21952021-21952473	0.000735908	1	0	0	0	1	0	1	1	0	0	0	0	NA	NA	NA	NA	NA	NA	NA	NA	ENSCAFT00000042793.2	NOL4L	nucleolar protein 4-like	11966
chr9	24909228	24910286	1059	CpG:97:chr9:24909228-24910286	0.000736419	1	0	0	0	0	0	1	1	0	1	0	0	NA	NA	NA	NA	NA	NA	NA	NA	ENSCAFT00000039975.1	cfa-mir-196a-1	NA	13471
chr1	68227613	68228044	432	CpG_17:chr1:68227613-68228044	0.000736644	1	0	0	0	1	0	1	1	1	0	0	1	NM_001286967-intron	ARHGAP18_intron	Rho GTPase activating protein 18	34395	NA	NA	NA	NA	ENSCAFT00000001707.3	ARHGAP18	Rho GTPase activating protein 18	26382
chr37	1985262	1986720	1459	CpG_89:chr37:1985262-1986720	0.000737684	1	0	0	0	1	0	1	0	1	0	1	0	NA	NA	NA	NA	NA	NA	NA	NA	ENSCAFT00000049772.1	NABP1	nucleic acid binding protein 1	170598
chr18	1932941	1933477	537	CpG_25:chr18:1932941-1933477	0.000738315	1	0	0	0	1	0	0	0	1	0	0	0	NA	NA	NA	NA	ENSCAFT00000005505.3-intron	GRB10_intron	NA	81358	ENSCAFT00000005479.3	DDC	dopa decarboxylase (aromatic L-amino acid decarboxylase)	56209
chr4	86886823	86887561	739	CpG_47:chr4:86886823-86887561	0.000738718	1	0	0	0	0	0	0	0	0	1	1	0	NM_001314111-intron	FAM134B_intron	family with sequence similarity 134, member B	496705	ENSCAFT00000030328.4-intron;ENSCAFT00000046519.1-intron	FAM134B_intron	family with sequence similarity 134, member B	237286;182	ENSCAFT00000046519.1	FAM134B	family with sequence similarity 134, member B	182
chr9	48607943	48608730	788	CpG_44:chr9:48607943-48608730	0.000739008	1	0	0	0	0	1	0	0	0	1	0	1	NM_001005379-exon;NM_001005379-proxDOWN	FUT7_exon;FUT7_proxDOWN	fucosyltransferase 7 (alpha (1,3) fucosyltransferase)	305	ENSCAFT00000031034.4-exon;ENSCAFT00000049854.1-exon;ENSCAFT00000031034.4-threeUTR;ENSCAFT00000049854.1-threeUTR;ENSCAFT00000031220.3-upstr	FUT7_exon;FUT7_threeUTR;ABCA2_upstr	fucosyltransferase 7 (alpha (1,3) fucosyltransferase);ATP-binding cassette, sub-family A (ABC1), member 2	2842;1604;2058	ENSCAFT00000049854.1	FUT7	fucosyltransferase 7 (alpha (1,3) fucosyltransferase)	1604
chr33	27829663	27830612	950	CpG_60:chr33:27829663-27830612	0.000739151	1	0	0	0	0	0	1	0	0	1	1	0	NA	NA	NA	NA	ENSCAFT00000043921.2-exon;ENSCAFT00000019852.3-exon;ENSCAFT00000043921.2-intron;ENSCAFT00000019852.3-intron	ITGB5_exon;ITGB5_intron	integrin, beta 5	82028;81945	ENSCAFT00000019720.3	UMPS	uridine monophosphate synthetase	75671
chr25	42879497	42880233	737	CpG_35:chr25:42879497-42880233	0.000739271	1	0	0	0	0	1	0	1	0	0	1	0	NA	NA	NA	NA	ENSCAFT00000017096.3-upstr	GPR55_upstr	G protein-coupled receptor 55	9893	ENSCAFT00000017096.3	GPR55	G protein-coupled receptor 55	9893
chr9	1040998	1041401	404	CpG_21:chr9:1040998-1041401	0.000739504	1	0	0	0	0	1	0	0	1	0	0	1	NA	NA	NA	NA	ENSCAFT00000009182.3-intron	RPTOR_intron	regulatory associated protein of MTOR, complex 1	302746	ENSCAFT00000009186.3	CHMP6	NA	39388
chr29	39049421	39049860	440	CpG_18:chr29:39049421-39049860	0.000740269	1	0	0	0	0	0	1	1	1	0	0	1	NA	NA	NA	NA	NA	NA	NA	NA	ENSCAFT00000048850.1	GEM	GTP binding protein overexpressed in skeletal muscle	12639
chr19	51952045	51952599	555	CpG_25:chr19:51952045-51952599	0.000740463	1	0	0	0	1	0	0	1	1	0	0	0	NA	NA	NA	NA	NA	NA	NA	NA	ENSCAFT00000043676.1	RND3	Rho family GTPase 3	42805
chr28	34941265	34943173	1909	CpG_134:chr28:34941265-34943173	0.000741367	1	0	1	1	0	1	0	0	0	0	0	1	NA	NA	NA	NA	ENSCAFT00000020394.3-exon;ENSCAFT00000020394.3-intron	MMP21_exon;MMP21_intron	matrix metallopeptidase 21	936	ENSCAFT00000020394.3	MMP21	matrix metallopeptidase 21	936
chr24	45858492	45859039	548	CpG_33:chr24:45858492-45859039	0.000742194	1	0	0	0	0	0	1	0	1	0	1	0	NA	NA	NA	NA	ENSCAFT00000020104.3-intron	NA_intron	NA	678587	ENSCAFT00000019847.3	CDH4	NA	71248
chr11	22913486	22914362	877	CpG_76:chr11:22913486-22914362	0.000742466	1	0	0	0	1	0	0	1	0	0	0	1	NA	NA	NA	NA	ENSCAFT00000038726.2-upstr	C5orf24_upstr	chromosome 11 open reading frame, human C5orf24	6120	ENSCAFT00000038726.2	C5orf24	chromosome 11 open reading frame, human C5orf24	6120
chr35	10140730	10141155	426	CpG_21:chr35:10140730-10141155	0.000742841	1	0	0	0	1	1	0	0	1	0	0	0	NA	NA	NA	NA	NA	NA	NA	NA	ENSCAFT00000048960.2	TFAP2A	transcription factor AP-2 alpha (activating enhancer binding protein 2 alpha)	31812
chr1	106671645	106673373	1729	CpG_167:chr1:106671645-106673373	0.000744072	1	0	0	0	0	0	0	0	0	0	1	0	NA	NA	NA	NA	ENSCAFT00000005539.3-exon;ENSCAFT00000046072.2-exon;ENSCAFT00000005539.3-intron;ENSCAFT00000046072.2-threeUTR;ENSCAFT00000046072.2-proxDOWN;ENSCAFT00000005586.2-proxDOWN	IL4I1_exon;TBC1D17_exon;IL4I1_intron;TBC1D17_threeUTR;TBC1D17_proxDOWN	interleukin 4 induced 1;TBC1 domain family, member 17	10125;12620	ENSCAFT00000005539.3	IL4I1	interleukin 4 induced 1	10125
chr5	64653808	64654268	461	CpG:18:chr5:64653808-64654268	0.000744315	1	0	0	0	1	0	1	0	1	0	0	0	NA	NA	NA	NA	ENSCAFT00000031628.4-exon;ENSCAFT00000045077.1-exon;ENSCAFT00000031628.4-intron;ENSCAFT00000045077.1-intron;ENSCAFT00000047707.1-intron;ENSCAFT00000045724.2-upstr;ENSCAFT00000031626.4-upstr;ENSCAFT00000031625.3-upstr;ENSCAFT00000046208.1-upstr	RNF166_exon;RNF166_intron;ZNF469_intron;CTU2_upstr;SNAI3_upstr	ring finger protein 166;NA;cytosolic thiouridylase subunit 2 homolog (S. pombe);snail family zinc finger 3	6335;1367;245012;6109;6839	ENSCAFT00000045077.1	RNF166	ring finger protein 166	1367
chr1	113649109	113649530	422	CpG_20:chr1:113649109-113649530	0.000744468	1	1	0	0	0	1	0	0	0	0	0	0	NA	NA	NA	NA	ENSCAFT00000008733.3-exon;ENSCAFT00000008733.3-intron	DYRK1B_exon;DYRK1B_intron	dual-specificity tyrosine-(Y)-phosphorylation regulated kinase 1B	4227	ENSCAFT00000008733.3	DYRK1B	dual-specificity tyrosine-(Y)-phosphorylation regulated kinase 1B	4227
chr25	28775572	28776005	434	CpG_16:chr25:28775572-28776005	0.00074511	1	0	0	0	1	0	1	0	1	0	0	0	NA	NA	NA	NA	ENSCAFT00000013124.3-intron	INTS9_intron	integrator complex subunit 9	95802	ENSCAFT00000013147.3	EXTL3	exostosin-like glycosyltransferase 3	57958
chr32	30710713	30711152	440	CpG_25:chr32:30710713-30711152	0.000745679	1	0	0	0	0	1	0	0	0	0	0	0	NA	NA	NA	NA	ENSCAFT00000018452.3-exon;ENSCAFT00000018452.3-threeUTR	PITX2_exon;PITX2_threeUTR	paired-like homeodomain 2	4766	ENSCAFT00000018452.3	PITX2	paired-like homeodomain 2	4766
chr1	18483634	18486144	2511	CpG_184:chr1:18483634-18486144	0.000746609	1	1	0	0	0	1	0	0	1	1	0	0	NA	NA	NA	NA	ENSCAFT00000000210.3-exon;ENSCAFT00000000210.3-intron;ENSCAFT00000000210.3-fiveUTR;ENSCAFT00000000210.3-proxUP	ONECUT2_exon;ONECUT2_intron;ONECUT2_fiveUTR;ONECUT2_proxUP	one cut homeobox 2	0	ENSCAFT00000000210.3	ONECUT2	one cut homeobox 2	0
chr10	65770471	65770938	468	CpG_25:chr10:65770471-65770938	0.000746695	1	0	1	1	0	0	0	0	0	1	0	1	NA	NA	NA	NA	ENSCAFT00000005191.3-intron	MEIS1_intron	Meis homeobox 1	5744	ENSCAFT00000005191.3	MEIS1	Meis homeobox 1	5744
chr30	37870078	37870827	750	CpG_43:chr30:37870078-37870827	0.000747118	1	0	0	0	0	0	1	0	1	0	0	0	NA	NA	NA	NA	ENSCAFT00000028501.3-upstr;ENSCAFT00000028504.4-upstr;ENSCAFT00000028485.3-proxDOWN	LMAN1L_upstr;CSK_proxDOWN	lectin, mannose-binding, 1 like;c-src tyrosine kinase	4863;18818	ENSCAFT00000028501.3	LMAN1L	lectin, mannose-binding, 1 like	4863
chr37	28976189	28976651	463	CpG:22:chr37:28976189-28976651	0.000747229	1	0	0	0	1	0	0	0	1	0	0	0	NA	NA	NA	NA	NA	NA	NA	NA	ENSCAFT00000035999.2	KCNE4	NA	19453
chr11	1188045	1189156	1112	CpG_71:chr11:1188045-1189156	0.000747983	1	0	1	0	0	0	0	0	1	1	1	0	NA	NA	NA	NA	NA	NA	NA	NA	ENSCAFT00000046025.1	NA	NA	16075
chr33	1619844	1620561	718	CpG_61:chr33:1619844-1620561	0.000748763	1	0	0	1	0	0	1	0	0	0	1	1	NA	NA	NA	NA	NA	NA	NA	NA	ENSCAFT00000014302.3	PROS1	NA	50716
chr20	55234884	55235833	950	CpG_91:chr20:55234884-55235833	0.000750269	1	0	0	0	0	0	0	1	0	0	0	1	NA	NA	NA	NA	ENSCAFT00000030269.3-exon;ENSCAFT00000030269.3-intron;ENSCAFT00000030269.3-proxUP	UBXN6_exon;UBXN6_intron;UBXN6_proxUP	UBX domain protein 6	0	ENSCAFT00000030269.3	UBXN6	UBX domain protein 6	0
chr20	1184841	1185522	682	CpG_36:chr20:1184841-1185522	0.000751033	1	0	0	0	0	1	0	0	0	0	1	0	NA	NA	NA	NA	ENSCAFT00000006429.3-exon;ENSCAFT00000006429.3-threeUTR	PLXNA1_exon;PLXNA1_threeUTR	plexin A1	41699	ENSCAFT00000006429.3	PLXNA1	plexin A1	41699
chr24	46669585	46669986	402	CpG_24:chr24:46669585-46669986	0.000752549	1	0	0	0	0	1	0	1	0	0	0	1	NM_001197171-proxDOWN	COL9A3_proxDOWN	collagen, type IX, alpha 3	16184	ENSCAFT00000049868.2-exon;ENSCAFT00000038353.2-exon;ENSCAFT00000049868.2-intron;ENSCAFT00000038353.2-intron;ENSCAFT00000049868.2-threeUTR;ENSCAFT00000044499.2-upstr;ENSCAFT00000044735.1-upstr;ENSCAFT00000038353.2-proxDOWN	TCFL5_exon;TCFL5_intron;TCFL5_threeUTR;NA_upstr;TCFL5_proxDOWN	transcription factor-like 5 (basic helix-loop-helix);NA	13804;605556;2797;2773	ENSCAFT00000044735.1	NA	NA	2773
chr15	7165666	7166106	441	CpG_20:chr15:7165666-7166106	0.000752827	1	0	0	0	1	0	0	0	0	0	0	0	NA	NA	NA	NA	NA	NA	NA	NA	ENSCAFT00000005799.3	GJA4	gap junction protein, alpha 4, 37kDa	3091
chr29	41432307	41435409	3103	CpG_192:chr29:41432307-41435409	0.000755234	1	1	0	0	1	0	0	1	0	0	0	0	NA	NA	NA	NA	ENSCAFT00000039387.2-intron	CPQ_intron	carboxypeptidase Q	346083	ENSCAFT00000034732.1	5S_rRNA	NA	52608
chr10	54978702	54979168	467	CpG_44:chr10:54978702-54979168	0.000755588	1	0	1	0	0	0	0	0	0	0	0	1	NA	NA	NA	NA	ENSCAFT00000047535.1-upstr	NA_upstr	NA	6968	ENSCAFT00000047535.1	NA	NA	6968
chr1	120384091	120386209	2119	CpG_169:chr1:120384091-120386209	0.000757184	1	0	0	0	1	0	0	0	0	0	0	0	NA	NA	NA	NA	ENSCAFT00000012149.4-upstr	TSHZ3_upstr	teashirt zinc finger homeobox 3	2108	ENSCAFT00000012149.4	TSHZ3	teashirt zinc finger homeobox 3	2108
chr10	23256036	23257594	1559	CpG_113:chr10:23256036-23257594	0.000757407	1	0	0	1	0	0	0	0	1	0	0	0	NM_001003333-exon;NM_001003333-intron	CYP2D15_exon;CYP2D15_intron	cytochrome P450 2D	776	NA	NA	NA	NA	ENSCAFT00000043758.1	NA	NA	10027
chr11	16067138	16067601	464	CpG_20:chr11:16067138-16067601	0.000759877	1	0	1	0	0	1	0	1	0	1	0	0	NA	NA	NA	NA	NA	NA	NA	NA	ENSCAFT00000000912.3	LMNB1	lamin B1	42349
chr3	2264217	2265451	1235	CpG_81:chr3:2264217-2265451	0.000761168	1	0	1	0	0	0	0	0	0	0	1	1	NA	NA	NA	NA	NA	NA	NA	NA	ENSCAFT00000047226.2	MAN2A1	mannosidase, alpha, class 2A, member 1	211995
chr32	11811657	11812705	1049	CpG_118:chr32:11811657-11812705	0.000762349	1	0	0	0	1	0	1	0	1	0	0	0	NM_001270970-exon;NM_001270971-exon;NM_001270970-intron;NM_001270971-intron;NM_001270970-fiveUTR;NM_001270971-fiveUTR;NM_001270970-proxUP;NM_001270971-proxUP	PIGY_exon;PYURF_exon;PIGY_intron;PYURF_intron;PIGY_fiveUTR;PYURF_fiveUTR;PIGY_proxUP;PYURF_proxUP	phosphatidylinositol glycan anchor biosynthesis, class Y;PIGY upstream reading frame	0	ENSCAFT00000043515.1-exon;ENSCAFT00000043515.1-intron;ENSCAFT00000043515.1-fiveUTR	PYURF_exon;PYURF_intron;PYURF_fiveUTR	NA	49	ENSCAFT00000043515.1	PYURF	NA	49
chr7	80239095	80239535	441	CpG_19:chr7:80239095-80239535	0.000763216	1	0	0	0	0	0	0	0	1	0	0	1	NA	NA	NA	NA	NA	NA	NA	NA	ENSCAFT00000030295.3	NA	zinc finger and BTB domain containing 7C	244531
chr35	19073840	19074254	415	CpG_25:chr35:19073840-19074254	0.000764783	1	0	0	0	0	1	0	0	0	0	0	0	NA	NA	NA	NA	ENSCAFT00000043566.1-exon;ENSCAFT00000043566.1-intron	E2F3_exon;E2F3_intron	E2F transcription factor 3	5476	ENSCAFT00000043566.1	E2F3	E2F transcription factor 3	5476
chr9	1612406	1613631	1226	CpG_67:chr9:1612406-1613631	0.000765205	1	0	0	0	0	0	0	1	0	0	0	1	NA	NA	NA	NA	ENSCAFT00000009007.3-exon;ENSCAFT00000009007.3-intron;ENSCAFT00000009007.3-fiveUTR	GAA_exon;GAA_intron;GAA_fiveUTR	glucosidase, alpha; acid	2120	ENSCAFT00000009007.3	GAA	glucosidase, alpha; acid	2120
chr24	34734063	34734608	546	CpG_31:chr24:34734063-34734608	0.000765492	1	0	1	0	0	0	0	0	0	0	1	1	NM_001048090-intron	SULF2_intron	sulfatase 2	86535	ENSCAFT00000017345.3-intron	SULF2_intron	sulfatase 2	93960	ENSCAFT00000017254.3	NA	NA	71136
chr16	18644088	18644606	519	CpG:27:chr16:18644088-18644606	0.000766524	1	0	0	0	0	0	0	0	1	1	0	1	NA	NA	NA	NA	NA	NA	NA	NA	ENSCAFT00000044474.1	SHH	sonic hedgehog	18714
chr21	6874580	6875071	492	CpG_23:chr21:6874580-6875071	0.000767363	1	0	0	0	0	0	0	1	1	0	0	1	NA	NA	NA	NA	NA	NA	NA	NA	ENSCAFT00000006744.3	VSTM5	V-set and transmembrane domain containing 5	53802
chr23	50041917	50042408	492	CpG_42:chr23:50041917-50042408	0.000768183	1	0	1	1	0	0	1	0	0	0	1	0	NA	NA	NA	NA	ENSCAFT00000014066.4-intron;ENSCAFT00000014072.3-intron	KCNAB1_intron	potassium channel, voltage gated subfamily A regulatory beta subunit 1	265827;139342	ENSCAFT00000047211.1	NA	NA	106934
chr7	79662875	79663434	560	CpG_28:chr7:79662875-79663434	0.000768607	1	0	1	0	0	0	1	0	0	0	1	1	NA	NA	NA	NA	NA	NA	NA	NA	ENSCAFT00000030280.4	SMAD7	SMAD family member 7	43270
chr26	23637621	23639049	1429	CpG_118:chr26:23637621-23639049	0.000773766	1	0	0	0	0	1	0	0	0	0	1	0	NM_001135126-exon;NM_001135126-intron;NM_001135126-proxDOWN	GAL3ST1_exon;GAL3ST1_intron;GAL3ST1_proxDOWN	galactose-3-O-sulfotransferase 1	855	ENSCAFT00000045331.1-exon;ENSCAFT00000045331.1-intron;ENSCAFT00000045331.1-threeUTR	GAL3ST1_exon;GAL3ST1_intron;GAL3ST1_threeUTR	galactose-3-O-sulfotransferase 1	4805	ENSCAFT00000045331.1	GAL3ST1	galactose-3-O-sulfotransferase 1	4805
chr15	2334296	2335372	1077	CpG_78:chr15:2334296-2335372	0.00077491	1	0	0	0	0	0	0	0	0	0	1	1	NA	NA	NA	NA	ENSCAFT00000004517.3-exon;ENSCAFT00000004517.3-intron;ENSCAFT00000004517.3-fiveUTR	NFYC_exon;NFYC_intron;NFYC_fiveUTR	nuclear transcription factor Y, gamma	117	ENSCAFT00000004517.3	NFYC	nuclear transcription factor Y, gamma	117
chr10	19776067	19776745	679	CpG_44:chr10:19776067-19776745	0.00077595	1	0	0	0	1	0	1	0	0	0	0	0	NA	NA	NA	NA	ENSCAFT00000001204.4-exon;ENSCAFT00000048271.1-exon;ENSCAFT00000001204.4-intron;ENSCAFT00000048271.1-intron	CELSR1_exon;CELSR1_intron	cadherin, EGF LAG seven-pass G-type receptor 1	107233;68286	ENSCAFT00000048271.1	CELSR1	cadherin, EGF LAG seven-pass G-type receptor 1	68286
chr1	119614345	119614966	622	CpG_30:chr1:119614345-119614966	0.00077613	1	0	1	0	0	0	0	0	1	1	0	0	NA	NA	NA	NA	NA	NA	NA	NA	ENSCAFT00000012146.3	ZNF507	zinc finger protein 507	34941
chr3	41792745	41793783	1039	CpG_85:chr3:41792745-41793783	0.00077713	1	0	0	0	0	1	0	0	0	0	0	0	NA	NA	NA	NA	ENSCAFT00000017295.3-proxUP	IGF1R_proxUP	insulin-like growth factor 1 receptor	845	ENSCAFT00000017295.3	IGF1R	insulin-like growth factor 1 receptor	845
chr2	58946305	58946920	616	CpG_45:chr2:58946305-58946920	0.000778958	1	1	0	1	1	0	0	1	1	1	0	1	NA	NA	NA	NA	ENSCAFT00000043985.1-exon;ENSCAFT00000043985.1-intron;ENSCAFT00000043985.1-fiveUTR;ENSCAFT00000043985.1-proxUP	DOK4_exon;DOK4_intron;DOK4_fiveUTR;DOK4_proxUP	docking protein 4	0	ENSCAFT00000043985.1	DOK4	docking protein 4	0
chr32	251578	253062	1485	CpG_159:chr32:251578-253062	0.000780069	1	1	0	1	0	0	0	1	0	0	0	0	NA	NA	NA	NA	NA	NA	NA	NA	ENSCAFT00000013317.3	G3BP2	GTPase activating protein (SH3 domain) binding protein 2	14630
chr25	46256091	46256987	897	CpG_50:chr25:46256091-46256987	0.000780759	1	0	0	0	0	0	1	0	0	0	1	0	NA	NA	NA	NA	NA	NA	NA	NA	ENSCAFT00000019261.3	AGAP1	ArfGAP with GTPase domain, ankyrin repeat and PH domain 1	192290
chr17	5856177	5857476	1300	CpG_79:chr17:5856177-5857476	0.000781526	1	0	0	1	0	1	0	0	0	1	0	1	NA	NA	NA	NA	ENSCAFT00000041416.1-proxDOWN	7SK_proxDOWN	NA	292	ENSCAFT00000041416.1	7SK	NA	292
chr21	6929495	6930179	685	CpG_50:chr21:6929495-6930179	0.000781576	1	0	0	0	0	1	0	0	0	1	0	1	NA	NA	NA	NA	ENSCAFT00000006744.3-intron	VSTM5_intron	V-set and transmembrane domain containing 5	620	ENSCAFT00000006744.3	VSTM5	V-set and transmembrane domain containing 5	620
chr28	39872962	39873732	771	CpG_51:chr28:39872962-39873732	0.000781997	1	0	0	0	1	0	0	0	0	0	1	1	NA	NA	NA	NA	NA	NA	NA	NA	ENSCAFT00000017342.4	PPP2R2D	protein phosphatase 2, regulatory subunit B, delta	140723
chr9	4416327	4416818	492	CpG_46:chr9:4416327-4416818	0.000782328	1	0	0	0	0	1	0	0	0	0	0	0	NA	NA	NA	NA	ENSCAFT00000008185.2-proxUP;ENSCAFT00000008185.2-upstr	AANAT_proxUP;AANAT_upstr	aralkylamine N-acetyltransferase	1540	ENSCAFT00000008185.2	AANAT	aralkylamine N-acetyltransferase	1540
chr6	77055210	77055618	409	CpG_27:chr6:77055210-77055618	0.000783138	1	0	0	0	0	0	0	0	1	0	0	0	NA	NA	NA	NA	ENSCAFT00000032538.3-intron	WLS_intron	wntless Wnt ligand secretion mediator	2082	ENSCAFT00000032538.3	WLS	wntless Wnt ligand secretion mediator	2082
chr27	8046233	8046694	462	CpG_27:chr27:8046233-8046694	0.000783316	1	0	0	0	0	0	0	1	0	0	0	1	NA	NA	NA	NA	ENSCAFT00000047987.2-upstr;ENSCAFT00000014728.2-upstr	SLC38A2_upstr	solute carrier family 38, member 2	8517;9613	ENSCAFT00000047987.2	SLC38A2	solute carrier family 38, member 2	8517
chr10	21171286	21172326	1041	CpG_67:chr10:21171286-21172326	0.000784559	1	0	1	1	1	0	0	1	0	0	1	1	NM_001204407-intron	PRR5_intron	proline rich 5 (renal)	16210	ENSCAFT00000001356.4-intron;ENSCAFT00000044013.1-intron	PRR5_intron	proline rich 5 (renal)	15936	ENSCAFT00000048520.1	NA	NA	15908
chr1	101775632	101776436	805	CpG_58:chr1:101775632-101776436	0.000784812	1	0	0	0	1	0	0	1	1	1	1	1	NA	NA	NA	NA	NA	NA	NA	NA	ENSCAFT00000003915.3	ZNF787	zinc finger protein 787	10843
chr6	19373062	19373601	540	CpG_25:chr6:19373062-19373601	0.000784852	1	0	1	0	1	1	0	0	0	0	0	0	NA	NA	NA	NA	ENSCAFT00000027679.3-exon;ENSCAFT00000027679.3-intron	KDM8_exon;KDM8_intron	lysine (K)-specific demethylase 8	15965	ENSCAFT00000027679.3	KDM8	lysine (K)-specific demethylase 8	15965
chr4	20522735	20523160	426	CpG:19:chr4:20522735-20523160	0.000785071	1	0	0	0	0	0	0	0	1	0	0	0	NM_001012617-exon;NM_001012617-intron	TACR2_exon;TACR2_intron	tachykinin receptor 2	7957	ENSCAFT00000022135.3-exon;ENSCAFT00000022135.3-intron	TACR2_exon;TACR2_intron	tachykinin receptor 2	7957	ENSCAFT00000022135.3	TACR2	tachykinin receptor 2	7957
chr1	69012872	69013306	435	CpG_22:chr1:69012872-69013306	0.00078535	1	0	0	1	0	0	0	1	1	0	0	0	NA	NA	NA	NA	NA	NA	NA	NA	ENSCAFT00000001710.2	TMEM200A	transmembrane protein 200A	165607
chr20	19914217	19914837	621	CpG_29:chr20:19914217-19914837	0.000787739	1	0	0	0	0	0	0	0	1	0	0	0	NA	NA	NA	NA	NA	NA	NA	NA	ENSCAFT00000040091.1	SNORA62	NA	249043
chr17	53360411	53362481	2071	CpG_148:chr17:53360411-53362481	0.00078787	1	0	1	1	0	0	0	0	0	0	0	0	NA	NA	NA	NA	ENSCAFT00000015511.2-exon;ENSCAFT00000015511.2-proxUP;ENSCAFT00000015511.2-proxDOWN	NHLH2_exon;NHLH2_proxUP;NHLH2_proxDOWN	nescient helix loop helix 2	0	ENSCAFT00000015511.2	NHLH2	nescient helix loop helix 2	0
chr1	111442417	111443902	1486	CpG_107:chr1:111442417-111443902	0.000791184	1	0	1	0	0	0	0	0	0	1	0	0	NM_001286980-exon;NM_001286980-intron;NM_001286980-fiveUTR	LOC476445_exon;LOC476445_intron;LOC476445_fiveUTR	interferon-inducible GTPase 5-like	1478	ENSCAFT00000007605.4-exon;ENSCAFT00000007605.4-intron;ENSCAFT00000007605.4-proxUP	IRGC_exon;IRGC_intron;IRGC_proxUP	NA	0	ENSCAFT00000007605.4	IRGC	NA	0
chr4	34804018	34804982	965	CpG_56:chr4:34804018-34804982	0.000791336	1	0	0	0	0	1	0	1	0	1	0	0	NA	NA	NA	NA	ENSCAFT00000045065.2-intron	NA_intron	synaptotagmin XV	226094	ENSCAFT00000025548.3	NPY4R	neuropeptide Y receptor type 4	12323
chr3	38079912	38080718	807	CpG_66:chr3:38079912-38080718	0.000791848	1	1	0	0	0	0	0	0	0	0	1	1	NA	NA	NA	NA	ENSCAFT00000016473.3-exon;ENSCAFT00000016467.2-exon;ENSCAFT00000016473.3-intron;ENSCAFT00000016467.2-intron;ENSCAFT00000016473.3-proxUP;ENSCAFT00000016467.2-proxUP	MCEE_exon;MPHOSPH10_exon;MCEE_intron;MPHOSPH10_intron;MCEE_proxUP;MPHOSPH10_proxUP	methylmalonyl CoA epimerase;M-phase phosphoprotein 10 (U3 small nucleolar ribonucleoprotein)	0	ENSCAFT00000016467.2	MPHOSPH10	M-phase phosphoprotein 10 (U3 small nucleolar ribonucleoprotein)	0
chr2	68388299	68389262	964	CpG_72:chr2:68388299-68389262	0.000791998	1	0	0	0	0	0	0	0	0	1	0	1	NA	NA	NA	NA	NA	NA	NA	NA	ENSCAFT00000047208.1	U6	NA	17138
chr11	51265360	51268457	3098	CpG_230:chr11:51265360-51268457	0.000792835	1	0	0	0	0	0	0	1	0	0	0	1	NM_001003353-upstr	CNTFR_upstr	ciliary neurotrophic factor receptor	7723	ENSCAFT00000003056.2-exon;ENSCAFT00000003051.4-intron;ENSCAFT00000003056.2-intron;ENSCAFT00000003056.2-fiveUTR;ENSCAFT00000003056.2-proxUP;ENSCAFT00000003056.2-upstr	CNTFR_exon;DNAI1_intron;CNTFR_intron;CNTFR_fiveUTR;CNTFR_proxUP;CNTFR_upstr	ciliary neurotrophic factor receptor;dynein, axonemal, intermediate chain 1	0;120684	ENSCAFT00000003056.2	CNTFR	ciliary neurotrophic factor receptor	0
chr33	8125533	8126135	603	CpG_39:chr33:8125533-8126135	0.000794592	1	0	0	0	0	0	1	0	0	0	0	1	NA	NA	NA	NA	NA	NA	NA	NA	ENSCAFT00000015309.4	NFKBIZ	nuclear factor of kappa light polypeptide gene enhancer in B-cells inhibitor, zeta	21026
chr31	37386869	37393401	6533	CpG_440:chr31:37386869-37393401	0.000794685	1	0	0	0	0	1	1	1	0	0	0	1	NA	NA	NA	NA	NA	NA	NA	NA	ENSCAFT00000016864.3	NA	salt-inducible kinase 1	72405
chr13	4222880	4224883	2004	CpG_143:chr13:4222880-4224883	0.000795283	1	0	0	1	0	0	0	0	1	0	0	0	NA	NA	NA	NA	ENSCAFT00000000985.3-exon;ENSCAFT00000000985.3-intron;ENSCAFT00000000985.3-fiveUTR;ENSCAFT00000000985.3-proxUP	KLF10_exon;KLF10_intron;KLF10_fiveUTR;KLF10_proxUP	Kruppel-like factor 10	0	ENSCAFT00000000985.3	KLF10	Kruppel-like factor 10	0
chr4	86331969	86332497	529	CpG_27:chr4:86331969-86332497	0.000796467	1	0	0	1	0	1	0	0	1	0	1	1	NA	NA	NA	NA	NA	NA	NA	NA	ENSCAFT00000044354.1	BASP1	brain abundant, membrane attached signal protein 1	29808
chr5	32039887	32043382	3496	CpG_268:chr5:32039887-32043382	0.000796832	1	1	1	0	1	0	1	0	0	0	0	0	NA	NA	NA	NA	ENSCAFT00000025301.3-exon;ENSCAFT00000025310.3-exon;ENSCAFT00000025301.3-intron;ENSCAFT00000025310.3-intron;ENSCAFT00000025310.3-proxUP;ENSCAFT00000025310.3-upstr;ENSCAFT00000025314.2-upstr;ENSCAFT00000025301.3-proxDOWN	RNASEK_exon;NA_exon;RNASEK_intron;NA_intron;NA_proxUP;NA_upstr;BCL6B_upstr;RNASEK_proxDOWN	NA;chromosome 5 open reading frame, human C17orf49;B-cell CLL/lymphoma 6, member B	172804;0;8235	ENSCAFT00000025310.3	NA	chromosome 5 open reading frame, human C17orf49	0
chr1	104655299	104656838	1540	CpG_121:chr1:104655299-104656838	0.000797799	1	0	0	0	0	1	0	0	1	0	1	0	NA	NA	NA	NA	NA	NA	NA	NA	ENSCAFT00000048332.1	NA	NA	26132
chr5	8087522	8087927	406	CpG_21:chr5:8087522-8087927	0.000798026	1	0	0	0	1	1	0	0	1	0	0	0	NA	NA	NA	NA	ENSCAFT00000016457.3-intron	KIRREL3_intron	kin of IRRE like 3 (Drosophila)	87647	ENSCAFT00000016535.4	ST3GAL4	ST3 beta-galactoside alpha-2,3-sialyltransferase 4	53024
chr27	2867042	2867911	870	CpG_51:chr27:2867042-2867911	0.000799661	1	0	0	0	0	0	0	0	0	0	1	1	NA	NA	NA	NA	ENSCAFT00000011729.3-exon;ENSCAFT00000011729.3-intron	KRT80_exon;KRT80_intron	keratin 80, type II	5086	ENSCAFT00000011729.3	KRT80	keratin 80, type II	5086
chr10	27946834	27948302	1469	CpG_114:chr10:27946834-27948302	0.000800496	1	0	0	0	0	0	0	0	0	0	1	0	NA	NA	NA	NA	ENSCAFT00000002425.3-exon;ENSCAFT00000002425.3-intron;ENSCAFT00000002425.3-proxUP	TXN2_exon;TXN2_intron;TXN2_proxUP	thioredoxin 2	0	ENSCAFT00000002425.3	TXN2	thioredoxin 2	0
chr10	18171444	18173034	1591	CpG_119:chr10:18171444-18173034	0.000800608	1	0	0	0	0	1	0	0	0	1	0	0	NA	NA	NA	NA	NA	NA	NA	NA	ENSCAFT00000001135.3	FAM19A5	NA	17221
chr10	18959482	18960261	780	CpG_45:chr10:18959482-18960261	0.000800933	1	0	0	0	0	0	1	1	1	0	0	1	NA	NA	NA	NA	ENSCAFT00000001143.3-upstr	NA_upstr	NA	6230	ENSCAFT00000001143.3	NA	NA	6230
chr30	15364781	15365777	997	CpG_68:chr30:15364781-15365777	0.000800945	1	0	0	1	1	1	0	0	1	0	0	0	NA	NA	NA	NA	ENSCAFT00000023590.3-exon;ENSCAFT00000023590.3-intron;ENSCAFT00000023590.3-proxUP;ENSCAFT00000023652.3-upstr	COPS2_exon;COPS2_intron;COPS2_proxUP;GALK2_upstr	COP9 signalosome subunit 2;galactokinase 2	0;5889	ENSCAFT00000023590.3	COPS2	COP9 signalosome subunit 2	0
chr33	479656	480097	442	CpG_20:chr33:479656-480097	0.000801606	1	0	0	0	0	1	1	0	0	0	1	1	NA	NA	NA	NA	NA	NA	NA	NA	ENSCAFT00000039458.3	NA	NA	197700
[truncated: 36,071 more rows]
